# Supplementary material for: Single-cell transcriptome profiling of an adult human cell atlas of 15 major organs
Source: Genome Biol. 2020 Dec 7;21:294. doi: 10.1186/s13059-020-02210-0 (PMC7720616; doi:10.1186/s13059-020-02210-0)
Supplement: Supplementary file 2 — Additional file 2: Table S1. Basic information of sequencing, related to Fig. 1. Table S2. Cell number, the median of UMI and genes detected in each organ, respectively, related to Fig. 1. Table S3. Marker genes and related references. Table S4-S18. List of markers information (top 50) for each cell type in the 15 organs, related to Fig. 1. Table S19. List of markers information (top 50) for each cell type in the merged dataset, related to Fig. 1. Table S20. Cell counts in each organ for each cluster indicated in Figure S11. [file 13059_2020_2210_MOESM2_ESM.xlsx]

## Sheet: Table S1
Table S1. Basic information of sequencing, related to Figure 1.
No.	Tissue	Library type	Number of cells with productive V-J spanning pair (estimated by Cellranger)	Number of read pairs
1	Bladder	BCR	61	36468673
2	Blood		195	12070797
3	Common bile duct		10	13217536
4	Esophagus		127	37443371
5	Heart		2	11277451
6	Liver		56	35304858
7	Lymph node		3337	33945454
8	Marrow		457	14537245
9	Muscle		14	44594358
10	Rectum		688	13242030
11	Skin		37	24041816
12	Small intestine		32	12903214
13	Spleen		355	40114110
14	Stomach		573	19165905
15	Trachea		44	12641110
1	Bladder	TCR	822	12166604
2	Blood		646	40329237
3	Common bile duct		841	38297495
4	Esophagus		101	12353468
5	Heart		126	32308198
6	Liver		347	12836595
7	Lymph node		1467	10660407
8	Marrow		1193	35776581
9	Muscle		142	17376740
10	Rectum		591	32930645
11	Skin		15	30140690
12	Small intestine		521	21272939
13	Spleen		1117	13457695
14	Stomach		1418	35213359
15	Trachea		760	31148516
1	Bladder	cDNA	NA	396889324
2	Blood			412330131
3	Common bile duct			406559469
4	Esophagus			409911233
5	Heart			417665329
6	Liver			381569696
7	Lymph node			405595587
8	Marrow			395499595
9	Muscle			405745349
10	Rectum			407153602
11	Skin			391514394
12	Small intestine			408635408
13	Spleen			411719500
14	Stomach			405264232
15	Trachea			396476803

## Sheet: Table S2
Table S2. Cell number, the median of UMI and genes detected in each organ, respectively, related to Figure 1.
No.	Tissue	Cell number (original)	Cell number (doublets removed)	Median UMI (orignal)	Median genes (orignal)
1	Bladder	7971	7572	2145	1085
2	Blood	1481	1407	2992	1193
3	Common bile duct	3326	3160	2986	1245
4	Esophagus	9597	9117	2638	1192
5	Heart	9175	7881	2017	1087
6	Liver	2988	2839	2498.5	1152
7	Lymph node	8337	7771	1839	800
8	Marrow	3400	3230	2300	1107
9	Muscle	7124	5732	1736	950
10	Rectum	6695	6280	2309	995
11	Skin	8494	7710	4022.5	1528
12	Small intestine	4539	4312	2335	1062
13	Spleen	4750	4512	2239	991
14	Stomach	5598	5318	2394.5	1090
15	Trachea	7918	7522	4100.5	1653

## Sheet: Table S3
Table S3. Marker genes and related references.
Tissue	Cell type	Markers	Reference
Common bile duct	Cholangiocyte	KRT7, KRT19, GGT1, AQP1, CFTR	Tabibian JH, Trussoni CE, O'Hara SP, Splinter PL, Heimbach JK, LaRusso NF. Characterization of cultured cholangiocytes isolated from livers of patients with primary sclerosing cholangitis. Lab Invest 2014; 94:1126-1133.
	Schwann Cell	MPZ, PMP22, NCAM1, S100B, MBP, MAG	Jessen KR, Mirsky R. The Success and Failure of the Schwann Cell Response to Nerve Injury. Front Cell Neurosci 2019; 13:33.
	Monocyte	S100A8, S100A9, S100A12, VCAN	Reyfman PA, Walter JM, Joshi N et al. Single-Cell Transcriptomic Analysis of Human Lung Provides Insights into the Pathobiology of Pulmonary Fibrosis. Am J Respir Crit Care Med 2019; 199:1517-1536.
	Macrophage	CD14, CD16, C1QA, C1QB, C1QC	Reyfman PA, Walter JM, Joshi N et al. Single-Cell Transcriptomic Analysis of Human Lung Provides Insights into the Pathobiology of Pulmonary Fibrosis. Am J Respir Crit Care Med 2019; 199:1517-1536. Li H, van der Leun AM, Yofe I et al. Dysfunctional CD8 T Cells Form a Proliferative, Dynamically Regulated Compartment within Human Melanoma. Cell 2019; 176:775-789 e718. Cochain C, Vafadarnejad E, Ara…
	Endothelial Cell	PECAM1, VWF, PLVAP, KDR(VEGFR2), ENG	Amatschek S, Kriehuber E, Bauer W et al. Blood and lymphatic endothelial cell-specific differentiation programs are stringently controlled by the tissue environment. Blood 2007; 109:4777-4785. Young MD, Mitchell TJ, Vieira Braga FA et al. Single-cell transcriptomes from human kidneys reveal the cellular identity of renal tumors. Science 2018; 361:594-599.
	Fibroblast	MMP2, SFRP2, COL1A2, COL1A1, DCN, CLU	Young MD, Mitchell TJ, Vieira Braga FA et al. Single-cell transcriptomes from human kidneys reveal the cellular identity of renal tumors. Science 2018; 361:594-599. Menon R, Otto EA, Kokoruda A et al. Single-cell analysis of progenitor cell dynamics and lineage specification in the human fetal kidney. Development 2018; 145.
	Smooth Muscle Cell	ACTA2, MYL9, TAGLN，MYH11	Liu X, Chen W, Li W et al. Single-Cell RNA-Seq of the Developing Cardiac Outflow Tract Reveals Convergent Development of the Vascular Smooth Muscle Cells. Cell Rep 2019; 28:1346-1361 e1344. Latif N, Sarathchandra P, Chester AH, Yacoub MH. Expression of smooth muscle cell markers and co-activators in calcified aortic valves. Eur Heart J 2015; 36:1335-1345.
	T Cell	CD3E, CD3D, CD8A (CD8 T), CD8B (CD8 T), CD4 (CD4 T)	Zheng C, Zheng L, Yoo JK et al. Landscape of Infiltrating T Cells in Liver Cancer Revealed by Single-Cell Sequencing. Cell 2017; 169:1342-1356 e1316.
Blood	B Cell	CD19, MS4A1(CD20), CD79A	Jourdan M, Caraux A, Caron G et al. Characterization of a transitional preplasmablast population in the process of human B cell to plasma cell differentiation. J Immunol 2011; 187:3931-3941.
	Plasma Cell	SDC1, XBP1
	Myeloid Cell	S100A8, S100A9, S100A12, VCAN, CD14, FCN, FCGR3A	Villani AC, Satija R, Reynolds G et al. Single-cell RNA-seq reveals new types of human blood dendritic cells, monocytes, and progenitors. Science 2017; 356.
	NK/T	FCGR3A, NCAM1, CD3D(-), NKG7	Crinier A, Milpied P, Escaliere B et al. High-Dimensional Single-Cell Analysis Identifies Organ-Specific Signatures and Conserved NK Cell Subsets in Humans and Mice. Immunity 2018; 49:971-986 e975.
Bladder	Epithelial Cell	KRT18, KRT19	Yu Z, Liao J, Chen Y et al. Single-Cell Transcriptomic Map of the Human and Mouse Bladders. J Am Soc Nephrol 2019; 30:2159-2176.
	FibSmo Cell	co-exprssion of MMP2 and ACTA2 genes	Newly identified cell type
Esophagus	Squamous Epithelial Cell	KRT5, KRT14, TP63	Owen RP, White MJ, Severson DT et al. Single cell RNA-seq reveals profound transcriptional similarity between Barrett's oesophagus and oesophageal submucosal glands. Nat Commun 2018; 9:4261. Yoshida S, Yasuda M, Miyashita H et al. Generation of stratified squamous epithelial progenitor cells from mouse induced pluripotent stem cells. PLoS One 2011; 6:e28856.
	Columnar Epithelial Cell	KRT7
	Lymphatic Endothelial Cell	CCL21, PECAM1, LYVE1, PDPN	Amatschek S, Kriehuber E, Bauer W et al. Blood and lymphatic endothelial cell-specific differentiation programs are stringently controlled by the tissue environment. Blood 2007; 109:4777-4785. Young MD, Mitchell TJ, Vieira Braga FA et al. Single-cell transcriptomes from human kidneys reveal the cellular identity of renal tumors. Science 2018; 361:594-599.
	Highly Proliferative Squamous Epithelial Cell	co-exprssion of squamous epithelial cell marker and MKI67, TYMS and STMN1 genes	Whitfield ML, George LK, Grant GD, Perou CM: Common markers of proliferation. Nat Rev Cancer 2006, 6:99-106.
Heart	Find the corresponding cell types and references above
Rectum	Simple Epithelial Cell	KRT7, KRT8, KRT18, KRT19, KRT20, KRT23	Runck LA, Kramer M, Ciraolo G, Lewis AG, Guasch G. Identification of epithelial label-retaining cells at the transition between the anal canal and the rectum in mice. Cell Cycle 2010; 9:3039-3045. Majumdar D, Tiernan JP, Lobo AJ, Evans CA, Corfe BM. Keratins in colorectal epithelial function and disease. Int J Exp Pathol 2012; 93:305-318.
	Goblet Cell	SPINK4, ITLN1	Owen RP, White MJ, Severson DT et al. Single cell RNA-seq reveals profound transcriptional similarity between Barrett's oesophagus and oesophageal submucosal glands. Nat Commun 2018; 9:4261.
	γδ T Cell	TRDV1, TRDV2, TRDV3	Kadivar M, Petersson J, Svensson L, Marsal J. CD8alphabeta+ gammadelta T Cells: A Novel T Cell Subset with a Potential Role in Inflammatory Bowel Disease. J Immunol 2016; 197:4584-4592. Lawand M, Dechanet-Merville J, Dieu-Nosjean MC. Key Features of Gamma-Delta T-Cell Subsets in Human Diseases and Their Immunotherapeutic Implications. Front Immunol 2017; 8:761.
Liver	Hepatic Oval Cell	ALB, KRT7, KRT8, KRT18, KRT19	Li J, Xin J, Zhang L et al. Human hepatic progenitor cells express hematopoietic cell markers CD45 and CD109. Int J Med Sci 2014; 11:65-79.
	Highly Proliferative CD8 T Cell	co-exprssion of CD8 T cell markers and MKI67, TYMS and STMN1 genes	Whitfield ML, George LK, Grant GD, Perou CM: Common markers of proliferation. Nat Rev Cancer 2006, 6:99-106.
Lymph node	Find the corresponding cell types and references above
Marrow	Multiple progenitor	MYB, GATA2, KLF1	Baker SJ, Ma'ayan A, Lieu YK, John P, Reddy MV, Chen EY, Duan Q, Snoeck HW, Reddy EP: B-myb is an essential regulator of hematopoietic stem cell and myeloid progenitor cell development. Proc Natl Acad Sci U S A 2014, 111:3122-3127. Paul F, Arkin Y, Giladi A, Jaitin DA, Kenigsberg E, Keren-Shaul H, Winter D, Lara-Astiaso D, Gury M, Weiner A, et al: Transcriptional Heterogeneity and Lineage Commitm…
	Highly Proliferative Erythrocyte	co-expression of erythrocyte markers (HBB, HBM, HBA1, HBA2) and MKI67, TYMS and STMN1 genes	Zhao Y, Li X, Zhao W et al. Single-cell transcriptomic landscape of nucleated cells in umbilical cord blood. Gigascience 2019; 8. Villani AC, Satija R, Reynolds G et al. Single-cell RNA-seq reveals new types of human blood dendritic cells, monocytes, and progenitors. Science 2017; 356.
Muscle	Satellite Cell	PAX7	Yin H, Price F, Rudnicki MA. Satellite cells and the muscle stem cell niche. Physiol Rev 2013; 93:23-67.
Skin	Basal Epithelial Cell	KRT5, KRT14	Cheng JB, Sedgewick AJ, Finnegan AI et al. Transcriptional Programming of Normal and Inflamed Human Epidermis at Single-Cell Resolution. Cell Rep 2018; 25:871-883.
	Spinous Epithelial Cell	KRT1, KRT10, DSG, DSP
	Granular Epithelial Cell	SPINK5, LOR, LFG
	Follicular Epithelial Cell	S100A2, KRT17
	Melanocyte	PMEL, TYRP1, MLANA
	Langerhans Cell	CD207, CD1A	Kim JH, Hu Y, Yongqing T et al. CD1a on Langerhans cells controls inflammatory skin disease. Nat Immunol 2016; 17:1159-1166.
	Sweat Gland Epithelial Cell	DCD	Schittek B, Hipfel R, Sauer B et al. Dermcidin: a novel human antibiotic peptide secreted by sweat glands. Nat Immunol 2001; 2:1133-1137.
	Merk Like Cell	KRT8, KRT18, KRT19, KRT20 (no detectable expression )	Abraham J, Mathew S. Merkel Cells: A Collective Review of Current Concepts. Int J Appl Basic Med Res 2019; 9:9-13.
Small intestine	Absorptive Cell	BEST4	Ito G, Okamoto R, Murano T et al. Lineage-specific expression of bestrophin-2 and bestrophin-4 in human intestinal epithelial cells. PLoS One 2013; 8:e79693.
	Goblet Cell	TFF3, ARG2	Haber AL, Biton M, Rogel N et al. A single-cell survey of the small intestinal epithelium. Nature 2017; 551:333-339. Gassler N, Newrzella D, Bohm C et al. Molecular characterisation of non-absorptive and absorptive enterocytes in human small intestine. Gut 2006; 55:1084-1089.
	Enterocyte	APOA1, APOA4, FABP1
	Tuft Cell	TRPM5
	Enteroendocrine Cell	CHGA, CHGB, THP1
Spleen	Find the corresponding cell types and references above
Stomach	Pit Mucosal Epithelial Cell	MUC5AC	Han S, Fink J, Jorg DJ et al. Defining the Identity and Dynamics of Adult Gastric Isthmus Stem Cells. Cell Stem Cell 2019; 25:342-356 e347. Chen J, Lau BT, Andor N et al. Single-cell transcriptome analysis identifies distinct cell types and niche signaling in a primary gastric organoid model. Sci Rep 2019; 9:4536.
	Chief Cell	PGC
Trachea	Basal Cell	TP63, KRT5	Plasschaert LW, Zilionis R, Choo-Wing R et al. A single-cell atlas of the airway epithelium reveals the CFTR-rich pulmonary ionocyte. Nature 2018; 560:377-381. McCauley KB, Alysandratos KD, Jacob A et al. Single-Cell Transcriptomic Profiling of Pluripotent Stem Cell-Derived SCGB3A2+ Airway Epithelium. Stem Cell Reports 2018; 10:1579-1595.
	Ionocyte	CFTR
	Secretory Cell	SCGB1A1, SCGB3A2, MUC5B

## Sheet: Table S4
Table S4. List of markers information (top 50) for each cell type in the bladder, related to Figure 1.
	p_val	avg_logFC	pct.1	pct.2	p_val_adj	gene	cluster	cell type	tissue
1	0	2.35218	0.955	0.234	0	IGFBP6	1	Fibroblast IGFBP6_high	Bladder
2	0	2.16036	0.635	0.069	0	PLA2G2A	1	Fibroblast IGFBP6_high	Bladder
3	0	2.1094	0.745	0.063	0	PI16	1	Fibroblast IGFBP6_high	Bladder
4	0	1.86807	0.707	0.053	0	PCOLCE2	1	Fibroblast IGFBP6_high	Bladder
5	0	1.75931	0.969	0.275	0	CCDC80	1	Fibroblast IGFBP6_high	Bladder
6	0	1.74405	0.994	0.577	0	CFD	1	Fibroblast IGFBP6_high	Bladder
7	0	1.72631	0.919	0.19	0	SFRP2	1	Fibroblast IGFBP6_high	Bladder
8	0	1.71604	0.995	0.526	0	GSN	1	Fibroblast IGFBP6_high	Bladder
9	0	1.6846	0.791	0.092	0	OGN	1	Fibroblast IGFBP6_high	Bladder
10	0	1.67884	0.534	0.045	0	CLEC3B	1	Fibroblast IGFBP6_high	Bladder
11	0	1.66494	0.69	0.066	0	CILP	1	Fibroblast IGFBP6_high	Bladder
12	0	1.55957	0.729	0.112	0	FBLN2	1	Fibroblast IGFBP6_high	Bladder
13	0	1.52223	0.806	0.168	0	ABI3BP	1	Fibroblast IGFBP6_high	Bladder
14	0	1.51195	0.996	0.515	0	DCN	1	Fibroblast IGFBP6_high	Bladder
15	0	1.45982	0.701	0.107	0	SCARA5	1	Fibroblast IGFBP6_high	Bladder
16	0	1.42791	0.423	0.02	0	MFAP5	1	Fibroblast IGFBP6_high	Bladder
17	0	1.41753	0.543	0.038	0	SEMA3C	1	Fibroblast IGFBP6_high	Bladder
18	0	1.41632	0.795	0.163	0	EFEMP1	1	Fibroblast IGFBP6_high	Bladder
19	4.27e-288	1.41319	0.557	0.117	7.28e-284	SERPINE2	1	Fibroblast IGFBP6_high	Bladder
20	0	1.34716	0.673	0.131	0	SERPINA3	1	Fibroblast IGFBP6_high	Bladder
21	0	1.34605	0.997	0.541	0	MGP	1	Fibroblast IGFBP6_high	Bladder
22	0	1.34409	0.625	0.086	0	TNXB	1	Fibroblast IGFBP6_high	Bladder
23	0	1.33106	0.88	0.22	0	PCOLCE	1	Fibroblast IGFBP6_high	Bladder
24	0	1.31837	0.907	0.25	0	C3	1	Fibroblast IGFBP6_high	Bladder
25	0	1.3138	0.906	0.321	0	CLU	1	Fibroblast IGFBP6_high	Bladder
26	0	1.30735	0.789	0.219	0	CTSK	1	Fibroblast IGFBP6_high	Bladder
27	0	1.25213	0.793	0.226	0	GPX3	1	Fibroblast IGFBP6_high	Bladder
28	0	1.22059	0.697	0.162	0	GPNMB	1	Fibroblast IGFBP6_high	Bladder
29	0	1.21999	0.839	0.262	0	C1R	1	Fibroblast IGFBP6_high	Bladder
30	0	1.20024	0.921	0.363	0	PLAC9	1	Fibroblast IGFBP6_high	Bladder
31	0	1.18215	0.951	0.39	0	SERPINF1	1	Fibroblast IGFBP6_high	Bladder
32	8.13e-274	1.17429	0.575	0.132	1.39e-269	CD248	1	Fibroblast IGFBP6_high	Bladder
33	0	1.16046	0.69	0.149	0	SLIT3	1	Fibroblast IGFBP6_high	Bladder
34	0	1.15397	0.998	0.847	0	S100A6	1	Fibroblast IGFBP6_high	Bladder
35	0	1.15379	0.849	0.312	0	HTRA1	1	Fibroblast IGFBP6_high	Bladder
36	8.04e-282	1.14717	0.855	0.391	1.37e-277	ANXA2	1	Fibroblast IGFBP6_high	Bladder
37	1.07e-282	1.14322	0.809	0.299	1.83e-278	COL6A3	1	Fibroblast IGFBP6_high	Bladder
38	1.34e-299	1.13645	0.927	0.404	2.28e-295	IGFBP4	1	Fibroblast IGFBP6_high	Bladder
39	4.17e-223	1.13203	0.513	0.12	7.11e-219	SFRP1	1	Fibroblast IGFBP6_high	Bladder
40	0	1.13187	0.482	0.07	0	FBN1	1	Fibroblast IGFBP6_high	Bladder
41	9.57e-250	1.1166	0.954	0.662	1.63e-245	S100A10	1	Fibroblast IGFBP6_high	Bladder
42	4.52e-281	1.11656	0.915	0.407	7.71e-277	IGFBP5	1	Fibroblast IGFBP6_high	Bladder
43	0	1.10804	0.547	0.083	0	CD34	1	Fibroblast IGFBP6_high	Bladder
44	0	1.10244	0.383	0.026	0	FIGF	1	Fibroblast IGFBP6_high	Bladder
45	9.87e-290	1.09976	0.944	0.456	1.68e-285	MMP2	1	Fibroblast IGFBP6_high	Bladder
46	0	1.09749	0.499	0.078	0	HTRA3	1	Fibroblast IGFBP6_high	Bladder
47	2.48e-294	1.09021	0.746	0.22	4.24e-290	SPON2	1	Fibroblast IGFBP6_high	Bladder
48	8.21e-219	1.06059	0.401	0.069	1.4e-214	MYOC	1	Fibroblast IGFBP6_high	Bladder
49	0	1.04399	0.373	0.023	0	ACKR3	1	Fibroblast IGFBP6_high	Bladder
50	1.53e-221	1.01158	0.464	0.099	2.6e-217	PRSS23	1	Fibroblast IGFBP6_high	Bladder
51	0	2.12941	0.939	0.13	0	CCL5	2	T Cell CCL5_high	Bladder
52	0	1.92232	0.423	0.041	0	XCL1	2	T Cell CCL5_high	Bladder
53	0	1.8889	0.657	0.072	0	CD7	2	T Cell CCL5_high	Bladder
54	0	1.79419	0.432	0.019	0	RP11-291B21.2	2	T Cell CCL5_high	Bladder
55	0	1.74707	0.55	0.036	0	CD8A	2	T Cell CCL5_high	Bladder
56	0	1.65524	0.743	0.119	0	CD3E	2	T Cell CCL5_high	Bladder
57	6.47e-254	1.59849	0.369	0.04	1.1e-249	XCL2	2	T Cell CCL5_high	Bladder
58	0	1.57933	0.717	0.122	0	IL7R	2	T Cell CCL5_high	Bladder
59	0	1.57312	0.834	0.183	0	CD52	2	T Cell CCL5_high	Bladder
60	0	1.51881	0.823	0.218	0	CXCR4	2	T Cell CCL5_high	Bladder
61	2.57e-243	1.4902	0.639	0.181	4.38e-239	RGCC	2	T Cell CCL5_high	Bladder
62	0	1.46951	0.544	0.076	0	CD3D	2	T Cell CCL5_high	Bladder
63	5.84e-273	1.46533	0.679	0.161	9.96e-269	CCL4	2	T Cell CCL5_high	Bladder
64	1.27e-287	1.43883	0.487	0.073	2.17e-283	RUNX3	2	T Cell CCL5_high	Bladder
65	1.44e-300	1.3619	0.355	0.028	2.46e-296	CD8B	2	T Cell CCL5_high	Bladder
66	2.94e-295	1.36121	0.772	0.223	5.01e-291	DUSP2	2	T Cell CCL5_high	Bladder
67	0	1.35402	0.87	0.271	0	IL32	2	T Cell CCL5_high	Bladder
68	2.56e-213	1.33436	0.667	0.221	4.37e-209	TNFAIP3	2	T Cell CCL5_high	Bladder
69	1.82e-274	1.32145	0.678	0.161	3.1e-270	CD69	2	T Cell CCL5_high	Bladder
70	6.55e-204	1.30064	0.439	0.082	1.12e-199	KLRB1	2	T Cell CCL5_high	Bladder
71	6.55e-299	1.28816	0.978	0.772	1.12e-294	ZFP36L2	2	T Cell CCL5_high	Bladder
72	1.82e-238	1.25536	0.421	0.062	3.11e-234	CD2	2	T Cell CCL5_high	Bladder
73	1.99e-284	1.2422	0.252	0.009	3.4e-280	KLRC1	2	T Cell CCL5_high	Bladder
74	1.05e-250	1.21183	0.395	0.049	1.8e-246	CTSW	2	T Cell CCL5_high	Bladder
75	4e-226	1.20112	0.348	0.042	6.82e-222	CD3G	2	T Cell CCL5_high	Bladder
76	2.67e-122	1.17219	0.119	0.005	4.55e-118	TRBV7-3	2	T Cell CCL5_high	Bladder
77	4.04e-137	1.15035	0.562	0.224	6.89e-133	EZR	2	T Cell CCL5_high	Bladder
78	9.24e-163	1.12892	0.474	0.126	1.58e-158	FYB	2	T Cell CCL5_high	Bladder
79	6.2e-194	1.12739	0.831	0.472	1.06e-189	TSC22D3	2	T Cell CCL5_high	Bladder
80	2.78e-129	1.11884	0.348	0.083	4.75e-125	GPR65	2	T Cell CCL5_high	Bladder
81	9.05e-167	1.10846	0.537	0.158	1.54e-162	HCST	2	T Cell CCL5_high	Bladder
82	8.96e-131	1.08804	0.439	0.135	1.53e-126	STK17B	2	T Cell CCL5_high	Bladder
83	2.61e-188	1.07279	0.629	0.199	4.45e-184	PTPRC	2	T Cell CCL5_high	Bladder
84	1.05e-166	1.06851	0.408	0.086	1.79e-162	PTPRCAP	2	T Cell CCL5_high	Bladder
85	7.37e-151	1.0598	0.621	0.257	1.26e-146	ARHGDIB	2	T Cell CCL5_high	Bladder
86	2.97e-187	1.05717	0.32	0.043	5.07e-183	GZMM	2	T Cell CCL5_high	Bladder
87	1.54e-114	1.05647	0.427	0.145	2.63e-110	LEPROTL1	2	T Cell CCL5_high	Bladder
88	3.3e-161	1.04279	0.276	0.038	5.63e-157	PTPN22	2	T Cell CCL5_high	Bladder
89	4.69e-170	1.03146	0.252	0.027	8.01e-166	KLRD1	2	T Cell CCL5_high	Bladder
90	1.72e-147	1.02638	0.279	0.043	2.93e-143	CD96	2	T Cell CCL5_high	Bladder
91	1.43e-190	1.02357	0.909	0.705	2.44e-186	BTG1	2	T Cell CCL5_high	Bladder
92	9.41e-122	1.00868	0.394	0.111	1.6e-117	RAC2	2	T Cell CCL5_high	Bladder
93	4.45e-110	1.00316	0.295	0.068	7.59e-106	SYTL3	2	T Cell CCL5_high	Bladder
94	2.95e-138	0.998959	0.307	0.056	5.03e-134	TRBC2	2	T Cell CCL5_high	Bladder
95	4.5e-116	0.988119	0.35	0.092	7.68e-112	CD48	2	T Cell CCL5_high	Bladder
96	1.13e-132	0.982594	0.744	0.502	1.92e-128	SARAF	2	T Cell CCL5_high	Bladder
97	2.37e-77	0.969313	0.41	0.181	4.05e-73	PTGER4	2	T Cell CCL5_high	Bladder
98	1.2e-82	0.955466	0.315	0.101	2.05e-78	FYN	2	T Cell CCL5_high	Bladder
99	1.73e-85	0.951368	0.396	0.154	2.96e-81	STK4	2	T Cell CCL5_high	Bladder
100	1.37e-143	0.95117	0.258	0.037	2.33e-139	BCL11B	2	T Cell CCL5_high	Bladder
101	0	1.74084	0.592	0.033	0	PLPPR4	3	FibSmo Cell PLPPR4_high	Bladder
102	0	1.61764	0.644	0.074	0	SLC14A1	3	FibSmo Cell PLPPR4_high	Bladder
103	0	1.49875	0.945	0.397	0	ID1	3	FibSmo Cell PLPPR4_high	Bladder
104	0	1.47197	0.96	0.367	0	PLAT	3	FibSmo Cell PLPPR4_high	Bladder
105	0	1.4483	0.543	0.061	0	ENPP2	3	FibSmo Cell PLPPR4_high	Bladder
106	9.9e-259	1.33586	0.492	0.078	1.69e-254	HHIP	3	FibSmo Cell PLPPR4_high	Bladder
107	4.63e-305	1.28956	0.561	0.089	7.89e-301	FENDRR	3	FibSmo Cell PLPPR4_high	Bladder
108	2.54e-262	1.28656	0.977	0.589	4.33e-258	ID3	3	FibSmo Cell PLPPR4_high	Bladder
109	7.04e-259	1.26882	0.476	0.076	1.2e-254	F3	3	FibSmo Cell PLPPR4_high	Bladder
110	7.07e-300	1.26416	0.516	0.075	1.21e-295	BMP5	3	FibSmo Cell PLPPR4_high	Bladder
111	3.6e-270	1.24527	0.644	0.14	6.15e-266	PITX1	3	FibSmo Cell PLPPR4_high	Bladder
112	6.19e-250	1.21935	0.68	0.18	1.06e-245	FOXF1	3	FibSmo Cell PLPPR4_high	Bladder
113	8.27e-259	1.19173	0.434	0.059	1.41e-254	ITGA8	3	FibSmo Cell PLPPR4_high	Bladder
114	3.36e-188	1.18866	0.301	0.036	5.74e-184	POSTN	3	FibSmo Cell PLPPR4_high	Bladder
115	1.29e-229	1.17585	0.586	0.133	2.2e-225	CPE	3	FibSmo Cell PLPPR4_high	Bladder
116	3.39e-199	1.17247	0.481	0.105	5.79e-195	TBX3	3	FibSmo Cell PLPPR4_high	Bladder
117	2.56e-232	1.10212	0.982	0.492	4.37e-228	MFAP4	3	FibSmo Cell PLPPR4_high	Bladder
118	3.77e-152	1.04346	0.737	0.319	6.44e-148	GADD45G	3	FibSmo Cell PLPPR4_high	Bladder
119	3.88e-147	0.995224	0.444	0.116	6.62e-143	COL8A1	3	FibSmo Cell PLPPR4_high	Bladder
120	8.41e-179	0.986052	0.426	0.084	1.43e-174	WFDC1	3	FibSmo Cell PLPPR4_high	Bladder
121	9.11e-120	0.971911	0.57	0.224	1.55e-115	RASD1	3	FibSmo Cell PLPPR4_high	Bladder
122	1e-188	0.945725	0.286	0.031	1.71e-184	NRG1	3	FibSmo Cell PLPPR4_high	Bladder
123	1.92e-137	0.942969	0.672	0.284	3.28e-133	NR2F1	3	FibSmo Cell PLPPR4_high	Bladder
124	6.91e-125	0.935049	0.547	0.206	1.18e-120	CYGB	3	FibSmo Cell PLPPR4_high	Bladder
125	1.38e-159	0.932863	0.322	0.052	2.35e-155	OSR2	3	FibSmo Cell PLPPR4_high	Bladder
126	2.73e-123	0.912842	0.659	0.287	4.66e-119	TCF21	3	FibSmo Cell PLPPR4_high	Bladder
127	5.5e-124	0.907742	0.369	0.092	9.38e-120	MXRA5	3	FibSmo Cell PLPPR4_high	Bladder
128	1.69e-149	0.900783	0.371	0.074	2.88e-145	HSD17B2	3	FibSmo Cell PLPPR4_high	Bladder
129	1.15e-168	0.898645	0.304	0.042	1.96e-164	STC1	3	FibSmo Cell PLPPR4_high	Bladder
130	4.13e-98	0.884954	0.398	0.13	7.04e-94	CD40	3	FibSmo Cell PLPPR4_high	Bladder
131	2.07e-180	0.879162	0.983	0.802	3.53e-176	JUN	3	FibSmo Cell PLPPR4_high	Bladder
132	4.64e-133	0.874088	0.301	0.055	7.92e-129	NDNF	3	FibSmo Cell PLPPR4_high	Bladder
133	2.1e-128	0.870308	0.45	0.127	3.59e-124	DKK3	3	FibSmo Cell PLPPR4_high	Bladder
134	1.13e-117	0.858008	0.336	0.079	1.92e-113	MOXD1	3	FibSmo Cell PLPPR4_high	Bladder
135	2.86e-112	0.854804	0.418	0.126	4.87e-108	MGLL	3	FibSmo Cell PLPPR4_high	Bladder
136	3.98e-113	0.85332	0.55	0.208	6.79e-109	AHR	3	FibSmo Cell PLPPR4_high	Bladder
137	4.8e-106	0.847368	0.395	0.12	8.19e-102	GULP1	3	FibSmo Cell PLPPR4_high	Bladder
138	1.4e-143	0.84646	0.308	0.053	2.38e-139	LAMC3	3	FibSmo Cell PLPPR4_high	Bladder
139	1.39e-137	0.846035	0.314	0.058	2.38e-133	STXBP6	3	FibSmo Cell PLPPR4_high	Bladder
140	5.22e-118	0.841491	0.315	0.067	8.91e-114	C5orf66-AS1	3	FibSmo Cell PLPPR4_high	Bladder
141	7.93e-76	0.833035	0.403	0.159	1.35e-71	THBS2	3	FibSmo Cell PLPPR4_high	Bladder
142	3.3e-121	0.81839	0.27	0.048	5.63e-117	PTCH1	3	FibSmo Cell PLPPR4_high	Bladder
143	2.92e-74	0.817168	0.296	0.087	4.98e-70	GDF15	3	FibSmo Cell PLPPR4_high	Bladder
144	6.85e-109	0.807386	0.345	0.089	1.17e-104	TMEM119	3	FibSmo Cell PLPPR4_high	Bladder
145	7.06e-102	0.805637	0.287	0.064	1.2e-97	ENC1	3	FibSmo Cell PLPPR4_high	Bladder
146	1.78e-121	0.775022	0.29	0.054	3.04e-117	TRPA1	3	FibSmo Cell PLPPR4_high	Bladder
147	1.02e-125	0.774709	0.272	0.046	1.74e-121	FAM162B	3	FibSmo Cell PLPPR4_high	Bladder
148	2.84e-91	0.77203	0.266	0.062	4.84e-87	PAPPA	3	FibSmo Cell PLPPR4_high	Bladder
149	1.49e-83	0.766363	0.273	0.069	2.54e-79	PEG10	3	FibSmo Cell PLPPR4_high	Bladder
150	1.62e-90	0.764599	0.396	0.133	2.77e-86	LTBP1	3	FibSmo Cell PLPPR4_high	Bladder
151	0	2.54352	0.995	0.219	0	C7	4	Fibroblast C7_high	Bladder
152	0	2.27586	0.984	0.178	0	DPT	4	Fibroblast C7_high	Bladder
153	0	2.13013	0.881	0.144	0	IGFBP3	4	Fibroblast C7_high	Bladder
154	0	1.72884	0.986	0.28	0	ADH1B	4	Fibroblast C7_high	Bladder
155	1.29e-294	1.67061	0.998	0.571	2.2e-290	MGP	4	Fibroblast C7_high	Bladder
156	0	1.55133	0.984	0.232	0	SFRP2	4	Fibroblast C7_high	Bladder
157	0	1.49797	0.539	0.042	0	COLEC11	4	Fibroblast C7_high	Bladder
158	2.05e-216	1.28441	0.784	0.231	3.5e-212	CCL2	4	Fibroblast C7_high	Bladder
159	2.8e-298	1.28311	0.761	0.169	4.78e-294	FXYD6	4	Fibroblast C7_high	Bladder
160	0	1.27039	0.441	0.037	0	CCL11	4	Fibroblast C7_high	Bladder
161	1.79e-279	1.26719	0.938	0.291	3.06e-275	C3	4	Fibroblast C7_high	Bladder
162	0	1.22528	0.433	0.012	0	FMO2	4	Fibroblast C7_high	Bladder
163	1.51e-199	1.20739	0.944	0.438	2.58e-195	IGFBP5	4	Fibroblast C7_high	Bladder
164	4.17e-241	1.18109	0.867	0.265	7.11e-237	PCOLCE	4	Fibroblast C7_high	Bladder
165	2.12e-219	1.17787	0.927	0.37	3.62e-215	CXCL12	4	Fibroblast C7_high	Bladder
166	0	1.15691	0.528	0.043	0	SCN7A	4	Fibroblast C7_high	Bladder
167	2.97e-305	1.15632	0.536	0.067	5.07e-301	KCNN3	4	Fibroblast C7_high	Bladder
168	2.75e-230	1.15175	0.645	0.14	4.69e-226	PTN	4	Fibroblast C7_high	Bladder
169	5.15e-101	1.14158	0.611	0.243	8.78e-97	MYC	4	Fibroblast C7_high	Bladder
170	1.33e-297	1.09556	0.491	0.055	2.27e-293	ABCA9	4	Fibroblast C7_high	Bladder
171	5.95e-237	1.0934	0.947	0.323	1.02e-232	CCDC80	4	Fibroblast C7_high	Bladder
172	7.65e-140	1.08321	0.512	0.133	1.31e-135	TNFAIP6	4	Fibroblast C7_high	Bladder
173	5.04e-213	1.05994	0.997	0.493	8.6e-209	FBLN1	4	Fibroblast C7_high	Bladder
174	1.04e-132	1.04546	0.661	0.232	1.78e-128	GEM	4	Fibroblast C7_high	Bladder
175	1.77e-201	1.03549	0.945	0.411	3.02e-197	RARRES2	4	Fibroblast C7_high	Bladder
176	1.23e-166	1.01822	0.453	0.087	2.09e-162	MYOC	4	Fibroblast C7_high	Bladder
177	3.5e-190	0.991575	0.98	0.503	5.97e-186	COL6A2	4	Fibroblast C7_high	Bladder
178	1.96e-185	0.972172	0.661	0.167	3.35e-181	SERPINA3	4	Fibroblast C7_high	Bladder
179	1.29e-200	0.968041	0.536	0.104	2.2e-196	IL33	4	Fibroblast C7_high	Bladder
180	2.45e-143	0.963204	0.98	0.676	4.18e-139	CEBPD	4	Fibroblast C7_high	Bladder
181	6.34e-183	0.94844	0.998	0.528	1.08e-178	LUM	4	Fibroblast C7_high	Bladder
182	1.33e-162	0.945259	0.767	0.269	2.27e-158	OLFML3	4	Fibroblast C7_high	Bladder
183	3.26e-198	0.93945	0.566	0.117	5.56e-194	ABCA6	4	Fibroblast C7_high	Bladder
184	6.97e-173	0.923152	0.986	0.529	1.19e-168	SERPING1	4	Fibroblast C7_high	Bladder
185	5.3e-186	0.922827	0.858	0.298	9.04e-182	C1R	4	Fibroblast C7_high	Bladder
186	4.61e-179	0.919387	0.944	0.414	7.87e-175	C1S	4	Fibroblast C7_high	Bladder
187	1.66e-156	0.902628	0.589	0.162	2.82e-152	RHOBTB3	4	Fibroblast C7_high	Bladder
188	3.94e-182	0.889084	0.998	0.706	6.72e-178	CST3	4	Fibroblast C7_high	Bladder
189	1.31e-150	0.885024	0.891	0.391	2.24e-146	PLPP3	4	Fibroblast C7_high	Bladder
190	3.63e-210	0.884751	0.439	0.064	6.19e-206	SPOCK1	4	Fibroblast C7_high	Bladder
191	2.8e-133	0.872951	0.945	0.573	4.77e-129	EGR1	4	Fibroblast C7_high	Bladder
192	2.68e-140	0.867996	0.625	0.19	4.58e-136	QSOX1	4	Fibroblast C7_high	Bladder
193	6.18e-153	0.864948	0.797	0.302	1.06e-148	NFIA	4	Fibroblast C7_high	Bladder
194	1.52e-151	0.864546	0.623	0.18	2.6e-147	PID1	4	Fibroblast C7_high	Bladder
195	1.22e-132	0.863055	0.559	0.162	2.08e-128	RND3	4	Fibroblast C7_high	Bladder
196	1.81e-153	0.854274	0.938	0.428	3.09e-149	SERPINF1	4	Fibroblast C7_high	Bladder
197	1.11e-138	0.841447	0.719	0.254	1.89e-134	COL14A1	4	Fibroblast C7_high	Bladder
198	2.74e-138	0.815654	0.625	0.188	4.68e-134	FBLN5	4	Fibroblast C7_high	Bladder
199	5.61e-68	0.812066	0.488	0.194	9.58e-64	BGN	4	Fibroblast C7_high	Bladder
200	1.48e-168	0.807079	0.505	0.105	2.52e-164	HTRA3	4	Fibroblast C7_high	Bladder
201	0	1.75263	0.801	0.139	0	IL7R	5	T Cell IL7R_high	Bladder
202	1.25e-256	1.75238	0.45	0.052	2.13e-252	LTB	5	T Cell IL7R_high	Bladder
203	1.07e-187	1.43921	0.497	0.091	1.83e-183	KLRB1	5	T Cell IL7R_high	Bladder
204	6.32e-238	1.42748	0.748	0.176	1.08e-233	CD69	5	T Cell IL7R_high	Bladder
205	1.9e-224	1.36667	0.875	0.295	3.24e-220	IL32	5	T Cell IL7R_high	Bladder
206	5.26e-165	1.23306	0.746	0.248	8.98e-161	CXCR4	5	T Cell IL7R_high	Bladder
207	3.03e-197	1.22617	0.656	0.151	5.16e-193	CD3E	5	T Cell IL7R_high	Bladder
208	2.72e-132	1.19514	0.665	0.239	4.63e-128	TNFAIP3	5	T Cell IL7R_high	Bladder
209	9.77e-158	1.16424	0.707	0.22	1.67e-153	CD52	5	T Cell IL7R_high	Bladder
210	2.48e-137	1.0952	0.935	0.784	4.24e-133	ZFP36L2	5	T Cell IL7R_high	Bladder
211	4.03e-106	1.05745	0.365	0.081	6.87e-102	CD2	5	T Cell IL7R_high	Bladder
212	2.68e-77	1.04085	0.305	0.076	4.57e-73	TNF	5	T Cell IL7R_high	Bladder
213	3.68e-123	1.03672	0.688	0.252	6.29e-119	DUSP2	5	T Cell IL7R_high	Bladder
214	1.72e-138	1.02823	0.467	0.101	2.94e-134	CD3D	5	T Cell IL7R_high	Bladder
215	5.26e-86	1.00385	0.3	0.067	8.98e-82	TRBC2	5	T Cell IL7R_high	Bladder
216	8.79e-101	0.980373	0.792	0.49	1.5e-96	TSC22D3	5	T Cell IL7R_high	Bladder
217	6.74e-180	0.951005	0.173	0.006	1.15e-175	CD40LG	5	T Cell IL7R_high	Bladder
218	1.05e-88	0.94402	0.61	0.272	1.79e-84	ARHGDIB	5	T Cell IL7R_high	Bladder
219	4.47e-67	0.925583	0.499	0.21	7.62e-63	RGCC	5	T Cell IL7R_high	Bladder
220	1.69e-90	0.923711	0.578	0.22	2.88e-86	PTPRC	5	T Cell IL7R_high	Bladder
221	1.24e-97	0.916791	0.397	0.1	2.11e-93	PTPRCAP	5	T Cell IL7R_high	Bladder
222	5.63e-59	0.910158	0.399	0.159	9.6e-55	LEPROTL1	5	T Cell IL7R_high	Bladder
223	1.68e-83	0.900326	0.252	0.049	2.87e-79	SPOCK2	5	T Cell IL7R_high	Bladder
224	1.94e-165	0.891886	0.972	0.817	3.3e-161	RPS29	5	T Cell IL7R_high	Bladder
225	6.62e-76	0.875201	0.392	0.122	1.13e-71	RAC2	5	T Cell IL7R_high	Bladder
226	1.14e-79	0.860137	0.319	0.079	1.95e-75	IL2RG	5	T Cell IL7R_high	Bladder
227	4.24e-50	0.853848	0.354	0.14	7.23e-46	ETS1	5	T Cell IL7R_high	Bladder
228	3.82e-190	0.846352	0.998	0.962	6.52e-186	RPS19	5	T Cell IL7R_high	Bladder
229	2.49e-76	0.8438	0.228	0.043	4.25e-72	RHOH	5	T Cell IL7R_high	Bladder
230	1.75e-66	0.842318	0.437	0.163	2.99e-62	CORO1A	5	T Cell IL7R_high	Bladder
231	2.84e-88	0.840733	0.226	0.037	4.84e-84	CD6	5	T Cell IL7R_high	Bladder
232	3.07e-48	0.83961	0.478	0.244	5.24e-44	EZR	5	T Cell IL7R_high	Bladder
233	1.08e-78	0.83886	0.734	0.513	1.84e-74	SARAF	5	T Cell IL7R_high	Bladder
234	1.27e-69	0.830305	0.231	0.048	2.16e-65	BCL11B	5	T Cell IL7R_high	Bladder
235	9.16e-65	0.824746	0.372	0.12	1.56e-60	GPR183	5	T Cell IL7R_high	Bladder
236	7.04e-47	0.815294	0.15	0.03	1.2e-42	GZMK	5	T Cell IL7R_high	Bladder
237	1.06e-209	0.810607	0.998	0.989	1.81e-205	RPL39	5	T Cell IL7R_high	Bladder
238	5.31e-82	0.810595	0.877	0.716	9.06e-78	BTG1	5	T Cell IL7R_high	Bladder
239	9.18e-59	0.808824	0.326	0.104	1.57e-54	CD48	5	T Cell IL7R_high	Bladder
240	8.55e-221	0.806474	1	0.991	1.46e-216	RPS27	5	T Cell IL7R_high	Bladder
241	1.18e-56	0.803885	0.349	0.122	2.01e-52	TAGAP	5	T Cell IL7R_high	Bladder
242	5.3e-60	0.799823	0.326	0.103	9.04e-56	CYTIP	5	T Cell IL7R_high	Bladder
243	7.03e-60	0.787543	0.392	0.144	1.2e-55	CD37	5	T Cell IL7R_high	Bladder
244	2.14e-83	0.784315	0.848	0.719	3.66e-79	HSPA8	5	T Cell IL7R_high	Bladder
245	3.09e-41	0.769484	0.367	0.166	5.27e-37	STK4	5	T Cell IL7R_high	Bladder
246	3.69e-37	0.757094	0.367	0.179	6.29e-33	CDK2AP2	5	T Cell IL7R_high	Bladder
247	3.94e-42	0.74456	0.273	0.098	6.72e-38	”SEPT6“	5	T Cell IL7R_high	Bladder
248	9.21e-135	0.741067	0.869	0.336	1.57e-130	SRGN	5	T Cell IL7R_high	Bladder
249	2.34e-43	0.739772	0.363	0.153	4e-39	STK17B	5	T Cell IL7R_high	Bladder
250	3.11e-155	0.736031	0.991	0.951	5.3e-151	RPS3	5	T Cell IL7R_high	Bladder
251	1.79e-265	1.60589	0.804	0.192	3.06e-261	ACTA2	6	FibSmo Cell ACTA2_high	Bladder
252	3.51e-184	1.53751	0.66	0.169	5.99e-180	SLPI	6	FibSmo Cell ACTA2_high	Bladder
253	0	1.51569	0.55	0.057	0	RBP4	6	FibSmo Cell ACTA2_high	Bladder
254	6.79e-295	1.5125	0.543	0.063	1.16e-290	ACTG2	6	FibSmo Cell ACTA2_high	Bladder
255	2.79e-244	1.48792	0.672	0.13	4.76e-240	MYH11	6	FibSmo Cell ACTA2_high	Bladder
256	3.94e-236	1.44704	0.955	0.388	6.72e-232	PLAT	6	FibSmo Cell ACTA2_high	Bladder
257	4.74e-259	1.29653	0.739	0.15	8.09e-255	PITX1	6	FibSmo Cell ACTA2_high	Bladder
258	2.37e-240	1.285	0.881	0.251	4.04e-236	TAGLN	6	FibSmo Cell ACTA2_high	Bladder
259	2.14e-215	1.27971	0.987	0.509	3.65e-211	MFAP4	6	FibSmo Cell ACTA2_high	Bladder
260	8.33e-242	1.17334	0.522	0.072	1.42e-237	HSD17B2	6	FibSmo Cell ACTA2_high	Bladder
261	7.67e-151	1.13981	0.468	0.094	1.31e-146	HHIP	6	FibSmo Cell ACTA2_high	Bladder
262	3.88e-157	1.13503	0.795	0.313	6.61e-153	PLPP1	6	FibSmo Cell ACTA2_high	Bladder
263	2.88e-299	1.12085	0.341	0.017	4.92e-295	HSD17B6	6	FibSmo Cell ACTA2_high	Bladder
264	1.39e-195	1.09847	0.541	0.096	2.37e-191	PPP1R14A	6	FibSmo Cell ACTA2_high	Bladder
265	8.95e-204	1.09359	0.44	0.06	1.53e-199	RAMP1	6	FibSmo Cell ACTA2_high	Bladder
266	9.71e-160	1.09139	0.476	0.093	1.66e-155	LINC01082	6	FibSmo Cell ACTA2_high	Bladder
267	8.2e-168	1.07179	0.709	0.21	1.4e-163	PALLD	6	FibSmo Cell ACTA2_high	Bladder
268	4.82e-136	1.06968	0.478	0.109	8.22e-132	MYLK	6	FibSmo Cell ACTA2_high	Bladder
269	8.34e-159	1.06306	0.795	0.289	1.42e-154	TCF21	6	FibSmo Cell ACTA2_high	Bladder
270	5.3e-175	1.06058	0.703	0.195	9.05e-171	FOXF1	6	FibSmo Cell ACTA2_high	Bladder
271	1.49e-147	1.03862	0.78	0.293	2.55e-143	TMEM176B	6	FibSmo Cell ACTA2_high	Bladder
272	8.12e-138	1.01471	0.571	0.15	1.39e-133	CPE	6	FibSmo Cell ACTA2_high	Bladder
273	2.74e-138	1.00824	0.491	0.115	4.68e-134	BMP4	6	FibSmo Cell ACTA2_high	Bladder
274	2.96e-145	0.944741	0.444	0.088	5.05e-141	HAAO	6	FibSmo Cell ACTA2_high	Bladder
275	8.04e-117	0.932892	0.806	0.354	1.37e-112	COL3A1	6	FibSmo Cell ACTA2_high	Bladder
276	7.05e-165	0.927235	0.424	0.068	1.2e-160	C5orf66-AS1	6	FibSmo Cell ACTA2_high	Bladder
277	6.03e-138	0.924189	0.937	0.469	1.03e-133	COL1A1	6	FibSmo Cell ACTA2_high	Bladder
278	6.94e-137	0.899771	0.804	0.32	1.18e-132	TPM2	6	FibSmo Cell ACTA2_high	Bladder
279	7.36e-112	0.894958	0.707	0.285	1.26e-107	TPM1	6	FibSmo Cell ACTA2_high	Bladder
280	6.29e-122	0.889257	0.42	0.091	1.07e-117	SMOC2	6	FibSmo Cell ACTA2_high	Bladder
281	1.1e-86	0.885119	0.722	0.335	1.88e-82	GADD45G	6	FibSmo Cell ACTA2_high	Bladder
282	3.13e-106	0.866466	0.461	0.124	5.34e-102	TGFBI	6	FibSmo Cell ACTA2_high	Bladder
283	4.61e-105	0.862811	0.502	0.146	7.86e-101	PDPN	6	FibSmo Cell ACTA2_high	Bladder
284	3.76e-82	0.860145	0.601	0.262	6.41e-78	RCN1	6	FibSmo Cell ACTA2_high	Bladder
285	2.05e-117	0.856457	0.431	0.095	3.49e-113	WFDC1	6	FibSmo Cell ACTA2_high	Bladder
286	2.32e-91	0.855458	0.496	0.16	3.96e-87	ZFYVE21	6	FibSmo Cell ACTA2_high	Bladder
287	6.76e-93	0.852654	0.58	0.215	1.15e-88	CYGB	6	FibSmo Cell ACTA2_high	Bladder
288	3.31e-124	0.845427	0.479	0.112	5.64e-120	FENDRR	6	FibSmo Cell ACTA2_high	Bladder
289	1.72e-117	0.845298	0.968	0.522	2.94e-113	COL1A2	6	FibSmo Cell ACTA2_high	Bladder
290	2.11e-98	0.842523	0.8	0.392	3.6e-94	HSPB6	6	FibSmo Cell ACTA2_high	Bladder
291	7.48e-91	0.839808	0.731	0.325	1.28e-86	CYR61	6	FibSmo Cell ACTA2_high	Bladder
292	6.27e-91	0.836342	0.519	0.177	1.07e-86	PLEKHA5	6	FibSmo Cell ACTA2_high	Bladder
293	3.64e-91	0.83428	0.496	0.161	6.21e-87	ACTN1	6	FibSmo Cell ACTA2_high	Bladder
294	1.49e-88	0.82803	0.7	0.315	2.55e-84	PDGFRA	6	FibSmo Cell ACTA2_high	Bladder
295	3.49e-117	0.823941	0.912	0.438	5.95e-113	A2M	6	FibSmo Cell ACTA2_high	Bladder
296	1.79e-79	0.823702	0.552	0.216	3.06e-75	RBP1	6	FibSmo Cell ACTA2_high	Bladder
297	6.32e-117	0.821809	0.942	0.533	1.08e-112	CALD1	6	FibSmo Cell ACTA2_high	Bladder
298	8.34e-105	0.815446	0.444	0.109	1.42e-100	SLC14A1	6	FibSmo Cell ACTA2_high	Bladder
299	5.29e-95	0.812877	0.366	0.086	9.03e-91	TSPAN13	6	FibSmo Cell ACTA2_high	Bladder
300	8.98e-100	0.810139	0.7	0.286	1.53e-95	TMEM176A	6	FibSmo Cell ACTA2_high	Bladder
301	0	2.08801	0.718	0.096	0	APOE	7	FibSmo Cell APOE_high	Bladder
302	6.34e-251	1.70857	0.905	0.3	1.08e-246	CFH	7	FibSmo Cell APOE_high	Bladder
303	1.27e-281	1.70777	0.915	0.272	2.17e-277	MATN2	7	FibSmo Cell APOE_high	Bladder
304	4.99e-39	1.32336	0.214	0.061	8.52e-35	CCL11	7	FibSmo Cell APOE_high	Bladder
305	3.74e-172	1.3005	0.881	0.36	6.37e-168	SOD3	7	FibSmo Cell APOE_high	Bladder
306	4.27e-185	1.29614	0.954	0.438	7.28e-181	A2M	7	FibSmo Cell APOE_high	Bladder
307	1.72e-106	1.27385	0.571	0.178	2.93e-102	SLPI	7	FibSmo Cell APOE_high	Bladder
308	1.45e-264	1.27226	0.603	0.086	2.47e-260	LINC01082	7	FibSmo Cell APOE_high	Bladder
309	3.43e-198	1.24238	0.994	0.538	5.85e-194	LUM	7	FibSmo Cell APOE_high	Bladder
310	1.34e-202	1.22871	0.99	0.504	2.29e-198	FBLN1	7	FibSmo Cell APOE_high	Bladder
311	4.98e-181	1.2188	0.925	0.398	8.49e-177	PLPP3	7	FibSmo Cell APOE_high	Bladder
312	1.3e-161	1.2006	0.891	0.388	2.22e-157	HSPB6	7	FibSmo Cell APOE_high	Bladder
313	1.54e-196	1.15224	0.389	0.045	2.63e-192	CH25H	7	FibSmo Cell APOE_high	Bladder
314	1.11e-167	1.15014	0.565	0.124	1.89e-163	SMPDL3A	7	FibSmo Cell APOE_high	Bladder
315	3.34e-138	1.1202	0.583	0.148	5.7e-134	SFRP1	7	FibSmo Cell APOE_high	Bladder
316	9.75e-166	1.10425	0.992	0.612	1.66e-161	CFD	7	FibSmo Cell APOE_high	Bladder
317	1.58e-146	1.10094	0.792	0.289	2.7e-142	SRPX	7	FibSmo Cell APOE_high	Bladder
318	1.21e-147	1.02654	0.994	0.511	2.06e-143	MFAP4	7	FibSmo Cell APOE_high	Bladder
319	6.14e-139	1.022	0.71	0.222	1.05e-134	EFEMP1	7	FibSmo Cell APOE_high	Bladder
320	1.04e-115	0.978924	0.738	0.286	1.78e-111	TMEM176A	7	FibSmo Cell APOE_high	Bladder
321	2.6e-165	0.975136	0.913	0.3	4.43e-161	ADH1B	7	FibSmo Cell APOE_high	Bladder
322	4.49e-120	0.971101	0.645	0.211	7.65e-116	RBP1	7	FibSmo Cell APOE_high	Bladder
323	3.31e-95	0.918834	0.633	0.229	5.65e-91	FGF7	7	FibSmo Cell APOE_high	Bladder
324	3.96e-136	0.913672	0.446	0.086	6.75e-132	EDIL3	7	FibSmo Cell APOE_high	Bladder
325	3.34e-137	0.905989	0.998	0.556	5.69e-133	DCN	7	FibSmo Cell APOE_high	Bladder
326	8.43e-124	0.905564	0.899	0.412	1.44e-119	PLAC9	7	FibSmo Cell APOE_high	Bladder
327	1.16e-70	0.893162	0.698	0.33	1.97e-66	CYR61	7	FibSmo Cell APOE_high	Bladder
328	8.56e-94	0.889878	0.734	0.32	1.46e-89	PLPP1	7	FibSmo Cell APOE_high	Bladder
329	3.52e-104	0.882163	0.462	0.12	6.01e-100	ITIH5	7	FibSmo Cell APOE_high	Bladder
330	7.15e-110	0.873413	0.714	0.264	1.22e-105	COL14A1	7	FibSmo Cell APOE_high	Bladder
331	1.59e-106	0.87311	0.506	0.139	2.71e-102	MMP23B	7	FibSmo Cell APOE_high	Bladder
332	6.62e-109	0.869467	0.478	0.122	1.13e-104	SPON1	7	FibSmo Cell APOE_high	Bladder
333	1.47e-116	0.863335	0.772	0.292	2.5e-112	NR2F1	7	FibSmo Cell APOE_high	Bladder
334	4.78e-122	0.862716	0.968	0.496	8.16e-118	MMP2	7	FibSmo Cell APOE_high	Bladder
335	2.55e-102	0.84712	0.758	0.313	4.35e-98	PDGFRA	7	FibSmo Cell APOE_high	Bladder
336	5.36e-71	0.832271	0.617	0.271	9.15e-67	ITM2A	7	FibSmo Cell APOE_high	Bladder
337	1.96e-91	0.829904	0.484	0.145	3.34e-87	EDNRB	7	FibSmo Cell APOE_high	Bladder
338	1.19e-105	0.828087	0.752	0.298	2.03e-101	TMEM176B	7	FibSmo Cell APOE_high	Bladder
339	1.96e-87	0.820752	0.647	0.26	3.35e-83	CD302	7	FibSmo Cell APOE_high	Bladder
340	1.2e-88	0.816011	0.466	0.138	2.05e-84	BASP1	7	FibSmo Cell APOE_high	Bladder
341	5.72e-109	0.815922	0.401	0.085	9.77e-105	TSPAN13	7	FibSmo Cell APOE_high	Bladder
342	2.28e-122	0.815461	0.992	0.538	3.89e-118	SERPING1	7	FibSmo Cell APOE_high	Bladder
343	7.31e-100	0.811787	0.458	0.121	1.25e-95	PAMR1	7	FibSmo Cell APOE_high	Bladder
344	5.71e-88	0.793581	0.724	0.297	9.74e-84	TCF21	7	FibSmo Cell APOE_high	Bladder
345	7.7e-59	0.786731	0.548	0.237	1.31e-54	CTSC	7	FibSmo Cell APOE_high	Bladder
346	8.64e-108	0.785616	0.308	0.052	1.47e-103	OSR1	7	FibSmo Cell APOE_high	Bladder
347	3.42e-105	0.785006	0.585	0.174	5.84e-101	FBLN2	7	FibSmo Cell APOE_high	Bladder
348	3.58e-83	0.784825	0.581	0.215	6.11e-79	RP11-14N7.2	7	FibSmo Cell APOE_high	Bladder
349	7.8e-88	0.782703	0.776	0.366	1.33e-83	PMP22	7	FibSmo Cell APOE_high	Bladder
350	7.23e-76	0.77966	0.617	0.252	1.23e-71	MEG3	7	FibSmo Cell APOE_high	Bladder
351	0	4.16833	0.854	0.022	0	S100A8	8	Monocyte	Bladder
352	0	3.95349	0.882	0.031	0	S100A9	8	Monocyte	Bladder
353	0	3.5814	0.972	0.063	0	LYZ	8	Monocyte	Bladder
354	0	3.09552	0.72	0.012	0	EREG	8	Monocyte	Bladder
355	0	2.76457	0.739	0.048	0	CXCL8	8	Monocyte	Bladder
356	0	2.71082	0.826	0.142	0	VCAN	8	Monocyte	Bladder
357	0	2.68994	0.557	0.005	0	S100A12	8	Monocyte	Bladder
358	0	2.57929	0.737	0.084	0	CXCL2	8	Monocyte	Bladder
359	0	2.51843	0.571	0.034	0	CXCL3	8	Monocyte	Bladder
360	0	2.31397	0.986	0.085	0	TYROBP	8	Monocyte	Bladder
361	0	2.29929	0.913	0.067	0	FCER1G	8	Monocyte	Bladder
362	0	2.27398	0.885	0.091	0	CTSS	8	Monocyte	Bladder
363	0	2.26538	0.787	0.01	0	FCN1	8	Monocyte	Bladder
364	0	2.21431	0.812	0.04	0	BCL2A1	8	Monocyte	Bladder
365	0	2.0605	0.608	0.024	0	IL1B	8	Monocyte	Bladder
366	6.04e-238	2.02176	0.737	0.128	1.03e-233	AREG	8	Monocyte	Bladder
367	0	2.0116	0.725	0.038	0	LST1	8	Monocyte	Bladder
368	4.76e-249	1.98642	1	0.345	8.11e-245	SRGN	8	Monocyte	Bladder
369	0	1.96114	0.793	0.041	0	CYBB	8	Monocyte	Bladder
370	0	1.94882	0.703	0.018	0	SERPINA1	8	Monocyte	Bladder
371	0	1.94477	0.717	0.037	0	C5AR1	8	Monocyte	Bladder
372	8.25e-226	1.88798	0.95	0.329	1.41e-221	NAMPT	8	Monocyte	Bladder
373	0	1.87403	0.784	0.095	0	AIF1	8	Monocyte	Bladder
374	9.55e-186	1.86763	0.992	0.635	1.63e-181	SAT1	8	Monocyte	Bladder
375	1e-267	1.82585	0.843	0.167	1.71e-263	PLAUR	8	Monocyte	Bladder
376	1.85e-266	1.78657	0.922	0.213	3.16e-262	COTL1	8	Monocyte	Bladder
377	0	1.61299	0.653	0.046	0	SPI1	8	Monocyte	Bladder
378	0	1.55749	0.535	0.02	0	MNDA	8	Monocyte	Bladder
379	1.28e-200	1.54223	0.838	0.208	2.19e-196	RGS2	8	Monocyte	Bladder
380	5.23e-254	1.49401	0.871	0.162	8.93e-250	LAPTM5	8	Monocyte	Bladder
381	0	1.4877	0.49	0.007	0	LILRA5	8	Monocyte	Bladder
382	0	1.48633	0.538	0.031	0	STXBP2	8	Monocyte	Bladder
383	1.33e-204	1.46797	0.683	0.128	2.27e-200	TYMP	8	Monocyte	Bladder
384	0	1.45827	0.574	0.046	0	LYN	8	Monocyte	Bladder
385	0	1.44809	0.429	0.004	0	AQP9	8	Monocyte	Bladder
386	3.54e-157	1.43693	0.994	0.74	6.04e-153	NEAT1	8	Monocyte	Bladder
387	2.72e-135	1.39041	0.627	0.155	4.65e-131	CHMP1B	8	Monocyte	Bladder
388	0	1.38114	0.462	0.01	0	CFP	8	Monocyte	Bladder
389	1.58e-229	1.37926	0.667	0.093	2.69e-225	SAMSN1	8	Monocyte	Bladder
390	1.03e-275	1.37742	0.588	0.058	1.76e-271	CD14	8	Monocyte	Bladder
391	1.48e-273	1.36271	0.686	0.083	2.53e-269	ITGB2	8	Monocyte	Bladder
392	0	1.35923	0.468	0.01	0	FPR1	8	Monocyte	Bladder
393	0	1.35328	0.468	0.017	0	FGR	8	Monocyte	Bladder
394	0	1.35116	0.437	0.016	0	SLC11A1	8	Monocyte	Bladder
395	0	1.34123	0.535	0.031	0	CLEC7A	8	Monocyte	Bladder
396	6.27e-240	1.33771	0.58	0.07	1.07e-235	MXD1	8	Monocyte	Bladder
397	2.42e-277	1.32858	0.487	0.038	4.12e-273	GK	8	Monocyte	Bladder
398	1.68e-153	1.325	0.776	0.227	2.86e-149	ZEB2	8	Monocyte	Bladder
399	0	1.31914	0.423	0.005	0	CD300E	8	Monocyte	Bladder
400	1.4e-256	1.31793	0.616	0.071	2.39e-252	PTPRE	8	Monocyte	Bladder
401	0	3.10182	0.359	0.005	0	GNLY	9	NK/T Cell	Bladder
402	0	2.7863	0.755	0.07	0	NKG7	9	NK/T Cell	Bladder
403	7.95e-251	2.39599	0.896	0.189	1.36e-246	CCL4	9	NK/T Cell	Bladder
404	0	2.29907	0.77	0.035	0	GZMA	9	NK/T Cell	Bladder
405	0	2.1591	0.758	0.06	0	CST7	9	NK/T Cell	Bladder
406	0	2.13467	0.509	0.012	0	GZMB	9	NK/T Cell	Bladder
407	1.79e-162	2.11297	0.46	0.06	3.05e-158	XCL2	9	NK/T Cell	Bladder
408	0	1.99919	0.488	0.017	0	PRF1	9	NK/T Cell	Bladder
409	2.05e-128	1.90213	0.442	0.068	3.5e-124	XCL1	9	NK/T Cell	Bladder
410	3.56e-124	1.77306	0.408	0.061	6.07e-120	CCL4L2	9	NK/T Cell	Bladder
411	4.2e-157	1.73117	0.356	0.034	7.16e-153	IFNG	9	NK/T Cell	Bladder
412	5.66e-231	1.70565	0.914	0.189	9.66e-227	CCL5	9	NK/T Cell	Bladder
413	0	1.69089	0.423	0.018	0	GZMH	9	NK/T Cell	Bladder
414	6.04e-225	1.68474	0.567	0.066	1.03e-220	CTSW	9	NK/T Cell	Bladder
415	7.77e-65	1.65354	0.255	0.044	1.32e-60	MT1F	9	NK/T Cell	Bladder
416	8.44e-165	1.55809	0.322	0.026	1.44e-160	GZMK	9	NK/T Cell	Bladder
417	2.84e-151	1.54675	0.89	0.313	4.84e-147	IL32	9	NK/T Cell	Bladder
418	3.6e-168	1.49854	0.761	0.175	6.13e-164	HCST	9	NK/T Cell	Bladder
419	9.52e-196	1.4755	0.411	0.036	1.62e-191	KLRD1	9	NK/T Cell	Bladder
420	3.02e-169	1.43813	0.383	0.037	5.16e-165	TRBC1	9	NK/T Cell	Bladder
421	6.77e-18	1.42244	0.463	0.298	1.15e-13	MT1X	9	NK/T Cell	Bladder
422	1.41e-129	1.39458	0.81	0.261	2.4e-125	DUSP2	9	NK/T Cell	Bladder
423	6.31e-119	1.36168	0.712	0.197	1.08e-114	CD69	9	NK/T Cell	Bladder
424	8.09e-141	1.3495	0.794	0.222	1.38e-136	PTPRC	9	NK/T Cell	Bladder
425	3.14e-140	1.33024	0.555	0.102	5.35e-136	PTPRCAP	9	NK/T Cell	Bladder
426	1.73e-112	1.27912	0.626	0.164	2.94e-108	CORO1A	9	NK/T Cell	Bladder
427	6.14e-124	1.25657	0.469	0.08	1.05e-119	IL2RG	9	NK/T Cell	Bladder
428	4.49e-19	1.25194	0.81	0.746	7.67e-15	MT2A	9	NK/T Cell	Bladder
429	1.21e-12	1.22646	0.387	0.264	2.06e-08	MT1E	9	NK/T Cell	Bladder
430	1.87e-69	1.19282	0.362	0.081	3.19e-65	TNF	9	NK/T Cell	Bladder
431	5.08e-91	1.15383	0.509	0.126	8.66e-87	RAC2	9	NK/T Cell	Bladder
432	7.97e-160	1.15004	0.218	0.01	1.36e-155	FGFBP2	9	NK/T Cell	Bladder
433	3.91e-67	1.14442	0.445	0.125	6.67e-63	TAGAP	9	NK/T Cell	Bladder
434	4.47e-57	1.12731	0.417	0.13	7.63e-53	GNG2	9	NK/T Cell	Bladder
435	1.39e-106	1.12499	0.313	0.04	2.36e-102	CD247	9	NK/T Cell	Bladder
436	2.22e-85	1.11687	0.35	0.062	3.78e-81	GZMM	9	NK/T Cell	Bladder
437	1.14e-55	1.11437	0.242	0.045	1.95e-51	CCL3	9	NK/T Cell	Bladder
438	2.25e-105	1.10574	0.647	0.168	3.84e-101	CD3E	9	NK/T Cell	Bladder
439	9.83e-75	1.09017	0.696	0.267	1.68e-70	CXCR4	9	NK/T Cell	Bladder
440	9.99e-150	1.08174	0.255	0.017	1.7e-145	KLRG1	9	NK/T Cell	Bladder
441	2.67e-73	1.07912	0.549	0.171	4.55e-69	LCP1	9	NK/T Cell	Bladder
442	7.63e-69	1.00853	0.215	0.029	1.3e-64	FCGR3A	9	NK/T Cell	Bladder
443	1.53e-86	0.995981	0.945	0.813	2.62e-82	PFN1	9	NK/T Cell	Bladder
444	1.17e-60	0.986897	0.35	0.082	1.99e-56	CD8A	9	NK/T Cell	Bladder
445	1.31e-111	0.982365	0.991	0.893	2.23e-107	HLA-B	9	NK/T Cell	Bladder
446	9.32e-46	0.957804	0.387	0.124	1.59e-41	ALOX5AP	9	NK/T Cell	Bladder
447	1.76e-85	0.953818	0.316	0.051	3e-81	LCK	9	NK/T Cell	Bladder
448	2.96e-121	0.950475	0.239	0.019	5.05e-117	IL2RB	9	NK/T Cell	Bladder
449	8.14e-64	0.949331	0.411	0.107	1.39e-59	RUNX3	9	NK/T Cell	Bladder
450	5.74e-68	0.948867	0.834	0.532	9.78e-64	MYL12A	9	NK/T Cell	Bladder
451	0	3.28866	0.616	0.008	0	ACKR1	10	Endothelial Cell	Bladder
452	0	3.01894	0.869	0.007	0	PLVAP	10	Endothelial Cell	Bladder
453	0	2.73296	0.684	0.006	0	CCL14	10	Endothelial Cell	Bladder
454	0	2.62421	0.894	0.104	0	IFI27	10	Endothelial Cell	Bladder
455	0	2.47397	0.816	0.02	0	EGFL7	10	Endothelial Cell	Bladder
456	0	2.38183	0.819	0.041	0	TM4SF1	10	Endothelial Cell	Bladder
457	0	2.32317	0.719	0.016	0	AQP1	10	Endothelial Cell	Bladder
458	0	2.32078	0.731	0.002	0	EMCN	10	Endothelial Cell	Bladder
459	0	2.29743	0.822	0.065	0	RAMP2	10	Endothelial Cell	Bladder
460	0	2.20411	0.678	0.002	0	SOX18	10	Endothelial Cell	Bladder
461	0	2.17729	0.697	0.002	0	VWF	10	Endothelial Cell	Bladder
462	0	2.16761	0.853	0.077	0	CRIP2	10	Endothelial Cell	Bladder
463	0	2.03507	0.762	0.071	0	CALCRL	10	Endothelial Cell	Bladder
464	0	1.97733	0.672	0.002	0	ADGRL4	10	Endothelial Cell	Bladder
465	1.86e-184	1.96634	0.962	0.407	3.17e-180	CD74	10	Endothelial Cell	Bladder
466	0	1.9544	0.709	0.033	0	PECAM1	10	Endothelial Cell	Bladder
467	0	1.95208	0.334	0.002	0	SELE	10	Endothelial Cell	Bladder
468	0	1.87696	0.881	0.105	0	HLA-DRB5	10	Endothelial Cell	Bladder
469	0	1.85924	0.631	0.034	0	HYAL2	10	Endothelial Cell	Bladder
470	0	1.8545	0.588	0.004	0	RAMP3	10	Endothelial Cell	Bladder
471	5.99e-293	1.79284	0.941	0.165	1.02e-288	HLA-DRB1	10	Endothelial Cell	Bladder
472	0	1.7875	0.559	0.009	0	FLT1	10	Endothelial Cell	Bladder
473	1.22e-167	1.72945	0.581	0.101	2.09e-163	SLC9A3R2	10	Endothelial Cell	Bladder
474	1.95e-259	1.71921	0.694	0.097	3.33e-255	NPDC1	10	Endothelial Cell	Bladder
475	8.02e-299	1.71322	0.628	0.059	1.37e-294	THBD	10	Endothelial Cell	Bladder
476	0	1.70604	0.459	0.002	0	CLDN5	10	Endothelial Cell	Bladder
477	0	1.69937	0.606	0.011	0	ESAM	10	Endothelial Cell	Bladder
478	0	1.59257	0.416	0.001	0	PODXL	10	Endothelial Cell	Bladder
479	3.75e-284	1.57504	0.512	0.039	6.4e-280	LIFR	10	Endothelial Cell	Bladder
480	8.2e-239	1.55759	0.625	0.08	1.4e-234	HSPG2	10	Endothelial Cell	Bladder
481	0	1.55462	0.569	0.038	0	CD93	10	Endothelial Cell	Bladder
482	7.08e-144	1.54188	0.778	0.24	1.21e-139	GNG11	10	Endothelial Cell	Bladder
483	1.49e-154	1.53183	0.712	0.177	2.54e-150	ENG	10	Endothelial Cell	Bladder
484	0	1.5151	0.588	0.043	0	BCAM	10	Endothelial Cell	Bladder
485	0	1.47517	0.394	0.001	0	SLCO2A1	10	Endothelial Cell	Bladder
486	1.01e-293	1.45889	0.438	0.024	1.72e-289	ADAMTS9	10	Endothelial Cell	Bladder
487	4.83e-181	1.4454	0.622	0.107	8.24e-177	EPAS1	10	Endothelial Cell	Bladder
488	3.92e-271	1.43437	0.919	0.153	6.68e-267	HLA-DRA	10	Endothelial Cell	Bladder
489	0	1.43414	0.472	0.009	0	TSPAN7	10	Endothelial Cell	Bladder
490	3.31e-124	1.43172	0.834	0.366	5.65e-120	FKBP1A	10	Endothelial Cell	Bladder
491	3.33e-280	1.41976	0.484	0.034	5.69e-276	EFNA1	10	Endothelial Cell	Bladder
492	1.52e-134	1.37861	0.762	0.23	2.58e-130	TGFBR2	10	Endothelial Cell	Bladder
493	0	1.37789	0.444	0.001	0	ECSCR.1	10	Endothelial Cell	Bladder
494	2.03e-247	1.35619	0.444	0.033	3.47e-243	LRRC32	10	Endothelial Cell	Bladder
495	0	1.33533	0.422	0.012	0	MMRN2	10	Endothelial Cell	Bladder
496	2.8e-204	1.32856	0.472	0.049	4.77e-200	ADAM15	10	Endothelial Cell	Bladder
497	2.25e-94	1.32522	0.744	0.286	3.84e-90	KLF2	10	Endothelial Cell	Bladder
498	1.18e-207	1.31649	0.569	0.072	2.01e-203	MGST2	10	Endothelial Cell	Bladder
499	4.01e-251	1.3063	0.525	0.045	6.83e-247	TINAGL1	10	Endothelial Cell	Bladder
500	0	1.30428	0.391	0.005	0	TMEM88	10	Endothelial Cell	Bladder
501	0	3.25458	0.651	0.037	0	RGS5	11	Smooth Muscle Cell RGS5_high	Bladder
502	7.16e-229	2.58876	0.99	0.371	1.22e-224	MYL9	11	Smooth Muscle Cell RGS5_high	Bladder
503	1.15e-275	2.52286	0.949	0.204	1.95e-271	ACTA2	11	Smooth Muscle Cell RGS5_high	Bladder
504	6.35e-247	2.52129	0.971	0.266	1.08e-242	TAGLN	11	Smooth Muscle Cell RGS5_high	Bladder
505	2.26e-195	2.44754	0.981	0.423	3.85e-191	ADIRF	11	Smooth Muscle Cell RGS5_high	Bladder
506	2.17e-245	2.17768	0.635	0.078	3.7e-241	MT1M	11	Smooth Muscle Cell RGS5_high	Bladder
507	0	2.00817	0.737	0.036	0	TINAGL1	11	Smooth Muscle Cell RGS5_high	Bladder
508	3.09e-175	2.00314	0.886	0.29	5.27e-171	TPM1	11	Smooth Muscle Cell RGS5_high	Bladder
509	1.42e-35	1.96876	0.102	0.012	2.43e-31	CCL19	11	Smooth Muscle Cell RGS5_high	Bladder
510	3.76e-177	1.95382	0.921	0.33	6.41e-173	TPM2	11	Smooth Muscle Cell RGS5_high	Bladder
511	1.32e-240	1.95133	0.413	0.028	2.25e-236	STEAP4	11	Smooth Muscle Cell RGS5_high	Bladder
512	0	1.94551	0.578	0.036	0	HES4	11	Smooth Muscle Cell RGS5_high	Bladder
513	0	1.88776	0.492	0.019	0	SORBS2	11	Smooth Muscle Cell RGS5_high	Bladder
514	4.45e-156	1.87276	0.34	0.03	7.6e-152	FABP4	11	Smooth Muscle Cell RGS5_high	Bladder
515	0	1.83901	0.622	0.042	0	BCAM	11	Smooth Muscle Cell RGS5_high	Bladder
516	4.88e-186	1.82858	0.81	0.203	8.32e-182	C11orf96	11	Smooth Muscle Cell RGS5_high	Bladder
517	1.48e-304	1.81806	0.552	0.042	2.53e-300	PTP4A3	11	Smooth Muscle Cell RGS5_high	Bladder
518	1.7e-199	1.80989	0.473	0.05	2.91e-195	NDUFA4L2	11	Smooth Muscle Cell RGS5_high	Bladder
519	4.18e-152	1.79184	0.6	0.118	7.13e-148	RGS16	11	Smooth Muscle Cell RGS5_high	Bladder
520	1.23e-126	1.7716	0.622	0.148	2.1e-122	MYH11	11	Smooth Muscle Cell RGS5_high	Bladder
521	0	1.76466	0.54	0.006	0	NOTCH3	11	Smooth Muscle Cell RGS5_high	Bladder
522	0	1.7144	0.556	0.023	0	MCAM	11	Smooth Muscle Cell RGS5_high	Bladder
523	1.29e-219	1.64896	0.451	0.04	2.2e-215	FRZB	11	Smooth Muscle Cell RGS5_high	Bladder
524	2.32e-227	1.63997	0.492	0.045	3.95e-223	MT1A	11	Smooth Muscle Cell RGS5_high	Bladder
525	3.57e-120	1.58913	0.686	0.204	6.09e-116	CSRP1	11	Smooth Muscle Cell RGS5_high	Bladder
526	0	1.56631	0.33	0.001	0	RERGL	11	Smooth Muscle Cell RGS5_high	Bladder
527	4.1e-93	1.55147	0.867	0.502	6.99e-89	DSTN	11	Smooth Muscle Cell RGS5_high	Bladder
528	2.1e-159	1.53413	0.79	0.212	3.57e-155	CAV1	11	Smooth Muscle Cell RGS5_high	Bladder
529	2.72e-141	1.51083	0.556	0.104	4.64e-137	PHLDA2	11	Smooth Muscle Cell RGS5_high	Bladder
530	2.16e-96	1.50611	0.822	0.343	3.69e-92	CRIP1	11	Smooth Muscle Cell RGS5_high	Bladder
531	2.3e-166	1.47566	0.473	0.062	3.92e-162	SYNPO2	11	Smooth Muscle Cell RGS5_high	Bladder
532	2.56e-168	1.4756	0.454	0.055	4.36e-164	CNN1	11	Smooth Muscle Cell RGS5_high	Bladder
533	5e-154	1.4618	0.444	0.057	8.52e-150	SNCG	11	Smooth Muscle Cell RGS5_high	Bladder
534	7.03e-127	1.43596	0.565	0.12	1.2e-122	ID4	11	Smooth Muscle Cell RGS5_high	Bladder
535	0	1.41111	0.349	0.002	0	PLN	11	Smooth Muscle Cell RGS5_high	Bladder
536	7.64e-230	1.40454	0.429	0.032	1.3e-225	C2orf40	11	Smooth Muscle Cell RGS5_high	Bladder
537	3.42e-100	1.39185	0.876	0.453	5.84e-96	RHOB	11	Smooth Muscle Cell RGS5_high	Bladder
538	0	1.36886	0.352	0.006	0	ADRA2A	11	Smooth Muscle Cell RGS5_high	Bladder
539	3.56e-138	1.34741	0.994	0.529	6.07e-134	IGFBP7	11	Smooth Muscle Cell RGS5_high	Bladder
540	8.56e-186	1.33939	0.467	0.052	1.46e-181	ISYNA1	11	Smooth Muscle Cell RGS5_high	Bladder
541	1.19e-115	1.33561	0.473	0.09	2.03e-111	RASL11A	11	Smooth Muscle Cell RGS5_high	Bladder
542	5.87e-94	1.32939	0.349	0.059	1e-89	NET1	11	Smooth Muscle Cell RGS5_high	Bladder
543	1.47e-132	1.32784	0.543	0.107	2.5e-128	JAG1	11	Smooth Muscle Cell RGS5_high	Bladder
544	3.71e-97	1.30738	0.975	0.739	6.33e-93	MT2A	11	Smooth Muscle Cell RGS5_high	Bladder
545	1.47e-112	1.30481	0.692	0.199	2.51e-108	BGN	11	Smooth Muscle Cell RGS5_high	Bladder
546	5.76e-115	1.30098	0.568	0.136	9.82e-111	NR2F2	11	Smooth Muscle Cell RGS5_high	Bladder
547	3.22e-127	1.292	0.565	0.116	5.5e-123	MYLK	11	Smooth Muscle Cell RGS5_high	Bladder
548	1.46e-128	1.27985	0.416	0.062	2.48e-124	RCAN2	11	Smooth Muscle Cell RGS5_high	Bladder
549	0	1.27311	0.33	0.005	0	GJA4	11	Smooth Muscle Cell RGS5_high	Bladder
550	4.19e-101	1.27248	0.498	0.112	7.14e-97	PPP1R14A	11	Smooth Muscle Cell RGS5_high	Bladder
551	0	3.35448	0.885	0.058	0	RNASE1	12	Macrophage RNASE1_high	Bladder
552	3.42e-199	2.86996	0.286	0.013	5.83e-195	SPP1	12	Macrophage RNASE1_high	Bladder
553	0	2.65584	0.84	0.028	0	C1QC	12	Macrophage RNASE1_high	Bladder
554	0	2.64094	0.819	0.033	0	C1QB	12	Macrophage RNASE1_high	Bladder
555	0	2.61326	0.847	0.036	0	C1QA	12	Macrophage RNASE1_high	Bladder
556	3.08e-286	2.49359	0.519	0.035	5.25e-282	CCL3	12	Macrophage RNASE1_high	Bladder
557	0	2.41534	0.777	0.04	0	STAB1	12	Macrophage RNASE1_high	Bladder
558	0	2.18829	0.965	0.095	0	TYROBP	12	Macrophage RNASE1_high	Bladder
559	0	2.12804	0.596	0.012	0	F13A1	12	Macrophage RNASE1_high	Bladder
560	0	2.12295	0.77	0.044	0	MS4A6A	12	Macrophage RNASE1_high	Bladder
561	0	2.06038	0.767	0.056	0	CD14	12	Macrophage RNASE1_high	Bladder
562	2.33e-122	2.00278	0.592	0.137	3.97e-118	LGMN	12	Macrophage RNASE1_high	Bladder
563	0	1.99149	0.631	0.016	0	MRC1	12	Macrophage RNASE1_high	Bladder
564	6.6e-138	1.98135	0.895	0.389	1.13e-133	CTSB	12	Macrophage RNASE1_high	Bladder
565	0	1.97581	0.463	0.007	0	LYVE1	12	Macrophage RNASE1_high	Bladder
566	2.13e-63	1.94175	0.331	0.066	3.63e-59	CCL4L2	12	Macrophage RNASE1_high	Bladder
567	0	1.91959	0.578	0.005	0	FOLR2	12	Macrophage RNASE1_high	Bladder
568	1.45e-61	1.91476	0.749	0.467	2.47e-57	SEPP1	12	Macrophage RNASE1_high	Bladder
569	0	1.86248	0.861	0.099	0	AIF1	12	Macrophage RNASE1_high	Bladder
570	6.35e-209	1.85588	0.376	0.024	1.08e-204	CCL3L3	12	Macrophage RNASE1_high	Bladder
571	0	1.84686	0.836	0.078	0	FCER1G	12	Macrophage RNASE1_high	Bladder
572	0	1.8314	0.617	0.024	0	MS4A7	12	Macrophage RNASE1_high	Bladder
573	1.32e-227	1.8113	0.885	0.157	2.24e-223	HLA-DRA	12	Macrophage RNASE1_high	Bladder
574	1.81e-145	1.811	0.686	0.157	3.08e-141	DAB2	12	Macrophage RNASE1_high	Bladder
575	0	1.74944	0.526	0.018	0	MS4A4A	12	Macrophage RNASE1_high	Bladder
576	0	1.72317	0.592	0.022	0	CD163	12	Macrophage RNASE1_high	Bladder
577	7.69e-159	1.70259	0.505	0.064	1.31e-154	CXCL8	12	Macrophage RNASE1_high	Bladder
578	2.01e-205	1.67642	0.875	0.171	3.44e-201	HLA-DRB1	12	Macrophage RNASE1_high	Bladder
579	0	1.6713	0.693	0.052	0	CYBB	12	Macrophage RNASE1_high	Bladder
580	4.59e-101	1.62284	0.672	0.204	7.83e-97	SGK1	12	Macrophage RNASE1_high	Bladder
581	0	1.6099	0.589	0.025	0	CSF1R	12	Macrophage RNASE1_high	Bladder
582	0	1.56275	0.509	0.02	0	MSR1	12	Macrophage RNASE1_high	Bladder
583	1.79e-148	1.52101	0.746	0.187	3.05e-144	CD68	12	Macrophage RNASE1_high	Bladder
584	1.06e-152	1.52066	0.606	0.109	1.82e-148	MAF	12	Macrophage RNASE1_high	Bladder
585	1.32e-173	1.49838	0.749	0.14	2.25e-169	HLA-DPA1	12	Macrophage RNASE1_high	Bladder
586	7.89e-128	1.4882	0.962	0.409	1.35e-123	CD74	12	Macrophage RNASE1_high	Bladder
587	0	1.48705	0.547	0.03	0	RNASE6	12	Macrophage RNASE1_high	Bladder
588	6.46e-189	1.47403	0.725	0.115	1.1e-184	HLA-DRB5	12	Macrophage RNASE1_high	Bladder
589	0	1.4156	0.481	0.008	0	VSIG4	12	Macrophage RNASE1_high	Bladder
590	3.64e-170	1.41146	0.564	0.078	6.2e-166	HLA-DMA	12	Macrophage RNASE1_high	Bladder
591	2.64e-140	1.40762	0.634	0.13	4.51e-136	CTSZ	12	Macrophage RNASE1_high	Bladder
592	3.8e-274	1.39124	0.512	0.036	6.49e-270	FCGR2A	12	Macrophage RNASE1_high	Bladder
593	3.7e-157	1.37052	0.787	0.172	6.32e-153	LAPTM5	12	Macrophage RNASE1_high	Bladder
594	3.32e-72	1.36826	0.777	0.377	5.67e-68	CTSD	12	Macrophage RNASE1_high	Bladder
595	1.28e-133	1.36571	0.631	0.128	2.18e-129	CD83	12	Macrophage RNASE1_high	Bladder
596	7.05e-224	1.34539	0.54	0.051	1.2e-219	C5AR1	12	Macrophage RNASE1_high	Bladder
597	2.15e-108	1.30121	0.666	0.17	3.67e-104	HLA-DPB1	12	Macrophage RNASE1_high	Bladder
598	4.25e-133	1.29705	0.638	0.12	7.24e-129	GPR183	12	Macrophage RNASE1_high	Bladder
599	6.07e-260	1.29013	0.599	0.054	1.04e-255	SPI1	12	Macrophage RNASE1_high	Bladder
600	6.15e-120	1.28715	0.516	0.088	1.05e-115	RGS1	12	Macrophage RNASE1_high	Bladder
601	1.3e-82	1.35917	0.468	0.09	2.21e-78	MT1M	13	FibSmo Cell SOD2_high	Bladder
602	1.54e-64	1.35194	0.834	0.444	2.62e-60	SOD2	13	FibSmo Cell SOD2_high	Bladder
603	2.02e-103	1.3169	0.4	0.053	3.45e-99	MT1A	13	FibSmo Cell SOD2_high	Bladder
604	1.52e-34	1.30084	0.596	0.267	2.6e-30	CCL2	13	FibSmo Cell SOD2_high	Bladder
605	8.56e-104	1.2765	0.983	0.411	1.46e-99	PLAT	13	FibSmo Cell SOD2_high	Bladder
606	1.44e-53	1.24741	0.651	0.257	2.46e-49	MT1E	13	FibSmo Cell SOD2_high	Bladder
607	2.36e-109	1.24583	0.8	0.213	4.02e-105	FOXF1	13	FibSmo Cell SOD2_high	Bladder
608	1.44e-45	1.19189	0.213	0.033	2.46e-41	KRT17	13	FibSmo Cell SOD2_high	Bladder
609	4.98e-62	1.18394	0.966	0.742	8.49e-58	MT2A	13	FibSmo Cell SOD2_high	Bladder
610	3.41e-92	1.17264	0.485	0.085	5.82e-88	ACTG2	13	FibSmo Cell SOD2_high	Bladder
611	1.94e-88	1.14985	0.562	0.127	3.31e-84	PTGES	13	FibSmo Cell SOD2_high	Bladder
612	2.39e-96	1.13902	0.566	0.115	4.08e-92	FILIP1L	13	FibSmo Cell SOD2_high	Bladder
613	2.03e-61	1.1261	0.591	0.187	3.47e-57	ICAM1	13	FibSmo Cell SOD2_high	Bladder
614	2.66e-78	1.11236	0.217	0.02	4.54e-74	RTEL1-TNFRSF6B	13	FibSmo Cell SOD2_high	Bladder
615	2.26e-42	1.10566	0.664	0.294	3.86e-38	MT1X	13	FibSmo Cell SOD2_high	Bladder
616	6.59e-63	1.10141	0.523	0.146	1.13e-58	CD40	13	FibSmo Cell SOD2_high	Bladder
617	1.06e-57	1.09882	0.477	0.132	1.8e-53	TNFAIP2	13	FibSmo Cell SOD2_high	Bladder
618	6.65e-72	1.05043	0.706	0.231	1.13e-67	PALLD	13	FibSmo Cell SOD2_high	Bladder
619	1.94e-65	1.04709	0.46	0.107	3.32e-61	VCAM1	13	FibSmo Cell SOD2_high	Bladder
620	3.93e-72	1.02371	0.796	0.28	6.7e-68	TAGLN	13	FibSmo Cell SOD2_high	Bladder
621	1.84e-65	1.00138	0.579	0.155	3.15e-61	MYH11	13	FibSmo Cell SOD2_high	Bladder
622	2.27e-65	0.995633	0.8	0.328	3.88e-61	PDGFRA	13	FibSmo Cell SOD2_high	Bladder
623	2.08e-77	0.976064	0.609	0.157	3.55e-73	PDPN	13	FibSmo Cell SOD2_high	Bladder
624	1.53e-59	0.962973	0.643	0.211	2.61e-55	CSRP1	13	FibSmo Cell SOD2_high	Bladder
625	2.9e-49	0.950301	0.102	0.007	4.95e-45	FDCSP	13	FibSmo Cell SOD2_high	Bladder
626	8.68e-45	0.947639	0.447	0.131	1.48e-40	GJA1	13	FibSmo Cell SOD2_high	Bladder
627	4.47e-55	0.946356	0.757	0.319	7.62e-51	ETS2	13	FibSmo Cell SOD2_high	Bladder
628	4.93e-58	0.896253	0.426	0.099	8.4e-54	BDKRB2	13	FibSmo Cell SOD2_high	Bladder
629	3.31e-41	0.894433	0.587	0.224	5.65e-37	ACTA2	13	FibSmo Cell SOD2_high	Bladder
630	1.34e-74	0.877873	0.549	0.125	2.29e-70	FENDRR	13	FibSmo Cell SOD2_high	Bladder
631	1.17e-35	0.875042	0.702	0.343	2e-31	CYR61	13	FibSmo Cell SOD2_high	Bladder
632	3.45e-84	0.862912	0.336	0.045	5.89e-80	TNC	13	FibSmo Cell SOD2_high	Bladder
633	2.05e-55	0.85848	0.753	0.314	3.5e-51	TMEM176B	13	FibSmo Cell SOD2_high	Bladder
634	1.65e-76	0.849948	0.4	0.068	2.81e-72	TRPA1	13	FibSmo Cell SOD2_high	Bladder
635	6.37e-52	0.84882	0.553	0.173	1.09e-47	ACTN1	13	FibSmo Cell SOD2_high	Bladder
636	1.02e-55	0.839307	0.962	0.529	1.74e-51	MFAP4	13	FibSmo Cell SOD2_high	Bladder
637	2.18e-33	0.837217	0.426	0.142	3.72e-29	G0S2	13	FibSmo Cell SOD2_high	Bladder
638	3.44e-55	0.833342	0.37	0.078	5.87e-51	ENC1	13	FibSmo Cell SOD2_high	Bladder
639	1.08e-45	0.822701	0.489	0.15	1.84e-41	UGCG	13	FibSmo Cell SOD2_high	Bladder
640	4.33e-50	0.8168	0.349	0.077	7.38e-46	MSC	13	FibSmo Cell SOD2_high	Bladder
641	1.38e-53	0.804381	0.791	0.34	2.35e-49	TPM2	13	FibSmo Cell SOD2_high	Bladder
642	2.07e-45	0.792974	0.766	0.34	3.52e-41	CRISPLD2	13	FibSmo Cell SOD2_high	Bladder
643	3.41e-65	0.772643	0.447	0.093	5.82e-61	HSD17B2	13	FibSmo Cell SOD2_high	Bladder
644	1.76e-45	0.76744	0.455	0.132	3.01e-41	FHL2	13	FibSmo Cell SOD2_high	Bladder
645	2.78e-20	0.757934	0.315	0.119	4.73e-16	TNFSF10	13	FibSmo Cell SOD2_high	Bladder
646	3.45e-43	0.755542	0.409	0.111	5.89e-39	MXRA5	13	FibSmo Cell SOD2_high	Bladder
647	7.57e-69	0.747215	0.217	0.023	1.29e-64	TSLP	13	FibSmo Cell SOD2_high	Bladder
648	1.28e-57	0.716754	0.464	0.108	2.19e-53	WFDC1	13	FibSmo Cell SOD2_high	Bladder
649	5.8e-41	0.715928	0.728	0.312	9.9e-37	TCF21	13	FibSmo Cell SOD2_high	Bladder
650	1.03e-20	0.715498	0.447	0.198	1.75e-16	CTGF	13	FibSmo Cell SOD2_high	Bladder
651	1.65e-123	3.43538	0.946	0.345	2.81e-119	APOD	14	Fibroblast APOD_high	Bladder
652	1.96e-77	3.34906	0.395	0.065	3.34e-73	PTGDS	14	Fibroblast APOD_high	Bladder
653	5.15e-136	2.52928	0.576	0.083	8.79e-132	CXCL14	14	Fibroblast APOD_high	Bladder
654	1.36e-70	2.20619	0.522	0.126	2.31e-66	APOE	14	Fibroblast APOD_high	Bladder
655	1.34e-221	1.93838	0.659	0.065	2.29e-217	CYP1B1	14	Fibroblast APOD_high	Bladder
656	3.28e-76	1.51623	0.595	0.139	5.6e-72	PLA2G2A	14	Fibroblast APOD_high	Bladder
657	1.47e-90	1.46984	0.985	0.536	2.51e-86	IGFBP7	14	Fibroblast APOD_high	Bladder
658	3.39e-72	1.24251	0.141	0.008	5.78e-68	ANGPTL7	14	Fibroblast APOD_high	Bladder
659	3.1e-59	1.23341	0.307	0.049	5.3e-55	APOC1	14	Fibroblast APOD_high	Bladder
660	9.61e-61	1.21477	0.785	0.327	1.64e-56	CFH	14	Fibroblast APOD_high	Bladder
661	3.09e-58	1.20831	0.688	0.242	5.27e-54	EFEMP1	14	Fibroblast APOD_high	Bladder
662	4.59e-69	1.17048	0.595	0.161	7.82e-65	ABCA8	14	Fibroblast APOD_high	Bladder
663	8.4e-45	1.13118	0.873	0.47	1.43e-40	IGFBP5	14	Fibroblast APOD_high	Bladder
664	1.22e-45	1.111	0.634	0.245	2.08e-41	FGF7	14	Fibroblast APOD_high	Bladder
665	2.72e-58	1.11074	0.902	0.468	4.64e-54	IGFBP4	14	Fibroblast APOD_high	Bladder
666	3.27e-48	1.05809	0.815	0.395	5.58e-44	CLU	14	Fibroblast APOD_high	Bladder
667	1.47e-40	0.994471	0.532	0.184	2.51e-36	NNMT	14	Fibroblast APOD_high	Bladder
668	1.14e-45	0.99132	0.42	0.111	1.95e-41	PDGFRL	14	Fibroblast APOD_high	Bladder
669	4.21e-74	0.986266	0.356	0.053	7.19e-70	GPC3	14	Fibroblast APOD_high	Bladder
670	5e-76	0.959415	0.317	0.041	8.52e-72	ABCA10	14	Fibroblast APOD_high	Bladder
671	2.69e-34	0.937021	0.595	0.266	4.6e-30	LHFP	14	Fibroblast APOD_high	Bladder
672	2.95e-64	0.931478	0.371	0.064	5.04e-60	IGF2	14	Fibroblast APOD_high	Bladder
673	5.73e-144	0.922687	0.259	0.012	9.77e-140	NGFR	14	Fibroblast APOD_high	Bladder
674	7.72e-66	0.922321	1	0.914	1.32e-61	VIM	14	Fibroblast APOD_high	Bladder
675	1.06e-27	0.921198	0.751	0.448	1.8e-23	GLUL	14	Fibroblast APOD_high	Bladder
676	8.08e-56	0.920182	0.99	0.583	1.38e-51	GSN	14	Fibroblast APOD_high	Bladder
677	1.07e-43	0.918	0.263	0.048	1.82e-39	SOX9	14	Fibroblast APOD_high	Bladder
678	2.32e-47	0.917456	0.385	0.091	3.96e-43	PRRX1	14	Fibroblast APOD_high	Bladder
679	1.94e-22	0.908149	0.405	0.154	3.3e-18	PI16	14	Fibroblast APOD_high	Bladder
680	1.04e-18	0.903927	0.176	0.045	1.78e-14	C2orf40	14	Fibroblast APOD_high	Bladder
681	9.93e-70	0.895278	0.185	0.014	1.69e-65	FGFBP2	14	Fibroblast APOD_high	Bladder
682	2.25e-22	0.891991	0.522	0.252	3.85e-18	RASD1	14	Fibroblast APOD_high	Bladder
683	1.32e-164	0.891845	0.254	0.01	2.25e-160	MEOX2	14	Fibroblast APOD_high	Bladder
684	8.18e-34	0.875511	0.332	0.089	1.39e-29	GGT5	14	Fibroblast APOD_high	Bladder
685	2.85e-34	0.873761	0.439	0.146	4.85e-30	NR2F2	14	Fibroblast APOD_high	Bladder
686	5.77e-59	0.840592	0.307	0.049	9.85e-55	NTRK2	14	Fibroblast APOD_high	Bladder
687	2.3e-57	0.836925	0.137	0.01	3.92e-53	CLDN1	14	Fibroblast APOD_high	Bladder
688	3.74e-42	0.835406	0.278	0.054	6.38e-38	LEPR	14	Fibroblast APOD_high	Bladder
689	1.94e-38	0.821792	0.439	0.137	3.32e-34	RBMS3	14	Fibroblast APOD_high	Bladder
690	4.68e-17	0.809428	0.38	0.174	7.99e-13	IGF1	14	Fibroblast APOD_high	Bladder
691	1.23e-75	0.780585	0.21	0.017	2.09e-71	SFRP4	14	Fibroblast APOD_high	Bladder
692	5.2e-21	0.747232	0.293	0.1	8.88e-17	RNF24	14	Fibroblast APOD_high	Bladder
693	1.66e-27	0.732565	0.6	0.291	2.83e-23	EPHX1	14	Fibroblast APOD_high	Bladder
694	5.65e-26	0.732058	0.595	0.292	9.63e-22	CYBRD1	14	Fibroblast APOD_high	Bladder
695	5e-41	0.718436	0.239	0.042	8.53e-37	VIT	14	Fibroblast APOD_high	Bladder
696	8.02e-36	0.705704	0.761	0.327	1.37e-31	IGFBP6	14	Fibroblast APOD_high	Bladder
697	2.3e-49	0.704492	0.176	0.019	3.93e-45	EBF2	14	Fibroblast APOD_high	Bladder
698	2.75e-23	0.703333	0.473	0.208	4.69e-19	PRELP	14	Fibroblast APOD_high	Bladder
699	2.2e-08	0.697441	0.234	0.114	0.000375831	MYOC	14	Fibroblast APOD_high	Bladder
700	1.03e-28	0.683895	0.815	0.434	1.76e-24	PLAC9	14	Fibroblast APOD_high	Bladder
701	1.04e-204	3.04795	0.993	0.172	1.78e-200	HLA-DPB1	15	Macrophage HLA-DPB1_high	Bladder
702	1.93e-209	3.04384	1	0.168	3.28e-205	HLA-DRA	15	Macrophage HLA-DPB1_high	Bladder
703	8.16e-197	2.96406	1	0.182	1.39e-192	HLA-DRB1	15	Macrophage HLA-DPB1_high	Bladder
704	2.35e-231	2.91169	1	0.146	4.01e-227	HLA-DPA1	15	Macrophage HLA-DPB1_high	Bladder
705	3.78e-118	2.87599	1	0.419	6.45e-114	CD74	15	Macrophage HLA-DPB1_high	Bladder
706	0	2.72007	0.98	0.063	0	HLA-DQA1	15	Macrophage HLA-DPB1_high	Bladder
707	0	2.70697	0.987	0.084	0	HLA-DQB1	15	Macrophage HLA-DPB1_high	Bladder
708	1.82e-254	2.62106	0.993	0.121	3.11e-250	HLA-DRB5	15	Macrophage HLA-DPB1_high	Bladder
709	1.23e-112	2.09658	0.771	0.144	2.1e-108	AREG	15	Macrophage HLA-DPB1_high	Bladder
710	4.17e-229	2.08853	0.876	0.088	7.12e-225	RGS1	15	Macrophage HLA-DPB1_high	Bladder
711	5.45e-211	2.00067	0.758	0.067	9.3e-207	CXCL8	15	Macrophage HLA-DPB1_high	Bladder
712	9.17e-232	1.93598	0.667	0.046	1.56e-227	C1QC	15	Macrophage HLA-DPB1_high	Bladder
713	1.07e-298	1.93478	0.941	0.079	1.83e-294	HLA-DMA	15	Macrophage HLA-DPB1_high	Bladder
714	6.92e-226	1.91557	0.686	0.05	1.18e-221	C1QB	15	Macrophage HLA-DPB1_high	Bladder
715	2.36e-195	1.87747	0.66	0.055	4.03e-191	C1QA	15	Macrophage HLA-DPB1_high	Bladder
716	3.4e-183	1.86754	0.922	0.132	5.79e-179	CD83	15	Macrophage HLA-DPB1_high	Bladder
717	1.04e-106	1.86037	0.373	0.031	1.78e-102	CCL3L3	15	Macrophage HLA-DPB1_high	Bladder
718	1.76e-142	1.85705	0.817	0.125	3e-138	GPR183	15	Macrophage HLA-DPB1_high	Bladder
719	1.1e-252	1.76523	0.765	0.057	1.88e-248	MS4A6A	15	Macrophage HLA-DPB1_high	Bladder
720	3.69e-57	1.74455	0.34	0.047	6.29e-53	CCL3	15	Macrophage HLA-DPB1_high	Bladder
721	5.15e-87	1.72714	0.882	0.265	8.79e-83	INSIG1	15	Macrophage HLA-DPB1_high	Bladder
722	2.16e-142	1.72189	0.503	0.043	3.69e-138	IL1B	15	Macrophage HLA-DPB1_high	Bladder
723	2.22e-250	1.70375	0.941	0.089	3.78e-246	LYZ	15	Macrophage HLA-DPB1_high	Bladder
724	1.18e-114	1.69535	0.902	0.208	2.02e-110	SGK1	15	Macrophage HLA-DPB1_high	Bladder
725	1.2e-165	1.65481	0.869	0.112	2.05e-161	TYROBP	15	Macrophage HLA-DPB1_high	Bladder
726	3.3e-200	1.62613	0.935	0.111	5.63e-196	AIF1	15	Macrophage HLA-DPB1_high	Bladder
727	0	1.61962	0.49	0.001	0	FCER1A	15	Macrophage HLA-DPB1_high	Bladder
728	5.75e-83	1.59135	1	0.644	9.81e-79	SAT1	15	Macrophage HLA-DPB1_high	Bladder
729	7.41e-205	1.58136	0.876	0.091	1.26e-200	FCER1G	15	Macrophage HLA-DPB1_high	Bladder
730	6.58e-46	1.5662	0.379	0.069	1.12e-41	CCL4L2	15	Macrophage HLA-DPB1_high	Bladder
731	0	1.50432	0.51	0.011	0	CLEC10A	15	Macrophage HLA-DPB1_high	Bladder
732	2.44e-74	1.49272	0.739	0.188	4.16e-70	PLAUR	15	Macrophage HLA-DPB1_high	Bladder
733	3.47e-87	1.4275	1	0.363	5.91e-83	SRGN	15	Macrophage HLA-DPB1_high	Bladder
734	1.09e-101	1.42707	0.908	0.224	1.87e-97	RGS2	15	Macrophage HLA-DPB1_high	Bladder
735	5.24e-70	1.41712	0.993	0.725	8.93e-66	CST3	15	Macrophage HLA-DPB1_high	Bladder
736	2.99e-255	1.36136	0.647	0.037	5.11e-251	RNASE6	15	Macrophage HLA-DPB1_high	Bladder
737	4.93e-222	1.29749	0.634	0.042	8.4e-218	CLEC7A	15	Macrophage HLA-DPB1_high	Bladder
738	6.28e-303	1.28478	0.647	0.03	1.07e-298	HLA-DMB	15	Macrophage HLA-DPB1_high	Bladder
739	1.14e-84	1.27755	0.556	0.089	1.95e-80	HBEGF	15	Macrophage HLA-DPB1_high	Bladder
740	1.1e-242	1.27224	0.438	0.016	1.88e-238	C15orf48	15	Macrophage HLA-DPB1_high	Bladder
741	1.25e-185	1.23393	0.693	0.061	2.13e-181	SPI1	15	Macrophage HLA-DPB1_high	Bladder
742	1.31e-65	1.22689	0.967	0.439	2.23e-61	NR4A2	15	Macrophage HLA-DPB1_high	Bladder
743	1.13e-68	1.22586	0.699	0.166	1.92e-64	CHMP1B	15	Macrophage HLA-DPB1_high	Bladder
744	1.23e-93	1.22486	0.614	0.101	2.09e-89	CPVL	15	Macrophage HLA-DPB1_high	Bladder
745	1.89e-287	1.21484	0.595	0.027	3.23e-283	CD86	15	Macrophage HLA-DPB1_high	Bladder
746	2.77e-136	1.20526	0.693	0.085	4.72e-132	PTPRE	15	Macrophage HLA-DPB1_high	Bladder
747	1.35e-122	1.17215	0.686	0.093	2.3e-118	FGL2	15	Macrophage HLA-DPB1_high	Bladder
748	1.53e-90	1.15172	0.699	0.129	2.61e-86	NR4A3	15	Macrophage HLA-DPB1_high	Bladder
749	1.16e-75	1.1477	0.876	0.234	1.98e-71	COTL1	15	Macrophage HLA-DPB1_high	Bladder
750	1.23e-162	1.14326	0.536	0.042	2.11e-158	C1orf162	15	Macrophage HLA-DPB1_high	Bladder
751	5.28e-158	2.93292	0.956	0.174	9.01e-154	RARRES1	16	Fibroblast RARRES1_high	Bladder
752	2.79e-67	2.28471	0.644	0.142	4.75e-63	PLA2G2A	16	Fibroblast RARRES1_high	Bladder
753	1.45e-180	2.15902	0.474	0.026	2.48e-176	PTX3	16	Fibroblast RARRES1_high	Bladder
754	4.87e-93	2.13236	0.948	0.321	8.31e-89	THBS1	16	Fibroblast RARRES1_high	Bladder
755	7.9e-176	2.08718	0.437	0.022	1.35e-171	CHI3L1	16	Fibroblast RARRES1_high	Bladder
756	3e-75	1.95644	1	0.671	5.12e-71	TIMP1	16	Fibroblast RARRES1_high	Bladder
757	9.69e-156	1.65713	0.689	0.07	1.65e-151	ALDH1A3	16	Fibroblast RARRES1_high	Bladder
758	1.52e-196	1.65128	0.711	0.059	2.6e-192	TNFRSF12A	16	Fibroblast RARRES1_high	Bladder
759	5.07e-78	1.55556	0.97	0.334	8.65e-74	C3	16	Fibroblast RARRES1_high	Bladder
760	1.13e-49	1.54662	1	0.6	1.93e-45	MGP	16	Fibroblast RARRES1_high	Bladder
761	1.15e-66	1.4892	0.97	0.471	1.97e-62	IGFBP4	16	Fibroblast RARRES1_high	Bladder
762	3.18e-100	1.48429	0.874	0.181	5.42e-96	NNMT	16	Fibroblast RARRES1_high	Bladder
763	5.32e-73	1.44461	0.741	0.174	9.07e-69	THBS2	16	Fibroblast RARRES1_high	Bladder
764	6.84e-90	1.3886	0.43	0.046	1.17e-85	HAS2	16	Fibroblast RARRES1_high	Bladder
765	5.32e-152	1.38315	0.615	0.056	9.07e-148	SPSB1	16	Fibroblast RARRES1_high	Bladder
766	3e-101	1.35022	0.726	0.122	5.11e-97	GFPT2	16	Fibroblast RARRES1_high	Bladder
767	5.03e-148	1.32037	0.719	0.078	8.58e-144	PROCR	16	Fibroblast RARRES1_high	Bladder
768	1.03e-42	1.31742	0.807	0.333	1.76e-38	CTSL	16	Fibroblast RARRES1_high	Bladder
769	9.63e-187	1.31519	0.659	0.051	1.64e-182	MEDAG	16	Fibroblast RARRES1_high	Bladder
770	2.3e-66	1.30299	0.548	0.097	3.93e-62	SERPINE1	16	Fibroblast RARRES1_high	Bladder
771	2.9e-86	1.30109	0.578	0.084	4.95e-82	CCDC71L	16	Fibroblast RARRES1_high	Bladder
772	7.42e-59	1.28764	0.778	0.218	1.27e-54	C11orf96	16	Fibroblast RARRES1_high	Bladder
773	8.59e-41	1.26137	0.881	0.449	1.47e-36	SOD2	16	Fibroblast RARRES1_high	Bladder
774	1.59e-50	1.25511	0.43	0.077	2.71e-46	LMCD1	16	Fibroblast RARRES1_high	Bladder
775	3.87e-20	1.25223	0.444	0.16	6.6e-16	TNFAIP6	16	Fibroblast RARRES1_high	Bladder
776	2.55e-38	1.21265	0.585	0.172	4.34e-34	IGF1	16	Fibroblast RARRES1_high	Bladder
777	2.65e-219	1.20365	0.489	0.022	4.52e-215	CPXM1	16	Fibroblast RARRES1_high	Bladder
778	1.29e-37	1.20215	0.741	0.26	2.21e-33	MT1E	16	Fibroblast RARRES1_high	Bladder
779	4.09e-84	1.20202	0.644	0.106	6.97e-80	GPRC5A	16	Fibroblast RARRES1_high	Bladder
780	1.83e-51	1.1501	0.785	0.246	3.13e-47	FGF7	16	Fibroblast RARRES1_high	Bladder
781	1.27e-39	1.13023	0.207	0.023	2.18e-35	DKK1	16	Fibroblast RARRES1_high	Bladder
782	2.83e-56	1.12438	0.985	0.461	4.83e-52	SERPINF1	16	Fibroblast RARRES1_high	Bladder
783	2.19e-87	1.1216	0.563	0.078	3.73e-83	RAMP1	16	Fibroblast RARRES1_high	Bladder
784	3.71e-21	1.12159	0.948	0.745	6.33e-17	MT2A	16	Fibroblast RARRES1_high	Bladder
785	5.41e-62	1.1097	0.311	0.033	9.23e-58	ARC	16	Fibroblast RARRES1_high	Bladder
786	2.06e-103	1.10098	0.637	0.084	3.51e-99	S100A16	16	Fibroblast RARRES1_high	Bladder
787	7.12e-32	1.09178	0.607	0.197	1.21e-27	PLIN2	16	Fibroblast RARRES1_high	Bladder
788	5.81e-39	1.08039	0.548	0.15	9.92e-35	PIM1	16	Fibroblast RARRES1_high	Bladder
789	9.51e-27	1.06802	0.748	0.347	1.62e-22	CYR61	16	Fibroblast RARRES1_high	Bladder
790	2.24e-48	1.06465	0.852	0.313	3.82e-44	SRPX	16	Fibroblast RARRES1_high	Bladder
791	1.16e-25	1.06002	0.904	0.7	1.98e-21	S100A10	16	Fibroblast RARRES1_high	Bladder
792	1.08e-72	1.04326	0.652	0.12	1.84e-68	THY1	16	Fibroblast RARRES1_high	Bladder
793	1.91e-43	1.01833	0.674	0.204	3.25e-39	SERPINH1	16	Fibroblast RARRES1_high	Bladder
794	7.16e-51	1.00161	0.881	0.305	1.22e-46	PCOLCE	16	Fibroblast RARRES1_high	Bladder
795	3.33e-38	0.99876	0.607	0.171	5.68e-34	TMEM45A	16	Fibroblast RARRES1_high	Bladder
796	0	0.987669	0.459	0.003	0	WT1	16	Fibroblast RARRES1_high	Bladder
797	2.74e-48	0.982181	0.978	0.654	4.67e-44	PPIB	16	Fibroblast RARRES1_high	Bladder
798	3.04e-35	0.978639	0.607	0.189	5.18e-31	CD248	16	Fibroblast RARRES1_high	Bladder
799	3.35e-82	0.978322	0.681	0.116	5.72e-78	PDLIM4	16	Fibroblast RARRES1_high	Bladder
800	4.27e-35	0.969814	0.874	0.408	7.28e-31	LMNA	16	Fibroblast RARRES1_high	Bladder
801	0	3.44693	0.977	0.016	0	S100P	17	Epithelial Cell	Bladder
802	0	3.32835	0.992	0.008	0	KRT19	17	Epithelial Cell	Bladder
803	0	3.02639	0.962	0.005	0	PSCA	17	Epithelial Cell	Bladder
804	0	2.88577	0.632	0.004	0	SPINK1	17	Epithelial Cell	Bladder
805	0	2.80472	0.932	0.005	0	GPX2	17	Epithelial Cell	Bladder
806	0	2.79771	0.932	0.003	0	ELF3	17	Epithelial Cell	Bladder
807	0	2.7316	0.609	0.003	0	S100A2	17	Epithelial Cell	Bladder
808	0	2.68933	0.789	0.004	0	KRT13	17	Epithelial Cell	Bladder
809	0	2.65005	0.955	0.048	0	AQP3	17	Epithelial Cell	Bladder
810	0	2.58075	0.835	0.003	0	CLDN4	17	Epithelial Cell	Bladder
811	0	2.53692	0.895	0.003	0	AGR2	17	Epithelial Cell	Bladder
812	0	2.41942	0.88	0.006	0	TACSTD2	17	Epithelial Cell	Bladder
813	0	2.2775	0.774	0.006	0	KRT7	17	Epithelial Cell	Bladder
814	0	2.20385	0.782	0.03	0	FABP4	17	Epithelial Cell	Bladder
815	0	2.18495	0.865	0.004	0	FXYD3	17	Epithelial Cell	Bladder
816	7.18e-291	2.11603	0.865	0.059	1.22e-286	SNCG	17	Epithelial Cell	Bladder
817	0	2.10913	0.91	0.038	0	IGFBP2	17	Epithelial Cell	Bladder
818	0	2.00423	0.85	0.003	0	C19orf33	17	Epithelial Cell	Bladder
819	1.24e-203	1.96642	0.895	0.1	2.11e-199	PERP	17	Epithelial Cell	Bladder
820	7.19e-168	1.92078	0.865	0.112	1.23e-163	FABP5	17	Epithelial Cell	Bladder
821	2.85e-241	1.90606	0.586	0.029	4.86e-237	KRT17	17	Epithelial Cell	Bladder
822	0	1.87136	0.662	0.003	0	DHRS2	17	Epithelial Cell	Bladder
823	0	1.84552	0.774	0.035	0	SPINT2	17	Epithelial Cell	Bladder
824	2.33e-98	1.80574	0.647	0.099	3.97e-94	GDF15	17	Epithelial Cell	Bladder
825	1.52e-245	1.78334	0.752	0.052	2.59e-241	AKR1C2	17	Epithelial Cell	Bladder
826	2.74e-198	1.75247	0.767	0.068	4.68e-194	KRT18	17	Epithelial Cell	Bladder
827	0	1.70854	0.669	0.002	0	SFN	17	Epithelial Cell	Bladder
828	1.54e-271	1.69711	0.789	0.051	2.63e-267	KRT8	17	Epithelial Cell	Bladder
829	0	1.66284	0.632	0.001	0	SYT8	17	Epithelial Cell	Bladder
830	0	1.6244	0.759	0.011	0	MPZL2	17	Epithelial Cell	Bladder
831	9.62e-165	1.62254	0.632	0.055	1.64e-160	KLF5	17	Epithelial Cell	Bladder
832	0	1.62016	0.707	0.003	0	CXADR	17	Epithelial Cell	Bladder
833	4.79e-135	1.55126	0.842	0.127	8.18e-131	CTSH	17	Epithelial Cell	Bladder
834	7.74e-232	1.52414	0.594	0.031	1.32e-227	HPGD	17	Epithelial Cell	Bladder
835	0	1.52167	0.677	0.011	0	CYP4B1	17	Epithelial Cell	Bladder
836	1.3e-76	1.4961	0.992	0.988	2.22e-72	MT-ND3	17	Epithelial Cell	Bladder
837	0	1.47866	0.647	0.025	0	FBP1	17	Epithelial Cell	Bladder
838	0	1.44258	0.654	0.004	0	SERINC2	17	Epithelial Cell	Bladder
839	0	1.42468	0.624	0.001	0	VSIG2	17	Epithelial Cell	Bladder
840	8.77e-151	1.36648	0.744	0.081	1.5e-146	MGST2	17	Epithelial Cell	Bladder
841	0	1.36011	0.617	0.001	0	FAM3B	17	Epithelial Cell	Bladder
842	4.08e-85	1.33843	0.797	0.178	6.95e-81	CYB5A	17	Epithelial Cell	Bladder
843	5.54e-62	1.31822	0.977	0.724	9.46e-58	S100A11	17	Epithelial Cell	Bladder
844	0	1.31131	0.504	0.001	0	SMIM22	17	Epithelial Cell	Bladder
845	1.61e-64	1.31131	0.917	0.417	2.75e-60	RTN4	17	Epithelial Cell	Bladder
846	4.29e-239	1.3064	0.519	0.022	7.32e-235	SHROOM1	17	Epithelial Cell	Bladder
847	4.54e-68	1.28063	0.992	0.913	7.74e-64	MT-ND4	17	Epithelial Cell	Bladder
848	0	1.27934	0.579	0.01	0	SDC1	17	Epithelial Cell	Bladder
849	0	1.25487	0.481	0.001	0	CLCA4	17	Epithelial Cell	Bladder
850	0	1.25481	0.519	0.002	0	TSPAN1	17	Epithelial Cell	Bladder
851	0	3.37195	0.877	0.014	0	S100B	18	Schwann Cell	Bladder
852	2.62e-87	3.36792	0.959	0.192	4.46e-83	CRYAB	18	Schwann Cell	Bladder
853	0	3.00775	0.863	0.019	0	GPM6B	18	Schwann Cell	Bladder
854	0	3.00576	0.863	0.008	0	CDH19	18	Schwann Cell	Bladder
855	0	2.83829	0.781	0.006	0	PLP1	18	Schwann Cell	Bladder
856	0	2.55175	0.781	0.022	0	NRXN1	18	Schwann Cell	Bladder
857	0	2.52301	0.726	0.002	0	GFRA3	18	Schwann Cell	Bladder
858	1.37e-60	2.4688	0.932	0.277	2.35e-56	FXYD1	18	Schwann Cell	Bladder
859	2.5e-149	2.2462	0.658	0.04	4.26e-145	SEMA3B	18	Schwann Cell	Bladder
860	0	2.1897	0.521	0.006	0	ANGPTL7	18	Schwann Cell	Bladder
861	0	1.98842	0.521	0.005	0	MPZ	18	Schwann Cell	Bladder
862	9.02e-220	1.93226	0.562	0.017	1.54e-215	LGI4	18	Schwann Cell	Bladder
863	1.76e-75	1.9171	0.712	0.099	3.01e-71	FGL2	18	Schwann Cell	Bladder
864	1.13e-201	1.90567	0.712	0.032	1.92e-197	SORBS2	18	Schwann Cell	Bladder
865	1.14e-82	1.86497	0.671	0.079	1.94e-78	SCN7A	18	Schwann Cell	Bladder
866	1.39e-212	1.84168	0.589	0.02	2.38e-208	CADM2	18	Schwann Cell	Bladder
867	0	1.83607	0.575	0.01	0	MAL	18	Schwann Cell	Bladder
868	0	1.82751	0.507	0.002	0	L1CAM	18	Schwann Cell	Bladder
869	1.67e-40	1.81282	0.932	0.42	2.84e-36	CD9	18	Schwann Cell	Bladder
870	6.33e-80	1.77275	0.562	0.054	1.08e-75	C8orf4	18	Schwann Cell	Bladder
871	7.85e-38	1.76956	0.795	0.296	1.34e-33	PRNP	18	Schwann Cell	Bladder
872	9.55e-43	1.73918	0.959	0.401	1.63e-38	CLU	18	Schwann Cell	Bladder
873	1.65e-81	1.72839	0.562	0.054	2.82e-77	STARD13	18	Schwann Cell	Bladder
874	1.01e-95	1.69632	0.397	0.022	1.73e-91	CHL1	18	Schwann Cell	Bladder
875	1.4e-61	1.68858	0.603	0.08	2.38e-57	ARHGAP15	18	Schwann Cell	Bladder
876	0	1.64833	0.438	0.003	0	COL28A1	18	Schwann Cell	Bladder
877	0	1.63902	0.397	0.003	0	NRXN3	18	Schwann Cell	Bladder
878	7.76e-16	1.63667	0.301	0.071	1.32e-11	RCAN1	18	Schwann Cell	Bladder
879	4.57e-32	1.58831	0.795	0.311	7.79e-28	TMEM176A	18	Schwann Cell	Bladder
880	3.67e-30	1.5779	0.753	0.292	6.26e-26	CLIC4	18	Schwann Cell	Bladder
881	7.47e-56	1.57778	0.301	0.021	1.27e-51	SPP1	18	Schwann Cell	Bladder
882	5.39e-39	1.56796	0.918	0.388	9.19e-35	PMP22	18	Schwann Cell	Bladder
883	4.8e-215	1.55673	0.37	0.006	8.19e-211	PCSK2	18	Schwann Cell	Bladder
884	1.15e-07	1.54085	0.233	0.079	0.0019578	FSTL3	18	Schwann Cell	Bladder
885	3.25e-85	1.51035	0.384	0.023	5.54e-81	GPR155	18	Schwann Cell	Bladder
886	0	1.49846	0.329	0.001	0	MIA	18	Schwann Cell	Bladder
887	6.66e-29	1.48656	0.781	0.323	1.14e-24	TMEM176B	18	Schwann Cell	Bladder
888	3.68e-36	1.44302	0.575	0.126	6.27e-32	NDRG2	18	Schwann Cell	Bladder
889	1.2e-48	1.4373	0.466	0.061	2.05e-44	CADM3	18	Schwann Cell	Bladder
890	7.67e-63	1.43296	0.384	0.031	1.31e-58	ANK3	18	Schwann Cell	Bladder
891	2.43e-29	1.43118	0.877	0.543	4.15e-25	TUBA1A	18	Schwann Cell	Bladder
892	3.08e-242	1.42528	0.329	0.004	5.25e-238	CMTM5	18	Schwann Cell	Bladder
893	5.22e-30	1.41666	0.466	0.095	8.9e-26	VWA1	18	Schwann Cell	Bladder
894	5.98e-27	1.41625	0.863	0.454	1.02e-22	ANXA2	18	Schwann Cell	Bladder
895	8.2e-32	1.40663	0.616	0.16	1.4e-27	SAMHD1	18	Schwann Cell	Bladder
896	5.55e-144	1.40271	0.37	0.011	9.47e-140	NRN1	18	Schwann Cell	Bladder
897	0	1.40039	0.37	0.001	0	SOX10	18	Schwann Cell	Bladder
898	1.09e-26	1.39401	0.315	0.049	1.86e-22	ITGB8	18	Schwann Cell	Bladder
899	8.21e-35	1.36161	0.411	0.065	1.4e-30	NCAM1	18	Schwann Cell	Bladder
900	1.05e-195	1.35938	0.233	0.002	1.79e-191	SMIM5	18	Schwann Cell	Bladder
901	0	2.26517	0.644	0.006	0	MS4A1	19	B Cell	Bladder
902	0	2.2536	0.658	0.003	0	CD79A	19	B Cell	Bladder
903	6.22e-103	2.12841	0.11	0.001	1.06e-98	IGKV3-20	19	B Cell	Bladder
904	4.55e-49	1.94149	1	0.425	7.76e-45	CD74	19	B Cell	Bladder
905	3.62e-59	1.92585	0.795	0.156	6.17e-55	CD37	19	B Cell	Bladder
906	6.82e-47	1.80029	0.685	0.142	1.16e-42	CD83	19	B Cell	Bladder
907	8.87e-105	1.70608	0.767	0.075	1.51e-100	HLA-DQA1	19	B Cell	Bladder
908	7e-74	1.69759	0.959	0.177	1.19e-69	HLA-DRA	19	B Cell	Bladder
909	2.67e-40	1.6727	0.137	0.006	4.56e-36	JCHAIN	19	B Cell	Bladder
910	6.71e-268	1.65197	0.397	0.005	1.14e-263	BANK1	19	B Cell	Bladder
911	4.39e-83	1.60981	0.767	0.096	7.5e-79	HLA-DQB1	19	B Cell	Bladder
912	2.65e-57	1.40974	0.904	0.191	4.51e-53	HLA-DRB1	19	B Cell	Bladder
913	8.88e-45	1.40897	0.521	0.077	1.51e-40	LTB	19	B Cell	Bladder
914	3.79e-20	1.36454	0.288	0.051	6.46e-16	MT1F	19	B Cell	Bladder
915	5.08e-36	1.30589	0.808	0.213	8.66e-32	CD69	19	B Cell	Bladder
916	7.5e-173	1.24203	0.219	0.002	1.28e-168	IGKC	19	B Cell	Bladder
917	9.12e-39	1.2232	0.74	0.183	1.56e-34	HLA-DPB1	19	B Cell	Bladder
918	7.71e-24	1.21945	0.356	0.068	1.32e-19	LYN	19	B Cell	Bladder
919	6.66e-22	1.21886	0.603	0.204	1.14e-17	REL	19	B Cell	Bladder
920	3.08e-28	1.21504	0.397	0.072	5.26e-24	NFKBID	19	B Cell	Bladder
921	9.59e-33	1.21451	0.658	0.158	1.64e-28	HLA-DPA1	19	B Cell	Bladder
922	6.59e-18	1.16568	0.493	0.157	1.12e-13	MEF2C	19	B Cell	Bladder
923	2.99e-180	1.15201	0.178	0.001	5.1e-176	IGHM	19	B Cell	Bladder
924	3.38e-16	1.14971	0.466	0.157	5.76e-12	HSPH1	19	B Cell	Bladder
925	1.69e-18	1.14523	0.658	0.258	2.88e-14	EZR	19	B Cell	Bladder
926	2.91e-22	1.1442	0.384	0.079	4.96e-18	BIRC3	19	B Cell	Bladder
927	3.29e-25	1.11686	0.753	0.251	5.61e-21	CD52	19	B Cell	Bladder
928	2.78e-11	1.10386	0.589	0.303	4.75e-07	MT1X	19	B Cell	Bladder
929	1.22e-290	1.093	0.247	0.001	2.08e-286	FAM129C	19	B Cell	Bladder
930	8.97e-40	1.08781	0.315	0.033	1.53e-35	POU2F2	19	B Cell	Bladder
931	1.26e-07	1.08738	0.808	0.748	0.00214907	MT2A	19	B Cell	Bladder
932	7.79e-06	1.03959	0.575	0.452	0.13289	HSPA1B	19	B Cell	Bladder
933	8.7e-06	1.03336	0.521	0.367	0.148359	HSPE1	19	B Cell	Bladder
934	1.23e-297	1.0154	0.205	0	2.1e-293	FCRL2	19	B Cell	Bladder
935	2.01e-09	1.00324	0.288	0.092	3.43e-05	TNF	19	B Cell	Bladder
936	9.82e-29	0.996067	0.274	0.034	1.68e-24	IRF8	19	B Cell	Bladder
937	4.51e-170	0.994404	0.164	0.001	7.7e-166	IGLC3	19	B Cell	Bladder
938	8.87e-20	0.977834	0.466	0.118	1.51e-15	PTPRCAP	19	B Cell	Bladder
939	3.8e-09	0.941247	0.247	0.077	6.48e-05	SWAP70	19	B Cell	Bladder
940	9.74e-32	0.932695	0.274	0.03	1.66e-27	FCMR	19	B Cell	Bladder
941	1.44e-09	0.920979	0.342	0.127	2.45e-05	SMAP2	19	B Cell	Bladder
942	3.87e-78	0.900735	0.205	0.006	6.6e-74	BCL11A	19	B Cell	Bladder
943	7.94e-18	0.891597	0.932	0.751	1.35e-13	EEF1B2	19	B Cell	Bladder
944	1.29e-10	0.867136	0.452	0.178	2.2e-06	STK4	19	B Cell	Bladder
945	3.96e-94	0.865972	0.164	0.003	6.75e-90	SPIB	19	B Cell	Bladder
946	7.16e-18	0.865002	0.342	0.074	1.22e-13	BCL2A1	19	B Cell	Bladder
947	1.56e-13	0.861408	0.342	0.094	2.66e-09	HLA-DMA	19	B Cell	Bladder
948	4.71e-53	0.854762	0.205	0.01	8.03e-49	KIAA0226L	19	B Cell	Bladder
949	5.85e-15	0.85154	0.247	0.05	9.98e-11	ARHGAP24	19	B Cell	Bladder
950	1.83e-58	0.835718	0.178	0.007	3.13e-54	CLECL1	19	B Cell	Bladder

## Sheet: Table S5
Table S5. List of markers information (top 50) for each cell type in the blood, related to Figure 1.
	p_val	avg_logFC	pct.1	pct.2	p_val_adj	gene	cluster	cell type	tissue
1	2.11e-28	0.566606	0.856	0.559	3.08e-24	IL7R	1	CD4 T Cell IL7R_high	Blood
2	8.83e-11	0.449993	0.339	0.18	1.29e-06	KLRB1	1	CD4 T Cell IL7R_high	Blood
3	1.06e-17	0.44749	0.289	0.106	1.55e-13	CD40LG	1	CD4 T Cell IL7R_high	Blood
4	7.52e-18	0.447466	0.435	0.21	1.09e-13	INPP4B	1	CD4 T Cell IL7R_high	Blood
5	1.82e-23	0.417424	0.929	0.651	2.65e-19	IL32	1	CD4 T Cell IL7R_high	Blood
6	2.36e-10	0.404421	0.38	0.226	3.43e-06	ITM2A	1	CD4 T Cell IL7R_high	Blood
7	1.48e-10	0.385368	0.177	0.067	2.15e-06	TSHZ2	1	CD4 T Cell IL7R_high	Blood
8	2.04e-11	0.377263	0.489	0.296	2.97e-07	TRAT1	1	CD4 T Cell IL7R_high	Blood
9	1.19e-11	0.374513	0.413	0.233	1.73e-07	MAL	1	CD4 T Cell IL7R_high	Blood
10	7.38e-18	0.342962	0.909	0.708	1.07e-13	LDHB	1	CD4 T Cell IL7R_high	Blood
11	3.64e-12	0.340054	0.405	0.215	5.3e-08	AQP3	1	CD4 T Cell IL7R_high	Blood
12	3.52e-17	0.333795	0.906	0.629	5.13e-13	CD3E	1	CD4 T Cell IL7R_high	Blood
13	1.03e-15	0.33229	0.835	0.616	1.5e-11	GIMAP7	1	CD4 T Cell IL7R_high	Blood
14	2.75e-06	0.323176	0.42	0.298	0.0399827	CD69	1	CD4 T Cell IL7R_high	Blood
15	3.46e-11	0.321028	0.167	0.057	5.03e-07	AP3M2	1	CD4 T Cell IL7R_high	Blood
16	2.84e-07	0.320362	0.319	0.199	0.00413241	TRADD	1	CD4 T Cell IL7R_high	Blood
17	2.9e-07	0.32018	0.314	0.193	0.00421804	LPAR6	1	CD4 T Cell IL7R_high	Blood
18	1.26e-05	0.318228	0.375	0.27	0.183849	CISH	1	CD4 T Cell IL7R_high	Blood
19	3.43e-08	0.317093	0.501	0.35	0.000498424	TCF7	1	CD4 T Cell IL7R_high	Blood
20	5.86e-13	0.308709	0.775	0.553	8.52e-09	LINC00861	1	CD4 T Cell IL7R_high	Blood
21	4.47e-07	0.307418	0.362	0.23	0.00650133	GPR183	1	CD4 T Cell IL7R_high	Blood
22	1.41e-09	0.29864	0.605	0.42	2.05e-05	PIM1	1	CD4 T Cell IL7R_high	Blood
23	5.57e-07	0.293629	0.337	0.214	0.00810047	CD6	1	CD4 T Cell IL7R_high	Blood
24	2.88e-08	0.291305	0.301	0.171	0.000419309	MDFIC	1	CD4 T Cell IL7R_high	Blood
25	1.09e-12	0.290664	0.785	0.521	1.59e-08	CD3D	1	CD4 T Cell IL7R_high	Blood
26	6.11e-07	0.28993	0.344	0.218	0.00888878	TTC39C	1	CD4 T Cell IL7R_high	Blood
27	6.89e-08	0.289641	0.253	0.135	0.00100261	CD28	1	CD4 T Cell IL7R_high	Blood
28	3.76e-09	0.28382	0.471	0.306	5.47e-05	LAT	1	CD4 T Cell IL7R_high	Blood
29	8.51e-12	0.281979	0.909	0.742	1.24e-07	LTB	1	CD4 T Cell IL7R_high	Blood
30	1.26e-08	0.277764	0.575	0.399	0.000182816	LEF1	1	CD4 T Cell IL7R_high	Blood
31	2.62e-06	0.274371	0.296	0.189	0.0381062	RORA	1	CD4 T Cell IL7R_high	Blood
32	6.97e-07	0.263617	0.215	0.114	0.0101443	PTGER2	1	CD4 T Cell IL7R_high	Blood
33	2.47e-07	0.262569	0.438	0.29	0.00360155	RCAN3	1	CD4 T Cell IL7R_high	Blood
34	2.11e-07	0.262007	0.727	0.598	0.00307642	JUNB	1	CD4 T Cell IL7R_high	Blood
35	3.89e-07	0.261983	0.175	0.082	0.00565876	MAF	1	CD4 T Cell IL7R_high	Blood
36	3.67e-05	0.261582	0.286	0.193	0.534322	RGCC	1	CD4 T Cell IL7R_high	Blood
37	1.83e-09	0.260741	0.739	0.559	2.66e-05	GIMAP4	1	CD4 T Cell IL7R_high	Blood
38	2.85e-06	0.260064	0.339	0.222	0.0414514	BCL11B	1	CD4 T Cell IL7R_high	Blood
39	9.46e-13	0.258153	0.949	0.73	1.38e-08	IFITM1	1	CD4 T Cell IL7R_high	Blood
40	1.02e-07	0.257932	0.661	0.531	0.00148543	AES	1	CD4 T Cell IL7R_high	Blood
41	1.51e-08	0.257374	0.597	0.437	0.000219914	CD3G	1	CD4 T Cell IL7R_high	Blood
42	1.85e-07	0.254082	0.582	0.424	0.00269314	CD2	1	CD4 T Cell IL7R_high	Blood
43	8.38e-05	0.252852	0.205	0.125	1	SESN3	1	CD4 T Cell IL7R_high	Blood
44	1.71e-11	0.252456	0.952	0.881	2.49e-07	MT-ATP8	1	CD4 T Cell IL7R_high	Blood
45	0.0958355	-0.25133	0.344	0.369	1	RAC1	1	CD4 T Cell IL7R_high	Blood
46	0.0068733	-0.254802	0.208	0.267	1	TKT	1	CD4 T Cell IL7R_high	Blood
47	0.00372921	-0.26231	0.144	0.206	1	PYCARD	1	CD4 T Cell IL7R_high	Blood
48	0.0051354	-0.262639	0.256	0.318	1	TALDO1	1	CD4 T Cell IL7R_high	Blood
49	0.000284901	-0.268496	0.104	0.179	1	TPP1	1	CD4 T Cell IL7R_high	Blood
50	7.05e-07	-0.271564	0.286	0.423	0.0102596	SLC25A5	1	CD4 T Cell IL7R_high	Blood
51	7.05e-07	0.638971	0.111	0.04	0.0102591	TRBV20-1	2	CD4 T Cell LTB_high	Blood
52	4.83e-22	0.522902	0.913	0.745	7.02e-18	LTB	2	CD4 T Cell LTB_high	Blood
53	4.98e-13	0.488804	0.363	0.175	7.24e-09	KLRB1	2	CD4 T Cell LTB_high	Blood
54	3.27e-20	0.448672	0.919	0.662	4.76e-16	IL32	2	CD4 T Cell LTB_high	Blood
55	4.08e-10	0.44492	0.379	0.229	5.93e-06	AQP3	2	CD4 T Cell LTB_high	Blood
56	4.45e-15	0.402763	0.19	0.054	6.48e-11	TNFRSF4	2	CD4 T Cell LTB_high	Blood
57	5.94e-14	0.395136	0.509	0.294	8.65e-10	TRAT1	2	CD4 T Cell LTB_high	Blood
58	4.76e-10	0.384502	0.344	0.185	6.93e-06	LPAR6	2	CD4 T Cell LTB_high	Blood
59	3.8e-12	0.377139	0.42	0.235	5.53e-08	MAL	2	CD4 T Cell LTB_high	Blood
60	3.26e-15	0.374436	0.675	0.413	4.74e-11	CD3G	2	CD4 T Cell LTB_high	Blood
61	2.06e-12	0.352275	0.71	0.57	2.99e-08	GSTK1	2	CD4 T Cell LTB_high	Blood
62	4.09e-12	0.349817	0.252	0.105	5.95e-08	ICOS	2	CD4 T Cell LTB_high	Blood
63	1.28e-14	0.343235	0.829	0.576	1.87e-10	IL7R	2	CD4 T Cell LTB_high	Blood
64	1.15e-08	0.324383	0.217	0.101	0.000168074	TNFRSF25	2	CD4 T Cell LTB_high	Blood
65	3e-11	0.323684	0.612	0.417	4.37e-07	CD2	2	CD4 T Cell LTB_high	Blood
66	2.1e-07	0.319036	0.247	0.133	0.0030516	PRDM1	2	CD4 T Cell LTB_high	Blood
67	1.35e-08	0.316841	0.485	0.33	0.000196091	FLT3LG	2	CD4 T Cell LTB_high	Blood
68	2.64e-13	0.314748	0.864	0.611	3.84e-09	GIMAP7	2	CD4 T Cell LTB_high	Blood
69	2.18e-08	0.311125	0.333	0.197	0.000317477	TRADD	2	CD4 T Cell LTB_high	Blood
70	5.21e-08	0.303725	0.447	0.298	0.000758079	CAMK4	2	CD4 T Cell LTB_high	Blood
71	2.88e-07	0.303571	0.461	0.314	0.00418658	LAT	2	CD4 T Cell LTB_high	Blood
72	9.27e-09	0.303164	0.179	0.074	0.000134859	CRIP2	2	CD4 T Cell LTB_high	Blood
73	4.89e-08	0.300556	0.45	0.296	0.00071167	TC2N	2	CD4 T Cell LTB_high	Blood
74	6.6e-07	0.294967	0.417	0.282	0.0096071	GIMAP5	2	CD4 T Cell LTB_high	Blood
75	1.92e-07	0.29429	0.293	0.17	0.00279641	PBXIP1	2	CD4 T Cell LTB_high	Blood
76	3.24e-08	0.294185	0.36	0.216	0.000471454	TTC39C	2	CD4 T Cell LTB_high	Blood
77	4.2e-07	0.293073	0.564	0.439	0.00611555	PIM1	2	CD4 T Cell LTB_high	Blood
78	3.43e-08	0.292557	0.133	0.047	0.000499111	TRAV8-2	2	CD4 T Cell LTB_high	Blood
79	1.38e-08	0.289265	0.607	0.45	0.00020133	NOSIP	2	CD4 T Cell LTB_high	Blood
80	7.99e-07	0.287797	0.317	0.195	0.0116265	CD5	2	CD4 T Cell LTB_high	Blood
81	1.77e-08	0.286244	0.659	0.499	0.000257175	TMEM123	2	CD4 T Cell LTB_high	Blood
82	2.51e-07	0.282255	0.474	0.337	0.00365834	LIME1	2	CD4 T Cell LTB_high	Blood
83	5.41e-06	0.28147	0.317	0.21	0.0787944	GPRIN3	2	CD4 T Cell LTB_high	Blood
84	1.95e-07	0.277947	0.206	0.102	0.00283861	CD4	2	CD4 T Cell LTB_high	Blood
85	3.82e-12	0.27785	0.875	0.724	5.56e-08	LDHB	2	CD4 T Cell LTB_high	Blood
86	1.48e-07	0.276678	0.482	0.331	0.00215733	SPOCK2	2	CD4 T Cell LTB_high	Blood
87	1.09e-06	0.274945	0.412	0.282	0.0158913	CORO1B	2	CD4 T Cell LTB_high	Blood
88	3.67e-08	0.273365	0.249	0.124	0.00053389	CD40LG	2	CD4 T Cell LTB_high	Blood
89	1.41e-05	0.272441	0.474	0.359	0.205239	ITGB1	2	CD4 T Cell LTB_high	Blood
90	2.16e-05	0.271723	0.154	0.08	0.314584	FAS	2	CD4 T Cell LTB_high	Blood
91	2.17e-05	0.270082	0.168	0.092	0.315587	ERN1	2	CD4 T Cell LTB_high	Blood
92	1.38e-10	0.264571	0.932	0.742	2.01e-06	IFITM1	2	CD4 T Cell LTB_high	Blood
93	1.01e-05	0.258915	0.127	0.059	0.147425	ADTRP	2	CD4 T Cell LTB_high	Blood
94	6.1e-06	0.25767	0.304	0.189	0.0887164	RORA	2	CD4 T Cell LTB_high	Blood
95	6.1e-10	0.256989	0.827	0.699	8.88e-06	HSPA8	2	CD4 T Cell LTB_high	Blood
96	3.77e-05	0.256409	0.293	0.196	0.548615	ARID5B	2	CD4 T Cell LTB_high	Blood
97	1.55e-05	0.25554	0.447	0.329	0.225669	SELPLG	2	CD4 T Cell LTB_high	Blood
98	4.44e-10	0.254936	0.756	0.538	6.46e-06	CD3D	2	CD4 T Cell LTB_high	Blood
99	5.88e-06	0.253328	0.45	0.316	0.0856358	ITK	2	CD4 T Cell LTB_high	Blood
100	1.35e-07	0.25294	0.504	0.348	0.00196655	GIMAP1	2	CD4 T Cell LTB_high	Blood
101	4.01e-182	1.9207	0.842	0.043	5.83e-178	RP11-291B21.2	3	CD8 T Cell RP11-291B21.2_high	Blood
102	7.23e-174	1.87441	0.897	0.07	1.05e-169	CD8B	3	CD8 T Cell RP11-291B21.2_high	Blood
103	2.12e-81	1.50983	0.365	0.012	3.08e-77	S100B	3	CD8 T Cell RP11-291B21.2_high	Blood
104	2.09e-139	1.29957	0.768	0.056	3.04e-135	CD8A	3	CD8 T Cell RP11-291B21.2_high	Blood
105	5.86e-54	0.825826	0.458	0.07	8.53e-50	NELL2	3	CD8 T Cell RP11-291B21.2_high	Blood
106	5.19e-34	0.763997	0.788	0.356	7.56e-30	CCR7	3	CD8 T Cell RP11-291B21.2_high	Blood
107	1.56e-63	0.693511	0.251	0.003	2.27e-59	CD248	3	CD8 T Cell RP11-291B21.2_high	Blood
108	5.75e-45	0.688467	0.685	0.186	8.36e-41	CTSW	3	CD8 T Cell RP11-291B21.2_high	Blood
109	6.33e-30	0.673269	0.798	0.396	9.22e-26	CD7	3	CD8 T Cell RP11-291B21.2_high	Blood
110	2.7e-31	0.664318	0.823	0.385	3.93e-27	LEF1	3	CD8 T Cell RP11-291B21.2_high	Blood
111	2.52e-18	0.634622	0.611	0.327	3.66e-14	PCED1B	3	CD8 T Cell RP11-291B21.2_high	Blood
112	3.02e-21	0.59916	0.768	0.452	4.39e-17	PRMT2	3	CD8 T Cell RP11-291B21.2_high	Blood
113	8.39e-39	0.580621	0.315	0.041	1.22e-34	KLRK1	3	CD8 T Cell RP11-291B21.2_high	Blood
114	1.65e-18	0.564366	0.468	0.189	2.41e-14	LDLRAP1	3	CD8 T Cell RP11-291B21.2_high	Blood
115	6.05e-23	0.535444	0.404	0.124	8.8e-19	ACTN1	3	CD8 T Cell RP11-291B21.2_high	Blood
116	5.38e-18	0.534849	0.507	0.226	7.83e-14	OXNAD1	3	CD8 T Cell RP11-291B21.2_high	Blood
117	3.16e-21	0.534469	0.374	0.113	4.6e-17	TXK	3	CD8 T Cell RP11-291B21.2_high	Blood
118	4.73e-20	0.533372	0.69	0.342	6.88e-16	TCF7	3	CD8 T Cell RP11-291B21.2_high	Blood
119	1.63e-14	0.502629	0.714	0.453	2.37e-10	NOSIP	3	CD8 T Cell RP11-291B21.2_high	Blood
120	4.54e-30	0.501205	0.187	0.016	6.61e-26	LRRN3	3	CD8 T Cell RP11-291B21.2_high	Blood
121	3.91e-12	0.489842	0.315	0.13	5.7e-08	C1orf228	3	CD8 T Cell RP11-291B21.2_high	Blood
122	8.32e-17	0.48132	0.34	0.111	1.21e-12	TRABD2A	3	CD8 T Cell RP11-291B21.2_high	Blood
123	3.34e-16	0.474528	0.557	0.257	4.86e-12	PIK3IP1	3	CD8 T Cell RP11-291B21.2_high	Blood
124	4.51e-34	0.471903	0.202	0.016	6.57e-30	NT5E	3	CD8 T Cell RP11-291B21.2_high	Blood
125	1.25e-11	0.458478	0.374	0.171	1.82e-07	NUCB2	3	CD8 T Cell RP11-291B21.2_high	Blood
126	8.33e-15	0.449863	0.36	0.136	1.21e-10	ID2	3	CD8 T Cell RP11-291B21.2_high	Blood
127	2.43e-13	0.445009	0.369	0.15	3.53e-09	PDE3B	3	CD8 T Cell RP11-291B21.2_high	Blood
128	9.58e-15	0.427059	0.833	0.6	1.39e-10	SNHG8	3	CD8 T Cell RP11-291B21.2_high	Blood
129	4.58e-14	0.42547	0.404	0.17	6.67e-10	THEMIS	3	CD8 T Cell RP11-291B21.2_high	Blood
130	1.55e-12	0.42257	0.66	0.398	2.26e-08	LEPROTL1	3	CD8 T Cell RP11-291B21.2_high	Blood
131	7.85e-16	0.418331	0.906	0.566	1.14e-11	LINC00861	3	CD8 T Cell RP11-291B21.2_high	Blood
132	2.93e-20	0.41002	0.966	0.826	4.26e-16	RPS4Y1	3	CD8 T Cell RP11-291B21.2_high	Blood
133	2.02e-13	0.408832	0.606	0.349	2.94e-09	RGS10	3	CD8 T Cell RP11-291B21.2_high	Blood
134	6.59e-13	0.408453	0.286	0.105	9.59e-09	CARS	3	CD8 T Cell RP11-291B21.2_high	Blood
135	6.85e-15	0.406487	0.882	0.593	9.97e-11	SELL	3	CD8 T Cell RP11-291B21.2_high	Blood
136	6.98e-28	0.399381	0.542	0.166	1.02e-23	AIF1	3	CD8 T Cell RP11-291B21.2_high	Blood
137	6.21e-12	0.398317	0.473	0.23	9.03e-08	ABLIM1	3	CD8 T Cell RP11-291B21.2_high	Blood
138	2.98e-20	0.386513	0.207	0.037	4.34e-16	APBA2	3	CD8 T Cell RP11-291B21.2_high	Blood
139	4.51e-09	0.38588	0.212	0.078	6.57e-05	AC092580.4	3	CD8 T Cell RP11-291B21.2_high	Blood
140	1.18e-09	0.381096	0.493	0.267	1.72e-05	MYC	3	CD8 T Cell RP11-291B21.2_high	Blood
141	6.89e-17	0.380345	0.995	0.757	1e-12	IFITM1	3	CD8 T Cell RP11-291B21.2_high	Blood
142	4.02e-32	0.377857	1	0.966	5.85e-28	RPS5	3	CD8 T Cell RP11-291B21.2_high	Blood
143	2.78e-09	0.376787	0.286	0.122	4.04e-05	PDK1	3	CD8 T Cell RP11-291B21.2_high	Blood
144	2.16e-08	0.372855	0.562	0.356	0.000313845	GYPC	3	CD8 T Cell RP11-291B21.2_high	Blood
145	6.84e-16	0.358727	0.966	0.73	9.95e-12	LDHB	3	CD8 T Cell RP11-291B21.2_high	Blood
146	1.47e-40	0.355286	1	0.991	2.14e-36	RPS12	3	CD8 T Cell RP11-291B21.2_high	Blood
147	2.4e-14	0.344944	0.946	0.831	3.5e-10	BTG1	3	CD8 T Cell RP11-291B21.2_high	Blood
148	6.08e-08	0.33975	0.719	0.553	0.000885223	EIF3H	3	CD8 T Cell RP11-291B21.2_high	Blood
149	6.3e-14	0.338762	0.369	0.139	9.16e-10	CHRM3-AS2	3	CD8 T Cell RP11-291B21.2_high	Blood
150	2.05e-11	0.333725	0.897	0.743	2.99e-07	EIF3E	3	CD8 T Cell RP11-291B21.2_high	Blood
151	9.42e-97	2.19729	1	0.19	1.37e-92	HLA-DRA	4	B Cell HLA-DRA_high	Blood
152	1.6e-59	2.17707	1	0.667	2.33e-55	CD74	4	B Cell HLA-DRA_high	Blood
153	4.35e-142	2.1083	0.954	0.076	6.33e-138	MS4A1	4	B Cell HLA-DRA_high	Blood
154	3.52e-118	1.93886	0.963	0.114	5.12e-114	HLA-DQA1	4	B Cell HLA-DRA_high	Blood
155	1.14e-112	1.85696	0.954	0.113	1.66e-108	CD79A	4	B Cell HLA-DRA_high	Blood
156	1.25e-130	1.84023	0.853	0.063	1.82e-126	BANK1	4	B Cell HLA-DRA_high	Blood
157	1.25e-79	1.80633	0.991	0.244	1.82e-75	HLA-DRB1	4	B Cell HLA-DRA_high	Blood
158	7.1e-73	1.70014	0.963	0.254	1.03e-68	HLA-DPA1	4	B Cell HLA-DRA_high	Blood
159	2.46e-65	1.55531	0.945	0.273	3.58e-61	HLA-DPB1	4	B Cell HLA-DRA_high	Blood
160	2.2e-76	1.51772	0.844	0.151	3.2e-72	HLA-DQB1	4	B Cell HLA-DRA_high	Blood
161	1.16e-66	1.48491	0.807	0.15	1.69e-62	HLA-DRB5	4	B Cell HLA-DRA_high	Blood
162	1.52e-113	1.3821	0.807	0.059	2.2e-109	LINC00926	4	B Cell HLA-DRA_high	Blood
163	1.93e-73	1.35084	0.826	0.139	2.8e-69	CD79B	4	B Cell HLA-DRA_high	Blood
164	2.44e-86	1.30422	0.56	0.036	3.54e-82	ADAM28	4	B Cell HLA-DRA_high	Blood
165	4.02e-62	1.25964	0.615	0.082	5.85e-58	RALGPS2	4	B Cell HLA-DRA_high	Blood
166	4.29e-46	1.19306	0.991	0.731	6.24e-42	CD37	4	B Cell HLA-DRA_high	Blood
167	6.51e-50	1.17809	0.679	0.127	9.47e-46	MEF2C	4	B Cell HLA-DRA_high	Blood
168	3.17e-78	1.17734	0.523	0.035	4.61e-74	SPIB	4	B Cell HLA-DRA_high	Blood
169	7.38e-77	1.15694	0.468	0.029	1.07e-72	AIM2	4	B Cell HLA-DRA_high	Blood
170	1.63e-78	1.14815	0.55	0.042	2.37e-74	CD19	4	B Cell HLA-DRA_high	Blood
171	4.71e-13	1.1257	0.183	0.034	6.85e-09	IGLC3	4	B Cell HLA-DRA_high	Blood
172	9.08e-69	1.11042	0.422	0.026	1.32e-64	TNFRSF13B	4	B Cell HLA-DRA_high	Blood
173	2.92e-46	1.10382	0.615	0.116	4.25e-42	HLA-DMA	4	B Cell HLA-DRA_high	Blood
174	7.02e-106	1.05953	0.404	0.004	1.02e-101	RP11-731F5.2	4	B Cell HLA-DRA_high	Blood
175	1.09e-57	1.03969	0.606	0.078	1.59e-53	"MARCH1"	4	B Cell HLA-DRA_high	Blood
176	1.24e-53	1.03889	0.486	0.05	1.8e-49	VPREB3	4	B Cell HLA-DRA_high	Blood
177	7.79e-47	1.03574	0.468	0.062	1.13e-42	TCF4	4	B Cell HLA-DRA_high	Blood
178	2e-50	1.03321	0.275	0.012	2.91e-46	RP5-887A10.1	4	B Cell HLA-DRA_high	Blood
179	1.3e-78	1.02847	0.44	0.02	1.89e-74	BLK	4	B Cell HLA-DRA_high	Blood
180	9.41e-70	0.989664	0.413	0.021	1.37e-65	CD24	4	B Cell HLA-DRA_high	Blood
181	5e-60	0.966702	0.422	0.033	7.27e-56	COBLL1	4	B Cell HLA-DRA_high	Blood
182	1.28e-42	0.965493	0.321	0.027	1.87e-38	KIAA0125	4	B Cell HLA-DRA_high	Blood
183	4.26e-52	0.954498	0.385	0.03	6.2e-48	FCRLA	4	B Cell HLA-DRA_high	Blood
184	1.03e-56	0.93623	0.486	0.051	1.5e-52	PDLIM1	4	B Cell HLA-DRA_high	Blood
185	3.74e-73	0.934957	0.385	0.015	5.45e-69	EBF1	4	B Cell HLA-DRA_high	Blood
186	7.55e-22	0.924519	0.725	0.364	1.1e-17	PTPN6	4	B Cell HLA-DRA_high	Blood
187	7.67e-48	0.922418	0.468	0.055	1.12e-43	POU2AF1	4	B Cell HLA-DRA_high	Blood
188	1.54e-56	0.919492	0.385	0.027	2.24e-52	SCIMP	4	B Cell HLA-DRA_high	Blood
189	1.9e-47	0.910514	0.459	0.055	2.76e-43	SWAP70	4	B Cell HLA-DRA_high	Blood
190	2.4e-29	0.904369	0.202	0.015	3.49e-25	PPP1R14A	4	B Cell HLA-DRA_high	Blood
191	1.98e-20	0.898937	0.651	0.314	2.88e-16	EZR	4	B Cell HLA-DRA_high	Blood
192	2.71e-47	0.89733	0.422	0.042	3.95e-43	FAM129C	4	B Cell HLA-DRA_high	Blood
193	1.29e-28	0.89154	0.45	0.096	1.88e-24	ID3	4	B Cell HLA-DRA_high	Blood
194	2.34e-51	0.889169	0.339	0.023	3.41e-47	FCRL2	4	B Cell HLA-DRA_high	Blood
195	3.08e-25	0.887436	0.587	0.196	4.49e-21	SNX2	4	B Cell HLA-DRA_high	Blood
196	6.84e-47	0.87903	0.394	0.039	9.95e-43	IRF8	4	B Cell HLA-DRA_high	Blood
197	1.67e-35	0.867953	0.431	0.069	2.44e-31	MTSS1	4	B Cell HLA-DRA_high	Blood
198	1.04e-16	0.866855	0.321	0.085	1.51e-12	METTL8	4	B Cell HLA-DRA_high	Blood
199	3.11e-23	0.863968	0.679	0.264	4.52e-19	SYPL1	4	B Cell HLA-DRA_high	Blood
200	1.09e-26	0.85305	0.266	0.034	1.59e-22	C1orf186	4	B Cell HLA-DRA_high	Blood
201	9.38e-90	3.40977	0.418	0.011	1.37e-85	GNLY	5	NK/T Cell	Blood
202	3.28e-169	3.2502	0.945	0.051	4.77e-165	NKG7	5	NK/T Cell	Blood
203	1.51e-139	2.91584	0.945	0.074	2.2e-135	CCL5	5	NK/T Cell	Blood
204	5.02e-176	2.54802	0.626	0.003	7.3e-172	GZMB	5	NK/T Cell	Blood
205	7.67e-139	2.51541	0.901	0.065	1.12e-134	CST7	5	NK/T Cell	Blood
206	4.62e-160	2.33844	0.901	0.043	6.73e-156	GZMA	5	NK/T Cell	Blood
207	4.76e-93	2.21346	0.769	0.082	6.92e-89	PRF1	5	NK/T Cell	Blood
208	2.66e-168	2.12698	0.593	0.002	3.87e-164	GZMH	5	NK/T Cell	Blood
209	9.21e-155	2.094	0.659	0.012	1.34e-150	CCL4	5	NK/T Cell	Blood
210	2.28e-142	2.01874	0.571	0.008	3.32e-138	KLRD1	5	NK/T Cell	Blood
211	6.12e-132	1.87222	0.484	0.003	8.9e-128	FGFBP2	5	NK/T Cell	Blood
212	1.22e-61	1.70246	0.89	0.214	1.78e-57	CTSW	5	NK/T Cell	Blood
213	1.03e-39	1.39921	0.429	0.051	1.5e-35	GZMK	5	NK/T Cell	Blood
214	1.42e-24	1.34798	0.505	0.134	2.06e-20	CD8A	5	NK/T Cell	Blood
215	1.03e-10	1.2354	0.176	0.034	1.5e-06	TRBV7-2	5	NK/T Cell	Blood
216	5.97e-37	1.21257	0.549	0.106	8.68e-33	SH2D2A	5	NK/T Cell	Blood
217	1.25e-52	1.20317	0.549	0.066	1.82e-48	AC092580.4	5	NK/T Cell	Blood
218	2.6e-34	1.20118	0.56	0.12	3.79e-30	KLRG1	5	NK/T Cell	Blood
219	4.86e-86	1.11756	0.473	0.019	7.08e-82	TBX21	5	NK/T Cell	Blood
220	2.45e-62	1.1101	0.44	0.029	3.56e-58	HOPX	5	NK/T Cell	Blood
221	4.27e-68	1.10744	0.341	0.011	6.21e-64	CX3CR1	5	NK/T Cell	Blood
222	9.42e-45	1.09863	0.297	0.017	1.37e-40	SPON2	5	NK/T Cell	Blood
223	9.98e-57	1.09727	0.297	0.01	1.45e-52	FCGR3A	5	NK/T Cell	Blood
224	1.3e-36	1.0929	0.429	0.062	1.89e-32	SYTL3	5	NK/T Cell	Blood
225	1.65e-50	1.09111	0.231	0.005	2.39e-46	KLRF1	5	NK/T Cell	Blood
226	1.6e-28	1.08258	0.505	0.114	2.33e-24	LYAR	5	NK/T Cell	Blood
227	2.7e-32	1.06953	0.78	0.265	3.93e-28	GZMM	5	NK/T Cell	Blood
228	4.39e-46	1.0356	0.209	0.005	6.39e-42	KLRC1	5	NK/T Cell	Blood
229	1.35e-37	1.01786	0.527	0.091	1.96e-33	SAMD3	5	NK/T Cell	Blood
230	1.19e-17	1.01416	0.418	0.122	1.73e-13	PYHIN1	5	NK/T Cell	Blood
231	4.27e-29	0.972232	0.934	0.546	6.21e-25	HCST	5	NK/T Cell	Blood
232	1.56e-18	0.961711	0.505	0.163	2.27e-14	FYN	5	NK/T Cell	Blood
233	3.85e-33	0.921927	0.242	0.017	5.6e-29	CLIC3	5	NK/T Cell	Blood
234	3.44e-32	0.909924	0.484	0.087	5.01e-28	PLEK	5	NK/T Cell	Blood
235	3.4e-28	0.909672	0.527	0.122	4.95e-24	STAT4	5	NK/T Cell	Blood
236	1e-15	0.900353	0.319	0.078	1.46e-11	CMC1	5	NK/T Cell	Blood
237	2.4e-75	0.895574	0.264	0.001	3.49e-71	ADGRG1	5	NK/T Cell	Blood
238	1.73e-21	0.892101	0.44	0.111	2.52e-17	APOBEC3G	5	NK/T Cell	Blood
239	3.96e-21	0.885239	0.418	0.102	5.77e-17	APMAP	5	NK/T Cell	Blood
240	7.9e-82	0.880115	0.286	0.001	1.15e-77	S1PR5	5	NK/T Cell	Blood
241	1.53e-27	0.878044	0.11	0.002	2.22e-23	KLRC2	5	NK/T Cell	Blood
242	3.38e-16	0.861033	0.462	0.153	4.91e-12	C12orf75	5	NK/T Cell	Blood
243	1.66e-20	0.859878	0.791	0.364	2.41e-16	IRF1	5	NK/T Cell	Blood
244	2.16e-20	0.843251	0.824	0.461	3.15e-16	RARRES3	5	NK/T Cell	Blood
245	1.09e-64	0.836862	0.275	0.005	1.58e-60	C1orf21	5	NK/T Cell	Blood
246	2.92e-40	0.830977	0.264	0.015	4.26e-36	LAG3	5	NK/T Cell	Blood
247	2.77e-35	0.828643	0.154	0.003	4.03e-31	TRGV9	5	NK/T Cell	Blood
248	3.66e-24	0.825643	0.89	0.464	5.33e-20	SRGN	5	NK/T Cell	Blood
249	3.16e-50	0.823842	0.275	0.011	4.59e-46	PPP2R2B	5	NK/T Cell	Blood
250	1.72e-13	0.819721	0.308	0.083	2.51e-09	DUSP2	5	NK/T Cell	Blood
251	1.11e-62	3.61541	0.886	0.231	1.62e-58	S100A8	6	Myeloid Cell	Blood
252	2.25e-88	3.60953	0.92	0.152	3.28e-84	S100A9	6	Myeloid Cell	Blood
253	5.13e-156	3.59502	0.932	0.052	7.47e-152	LYZ	6	Myeloid Cell	Blood
254	1.53e-20	3.09526	0.216	0.025	2.23e-16	PPBP	6	Myeloid Cell	Blood
255	5.35e-174	3.02115	0.864	0.028	7.78e-170	VCAN	6	Myeloid Cell	Blood
256	3.3e-209	2.98535	0.977	0.029	4.8e-205	CST3	6	Myeloid Cell	Blood
257	2.1e-122	2.89742	0.784	0.049	3.06e-118	S100A12	6	Myeloid Cell	Blood
258	1.05e-168	2.82323	0.909	0.04	1.52e-164	TYROBP	6	Myeloid Cell	Blood
259	3.42e-191	2.79768	0.818	0.016	4.97e-187	SERPINA1	6	Myeloid Cell	Blood
260	4.63e-211	2.68508	0.886	0.016	6.74e-207	FCN1	6	Myeloid Cell	Blood
261	8.66e-165	2.62172	0.886	0.038	1.26e-160	FCER1G	6	Myeloid Cell	Blood
262	7.44e-149	2.33073	0.909	0.052	1.08e-144	MNDA	6	Myeloid Cell	Blood
263	2.29e-113	2.32371	0.875	0.079	3.34e-109	FOS	6	Myeloid Cell	Blood
264	1.45e-49	2.28899	0.989	0.964	2.11e-45	FTL	6	Myeloid Cell	Blood
265	1.79e-121	2.19773	0.841	0.063	2.6e-117	CYBB	6	Myeloid Cell	Blood
266	3.02e-62	2.19693	0.92	0.28	4.4e-58	CTSS	6	Myeloid Cell	Blood
267	8.18e-101	2.17722	0.818	0.081	1.19e-96	IFI30	6	Myeloid Cell	Blood
268	6.66e-54	2.0982	0.886	0.278	9.7e-50	SAT1	6	Myeloid Cell	Blood
269	1.36e-52	2.09718	0.92	0.361	1.98e-48	PSAP	6	Myeloid Cell	Blood
270	5.74e-169	2.07297	0.705	0.011	8.35e-165	CD14	6	Myeloid Cell	Blood
271	2.32e-87	2.04718	0.784	0.089	3.38e-83	LST1	6	Myeloid Cell	Blood
272	4.94e-156	1.999	0.716	0.017	7.2e-152	CD36	6	Myeloid Cell	Blood
273	2.04e-51	1.99261	0.875	0.268	2.96e-47	GPX1	6	Myeloid Cell	Blood
274	1.49e-44	1.98819	0.932	0.462	2.17e-40	NEAT1	6	Myeloid Cell	Blood
275	1.61e-55	1.9768	0.807	0.181	2.34e-51	AIF1	6	Myeloid Cell	Blood
276	1.14e-211	1.97208	0.83	0.01	1.66e-207	CLEC12A	6	Myeloid Cell	Blood
277	4.63e-27	1.95871	0.125	0.003	6.74e-23	HP	6	Myeloid Cell	Blood
278	1.56e-48	1.94503	0.568	0.079	2.27e-44	IFITM3	6	Myeloid Cell	Blood
279	1.4e-50	1.89714	0.909	0.302	2.04e-46	LGALS1	6	Myeloid Cell	Blood
280	8.72e-53	1.86317	0.966	0.459	1.27e-48	SRGN	6	Myeloid Cell	Blood
281	1.72e-190	1.84314	0.727	0.007	2.51e-186	LILRA5	6	Myeloid Cell	Blood
282	5.46e-111	1.83978	0.761	0.053	7.94e-107	SPI1	6	Myeloid Cell	Blood
283	6.94e-38	1.83451	0.739	0.212	1.01e-33	TIMP1	6	Myeloid Cell	Blood
284	2.98e-138	1.81556	0.636	0.015	4.33e-134	DUSP6	6	Myeloid Cell	Blood
285	1.65e-144	1.81232	0.625	0.011	2.39e-140	RGS18	6	Myeloid Cell	Blood
286	4.77e-69	1.80629	0.83	0.146	6.94e-65	DUSP1	6	Myeloid Cell	Blood
287	1.95e-110	1.79773	0.841	0.069	2.83e-106	ZEB2	6	Myeloid Cell	Blood
288	2.86e-140	1.77669	0.534	0.005	4.16e-136	CYP1B1	6	Myeloid Cell	Blood
289	3.28e-150	1.77161	0.659	0.013	4.77e-146	MS4A6A	6	Myeloid Cell	Blood
290	8.08e-56	1.76786	0.83	0.201	1.18e-51	CTSD	6	Myeloid Cell	Blood
291	2.16e-128	1.69937	0.693	0.027	3.14e-124	CEBPD	6	Myeloid Cell	Blood
292	2.74e-83	1.6917	0.83	0.105	3.98e-79	APLP2	6	Myeloid Cell	Blood
293	1.17e-175	1.66878	0.705	0.009	1.7e-171	CSTA	6	Myeloid Cell	Blood
294	1.07e-58	1.64375	0.818	0.172	1.56e-54	TYMP	6	Myeloid Cell	Blood
295	3.53e-40	1.64281	0.943	0.776	5.14e-36	S100A6	6	Myeloid Cell	Blood
296	2.43e-89	1.6375	0.773	0.081	3.53e-85	GRN	6	Myeloid Cell	Blood
297	1.18e-159	1.61675	0.727	0.017	1.71e-155	CD302	6	Myeloid Cell	Blood
298	5.69e-117	1.61295	0.659	0.029	8.28e-113	TNFSF13B	6	Myeloid Cell	Blood
299	1.56e-36	1.60871	0.159	0.003	2.27e-32	PF4	6	Myeloid Cell	Blood
300	2.92e-122	1.58469	0.625	0.02	4.25e-118	CLU	6	Myeloid Cell	Blood
301	1.37e-259	2.71739	0.893	0.003	2e-255	TCL1A	7	B Cell TCL1A_high	Blood
302	1.41e-75	2.19171	0.988	0.206	2.05e-71	HLA-DRA	7	B Cell TCL1A_high	Blood
303	7.85e-48	2.1503	1	0.673	1.14e-43	CD74	7	B Cell TCL1A_high	Blood
304	1.43e-08	2.13179	0.107	0.016	0.000207394	IGKV3-20	7	B Cell TCL1A_high	Blood
305	2.11e-23	2.11004	0.131	0.005	3.06e-19	IGHV4-39	7	B Cell TCL1A_high	Blood
306	1.38e-88	2.05022	0.929	0.131	2.01e-84	CD79A	7	B Cell TCL1A_high	Blood
307	5.73e-67	2.03909	0.988	0.259	8.33e-63	HLA-DRB1	7	B Cell TCL1A_high	Blood
308	4.36e-110	1.99987	0.964	0.091	6.34e-106	MS4A1	7	B Cell TCL1A_high	Blood
309	1.34e-108	1.98254	0.845	0.071	1.95e-104	LINC00926	7	B Cell TCL1A_high	Blood
310	4.51e-114	1.91157	0.738	0.042	6.56e-110	VPREB3	7	B Cell TCL1A_high	Blood
311	3.59e-67	1.86429	0.833	0.152	5.23e-63	CD79B	7	B Cell TCL1A_high	Blood
312	2.63e-49	1.83657	0.369	0.025	3.83e-45	IGLC3	7	B Cell TCL1A_high	Blood
313	1.76e-16	1.79174	0.107	0.006	2.56e-12	IGKV1-39	7	B Cell TCL1A_high	Blood
314	1.78e-127	1.78453	0.583	0.014	2.6e-123	FCER2	7	B Cell TCL1A_high	Blood
315	2.7e-63	1.75732	0.821	0.139	3.93e-59	HLA-DQA1	7	B Cell TCL1A_high	Blood
316	2.96e-92	1.74204	0.619	0.037	4.3e-88	FAM129C	7	B Cell TCL1A_high	Blood
317	7.7e-84	1.71585	0.655	0.054	1.12e-79	HVCN1	7	B Cell TCL1A_high	Blood
318	2.17e-50	1.70882	0.714	0.135	3.15e-46	MEF2C	7	B Cell TCL1A_high	Blood
319	1.06e-50	1.67543	0.905	0.271	1.54e-46	HLA-DPA1	7	B Cell TCL1A_high	Blood
320	3.97e-40	1.56174	0.845	0.293	5.78e-36	HLA-DPB1	7	B Cell TCL1A_high	Blood
321	2.99e-51	1.54518	0.786	0.168	4.35e-47	HLA-DQB1	7	B Cell TCL1A_high	Blood
322	2.23e-68	1.52739	0.548	0.045	3.24e-64	RP11-693J15.5	7	B Cell TCL1A_high	Blood
323	2.56e-65	1.52723	0.714	0.087	3.72e-61	BANK1	7	B Cell TCL1A_high	Blood
324	5.29e-46	1.51876	1	0.735	7.7e-42	CD37	7	B Cell TCL1A_high	Blood
325	5.81e-45	1.47232	0.583	0.094	8.46e-41	RALGPS2	7	B Cell TCL1A_high	Blood
326	1.3e-34	1.40911	0.798	0.305	1.89e-30	NCF1	7	B Cell TCL1A_high	Blood
327	1.66e-36	1.38979	0.69	0.17	2.41e-32	HLA-DRB5	7	B Cell TCL1A_high	Blood
328	5.05e-78	1.38702	0.643	0.055	7.35e-74	IGHM	7	B Cell TCL1A_high	Blood
329	1.63e-61	1.3737	0.548	0.053	2.37e-57	AFF3	7	B Cell TCL1A_high	Blood
330	7.34e-32	1.34892	0.357	0.044	1.07e-27	IGLL5	7	B Cell TCL1A_high	Blood
331	1.36e-105	1.32164	0.512	0.014	1.98e-101	IGHD	7	B Cell TCL1A_high	Blood
332	1.77e-34	1.30186	0.583	0.128	2.57e-30	HLA-DMA	7	B Cell TCL1A_high	Blood
333	1.51e-50	1.29083	0.476	0.047	2.2e-46	SPIB	7	B Cell TCL1A_high	Blood
334	2.59e-58	1.22163	0.381	0.021	3.76e-54	FCRL1	7	B Cell TCL1A_high	Blood
335	1.05e-45	1.20277	0.381	0.032	1.53e-41	CD22	7	B Cell TCL1A_high	Blood
336	3.51e-38	1.17811	0.369	0.038	5.11e-34	FCRLA	7	B Cell TCL1A_high	Blood
337	1.4e-23	1.16827	0.667	0.273	2.04e-19	SYPL1	7	B Cell TCL1A_high	Blood
338	1.02e-18	1.13549	0.417	0.115	1.49e-14	BTLA	7	B Cell TCL1A_high	Blood
339	5.14e-19	1.11047	0.417	0.114	7.48e-15	BACH2	7	B Cell TCL1A_high	Blood
340	1.87e-30	1.06333	0.393	0.057	2.72e-26	ADAM28	7	B Cell TCL1A_high	Blood
341	1.56e-28	1.04743	0.369	0.056	2.27e-24	BLNK	7	B Cell TCL1A_high	Blood
342	5.15e-29	1.02794	0.393	0.061	7.5e-25	CD19	7	B Cell TCL1A_high	Blood
343	2.68e-36	1.02775	0.321	0.029	3.9e-32	TSPAN13	7	B Cell TCL1A_high	Blood
344	5.16e-32	1.00269	0.321	0.034	7.51e-28	CD24	7	B Cell TCL1A_high	Blood
345	4.99e-43	1.00122	0.321	0.022	7.26e-39	IGHV5-78	7	B Cell TCL1A_high	Blood
346	3.54e-24	0.990008	0.25	0.028	5.15e-20	KIAA0226L	7	B Cell TCL1A_high	Blood
347	1.07e-55	0.9784	0.345	0.017	1.56e-51	CD72	7	B Cell TCL1A_high	Blood
348	1.64e-18	0.972515	0.333	0.07	2.39e-14	SWAP70	7	B Cell TCL1A_high	Blood
349	7.83e-31	0.957862	0.298	0.03	1.14e-26	BCL11A	7	B Cell TCL1A_high	Blood
350	2.11e-15	0.955745	0.655	0.336	3.08e-11	FCMR	7	B Cell TCL1A_high	Blood
351	0.00288789	5.18515	0.147	0.043	1	CH17-262H11.1	8	Plasma Cell JCHAIN_high	Blood
352	6.82e-06	5.02996	0.176	0.031	0.0992345	IGKV1D-16	8	Plasma Cell JCHAIN_high	Blood
353	2.83e-06	4.82262	0.235	0.05	0.0412329	IGLV7-46	8	Plasma Cell JCHAIN_high	Blood
354	2.87e-05	4.73279	0.206	0.047	0.41774	IGKV2-30	8	Plasma Cell JCHAIN_high	Blood
355	4.07e-14	4.66576	0.412	0.062	5.92e-10	IGKV1-12	8	Plasma Cell JCHAIN_high	Blood
356	2.46e-37	4.39835	0.471	0.03	3.58e-33	IGHV6-1	8	Plasma Cell JCHAIN_high	Blood
357	1.31e-06	4.20016	0.235	0.05	0.0191281	IGHV3-23	8	Plasma Cell JCHAIN_high	Blood
358	0.000142947	4.03756	0.118	0.02	1	IGKV2-28	8	Plasma Cell JCHAIN_high	Blood
359	2.52e-46	3.91696	0.912	0.13	3.67e-42	JCHAIN	8	Plasma Cell JCHAIN_high	Blood
360	2.99e-19	3.90542	0.529	0.077	4.35e-15	IGKV4-1	8	Plasma Cell JCHAIN_high	Blood
361	1.66e-06	3.87435	0.147	0.021	0.0241703	IGKV2D-30	8	Plasma Cell JCHAIN_high	Blood
362	0.00558652	3.83545	0.118	0.032	1	IGHV3-7	8	Plasma Cell JCHAIN_high	Blood
363	0.0106327	3.75945	0.118	0.034	1	IGHV2-5	8	Plasma Cell JCHAIN_high	Blood
364	1.11e-10	3.74566	0.118	0.007	1.62e-06	IGHV3-43	8	Plasma Cell JCHAIN_high	Blood
365	6.58e-44	3.6064	0.706	0.067	9.57e-40	IGHA1	8	Plasma Cell JCHAIN_high	Blood
366	0.0576067	3.27698	0.206	0.102	1	IGLV2-14	8	Plasma Cell JCHAIN_high	Blood
367	2.02e-32	3.19645	0.676	0.092	2.94e-28	IGKC	8	Plasma Cell JCHAIN_high	Blood
368	2.88e-73	3.07184	0.941	0.076	4.19e-69	MZB1	8	Plasma Cell JCHAIN_high	Blood
369	4.08e-24	2.9331	0.353	0.029	5.94e-20	IGHG2	8	Plasma Cell JCHAIN_high	Blood
370	1.22e-30	2.74167	0.441	0.036	1.78e-26	IGHG1	8	Plasma Cell JCHAIN_high	Blood
371	2.49e-69	2.57651	0.676	0.031	3.62e-65	IGHA2	8	Plasma Cell JCHAIN_high	Blood
372	0.000176005	2.56307	0.118	0.021	1	IGHV3-15	8	Plasma Cell JCHAIN_high	Blood
373	8.48e-21	2.44855	0.941	0.528	1.23e-16	HSP90B1	8	Plasma Cell JCHAIN_high	Blood
374	0.0465478	2.37554	0.176	0.088	1	IGHM	8	Plasma Cell JCHAIN_high	Blood
375	4.67e-13	2.37434	0.324	0.047	6.8e-09	IGLC2	8	Plasma Cell JCHAIN_high	Blood
376	0.000396021	2.28884	0.118	0.022	1	IGHV4-59	8	Plasma Cell JCHAIN_high	Blood
377	2.01e-157	2.01516	0.912	0.017	2.93e-153	TXNDC5	8	Plasma Cell JCHAIN_high	Blood
378	1.07e-21	1.96607	0.941	0.444	1.55e-17	XBP1	8	Plasma Cell JCHAIN_high	Blood
379	2.72e-77	1.93637	0.824	0.044	3.95e-73	IGLL5	8	Plasma Cell JCHAIN_high	Blood
380	3.34e-67	1.91617	0.941	0.082	4.86e-63	ITM2C	8	Plasma Cell JCHAIN_high	Blood
381	2.02e-18	1.75999	0.941	0.642	2.94e-14	PPIB	8	Plasma Cell JCHAIN_high	Blood
382	8.46e-114	1.71253	0.882	0.029	1.23e-109	DERL3	8	Plasma Cell JCHAIN_high	Blood
383	1.47e-29	1.66371	0.912	0.199	2.14e-25	MYDGF	8	Plasma Cell JCHAIN_high	Blood
384	6.67e-23	1.63729	0.971	0.304	9.7e-19	HSPA5	8	Plasma Cell JCHAIN_high	Blood
385	2.1e-33	1.62644	0.912	0.184	3.05e-29	SEC11C	8	Plasma Cell JCHAIN_high	Blood
386	3.53e-31	1.61298	0.912	0.206	5.13e-27	UBE2J1	8	Plasma Cell JCHAIN_high	Blood
387	2.02e-34	1.58334	0.941	0.186	2.94e-30	FKBP11	8	Plasma Cell JCHAIN_high	Blood
388	2.17e-38	1.55903	0.941	0.163	3.15e-34	PDIA4	8	Plasma Cell JCHAIN_high	Blood
389	7.73e-97	1.54884	0.882	0.039	1.12e-92	CD38	8	Plasma Cell JCHAIN_high	Blood
390	5.34e-22	1.4669	0.912	0.272	7.78e-18	PDIA6	8	Plasma Cell JCHAIN_high	Blood
391	2.47e-29	1.44365	0.941	0.222	3.59e-25	SSR3	8	Plasma Cell JCHAIN_high	Blood
392	5.7e-164	1.41496	0.912	0.015	8.3e-160	TNFRSF17	8	Plasma Cell JCHAIN_high	Blood
393	5.44e-17	1.34266	0.912	0.548	7.92e-13	SSR4	8	Plasma Cell JCHAIN_high	Blood
394	2.57e-58	1.33919	0.882	0.071	3.74e-54	RRBP1	8	Plasma Cell JCHAIN_high	Blood
395	1.37e-52	1.32866	0.824	0.068	2e-48	POU2AF1	8	Plasma Cell JCHAIN_high	Blood
396	8.35e-36	1.28408	0.882	0.13	1.22e-31	SDF2L1	8	Plasma Cell JCHAIN_high	Blood
397	2.96e-24	1.25786	0.941	0.251	4.31e-20	SPCS3	8	Plasma Cell JCHAIN_high	Blood
398	3.05e-26	1.24885	0.853	0.182	4.44e-22	LMAN1	8	Plasma Cell JCHAIN_high	Blood
399	2.41e-84	1.23358	0.853	0.041	3.5e-80	FAM46C	8	Plasma Cell JCHAIN_high	Blood
400	2.58e-20	1.1802	0.912	0.265	3.75e-16	P4HB	8	Plasma Cell JCHAIN_high	Blood
401	3.4e-160	2.65092	1	0.023	4.95e-156	IGKV1-27	9	Plasma Cell IGKV1-27_high	Blood
402	7.66e-53	2.18531	1	0.128	1.11e-48	JCHAIN	9	Plasma Cell IGKV1-27_high	Blood
403	1.8e-87	1.90024	1	0.066	2.62e-83	IGKV4-1	9	Plasma Cell IGKV1-27_high	Blood
404	1.11e-125	1.88141	0.941	0.031	1.62e-121	IGKV3-11	9	Plasma Cell IGKV1-27_high	Blood
405	4.94e-143	1.80912	1	0.03	7.19e-139	IGKV2-24	9	Plasma Cell IGKV1-27_high	Blood
406	1.41e-170	1.76935	0.912	0.015	2.05e-166	IGKV1-16	9	Plasma Cell IGKV1-27_high	Blood
407	2.93e-113	1.71592	1	0.044	4.26e-109	IGKV1-5	9	Plasma Cell IGKV1-27_high	Blood
408	8.23e-112	1.6487	0.529	0.006	1.2e-107	IGKV2D-24	9	Plasma Cell IGKV1-27_high	Blood
409	2.59e-143	1.58388	0.941	0.023	3.77e-139	IGLV1-51	9	Plasma Cell IGKV1-27_high	Blood
410	1.48e-109	1.57956	1	0.047	2.15e-105	IGKV1-12	9	Plasma Cell IGKV1-27_high	Blood
411	2.82e-115	1.57058	0.794	0.022	4.1e-111	IGLV1-47	9	Plasma Cell IGKV1-27_high	Blood
412	6.46e-139	1.55782	0.853	0.018	9.4e-135	IGLV1-40	9	Plasma Cell IGKV1-27_high	Blood
413	2.81e-180	1.48782	0.941	0.015	4.09e-176	IGLV2-18	9	Plasma Cell IGKV1-27_high	Blood
414	1.59e-70	1.44926	0.971	0.083	2.31e-66	IGLV2-14	9	Plasma Cell IGKV1-27_high	Blood
415	2.83e-153	1.4486	0.912	0.019	4.12e-149	IGHV6-1	9	Plasma Cell IGKV1-27_high	Blood
416	5.87e-15	1.41224	0.882	0.529	8.54e-11	HSP90B1	9	Plasma Cell IGKV1-27_high	Blood
417	2.97e-123	1.3488	0.941	0.033	4.32e-119	IGLV7-46	9	Plasma Cell IGKV1-27_high	Blood
418	5.19e-116	1.26125	0.735	0.017	7.56e-112	IGHV3-7	9	Plasma Cell IGKV1-27_high	Blood
419	1.85e-132	1.24383	1	0.031	2.7e-128	IGHV3-23	9	Plasma Cell IGKV1-27_high	Blood
420	1.82e-97	1.18598	0.706	0.02	2.65e-93	IGLV1-44	9	Plasma Cell IGKV1-27_high	Blood
421	3.37e-150	1.14831	0.794	0.012	4.91e-146	IGHV3-21	9	Plasma Cell IGKV1-27_high	Blood
422	1.27e-130	1.12622	0.794	0.017	1.85e-126	IGHV2-5	9	Plasma Cell IGKV1-27_high	Blood
423	2.76e-09	1.0363	0.588	0.231	4.02e-05	SSR3	9	Plasma Cell IGKV1-27_high	Blood
424	3.78e-156	1.03248	0.971	0.023	5.51e-152	CH17-262H11.1	9	Plasma Cell IGKV1-27_high	Blood
425	1.71e-104	1.00677	0.588	0.01	2.48e-100	IGKV2D-30	9	Plasma Cell IGKV1-27_high	Blood
426	2.34e-73	0.99854	0.441	0.009	3.4e-69	IGKV1-33	9	Plasma Cell IGKV1-27_high	Blood
427	2.23e-44	0.978642	0.324	0.009	3.24e-40	IGHV1-2	9	Plasma Cell IGKV1-27_high	Blood
428	4.47e-144	0.965322	1	0.028	6.5e-140	IGKV2-30	9	Plasma Cell IGKV1-27_high	Blood
429	7.27e-25	0.953786	0.618	0.084	1.06e-20	MZB1	9	Plasma Cell IGKV1-27_high	Blood
430	3.81e-06	0.930891	0.353	0.121	0.0554578	DNAJB11	9	Plasma Cell IGKV1-27_high	Blood
431	1.36e-66	0.924279	0.588	0.023	1.98e-62	PPBP	9	Plasma Cell IGKV1-27_high	Blood
432	8.16e-103	0.922661	0.529	0.007	1.19e-98	IGHV3-72	9	Plasma Cell IGKV1-27_high	Blood
433	3.39e-10	0.883417	0.912	0.739	4.93e-06	SUB1	9	Plasma Cell IGKV1-27_high	Blood
434	1.5e-05	0.871889	0.206	0.048	0.217857	ELL2	9	Plasma Cell IGKV1-27_high	Blood
435	1.01e-76	0.871816	0.5	0.012	1.48e-72	IGHV3-15	9	Plasma Cell IGKV1-27_high	Blood
436	2.61e-15	0.866395	1	0.968	3.8e-11	MT-ND5	9	Plasma Cell IGKV1-27_high	Blood
437	1.16e-06	0.864178	0.441	0.163	0.0168377	STMN1	9	Plasma Cell IGKV1-27_high	Blood
438	0.00029118	0.85891	0.559	0.394	1	NDUFV2	9	Plasma Cell IGKV1-27_high	Blood
439	3.32e-18	0.849544	1	0.988	4.82e-14	MT-CO3	9	Plasma Cell IGKV1-27_high	Blood
440	0.000781899	0.827974	0.471	0.283	1	PDIA6	9	Plasma Cell IGKV1-27_high	Blood
441	6.36e-50	0.82689	0.412	0.015	9.26e-46	IGHV4-59	9	Plasma Cell IGKV1-27_high	Blood
442	1.08e-99	0.822653	0.559	0.009	1.57e-95	IGHV3-74	9	Plasma Cell IGKV1-27_high	Blood
443	2.91e-06	0.820315	0.618	0.358	0.0423745	TUBA1B	9	Plasma Cell IGKV1-27_high	Blood
444	1.17e-27	0.809337	0.676	0.092	1.7e-23	IGKC	9	Plasma Cell IGKV1-27_high	Blood
445	9.5e-05	0.801055	0.588	0.413	1	H2AFZ	9	Plasma Cell IGKV1-27_high	Blood
446	8.55e-05	0.78817	0.529	0.315	1	HSPA5	9	Plasma Cell IGKV1-27_high	Blood
447	9.5e-20	0.784158	1	0.999	1.38e-15	MT-CO2	9	Plasma Cell IGKV1-27_high	Blood
448	1.8e-147	0.774138	0.676	0.007	2.62e-143	IGKV2-28	9	Plasma Cell IGKV1-27_high	Blood
449	0.0269049	0.761441	0.206	0.103	1	BTN3A3	9	Plasma Cell IGKV1-27_high	Blood
450	7.38e-10	0.757437	0.382	0.083	1.07e-05	IGHM	9	Plasma Cell IGKV1-27_high	Blood

## Sheet: Table S6
Table S6. List of markers information (top 50) for each cell type in the common bile duct, related to Figure 1.
	p_val	avg_logFC	pct.1	pct.2	p_val_adj	gene	cluster	cell type	tissue
1	0	4.95471	0.993	0.081	0	S100A8	1	Monocyte	Common bile duct
2	0	4.75686	0.988	0.068	0	S100A9	1	Monocyte	Common bile duct
3	0	3.74386	0.905	0.012	0	S100A12	1	Monocyte	Common bile duct
4	0	3.35528	0.983	0.046	0	VCAN	1	Monocyte	Common bile duct
5	1.18e-275	2.59798	0.827	0.125	2.25e-271	CXCL8	1	Monocyte	Common bile duct
6	2.49e-271	2.51956	1	0.371	4.75e-267	LYZ	1	Monocyte	Common bile duct
7	0	2.49985	0.896	0.007	0	FCN1	1	Monocyte	Common bile duct
8	0	2.48844	0.917	0.028	0	MNDA	1	Monocyte	Common bile duct
9	0	2.41363	0.974	0.075	0	TYROBP	1	Monocyte	Common bile duct
10	1.79e-275	2.3729	0.962	0.293	3.4e-271	CTSS	1	Monocyte	Common bile duct
11	0	2.26192	0.844	0.075	0	BCL2A1	1	Monocyte	Common bile duct
12	0	2.17983	0.867	0.033	0	CYBB	1	Monocyte	Common bile duct
13	0	2.06373	0.903	0.054	0	FCER1G	1	Monocyte	Common bile duct
14	0	1.94462	0.791	0.01	0	CSTA	1	Monocyte	Common bile duct
15	1.68e-235	1.86404	0.955	0.306	3.21e-231	RGS2	1	Monocyte	Common bile duct
16	8.5e-128	1.78483	0.54	0.11	1.62e-123	EREG	1	Monocyte	Common bile duct
17	0	1.76625	0.834	0.079	0	AIF1	1	Monocyte	Common bile duct
18	1.22e-307	1.75843	0.72	0.055	2.32e-303	CD14	1	Monocyte	Common bile duct
19	0	1.74478	0.784	0.03	0	SPI1	1	Monocyte	Common bile duct
20	0	1.72651	0.704	0.035	0	SELL	1	Monocyte	Common bile duct
21	1.72e-178	1.7025	0.863	0.294	3.28e-174	NAMPT	1	Monocyte	Common bile duct
22	1.19e-181	1.6902	0.893	0.366	2.26e-177	SOD2	1	Monocyte	Common bile duct
23	1.31e-280	1.68148	0.701	0.057	2.5e-276	PLAC8	1	Monocyte	Common bile duct
24	3.24e-297	1.59052	0.602	0.024	6.17e-293	C5AR1	1	Monocyte	Common bile duct
25	1.09e-203	1.56492	0.813	0.19	2.08e-199	TYMP	1	Monocyte	Common bile duct
26	6.46e-187	1.56227	0.882	0.288	1.23e-182	CD55	1	Monocyte	Common bile duct
27	0	1.56028	0.652	0.003	0	LILRA5	1	Monocyte	Common bile duct
28	9.71e-293	1.55026	0.709	0.055	1.85e-288	LST1	1	Monocyte	Common bile duct
29	1.79e-182	1.54579	0.716	0.157	3.41e-178	GCA	1	Monocyte	Common bile duct
30	0	1.54316	0.68	0.039	0	CLEC12A	1	Monocyte	Common bile duct
31	0	1.52762	0.687	0.026	0	CD36	1	Monocyte	Common bile duct
32	0	1.50077	0.69	0.034	0	MS4A6A	1	Monocyte	Common bile duct
33	4.56e-167	1.48686	0.841	0.323	8.69e-163	TKT	1	Monocyte	Common bile duct
34	1.65e-225	1.46774	0.739	0.103	3.14e-221	ZEB2	1	Monocyte	Common bile duct
35	2.13e-254	1.46303	0.531	0.022	4.05e-250	PTGS2	1	Monocyte	Common bile duct
36	1.19e-134	1.46094	0.711	0.222	2.27e-130	STXBP2	1	Monocyte	Common bile duct
37	0	1.45067	0.649	0.02	0	FGR	1	Monocyte	Common bile duct
38	6.15e-273	1.42267	0.472	0.007	1.17e-268	RNASE2	1	Monocyte	Common bile duct
39	2.34e-168	1.41276	0.998	0.735	4.46e-164	NEAT1	1	Monocyte	Common bile duct
40	8.04e-166	1.40831	0.711	0.172	1.53e-161	LTA4H	1	Monocyte	Common bile duct
41	1.4e-199	1.39512	1	0.969	2.67e-195	FTL	1	Monocyte	Common bile duct
42	0	1.39408	0.571	0.015	0	FPR1	1	Monocyte	Common bile duct
43	3.15e-277	1.38139	0.6	0.03	6e-273	CLEC7A	1	Monocyte	Common bile duct
44	6.36e-276	1.37132	0.564	0.023	1.21e-271	ITGAM	1	Monocyte	Common bile duct
45	0	1.34463	0.562	0.011	0	MPEG1	1	Monocyte	Common bile duct
46	7.5e-137	1.32821	0.96	0.728	1.43e-132	SAT1	1	Monocyte	Common bile duct
47	2.5e-183	1.31697	0.427	0.025	4.76e-179	BASP1	1	Monocyte	Common bile duct
48	2.63e-227	1.31441	0.476	0.019	5.01e-223	IL1B	1	Monocyte	Common bile duct
49	1.73e-155	1.31349	0.917	0.437	3.29e-151	COTL1	1	Monocyte	Common bile duct
50	1.25e-57	1.31283	0.545	0.211	2.39e-53	CXCL2	1	Monocyte	Common bile duct
51	5.06e-104	1.00643	0.924	0.385	9.63e-100	CCL5	2	CD8 T Cell CCL5_high	Common bile duct
52	2.6e-82	0.975468	0.711	0.257	4.95e-78	CD8A	2	CD8 T Cell CCL5_high	Common bile duct
53	3.82e-64	0.953903	0.526	0.168	7.27e-60	KLRC1	2	CD8 T Cell CCL5_high	Common bile duct
54	1.16e-54	0.918685	0.416	0.124	2.21e-50	ZNF683	2	CD8 T Cell CCL5_high	Common bile duct
55	3.34e-58	0.80999	0.46	0.141	6.36e-54	CD8B	2	CD8 T Cell CCL5_high	Common bile duct
56	9.77e-47	0.78777	0.545	0.232	1.86e-42	CD96	2	CD8 T Cell CCL5_high	Common bile duct
57	4.6e-56	0.781984	0.721	0.342	8.77e-52	CD2	2	CD8 T Cell CCL5_high	Common bile duct
58	9.78e-54	0.772615	0.633	0.273	1.86e-49	CTSW	2	CD8 T Cell CCL5_high	Common bile duct
59	1.03e-54	0.762749	0.736	0.355	1.96e-50	CD7	2	CD8 T Cell CCL5_high	Common bile duct
60	3.16e-63	0.748118	0.851	0.418	6.02e-59	CD3E	2	CD8 T Cell CCL5_high	Common bile duct
61	2.25e-39	0.733166	0.406	0.154	4.28e-35	TBC1D10C	2	CD8 T Cell CCL5_high	Common bile duct
62	8.62e-46	0.731598	0.67	0.316	1.64e-41	KLRB1	2	CD8 T Cell CCL5_high	Common bile duct
63	1.91e-44	0.719241	0.665	0.328	3.63e-40	CD3D	2	CD8 T Cell CCL5_high	Common bile duct
64	3.57e-57	0.719088	0.868	0.517	6.8e-53	CD52	2	CD8 T Cell CCL5_high	Common bile duct
65	1.82e-24	0.715313	0.132	0.026	3.47e-20	TRBV6-5	2	CD8 T Cell CCL5_high	Common bile duct
66	2.58e-44	0.697093	0.665	0.332	4.91e-40	PTPRCAP	2	CD8 T Cell CCL5_high	Common bile duct
67	4.04e-34	0.693687	0.858	0.769	7.69e-30	GADD45B	2	CD8 T Cell CCL5_high	Common bile duct
68	3.1e-35	0.653763	0.56	0.296	5.9e-31	EVL	2	CD8 T Cell CCL5_high	Common bile duct
69	3.27e-36	0.64427	0.531	0.247	6.23e-32	CD3G	2	CD8 T Cell CCL5_high	Common bile duct
70	2.22e-24	0.631081	0.325	0.141	4.23e-20	LIME1	2	CD8 T Cell CCL5_high	Common bile duct
71	2.83e-54	0.623887	0.956	0.672	5.38e-50	IL32	2	CD8 T Cell CCL5_high	Common bile duct
72	1.97e-12	0.617733	0.308	0.186	3.75e-08	TBCC	2	CD8 T Cell CCL5_high	Common bile duct
73	1.2e-32	0.612275	0.469	0.21	2.28e-28	HOPX	2	CD8 T Cell CCL5_high	Common bile duct
74	1.42e-18	0.609193	0.134	0.035	2.71e-14	TRAV12-2	2	CD8 T Cell CCL5_high	Common bile duct
75	4.5e-39	0.604443	0.746	0.465	8.57e-35	CORO1A	2	CD8 T Cell CCL5_high	Common bile duct
76	7.9e-24	0.604097	0.452	0.247	1.5e-19	"SEPT1"	2	CD8 T Cell CCL5_high	Common bile duct
77	2.72e-37	0.592573	0.743	0.457	5.18e-33	HCST	2	CD8 T Cell CCL5_high	Common bile duct
78	1.53e-36	0.587683	0.694	0.364	2.91e-32	CCL4	2	CD8 T Cell CCL5_high	Common bile duct
79	2.86e-28	0.581422	0.433	0.201	5.45e-24	GZMM	2	CD8 T Cell CCL5_high	Common bile duct
80	1.7e-22	0.558632	0.65	0.48	3.24e-18	RAC2	2	CD8 T Cell CCL5_high	Common bile duct
81	2.6e-59	0.543261	1	0.982	4.96e-55	RPS27	2	CD8 T Cell CCL5_high	Common bile duct
82	2.03e-21	0.535966	0.421	0.222	3.86e-17	LCK	2	CD8 T Cell CCL5_high	Common bile duct
83	4.66e-25	0.524545	0.55	0.285	8.87e-21	GZMA	2	CD8 T Cell CCL5_high	Common bile duct
84	1.15e-19	0.521151	0.455	0.274	2.2e-15	LCP2	2	CD8 T Cell CCL5_high	Common bile duct
85	1.75e-11	0.519304	0.169	0.071	3.33e-07	RP11-291B21.2	2	CD8 T Cell CCL5_high	Common bile duct
86	4.31e-21	0.509178	0.301	0.13	8.22e-17	MATK	2	CD8 T Cell CCL5_high	Common bile duct
87	2.96e-44	0.506944	0.946	0.864	5.64e-40	MYL12A	2	CD8 T Cell CCL5_high	Common bile duct
88	1.04e-17	0.505665	0.254	0.111	1.98e-13	OXNAD1	2	CD8 T Cell CCL5_high	Common bile duct
89	1.93e-19	0.505665	0.22	0.082	3.68e-15	CLIC3	2	CD8 T Cell CCL5_high	Common bile duct
90	1.33e-18	0.50535	0.303	0.142	2.52e-14	APOBEC3G	2	CD8 T Cell CCL5_high	Common bile duct
91	4.98e-22	0.501808	0.601	0.344	9.49e-18	CD69	2	CD8 T Cell CCL5_high	Common bile duct
92	4.49e-44	0.500894	0.949	0.904	8.54e-40	RPS29	2	CD8 T Cell CCL5_high	Common bile duct
93	3.5e-24	0.49592	0.467	0.215	6.67e-20	XCL1	2	CD8 T Cell CCL5_high	Common bile duct
94	7.66e-21	0.490527	0.592	0.399	1.46e-16	LSP1	2	CD8 T Cell CCL5_high	Common bile duct
95	3.4e-18	0.486972	0.408	0.222	6.47e-14	TRBC2	2	CD8 T Cell CCL5_high	Common bile duct
96	6.44e-14	0.485774	0.342	0.198	1.23e-09	LAT	2	CD8 T Cell CCL5_high	Common bile duct
97	2.81e-27	0.485519	0.9	0.864	5.34e-23	IER2	2	CD8 T Cell CCL5_high	Common bile duct
98	1.74e-16	0.482888	0.611	0.493	3.3e-12	CKLF	2	CD8 T Cell CCL5_high	Common bile duct
99	3.86e-36	0.482414	0.841	0.512	7.35e-32	IFITM1	2	CD8 T Cell CCL5_high	Common bile duct
100	2.04e-16	0.480446	0.308	0.155	3.88e-12	SKAP1	2	CD8 T Cell CCL5_high	Common bile duct
101	1.6e-88	1.42624	0.651	0.195	3.05e-84	XCL1	3	CD8 T Cell XCL1_high	Common bile duct
102	1.92e-92	1.3576	0.657	0.184	3.66e-88	XCL2	3	CD8 T Cell XCL1_high	Common bile duct
103	8.06e-65	1.23977	0.414	0.096	1.54e-60	IFNG	3	CD8 T Cell XCL1_high	Common bile duct
104	9.39e-96	1.23929	0.79	0.318	1.79e-91	CXCR4	3	CD8 T Cell XCL1_high	Common bile duct
105	9.21e-90	1.11044	0.747	0.267	1.75e-85	RGCC	3	CD8 T Cell XCL1_high	Common bile duct
106	2.45e-95	1.08533	0.632	0.16	4.67e-91	KLRC1	3	CD8 T Cell XCL1_high	Common bile duct
107	5.43e-72	1.06811	0.779	0.325	1.03e-67	CD69	3	CD8 T Cell XCL1_high	Common bile duct
108	8.2e-100	1.02135	0.869	0.343	1.56e-95	CD7	3	CD8 T Cell XCL1_high	Common bile duct
109	5.99e-59	0.979337	0.741	0.391	1.14e-54	TNFAIP3	3	CD8 T Cell XCL1_high	Common bile duct
110	1.25e-72	0.96769	0.932	0.788	2.38e-68	ZFP36L2	3	CD8 T Cell XCL1_high	Common bile duct
111	4.49e-71	0.951484	0.638	0.221	8.55e-67	RUNX3	3	CD8 T Cell XCL1_high	Common bile duct
112	4.73e-75	0.896285	0.531	0.137	9.01e-71	CD8B	3	CD8 T Cell XCL1_high	Common bile duct
113	4.38e-38	0.893971	0.163	0.024	8.34e-34	TRBV6-5	3	CD8 T Cell XCL1_high	Common bile duct
114	8.35e-79	0.893838	0.831	0.353	1.59e-74	DUSP2	3	CD8 T Cell XCL1_high	Common bile duct
115	3.74e-90	0.883782	0.796	0.252	7.11e-86	CD8A	3	CD8 T Cell XCL1_high	Common bile duct
116	3.85e-56	0.882556	0.599	0.235	7.32e-52	CYTIP	3	CD8 T Cell XCL1_high	Common bile duct
117	2.2e-60	0.881174	0.907	0.605	4.18e-56	NR4A2	3	CD8 T Cell XCL1_high	Common bile duct
118	7.4e-38	0.878464	0.183	0.03	1.41e-33	TRAV12-2	3	CD8 T Cell XCL1_high	Common bile duct
119	6.11e-87	0.867535	0.891	0.343	1.16e-82	CCL4	3	CD8 T Cell XCL1_high	Common bile duct
120	3.02e-33	0.85086	0.507	0.251	5.75e-29	CLEC2B	3	CD8 T Cell XCL1_high	Common bile duct
121	2.12e-87	0.842141	0.986	0.858	4.05e-83	HSPA8	3	CD8 T Cell XCL1_high	Common bile duct
122	1.91e-46	0.841881	0.589	0.253	3.63e-42	SAMSN1	3	CD8 T Cell XCL1_high	Common bile duct
123	2.68e-45	0.80945	0.218	0.037	5.11e-41	TRGV10	3	CD8 T Cell XCL1_high	Common bile duct
124	6.5e-51	0.789978	0.447	0.138	1.24e-46	SYTL3	3	CD8 T Cell XCL1_high	Common bile duct
125	4.11e-38	0.786289	0.471	0.194	7.83e-34	PTGER4	3	CD8 T Cell XCL1_high	Common bile duct
126	5.45e-43	0.780237	0.504	0.195	1.04e-38	GPR65	3	CD8 T Cell XCL1_high	Common bile duct
127	1.9e-72	0.775136	0.749	0.263	3.62e-68	CTSW	3	CD8 T Cell XCL1_high	Common bile duct
128	1.23e-36	0.773306	0.403	0.154	2.35e-32	LINC-PINT	3	CD8 T Cell XCL1_high	Common bile duct
129	2.88e-37	0.766907	0.736	0.511	5.48e-33	TSC22D3	3	CD8 T Cell XCL1_high	Common bile duct
130	3.18e-77	0.750364	0.954	0.389	6.05e-73	CCL5	3	CD8 T Cell XCL1_high	Common bile duct
131	6.66e-70	0.745935	0.91	0.417	1.27e-65	CD3E	3	CD8 T Cell XCL1_high	Common bile duct
132	7.92e-54	0.745913	0.888	0.762	1.51e-49	H2AFZ	3	CD8 T Cell XCL1_high	Common bile duct
133	4.48e-62	0.740818	0.935	0.68	8.53e-58	IL32	3	CD8 T Cell XCL1_high	Common bile duct
134	3.51e-47	0.73953	0.935	0.567	6.68e-43	PTPRC	3	CD8 T Cell XCL1_high	Common bile duct
135	3.02e-64	0.738757	0.924	0.515	5.76e-60	CD52	3	CD8 T Cell XCL1_high	Common bile duct
136	1.05e-34	0.73177	0.591	0.319	2e-30	CREM	3	CD8 T Cell XCL1_high	Common bile duct
137	7.66e-45	0.726379	0.888	0.794	1.46e-40	BTG1	3	CD8 T Cell XCL1_high	Common bile duct
138	1.49e-32	0.725218	0.395	0.145	2.85e-28	CCL4L2	3	CD8 T Cell XCL1_high	Common bile duct
139	6.93e-40	0.716584	0.406	0.138	1.32e-35	RHOH	3	CD8 T Cell XCL1_high	Common bile duct
140	5.39e-35	0.711116	0.569	0.293	1.03e-30	STK4	3	CD8 T Cell XCL1_high	Common bile duct
141	2.13e-41	0.703494	0.673	0.321	4.06e-37	KLRB1	3	CD8 T Cell XCL1_high	Common bile duct
142	5e-36	0.703289	0.49	0.205	9.51e-32	PTPN22	3	CD8 T Cell XCL1_high	Common bile duct
143	3.32e-62	0.70121	0.785	0.317	6.31e-58	CD3D	3	CD8 T Cell XCL1_high	Common bile duct
144	7.54e-30	0.69065	0.458	0.223	1.44e-25	RORA	3	CD8 T Cell XCL1_high	Common bile duct
145	1.2e-57	0.688891	0.717	0.267	2.29e-53	GZMA	3	CD8 T Cell XCL1_high	Common bile duct
146	1.03e-38	0.688841	0.531	0.233	1.96e-34	CCND2	3	CD8 T Cell XCL1_high	Common bile duct
147	3.89e-49	0.682188	0.869	0.711	7.41e-45	SRSF2	3	CD8 T Cell XCL1_high	Common bile duct
148	3.9e-38	0.681345	0.834	0.686	7.43e-34	DNAJA1	3	CD8 T Cell XCL1_high	Common bile duct
149	2.81e-41	0.662602	0.738	0.409	5.34e-37	STK17B	3	CD8 T Cell XCL1_high	Common bile duct
150	2.05e-20	0.656603	0.207	0.067	3.9e-16	RP11-291B21.2	3	CD8 T Cell XCL1_high	Common bile duct
151	8.09e-117	1.7812	0.666	0.178	1.54e-112	LTB	4	CD4 T Cell LTB_high	Common bile duct
152	8.97e-177	1.66547	0.775	0.152	1.71e-172	IL7R	4	CD4 T Cell LTB_high	Common bile duct
153	3.63e-217	1.45385	0.438	0.014	6.92e-213	CD40LG	4	CD4 T Cell LTB_high	Common bile duct
154	7.72e-36	1.36565	0.357	0.123	1.47e-31	CCL20	4	CD4 T Cell LTB_high	Common bile duct
155	4.28e-68	1.2317	0.68	0.258	8.16e-64	TNF	4	CD4 T Cell LTB_high	Common bile duct
156	5.64e-69	0.98985	0.772	0.31	1.07e-64	KLRB1	4	CD4 T Cell LTB_high	Common bile duct
157	2.28e-92	0.844917	0.309	0.032	4.35e-88	TMIGD2	4	CD4 T Cell LTB_high	Common bile duct
158	2.11e-16	0.801802	0.11	0.025	4.02e-12	TRBV20-1	4	CD4 T Cell LTB_high	Common bile duct
159	4.26e-112	0.780314	0.989	0.986	8.11e-108	RPLP1	4	CD4 T Cell LTB_high	Common bile duct
160	2.51e-48	0.757072	0.812	0.664	4.77e-44	EEF1G	4	CD4 T Cell LTB_high	Common bile duct
161	4.58e-74	0.754844	0.961	0.877	8.72e-70	RPSA	4	CD4 T Cell LTB_high	Common bile duct
162	1.34e-67	0.751414	0.919	0.803	2.56e-63	EEF1B2	4	CD4 T Cell LTB_high	Common bile duct
163	1.69e-40	0.729346	0.688	0.338	3.21e-36	CD69	4	CD4 T Cell LTB_high	Common bile duct
164	4.12e-81	0.719851	0.978	0.925	7.84e-77	RPLP0	4	CD4 T Cell LTB_high	Common bile duct
165	2.46e-25	0.71718	0.713	0.567	4.69e-21	DDIT4	4	CD4 T Cell LTB_high	Common bile duct
166	1.92e-87	0.717055	0.98	0.963	3.65e-83	RPS19	4	CD4 T Cell LTB_high	Common bile duct
167	3.31e-43	0.716237	0.41	0.131	6.31e-39	CD6	4	CD4 T Cell LTB_high	Common bile duct
168	3.56e-44	0.705133	0.728	0.348	6.79e-40	CD2	4	CD4 T Cell LTB_high	Common bile duct
169	5.86e-41	0.68935	0.396	0.128	1.12e-36	FLT3LG	4	CD4 T Cell LTB_high	Common bile duct
170	6.57e-71	0.684696	0.958	0.875	1.25e-66	RPL10A	4	CD4 T Cell LTB_high	Common bile duct
171	7.41e-73	0.671974	0.191	0.012	1.41e-68	CCR6	4	CD4 T Cell LTB_high	Common bile duct
172	1.89e-72	0.667974	0.963	0.904	3.6e-68	RPS5	4	CD4 T Cell LTB_high	Common bile duct
173	2.43e-38	0.667351	0.52	0.211	4.62e-34	TRBC2	4	CD4 T Cell LTB_high	Common bile duct
174	6.93e-78	0.649646	0.983	0.961	1.32e-73	RPL30	4	CD4 T Cell LTB_high	Common bile duct
175	2.48e-87	0.640751	0.997	0.979	4.72e-83	RPL10	4	CD4 T Cell LTB_high	Common bile duct
176	1.16e-18	0.636489	0.843	0.773	2.21e-14	GADD45B	4	CD4 T Cell LTB_high	Common bile duct
177	1.45e-87	0.635704	0.986	0.977	2.76e-83	RPL13	4	CD4 T Cell LTB_high	Common bile duct
178	8.05e-36	0.632827	0.23	0.051	1.53e-31	SLAMF1	4	CD4 T Cell LTB_high	Common bile duct
179	5.02e-76	0.632307	0.978	0.917	9.55e-72	RPS4X	4	CD4 T Cell LTB_high	Common bile duct
180	4.21e-66	0.614775	0.966	0.925	8.01e-62	RPS6	4	CD4 T Cell LTB_high	Common bile duct
181	2.94e-77	0.609563	0.989	0.975	5.6e-73	RPS12	4	CD4 T Cell LTB_high	Common bile duct
182	2.2e-65	0.606256	0.966	0.924	4.18e-61	RPS10	4	CD4 T Cell LTB_high	Common bile duct
183	3.35e-34	0.60088	0.75	0.47	6.38e-30	CORO1A	4	CD4 T Cell LTB_high	Common bile duct
184	5.82e-61	0.600573	0.969	0.903	1.11e-56	RPS29	4	CD4 T Cell LTB_high	Common bile duct
185	1.11e-102	0.597531	0.169	0.001	2.11e-98	IL23R	4	CD4 T Cell LTB_high	Common bile duct
186	8.88e-71	0.594097	0.98	0.957	1.69e-66	RPL32	4	CD4 T Cell LTB_high	Common bile duct
187	1.59e-57	0.589202	0.963	0.888	3.03e-53	RPL5	4	CD4 T Cell LTB_high	Common bile duct
188	6.09e-67	0.586751	0.963	0.943	1.16e-62	RPS21	4	CD4 T Cell LTB_high	Common bile duct
189	4.92e-62	0.586499	0.997	0.983	9.37e-58	RPS27	4	CD4 T Cell LTB_high	Common bile duct
190	3.27e-88	0.584135	0.997	0.991	6.22e-84	EEF1A1	4	CD4 T Cell LTB_high	Common bile duct
191	1.22e-67	0.583062	0.983	0.942	2.32e-63	RPL18A	4	CD4 T Cell LTB_high	Common bile duct
192	4.24e-52	0.574682	0.205	0.026	8.07e-48	DPP4	4	CD4 T Cell LTB_high	Common bile duct
193	1.71e-21	0.566007	0.292	0.111	3.25e-17	TRBC1	4	CD4 T Cell LTB_high	Common bile duct
194	7.12e-16	0.561499	0.601	0.523	1.36e-11	YWHAQ	4	CD4 T Cell LTB_high	Common bile duct
195	1.92e-50	0.560744	0.174	0.018	3.66e-46	TRAT1	4	CD4 T Cell LTB_high	Common bile duct
196	2.11e-64	0.558481	0.983	0.96	4.02e-60	RPS27A	4	CD4 T Cell LTB_high	Common bile duct
197	1.24e-54	0.554467	0.969	0.936	2.36e-50	RPS3A	4	CD4 T Cell LTB_high	Common bile duct
198	2.41e-41	0.55378	0.865	0.425	4.59e-37	CD3E	4	CD4 T Cell LTB_high	Common bile duct
199	8.04e-64	0.552013	0.989	0.958	1.53e-59	RPL39	4	CD4 T Cell LTB_high	Common bile duct
200	1.21e-62	0.550962	0.208	0.02	2.31e-58	THY1	4	CD4 T Cell LTB_high	Common bile duct
201	1.45e-216	2.15672	0.945	0.19	2.77e-212	TFF2	5	Cholangiocyte TFF2_high	Common bile duct
202	3.4e-185	1.95623	0.878	0.18	6.47e-181	SCGB3A1	5	Cholangiocyte TFF2_high	Common bile duct
203	2.29e-226	1.9442	0.957	0.188	4.36e-222	TFF1	5	Cholangiocyte TFF2_high	Common bile duct
204	3.08e-234	1.87587	0.948	0.164	5.87e-230	SLPI	5	Cholangiocyte TFF2_high	Common bile duct
205	8.39e-237	1.83275	0.957	0.163	1.6e-232	AGR2	5	Cholangiocyte TFF2_high	Common bile duct
206	9.54e-237	1.82422	0.966	0.168	1.82e-232	GPX2	5	Cholangiocyte TFF2_high	Common bile duct
207	1.48e-217	1.81385	0.969	0.196	2.83e-213	MUC5B	5	Cholangiocyte TFF2_high	Common bile duct
208	7.71e-236	1.80943	0.976	0.171	1.47e-231	KRT19	5	Cholangiocyte TFF2_high	Common bile duct
209	9.84e-227	1.80134	0.954	0.174	1.87e-222	SPP1	5	Cholangiocyte TFF2_high	Common bile duct
210	1.05e-231	1.79993	0.972	0.181	2e-227	KRT8	5	Cholangiocyte TFF2_high	Common bile duct
211	5.52e-211	1.78122	0.982	0.211	1.05e-206	TFF3	5	Cholangiocyte TFF2_high	Common bile duct
212	4.28e-220	1.76868	0.966	0.185	8.15e-216	FXYD2	5	Cholangiocyte TFF2_high	Common bile duct
213	8.32e-219	1.7488	0.985	0.204	1.58e-214	KRT18	5	Cholangiocyte TFF2_high	Common bile duct
214	1.47e-223	1.70901	0.927	0.151	2.8e-219	SPINK1	5	Cholangiocyte TFF2_high	Common bile duct
215	2.91e-240	1.70719	0.924	0.134	5.54e-236	GC	5	Cholangiocyte TFF2_high	Common bile duct
216	2.01e-249	1.7025	0.945	0.14	3.82e-245	CEACAM6	5	Cholangiocyte TFF2_high	Common bile duct
217	7.73e-227	1.68134	0.948	0.16	1.47e-222	CD24	5	Cholangiocyte TFF2_high	Common bile duct
218	4.78e-236	1.66174	0.911	0.136	9.11e-232	AMBP	5	Cholangiocyte TFF2_high	Common bile duct
219	7.59e-245	1.64348	0.957	0.147	1.45e-240	TM4SF4	5	Cholangiocyte TFF2_high	Common bile duct
220	2.57e-232	1.62043	0.945	0.148	4.9e-228	LCN2	5	Cholangiocyte TFF2_high	Common bile duct
221	2.65e-256	1.61154	0.902	0.117	5.05e-252	ARL14	5	Cholangiocyte TFF2_high	Common bile duct
222	1.21e-174	1.59173	0.969	0.277	2.31e-170	ANXA4	5	Cholangiocyte TFF2_high	Common bile duct
223	5.38e-171	1.59113	0.985	0.311	1.02e-166	CLU	5	Cholangiocyte TFF2_high	Common bile duct
224	6.55e-231	1.57982	0.954	0.173	1.25e-226	ANPEP	5	Cholangiocyte TFF2_high	Common bile duct
225	1.38e-221	1.53833	0.78	0.092	2.63e-217	MMP1	5	Cholangiocyte TFF2_high	Common bile duct
226	1.57e-189	1.53073	0.96	0.227	2.99e-185	LGALS2	5	Cholangiocyte TFF2_high	Common bile duct
227	1.9e-233	1.52183	0.783	0.089	3.62e-229	VTN	5	Cholangiocyte TFF2_high	Common bile duct
228	2.38e-229	1.51093	0.939	0.146	4.53e-225	LGALS4	5	Cholangiocyte TFF2_high	Common bile duct
229	1.18e-218	1.50838	0.908	0.145	2.25e-214	TSPAN8	5	Cholangiocyte TFF2_high	Common bile duct
230	2.13e-239	1.48372	0.936	0.136	4.05e-235	SYT8	5	Cholangiocyte TFF2_high	Common bile duct
231	2.29e-122	1.44572	0.875	0.263	4.36e-118	SERPINA1	5	Cholangiocyte TFF2_high	Common bile duct
232	6.72e-182	1.44018	0.963	0.22	1.28e-177	IFI27	5	Cholangiocyte TFF2_high	Common bile duct
233	6.63e-173	1.43395	0.899	0.215	1.26e-168	MGST1	5	Cholangiocyte TFF2_high	Common bile duct
234	6.13e-143	1.37577	0.939	0.308	1.17e-138	IFI6	5	Cholangiocyte TFF2_high	Common bile duct
235	9.83e-242	1.36034	0.905	0.124	1.87e-237	AGT	5	Cholangiocyte TFF2_high	Common bile duct
236	1.71e-228	1.35419	0.924	0.135	3.25e-224	PIGR	5	Cholangiocyte TFF2_high	Common bile duct
237	1.18e-181	1.33767	0.948	0.238	2.26e-177	CYSTM1	5	Cholangiocyte TFF2_high	Common bile duct
238	2.35e-221	1.31694	0.927	0.143	4.48e-217	MUC3A	5	Cholangiocyte TFF2_high	Common bile duct
239	5.95e-176	1.30651	0.927	0.222	1.13e-171	CYB5A	5	Cholangiocyte TFF2_high	Common bile duct
240	1.6e-228	1.2805	0.908	0.13	3.05e-224	TACSTD2	5	Cholangiocyte TFF2_high	Common bile duct
241	5.46e-228	1.27842	0.936	0.139	1.04e-223	CLDN4	5	Cholangiocyte TFF2_high	Common bile duct
242	1.1e-227	1.26017	0.924	0.135	2.1e-223	C19orf33	5	Cholangiocyte TFF2_high	Common bile duct
243	3.28e-241	1.25183	0.936	0.13	6.24e-237	SMIM22	5	Cholangiocyte TFF2_high	Common bile duct
244	2.51e-229	1.2362	0.924	0.133	4.78e-225	KRT7	5	Cholangiocyte TFF2_high	Common bile duct
245	3.91e-235	1.21774	0.884	0.116	7.45e-231	AKR7A3	5	Cholangiocyte TFF2_high	Common bile duct
246	1.49e-181	1.21552	0.908	0.201	2.84e-177	SPINT2	5	Cholangiocyte TFF2_high	Common bile duct
247	2.64e-226	1.2096	0.817	0.098	5.04e-222	TTR	5	Cholangiocyte TFF2_high	Common bile duct
248	1.03e-194	1.20618	0.939	0.179	1.96e-190	KLF5	5	Cholangiocyte TFF2_high	Common bile duct
249	5.3e-220	1.20227	0.902	0.13	1.01e-215	MUC1	5	Cholangiocyte TFF2_high	Common bile duct
250	1.18e-232	1.19919	0.865	0.11	2.24e-228	AKR1B10	5	Cholangiocyte TFF2_high	Common bile duct
251	0	2.78341	0.962	0.046	0	TRAV21	6	CD8 T Cell TRAV21_high	Common bile duct
252	0	1.87738	0.741	0.005	0	TRBV11-3	6	CD8 T Cell TRAV21_high	Common bile duct
253	0	1.58355	0.669	0.026	0	TRGV8	6	CD8 T Cell TRAV21_high	Common bile duct
254	1.3e-53	1.47105	0.447	0.119	2.48e-49	CCL3	6	CD8 T Cell TRAV21_high	Common bile duct
255	2e-110	1.45722	0.768	0.195	3.82e-106	XCL1	6	CD8 T Cell TRAV21_high	Common bile duct
256	1.89e-103	1.42329	0.928	0.353	3.6e-99	CCL4	6	CD8 T Cell TRAV21_high	Common bile duct
257	1.88e-84	1.2681	0.689	0.193	3.58e-80	XCL2	6	CD8 T Cell TRAV21_high	Common bile duct
258	1.81e-56	1.24465	0.498	0.141	3.45e-52	CCL4L2	6	CD8 T Cell TRAV21_high	Common bile duct
259	1.27e-111	1.18612	0.986	0.4	2.41e-107	CCL5	6	CD8 T Cell TRAV21_high	Common bile duct
260	5.23e-103	1.14967	0.853	0.265	9.96e-99	GZMA	6	CD8 T Cell TRAV21_high	Common bile duct
261	3.86e-98	1.09185	0.915	0.352	7.36e-94	CD7	6	CD8 T Cell TRAV21_high	Common bile duct
262	9.26e-98	1.06284	0.727	0.195	1.76e-93	HOPX	6	CD8 T Cell TRAV21_high	Common bile duct
263	2.45e-54	0.965853	0.703	0.284	4.67e-50	RGCC	6	CD8 T Cell TRAV21_high	Common bile duct
264	1.84e-92	0.965663	0.85	0.261	3.49e-88	CD8A	6	CD8 T Cell TRAV21_high	Common bile duct
265	6.63e-77	0.900684	0.973	0.52	1.26e-72	CD52	6	CD8 T Cell TRAV21_high	Common bile duct
266	2.34e-71	0.893791	0.529	0.125	4.45e-67	ZNF683	6	CD8 T Cell TRAV21_high	Common bile duct
267	3.53e-75	0.883722	0.648	0.17	6.72e-71	KLRC1	6	CD8 T Cell TRAV21_high	Common bile duct
268	3.72e-57	0.857791	0.57	0.177	7.08e-53	TRAC	6	CD8 T Cell TRAV21_high	Common bile duct
269	5.11e-54	0.857316	0.792	0.412	9.73e-50	STK17B	6	CD8 T Cell TRAV21_high	Common bile duct
270	3.59e-75	0.850733	0.99	0.681	6.83e-71	IL32	6	CD8 T Cell TRAV21_high	Common bile duct
271	6.42e-71	0.824515	0.962	0.424	1.22e-66	CD3E	6	CD8 T Cell TRAV21_high	Common bile duct
272	2.16e-28	0.823344	0.345	0.111	4.11e-24	IFNG	6	CD8 T Cell TRAV21_high	Common bile duct
273	2.33e-65	0.82121	0.526	0.127	4.43e-61	KLRD1	6	CD8 T Cell TRAV21_high	Common bile duct
274	8.95e-68	0.81932	0.782	0.272	1.7e-63	CTSW	6	CD8 T Cell TRAV21_high	Common bile duct
275	6.07e-33	0.817819	0.573	0.263	1.16e-28	SAMSN1	6	CD8 T Cell TRAV21_high	Common bile duct
276	5.4e-61	0.797065	0.816	0.326	1.03e-56	CD3D	6	CD8 T Cell TRAV21_high	Common bile duct
277	5.04e-61	0.793059	0.84	0.377	9.59e-57	ALOX5AP	6	CD8 T Cell TRAV21_high	Common bile duct
278	1.83e-49	0.779231	0.778	0.37	3.49e-45	DUSP2	6	CD8 T Cell TRAV21_high	Common bile duct
279	9.28e-84	0.775723	0.283	0.025	1.77e-79	KLRC3	6	CD8 T Cell TRAV21_high	Common bile duct
280	4.25e-47	0.741515	0.652	0.246	8.1e-43	CD3G	6	CD8 T Cell TRAV21_high	Common bile duct
281	4.07e-28	0.713846	0.464	0.202	7.76e-24	PTGER4	6	CD8 T Cell TRAV21_high	Common bile duct
282	1.96e-33	0.708904	0.908	0.795	3.72e-29	ZFP36L2	6	CD8 T Cell TRAV21_high	Common bile duct
283	2.1e-52	0.707996	0.792	0.332	4e-48	PTPRCAP	6	CD8 T Cell TRAV21_high	Common bile duct
284	1.39e-46	0.700249	0.857	0.457	2.65e-42	HCST	6	CD8 T Cell TRAV21_high	Common bile duct
285	1.09e-35	0.692873	0.863	0.617	2.08e-31	NR4A2	6	CD8 T Cell TRAV21_high	Common bile duct
286	2.49e-19	0.681072	0.604	0.414	4.75e-15	TNFAIP3	6	CD8 T Cell TRAV21_high	Common bile duct
287	2.77e-25	0.675756	0.594	0.345	5.28e-21	RBL2	6	CD8 T Cell TRAV21_high	Common bile duct
288	7.82e-40	0.669284	0.399	0.116	1.49e-35	ATP8A1	6	CD8 T Cell TRAV21_high	Common bile duct
289	2.1e-40	0.663781	0.7	0.301	4e-36	IL2RG	6	CD8 T Cell TRAV21_high	Common bile duct
290	1.99e-41	0.661487	0.584	0.214	3.8e-37	LCK	6	CD8 T Cell TRAV21_high	Common bile duct
291	9.6e-34	0.660302	0.403	0.134	1.83e-29	ITGA1	6	CD8 T Cell TRAV21_high	Common bile duct
292	5.82e-40	0.647219	0.812	0.471	1.11e-35	RAC2	6	CD8 T Cell TRAV21_high	Common bile duct
293	1.2e-51	0.645039	0.826	0.346	2.28e-47	CD2	6	CD8 T Cell TRAV21_high	Common bile duct
294	8.82e-29	0.643828	0.71	0.488	1.68e-24	CKLF	6	CD8 T Cell TRAV21_high	Common bile duct
295	9.25e-20	0.638073	0.375	0.175	1.76e-15	CBLB	6	CD8 T Cell TRAV21_high	Common bile duct
296	4.54e-33	0.637896	0.341	0.101	8.64e-29	AC092580.4	6	CD8 T Cell TRAV21_high	Common bile duct
297	6.05e-50	0.631122	0.973	0.863	1.15e-45	HSPA8	6	CD8 T Cell TRAV21_high	Common bile duct
298	3.3e-29	0.62827	0.495	0.212	6.29e-25	PTPN22	6	CD8 T Cell TRAV21_high	Common bile duct
299	3.26e-30	0.622836	0.867	0.767	6.22e-26	H2AFZ	6	CD8 T Cell TRAV21_high	Common bile duct
300	4.77e-47	0.617635	0.27	0.047	9.08e-43	TRG-AS1	6	CD8 T Cell TRAV21_high	Common bile duct
301	4.73e-193	2.09825	0.982	0.224	9.01e-189	TFF3	7	Cholangiocyte TFF3_high	Common bile duct
302	2.81e-154	2.07526	0.888	0.19	5.34e-150	SCGB3A1	7	Cholangiocyte TFF3_high	Common bile duct
303	2.69e-183	1.97018	0.982	0.287	5.12e-179	ANXA4	7	Cholangiocyte TFF3_high	Common bile duct
304	1.17e-200	1.93091	0.935	0.164	2.23e-196	SPINK1	7	Cholangiocyte TFF3_high	Common bile duct
305	3.67e-196	1.84868	0.971	0.198	6.99e-192	FXYD2	7	Cholangiocyte TFF3_high	Common bile duct
306	2.46e-215	1.75057	0.939	0.146	4.68e-211	GC	7	Cholangiocyte TFF3_high	Common bile duct
307	4.35e-141	1.73632	0.622	0.092	8.29e-137	FCGBP	7	Cholangiocyte TFF3_high	Common bile duct
308	1.61e-201	1.71469	0.978	0.175	3.07e-197	AGR2	7	Cholangiocyte TFF3_high	Common bile duct
309	3.41e-179	1.71156	0.791	0.129	6.48e-175	TCN1	7	Cholangiocyte TFF3_high	Common bile duct
310	1.24e-198	1.6871	0.957	0.172	2.37e-194	CD24	7	Cholangiocyte TFF3_high	Common bile duct
311	4.2e-183	1.68031	0.935	0.179	8e-179	SLPI	7	Cholangiocyte TFF3_high	Common bile duct
312	1.47e-202	1.67555	0.946	0.162	2.79e-198	TM4SF4	7	Cholangiocyte TFF3_high	Common bile duct
313	1.84e-208	1.6563	0.939	0.155	3.5e-204	TSPAN8	7	Cholangiocyte TFF3_high	Common bile duct
314	3.05e-150	1.65007	0.978	0.323	5.81e-146	CLU	7	Cholangiocyte TFF3_high	Common bile duct
315	4.53e-170	1.64865	0.96	0.21	8.62e-166	MUC5B	7	Cholangiocyte TFF3_high	Common bile duct
316	1.29e-172	1.64513	0.903	0.166	2.46e-168	LCN2	7	Cholangiocyte TFF3_high	Common bile duct
317	8.48e-196	1.64024	0.982	0.18	1.62e-191	GPX2	7	Cholangiocyte TFF3_high	Common bile duct
318	1.59e-210	1.62203	0.921	0.149	3.03e-206	PIGR	7	Cholangiocyte TFF3_high	Common bile duct
319	3.56e-175	1.60492	0.971	0.2	6.77e-171	TFF1	7	Cholangiocyte TFF3_high	Common bile duct
320	1.88e-162	1.59965	0.953	0.24	3.58e-158	LGALS2	7	Cholangiocyte TFF3_high	Common bile duct
321	7.91e-190	1.58842	0.906	0.149	1.51e-185	AMBP	7	Cholangiocyte TFF3_high	Common bile duct
322	1.69e-132	1.57977	0.55	0.071	3.21e-128	CRISP3	7	Cholangiocyte TFF3_high	Common bile duct
323	1.84e-207	1.5698	0.957	0.158	3.5e-203	LGALS4	7	Cholangiocyte TFF3_high	Common bile duct
324	1.19e-182	1.56524	0.982	0.194	2.27e-178	KRT8	7	Cholangiocyte TFF3_high	Common bile duct
325	2.17e-196	1.5159	0.942	0.154	4.12e-192	CEACAM6	7	Cholangiocyte TFF3_high	Common bile duct
326	2.06e-168	1.5127	0.989	0.217	3.92e-164	KRT18	7	Cholangiocyte TFF3_high	Common bile duct
327	3.71e-169	1.50255	0.957	0.186	7.06e-165	KRT19	7	Cholangiocyte TFF3_high	Common bile duct
328	2.69e-221	1.47441	0.892	0.13	5.12e-217	CLDN10	7	Cholangiocyte TFF3_high	Common bile duct
329	1.08e-155	1.42566	0.928	0.204	2.06e-151	TFF2	7	Cholangiocyte TFF3_high	Common bile duct
330	1.62e-43	1.4248	0.241	0.041	3.08e-39	CST1	7	Cholangiocyte TFF3_high	Common bile duct
331	6.26e-177	1.41179	0.885	0.161	1.19e-172	MUC3A	7	Cholangiocyte TFF3_high	Common bile duct
332	7.22e-180	1.40918	0.964	0.185	1.37e-175	ANPEP	7	Cholangiocyte TFF3_high	Common bile duct
333	6.17e-159	1.40081	0.849	0.158	1.18e-154	SYT8	7	Cholangiocyte TFF3_high	Common bile duct
334	2.13e-185	1.39893	0.863	0.141	4.06e-181	AGT	7	Cholangiocyte TFF3_high	Common bile duct
335	1.43e-195	1.39398	0.899	0.153	2.73e-191	ONECUT2	7	Cholangiocyte TFF3_high	Common bile duct
336	1.04e-125	1.36935	0.899	0.239	1.98e-121	IFI27	7	Cholangiocyte TFF3_high	Common bile duct
337	2.25e-152	1.35593	0.914	0.191	4.29e-148	SPP1	7	Cholangiocyte TFF3_high	Common bile duct
338	3.25e-110	1.35142	0.914	0.321	6.19e-106	IFI6	7	Cholangiocyte TFF3_high	Common bile duct
339	2.72e-194	1.34029	0.892	0.144	5.18e-190	MUC1	7	Cholangiocyte TFF3_high	Common bile duct
340	7.54e-186	1.33665	0.856	0.14	1.44e-181	UGT2B15	7	Cholangiocyte TFF3_high	Common bile duct
341	1.17e-183	1.33563	0.827	0.133	2.23e-179	SLC4A4	7	Cholangiocyte TFF3_high	Common bile duct
342	6.17e-175	1.32659	0.763	0.117	1.18e-170	ADH1C	7	Cholangiocyte TFF3_high	Common bile duct
343	1.53e-147	1.32319	0.939	0.251	2.91e-143	CYSTM1	7	Cholangiocyte TFF3_high	Common bile duct
344	7.96e-158	1.32181	0.946	0.232	1.52e-153	CYB5A	7	Cholangiocyte TFF3_high	Common bile duct
345	1.18e-31	1.29621	0.126	0.014	2.25e-27	MUC6	7	Cholangiocyte TFF3_high	Common bile duct
346	8.42e-194	1.27297	0.91	0.146	1.6e-189	SMIM22	7	Cholangiocyte TFF3_high	Common bile duct
347	2.52e-166	1.25776	0.863	0.154	4.8e-162	C19orf33	7	Cholangiocyte TFF3_high	Common bile duct
348	3.56e-139	1.24722	0.917	0.225	6.77e-135	MGST1	7	Cholangiocyte TFF3_high	Common bile duct
349	6.52e-178	1.23792	0.881	0.155	1.24e-173	TST	7	Cholangiocyte TFF3_high	Common bile duct
350	9.72e-164	1.23064	0.849	0.157	1.85e-159	AKR1C3	7	Cholangiocyte TFF3_high	Common bile duct
351	1.47e-156	3.08781	0.379	0.015	2.79e-152	GNLY	8	NK/T Cell	Common bile duct
352	1.97e-100	2.00121	0.864	0.331	3.75e-96	NKG7	8	NK/T Cell	Common bile duct
353	6.22e-84	1.65849	0.57	0.119	1.18e-79	PRF1	8	NK/T Cell	Common bile duct
354	3.11e-74	1.61243	0.509	0.1	5.92e-70	GZMB	8	NK/T Cell	Common bile duct
355	6.3e-85	1.46147	0.71	0.198	1.2e-80	CST7	8	NK/T Cell	Common bile duct
356	1.24e-54	1.42453	0.364	0.065	2.36e-50	GZMK	8	NK/T Cell	Common bile duct
357	3.22e-89	1.34072	0.673	0.153	6.14e-85	GZMH	8	NK/T Cell	Common bile duct
358	8.41e-151	1.33601	0.327	0.009	1.6e-146	FGFBP2	8	NK/T Cell	Common bile duct
359	1.26e-103	1.29756	0.364	0.03	2.4e-99	FCGR3A	8	NK/T Cell	Common bile duct
360	1.43e-100	1.28801	0.509	0.07	2.71e-96	KLRG1	8	NK/T Cell	Common bile duct
361	8.12e-54	1.22836	0.514	0.139	1.55e-49	KLRD1	8	NK/T Cell	Common bile duct
362	1.17e-166	1.21833	0.276	0.002	2.22e-162	KLRF1	8	NK/T Cell	Common bile duct
363	1.21e-40	1.17261	0.43	0.111	2.31e-36	IFNG	8	NK/T Cell	Common bile duct
364	6.34e-71	1.15191	0.832	0.282	1.21e-66	GZMA	8	NK/T Cell	Common bile duct
365	2.29e-15	1.14735	0.364	0.16	4.36e-11	CCL4L2	8	NK/T Cell	Common bile duct
366	4.69e-46	1.11972	0.841	0.375	8.93e-42	CCL4	8	NK/T Cell	Common bile duct
367	1.2e-38	1.11684	0.589	0.265	2.28e-34	KLF2	8	NK/T Cell	Common bile duct
368	1.01e-49	1.09061	0.453	0.108	1.92e-45	TRBC1	8	NK/T Cell	Common bile duct
369	5.11e-15	1.08571	0.322	0.137	9.73e-11	CCL3	8	NK/T Cell	Common bile duct
370	5.49e-25	1.0237	0.117	0.014	1.04e-20	TRBV4-2	8	NK/T Cell	Common bile duct
371	5.3e-33	0.940051	0.453	0.157	1.01e-28	CD247	8	NK/T Cell	Common bile duct
372	2.95e-41	0.919632	0.71	0.291	5.62e-37	CTSW	8	NK/T Cell	Common bile duct
373	8.86e-34	0.907594	0.93	0.77	1.69e-29	GADD45B	8	NK/T Cell	Common bile duct
374	1.65e-25	0.905253	0.206	0.043	3.13e-21	SPON2	8	NK/T Cell	Common bile duct
375	4.51e-29	0.887746	0.621	0.283	8.59e-25	TNF	8	NK/T Cell	Common bile duct
376	2.83e-92	0.878092	0.178	0.003	5.4e-88	TRDC	8	NK/T Cell	Common bile duct
377	1.21e-49	0.853686	0.939	0.42	2.31e-45	CCL5	8	NK/T Cell	Common bile duct
378	3.6e-49	0.847295	0.949	0.526	6.85e-45	IFITM1	8	NK/T Cell	Common bile duct
379	3e-09	0.818787	0.248	0.129	5.72e-05	CMC1	8	NK/T Cell	Common bile duct
380	1.96e-34	0.813798	0.551	0.208	3.73e-30	GZMM	8	NK/T Cell	Common bile duct
381	1.13e-48	0.813195	0.318	0.054	2.16e-44	TBX21	8	NK/T Cell	Common bile duct
382	1.36e-33	0.759769	0.299	0.068	2.6e-29	SH2D1A	8	NK/T Cell	Common bile duct
383	3.91e-36	0.750783	0.832	0.47	7.44e-32	HCST	8	NK/T Cell	Common bile duct
384	5.27e-37	0.733484	0.332	0.074	1e-32	LINC00861	8	NK/T Cell	Common bile duct
385	2.65e-17	0.729625	0.65	0.391	5.05e-13	DUSP2	8	NK/T Cell	Common bile duct
386	1.37e-21	0.725275	0.257	0.071	2.61e-17	RP11-291B21.2	8	NK/T Cell	Common bile duct
387	6.2e-50	0.723409	0.252	0.032	1.18e-45	NCR3	8	NK/T Cell	Common bile duct
388	4.19e-39	0.720653	0.294	0.056	7.97e-35	PYHIN1	8	NK/T Cell	Common bile duct
389	3.41e-56	0.712255	0.238	0.024	6.49e-52	TIGIT	8	NK/T Cell	Common bile duct
390	3.19e-26	0.711018	0.785	0.481	6.08e-22	CORO1A	8	NK/T Cell	Common bile duct
391	1.09e-16	0.710379	0.421	0.208	2.07e-12	ARL4C	8	NK/T Cell	Common bile duct
392	2.22e-21	0.698426	0.29	0.09	4.23e-17	SH2D2A	8	NK/T Cell	Common bile duct
393	1.58e-41	0.693346	0.308	0.057	3e-37	SAMD3	8	NK/T Cell	Common bile duct
394	6.67e-15	0.691827	0.523	0.298	1.27e-10	TAGAP	8	NK/T Cell	Common bile duct
395	3.39e-18	0.691144	0.397	0.182	6.46e-14	ATM	8	NK/T Cell	Common bile duct
396	7.96e-13	0.672968	0.435	0.262	1.52e-08	PIM1	8	NK/T Cell	Common bile duct
397	1.07e-27	0.67121	0.369	0.114	2.03e-23	ZAP70	8	NK/T Cell	Common bile duct
398	2.47e-17	0.666047	0.383	0.174	4.7e-13	LIMD2	8	NK/T Cell	Common bile duct
399	5.66e-18	0.662214	0.327	0.126	1.08e-13	IL2RB	8	NK/T Cell	Common bile duct
400	9.71e-33	0.653409	0.173	0.023	1.85e-28	CX3CR1	8	NK/T Cell	Common bile duct
401	0	3.51016	0.931	0.004	0	PLVAP	9	Endothelial Cell	Common bile duct
402	6.85e-239	2.97797	0.98	0.06	1.3e-234	SPARCL1	9	Endothelial Cell	Common bile duct
403	0	2.77459	0.98	0.011	0	RAMP2	9	Endothelial Cell	Common bile duct
404	3.71e-226	2.74953	0.99	0.069	7.07e-222	A2M	9	Endothelial Cell	Common bile duct
405	0	2.67164	0.931	0.001	0	EMCN	9	Endothelial Cell	Common bile duct
406	0	2.60384	0.902	0.028	0	CALCRL	9	Endothelial Cell	Common bile duct
407	8.86e-238	2.57376	0.961	0.06	1.69e-233	CAV1	9	Endothelial Cell	Common bile duct
408	1.55e-93	2.46863	0.961	0.218	2.96e-89	TM4SF1	9	Endothelial Cell	Common bile duct
409	0	2.44879	0.824	0.001	0	SOX18	9	Endothelial Cell	Common bile duct
410	1.38e-142	2.4413	0.922	0.115	2.62e-138	EMP1	9	Endothelial Cell	Common bile duct
411	3.49e-127	2.42053	0.951	0.152	6.65e-123	CRIP2	9	Endothelial Cell	Common bile duct
412	7.76e-77	2.38978	1	0.371	1.48e-72	IFITM3	9	Endothelial Cell	Common bile duct
413	1.91e-209	2.3685	0.402	0.004	3.63e-205	ACKR1	9	Endothelial Cell	Common bile duct
414	4.82e-306	2.35067	0.902	0.032	9.19e-302	GNG11	9	Endothelial Cell	Common bile duct
415	1.66e-201	2.24393	0.882	0.06	3.16e-197	ENG	9	Endothelial Cell	Common bile duct
416	9.59e-82	2.22876	0.863	0.197	1.83e-77	SLC9A3R2	9	Endothelial Cell	Common bile duct
417	5.96e-114	2.18818	0.951	0.158	1.14e-109	IGFBP4	9	Endothelial Cell	Common bile duct
418	6.42e-263	2.18681	0.716	0.02	1.22e-258	COL15A1	9	Endothelial Cell	Common bile duct
419	6.21e-296	2.16925	0.853	0.027	1.18e-291	FLT1	9	Endothelial Cell	Common bile duct
420	2.43e-291	2.10375	0.765	0.021	4.64e-287	SLCO2A1	9	Endothelial Cell	Common bile duct
421	3.51e-62	2.09982	0.912	0.323	6.68e-58	ID3	9	Endothelial Cell	Common bile duct
422	5.11e-151	2.09957	0.882	0.094	9.74e-147	RNASE1	9	Endothelial Cell	Common bile duct
423	3.86e-215	2.0905	0.892	0.053	7.34e-211	SPARC	9	Endothelial Cell	Common bile duct
424	0	2.08255	0.833	0.002	0	ADGRL4	9	Endothelial Cell	Common bile duct
425	1.05e-106	2.04162	0.696	0.078	2e-102	CD320	9	Endothelial Cell	Common bile duct
426	1.19e-157	2.02493	0.784	0.063	2.26e-153	THBD	9	Endothelial Cell	Common bile duct
427	1.09e-58	2.01995	0.706	0.154	2.08e-54	FABP5	9	Endothelial Cell	Common bile duct
428	2.1e-194	2.01037	0.373	0.004	4.01e-190	CCL14	9	Endothelial Cell	Common bile duct
429	0	2.00142	0.784	0.01	0	PODXL	9	Endothelial Cell	Common bile duct
430	1.1e-78	1.98887	0.922	0.266	2.1e-74	TGFBR2	9	Endothelial Cell	Common bile duct
431	3.02e-69	1.98866	0.931	0.29	5.74e-65	ID1	9	Endothelial Cell	Common bile duct
432	7.53e-104	1.98446	0.775	0.109	1.43e-99	PRSS23	9	Endothelial Cell	Common bile duct
433	0	1.9839	0.775	0.015	0	ESAM	9	Endothelial Cell	Common bile duct
434	2.3e-158	1.95473	0.922	0.081	4.39e-154	IGFBP7	9	Endothelial Cell	Common bile duct
435	3.99e-48	1.92601	0.804	0.263	7.6e-44	TSC22D1	9	Endothelial Cell	Common bile duct
436	2.53e-165	1.91556	0.853	0.072	4.81e-161	TCF4	9	Endothelial Cell	Common bile duct
437	3.9e-105	1.90558	0.657	0.07	7.42e-101	AQP1	9	Endothelial Cell	Common bile duct
438	5.51e-153	1.88419	0.892	0.088	1.05e-148	PECAM1	9	Endothelial Cell	Common bile duct
439	0	1.87417	0.765	0.008	0	EGFL7	9	Endothelial Cell	Common bile duct
440	4.72e-73	1.8599	0.941	0.275	8.99e-69	GSN	9	Endothelial Cell	Common bile duct
441	0	1.83577	0.559	0.002	0	VWF	9	Endothelial Cell	Common bile duct
442	6.81e-116	1.81691	0.843	0.118	1.3e-111	HSPG2	9	Endothelial Cell	Common bile duct
443	0	1.81386	0.784	0.016	0	CD34	9	Endothelial Cell	Common bile duct
444	1.95e-93	1.80806	0.451	0.03	3.71e-89	CXCL12	9	Endothelial Cell	Common bile duct
445	0	1.78163	0.765	0.001	0	CYYR1	9	Endothelial Cell	Common bile duct
446	7.56e-182	1.78113	0.833	0.059	1.44e-177	BCAM	9	Endothelial Cell	Common bile duct
447	3.32e-71	1.77295	0.833	0.209	6.33e-67	PDLIM1	9	Endothelial Cell	Common bile duct
448	3.65e-69	1.77149	0.706	0.13	6.94e-65	SPRY1	9	Endothelial Cell	Common bile duct
449	3.56e-148	1.75961	0.784	0.065	6.78e-144	CD93	9	Endothelial Cell	Common bile duct
450	1.17e-91	1.75399	0.922	0.189	2.23e-87	EPAS1	9	Endothelial Cell	Common bile duct
451	1.66e-202	3.35502	0.701	0.027	3.16e-198	APOE	10	Macrophage	Common bile duct
452	4.08e-96	3.33862	1	0.227	7.77e-92	HLA-DRA	10	Macrophage	Common bile duct
453	3.22e-77	3.02076	1	0.324	6.12e-73	HLA-DRB1	10	Macrophage	Common bile duct
454	1.98e-220	2.9926	0.69	0.022	3.77e-216	APOC1	10	Macrophage	Common bile duct
455	2.7e-57	2.95076	1	0.674	5.13e-53	CD74	10	Macrophage	Common bile duct
456	1.99e-91	2.93696	1	0.242	3.78e-87	HLA-DPB1	10	Macrophage	Common bile duct
457	2.81e-102	2.90929	1	0.205	5.36e-98	HLA-DPA1	10	Macrophage	Common bile duct
458	0	2.90172	0.943	0.006	0	C1QC	10	Macrophage	Common bile duct
459	0	2.82004	0.885	0.008	0	C1QB	10	Macrophage	Common bile duct
460	2.34e-299	2.66697	0.943	0.032	4.46e-295	HLA-DQA1	10	Macrophage	Common bile duct
461	5.33e-107	2.6501	0.989	0.18	1.02e-102	HLA-DRB5	10	Macrophage	Common bile duct
462	0	2.57049	0.897	0.007	0	C1QA	10	Macrophage	Common bile duct
463	1.01e-102	2.52085	0.954	0.173	1.92e-98	HLA-DQB1	10	Macrophage	Common bile duct
464	5.59e-153	2.11605	0.862	0.068	1.06e-148	RGS1	10	Macrophage	Common bile duct
465	7.35e-69	2.07281	0.989	0.348	1.4e-64	NPC2	10	Macrophage	Common bile duct
466	0	1.85193	0.552	0.002	0	SDS	10	Macrophage	Common bile duct
467	3.07e-86	1.83521	0.897	0.162	5.84e-82	PLXDC2	10	Macrophage	Common bile duct
468	1.21e-149	1.83323	0.299	0.003	2.31e-145	APOC4-APOC2	10	Macrophage	Common bile duct
469	2.9e-86	1.80234	0.885	0.164	5.52e-82	HLA-DMA	10	Macrophage	Common bile duct
470	2.12e-58	1.80145	0.793	0.179	4.03e-54	CD83	10	Macrophage	Common bile duct
471	1.65e-254	1.79134	0.736	0.02	3.14e-250	OLR1	10	Macrophage	Common bile duct
472	7.9e-114	1.75512	0.885	0.1	1.5e-109	MS4A6A	10	Macrophage	Common bile duct
473	5.51e-86	1.74826	0.609	0.057	1.05e-81	CCL3L3	10	Macrophage	Common bile duct
474	1.12e-90	1.74675	0.805	0.107	2.14e-86	HMOX1	10	Macrophage	Common bile duct
475	1.04e-187	1.7073	0.77	0.037	1.97e-183	C3	10	Macrophage	Common bile duct
476	4.58e-81	1.63626	0.977	0.173	8.72e-77	TYROBP	10	Macrophage	Common bile duct
477	8.7e-48	1.60149	0.92	0.359	1.66e-43	CTSB	10	Macrophage	Common bile duct
478	0	1.59565	0.759	0.009	0	MSR1	10	Macrophage	Common bile duct
479	2.16e-65	1.58954	0.736	0.121	4.1e-61	GPR183	10	Macrophage	Common bile duct
480	5.65e-40	1.58885	0.724	0.196	1.08e-35	NR4A3	10	Macrophage	Common bile duct
481	4.74e-185	1.58612	0.77	0.038	9.02e-181	MS4A7	10	Macrophage	Common bile duct
482	2.4e-110	1.57596	0.506	0.028	4.57e-106	GPNMB	10	Macrophage	Common bile duct
483	5.89e-42	1.56583	0.897	0.347	1.12e-37	SGK1	10	Macrophage	Common bile duct
484	9.55e-88	1.56049	0.943	0.145	1.82e-83	FCER1G	10	Macrophage	Common bile duct
485	4.31e-74	1.55382	0.885	0.16	8.21e-70	AIF1	10	Macrophage	Common bile duct
486	8.11e-42	1.54627	0.69	0.157	1.54e-37	FABP5	10	Macrophage	Common bile duct
487	8.15e-84	1.5349	0.897	0.149	1.55e-79	MEF2C	10	Macrophage	Common bile duct
488	1.73e-61	1.48383	0.908	0.239	3.3e-57	CD68	10	Macrophage	Common bile duct
489	4.91e-45	1.47332	0.598	0.121	9.34e-41	LGMN	10	Macrophage	Common bile duct
490	2.38e-16	1.46822	0.701	0.417	4.53e-12	INSIG1	10	Macrophage	Common bile duct
491	1.23e-58	1.44905	0.908	0.246	2.35e-54	LIMS1	10	Macrophage	Common bile duct
492	1.54e-163	1.42794	0.724	0.039	2.92e-159	CD86	10	Macrophage	Common bile duct
493	2.28e-233	1.42666	0.724	0.022	4.34e-229	DOCK4	10	Macrophage	Common bile duct
494	1.41e-269	1.42334	0.862	0.028	2.68e-265	CSF1R	10	Macrophage	Common bile duct
495	2.18e-30	1.4133	0.69	0.205	4.15e-26	CXCL8	10	Macrophage	Common bile duct
496	7.32e-40	1.4106	0.966	0.553	1.39e-35	PSAP	10	Macrophage	Common bile duct
497	2.45e-50	1.40988	0.782	0.2	4.66e-46	MARCKS	10	Macrophage	Common bile duct
498	2.36e-47	1.38903	0.69	0.134	4.5e-43	CCL3	10	Macrophage	Common bile duct
499	6.38e-33	1.376	0.989	0.752	1.22e-28	SAT1	10	Macrophage	Common bile duct
500	0	1.36777	0.598	0.001	0	TREM2	10	Macrophage	Common bile duct
501	7.9e-79	3.13774	0.988	0.277	1.51e-74	SOX4	11	Cholangiocyte SOX4_high	Common bile duct
502	6.62e-90	2.93524	0.928	0.182	1.26e-85	MAFB	11	Cholangiocyte SOX4_high	Common bile duct
503	3.71e-144	2.93449	0.795	0.062	7.06e-140	ANGPTL4	11	Cholangiocyte SOX4_high	Common bile duct
504	1.84e-58	2.88442	0.807	0.209	3.51e-54	HIST1H4C	11	Cholangiocyte SOX4_high	Common bile duct
505	4.52e-94	2.7848	1	0.218	8.6e-90	ELF3	11	Cholangiocyte SOX4_high	Common bile duct
506	2.94e-142	2.66827	0.819	0.069	5.6e-138	ID4	11	Cholangiocyte SOX4_high	Common bile duct
507	2.07e-162	2.66709	0.759	0.046	3.95e-158	HIST1H2AM	11	Cholangiocyte SOX4_high	Common bile duct
508	9.99e-220	2.59681	0.783	0.031	1.9e-215	HIST1H2BB	11	Cholangiocyte SOX4_high	Common bile duct
509	3.42e-75	2.39901	0.843	0.168	6.51e-71	RP11-467L13.7	11	Cholangiocyte SOX4_high	Common bile duct
510	1.06e-84	2.39693	0.843	0.146	2.03e-80	TNFRSF10D	11	Cholangiocyte SOX4_high	Common bile duct
511	6.87e-73	2.33383	0.904	0.213	1.31e-68	ANKRD37	11	Cholangiocyte SOX4_high	Common bile duct
512	1.8e-79	2.32368	0.904	0.198	3.44e-75	UGDH	11	Cholangiocyte SOX4_high	Common bile duct
513	2.39e-43	2.26786	0.747	0.221	4.56e-39	C15orf48	11	Cholangiocyte SOX4_high	Common bile duct
514	3.22e-57	2.23404	0.94	0.334	6.12e-53	NFKBIZ	11	Cholangiocyte SOX4_high	Common bile duct
515	1.63e-57	2.2312	0.843	0.236	3.11e-53	PLK2	11	Cholangiocyte SOX4_high	Common bile duct
516	2.3e-83	2.21609	0.783	0.123	4.37e-79	BAMBI	11	Cholangiocyte SOX4_high	Common bile duct
517	4.08e-76	2.19053	0.928	0.202	7.76e-72	CLDN4	11	Cholangiocyte SOX4_high	Common bile duct
518	3.3e-48	2.15106	0.723	0.172	6.29e-44	CXCL3	11	Cholangiocyte SOX4_high	Common bile duct
519	1.04e-82	2.11498	0.783	0.123	1.99e-78	HKDC1	11	Cholangiocyte SOX4_high	Common bile duct
520	6.12e-66	2.0906	0.843	0.193	1.17e-61	HES1	11	Cholangiocyte SOX4_high	Common bile duct
521	4.08e-68	2.05666	0.783	0.149	7.78e-64	PIK3R3	11	Cholangiocyte SOX4_high	Common bile duct
522	9.69e-96	2.02675	0.434	0.023	1.84e-91	DLL4	11	Cholangiocyte SOX4_high	Common bile duct
523	1.33e-220	2.00416	0.59	0.013	2.53e-216	HIST1H3C	11	Cholangiocyte SOX4_high	Common bile duct
524	3.69e-64	2.00064	0.795	0.163	7.02e-60	METTL12	11	Cholangiocyte SOX4_high	Common bile duct
525	1.44e-60	1.98876	0.687	0.126	2.75e-56	PCK1	11	Cholangiocyte SOX4_high	Common bile duct
526	4.85e-51	1.98622	0.747	0.188	9.23e-47	PMAIP1	11	Cholangiocyte SOX4_high	Common bile duct
527	1.13e-34	1.98541	0.795	0.373	2.15e-30	GLUD1	11	Cholangiocyte SOX4_high	Common bile duct
528	5.97e-80	1.96031	0.687	0.089	1.14e-75	LINC00863	11	Cholangiocyte SOX4_high	Common bile duct
529	2.98e-50	1.9571	0.819	0.253	5.67e-46	NARF	11	Cholangiocyte SOX4_high	Common bile duct
530	4.06e-66	1.93225	0.94	0.239	7.74e-62	KLF5	11	Cholangiocyte SOX4_high	Common bile duct
531	6.54e-71	1.93147	0.855	0.172	1.24e-66	GDF15	11	Cholangiocyte SOX4_high	Common bile duct
532	2.35e-52	1.91826	0.843	0.259	4.48e-48	ADM	11	Cholangiocyte SOX4_high	Common bile duct
533	2.11e-46	1.90996	0.47	0.069	4.01e-42	TNFSF15	11	Cholangiocyte SOX4_high	Common bile duct
534	2.4e-38	1.87254	0.759	0.259	4.58e-34	HSPA2	11	Cholangiocyte SOX4_high	Common bile duct
535	1.91e-106	1.85686	0.663	0.057	3.64e-102	HIST1H2BG	11	Cholangiocyte SOX4_high	Common bile duct
536	1.61e-54	1.8535	0.735	0.168	3.07e-50	RASEF	11	Cholangiocyte SOX4_high	Common bile duct
537	5.65e-71	1.84312	0.759	0.136	1.08e-66	SLC19A2	11	Cholangiocyte SOX4_high	Common bile duct
538	2.31e-33	1.84231	0.398	0.068	4.39e-29	CBR3	11	Cholangiocyte SOX4_high	Common bile duct
539	4.36e-61	1.83816	0.663	0.112	8.31e-57	DALRD3	11	Cholangiocyte SOX4_high	Common bile duct
540	5.23e-51	1.82031	0.518	0.077	9.97e-47	NDUFV2-AS1	11	Cholangiocyte SOX4_high	Common bile duct
541	7.36e-43	1.80342	0.771	0.229	1.4e-38	CA2	11	Cholangiocyte SOX4_high	Common bile duct
542	6.61e-72	1.79753	0.554	0.059	1.26e-67	RNU12	11	Cholangiocyte SOX4_high	Common bile duct
543	6.93e-50	1.79577	1	0.681	1.32e-45	SQSTM1	11	Cholangiocyte SOX4_high	Common bile duct
544	2.57e-53	1.77717	0.867	0.255	4.89e-49	GADD45G	11	Cholangiocyte SOX4_high	Common bile duct
545	1.24e-86	1.76493	0.651	0.071	2.36e-82	HIST1H2BH	11	Cholangiocyte SOX4_high	Common bile duct
546	3.96e-36	1.74075	0.699	0.222	7.53e-32	SLC12A2	11	Cholangiocyte SOX4_high	Common bile duct
547	4.02e-52	1.72123	0.759	0.184	7.65e-48	CLDN3	11	Cholangiocyte SOX4_high	Common bile duct
548	5.27e-37	1.70655	0.867	0.428	1e-32	HEXIM1	11	Cholangiocyte SOX4_high	Common bile duct
549	1.18e-56	1.70144	0.614	0.103	2.24e-52	VASN	11	Cholangiocyte SOX4_high	Common bile duct
550	2.32e-37	1.69374	0.627	0.167	4.42e-33	CHCHD7	11	Cholangiocyte SOX4_high	Common bile duct
551	4.99e-286	6.20136	0.939	0.033	9.5e-282	APOD	12	Fibroblast	Common bile duct
552	1.04e-168	4.32041	0.537	0.016	1.98e-164	PTGDS	12	Fibroblast	Common bile duct
553	3.24e-192	4.20743	0.988	0.074	6.16e-188	DCN	12	Fibroblast	Common bile duct
554	0	4.08877	0.988	0.005	0	LUM	12	Fibroblast	Common bile duct
555	1.97e-199	4.04075	0.89	0.05	3.75e-195	MGP	12	Fibroblast	Common bile duct
556	2.43e-239	3.58455	0.415	0.002	4.62e-235	PLA2G2A	12	Fibroblast	Common bile duct
557	3.95e-105	3.49787	0.756	0.079	7.52e-101	CFD	12	Fibroblast	Common bile duct
558	0	3.42104	0.744	0.002	0	FBLN1	12	Fibroblast	Common bile duct
559	0	3.0589	0.951	0.016	0	SERPINF1	12	Fibroblast	Common bile duct
560	0	2.95339	0.902	0.005	0	ADH1B	12	Fibroblast	Common bile duct
561	0	2.92273	0.939	0.014	0	MMP2	12	Fibroblast	Common bile duct
562	3.36e-71	2.87201	0.963	0.279	6.39e-67	GSN	12	Fibroblast	Common bile duct
563	0	2.73023	0.646	0.002	0	SFRP2	12	Fibroblast	Common bile duct
564	8.47e-45	2.70828	0.951	0.468	1.61e-40	TIMP1	12	Fibroblast	Common bile duct
565	5.33e-165	2.69725	1	0.084	1.02e-160	IGFBP7	12	Fibroblast	Common bile duct
566	0	2.68361	0.951	0.02	0	C1S	12	Fibroblast	Common bile duct
567	7.48e-175	2.65442	0.756	0.039	1.42e-170	C3	12	Fibroblast	Common bile duct
568	5.93e-183	2.63978	0.28	0	1.13e-178	ANGPTL7	12	Fibroblast	Common bile duct
569	6.46e-157	2.59513	0.915	0.078	1.23e-152	IGFBP6	12	Fibroblast	Common bile duct
570	1.33e-292	2.57006	0.744	0.014	2.53e-288	MFAP4	12	Fibroblast	Common bile duct
571	0	2.55726	0.939	0.025	0	COL1A2	12	Fibroblast	Common bile duct
572	7.21e-82	2.52951	0.793	0.115	1.37e-77	THBS1	12	Fibroblast	Common bile duct
573	0	2.48185	0.72	0.006	0	EFEMP1	12	Fibroblast	Common bile duct
574	6.91e-88	2.47795	0.927	0.164	1.32e-83	IGFBP4	12	Fibroblast	Common bile duct
575	2.82e-248	2.47588	0.951	0.042	5.37e-244	COL6A2	12	Fibroblast	Common bile duct
576	0	2.38874	0.793	0.014	0	CCDC80	12	Fibroblast	Common bile duct
577	3.54e-239	2.37224	0.793	0.026	6.74e-235	FN1	12	Fibroblast	Common bile duct
578	9.85e-172	2.36485	0.963	0.067	1.88e-167	SPARCL1	12	Fibroblast	Common bile duct
579	8.22e-98	2.35224	0.561	0.042	1.57e-93	RARRES1	12	Fibroblast	Common bile duct
580	1.97e-168	2.31727	0.415	0.007	3.75e-164	C7	12	Fibroblast	Common bile duct
581	0	2.27322	0.939	0.025	0	PLAC9	12	Fibroblast	Common bile duct
582	0	2.22974	0.634	0.001	0	PI16	12	Fibroblast	Common bile duct
583	1.5e-305	2.21746	0.854	0.02	2.86e-301	IGFBP5	12	Fibroblast	Common bile duct
584	7.27e-80	2.21259	0.902	0.173	1.38e-75	CFH	12	Fibroblast	Common bile duct
585	1.57e-204	2.17697	0.866	0.045	2.99e-200	PCOLCE	12	Fibroblast	Common bile duct
586	9.29e-293	2.09214	0.854	0.023	1.77e-288	C1R	12	Fibroblast	Common bile duct
587	1.44e-199	2.0653	0.866	0.044	2.74e-195	SOD3	12	Fibroblast	Common bile duct
588	1.27e-71	2.05341	0.976	0.252	2.42e-67	SERPING1	12	Fibroblast	Common bile duct
589	2.5e-201	2.04882	0.329	0.001	4.75e-197	CXCL14	12	Fibroblast	Common bile duct
590	6.96e-68	2.03513	0.768	0.132	1.33e-63	CYR61	12	Fibroblast	Common bile duct
591	2.3e-274	2.028	0.768	0.018	4.37e-270	HSPB6	12	Fibroblast	Common bile duct
592	0	2.01165	0.695	0.007	0	FGF7	12	Fibroblast	Common bile duct
593	1.09e-114	1.96405	0.659	0.047	2.07e-110	CCL2	12	Fibroblast	Common bile duct
594	2.99e-240	1.95068	0.78	0.024	5.69e-236	CXCL12	12	Fibroblast	Common bile duct
595	6.88e-56	1.89513	1	0.376	1.31e-51	IFITM3	12	Fibroblast	Common bile duct
596	0	1.86832	0.89	0.011	0	ABCA8	12	Fibroblast	Common bile duct
597	3.62e-148	1.85868	0.598	0.027	6.9e-144	NNMT	12	Fibroblast	Common bile duct
598	2.63e-132	1.8542	0.902	0.084	5e-128	LTBP4	12	Fibroblast	Common bile duct
599	3.79e-59	1.85387	0.72	0.125	7.21e-55	CYP1B1	12	Fibroblast	Common bile duct
600	1.77e-46	1.78627	0.927	0.333	3.36e-42	CEBPD	12	Fibroblast	Common bile duct
601	8.97e-169	4.2777	0.921	0.055	1.71e-164	TAGLN	13	Smooth Muscle Cell	Common bile duct
602	4.58e-186	3.89066	0.984	0.057	8.71e-182	MYL9	13	Smooth Muscle Cell	Common bile duct
603	2.23e-141	3.80768	0.968	0.081	4.24e-137	ADIRF	13	Smooth Muscle Cell	Common bile duct
604	2.04e-225	3.6014	0.889	0.032	3.89e-221	ACTA2	13	Smooth Muscle Cell	Common bile duct
605	2.23e-179	3.42619	0.444	0.006	4.24e-175	RGS5	13	Smooth Muscle Cell	Common bile duct
606	5.29e-121	3.26758	0.937	0.091	1.01e-116	TPM2	13	Smooth Muscle Cell	Common bile duct
607	6.84e-264	3.16882	0.984	0.033	1.3e-259	C11orf96	13	Smooth Muscle Cell	Common bile duct
608	2.67e-128	2.93038	0.984	0.09	5.08e-124	IGFBP7	13	Smooth Muscle Cell	Common bile duct
609	0	2.79376	0.841	0.004	0	MYH11	13	Smooth Muscle Cell	Common bile duct
610	1.07e-86	2.76514	0.921	0.128	2.04e-82	PDK4	13	Smooth Muscle Cell	Common bile duct
611	2.2e-74	2.76155	0.984	0.206	4.19e-70	CALD1	13	Smooth Muscle Cell	Common bile duct
612	1.46e-191	2.55488	0.952	0.048	2.78e-187	PTP4A3	13	Smooth Muscle Cell	Common bile duct
613	1.55e-233	2.48944	0.794	0.021	2.95e-229	ADAMTS4	13	Smooth Muscle Cell	Common bile duct
614	4.28e-194	2.48469	0.778	0.026	8.14e-190	IGFBP5	13	Smooth Muscle Cell	Common bile duct
615	5.64e-274	2.45918	0.857	0.02	1.07e-269	BGN	13	Smooth Muscle Cell	Common bile duct
616	5.39e-169	2.42606	0.921	0.053	1.03e-164	CRISPLD2	13	Smooth Muscle Cell	Common bile duct
617	2.43e-91	2.4253	0.667	0.05	4.63e-87	CCL2	13	Smooth Muscle Cell	Common bile duct
618	2.12e-79	2.40227	0.794	0.096	4.04e-75	ADAMTS1	13	Smooth Muscle Cell	Common bile duct
619	2.57e-192	2.32398	0.952	0.047	4.89e-188	SOD3	13	Smooth Muscle Cell	Common bile duct
620	3.23e-124	2.29255	0.937	0.073	6.16e-120	SPARCL1	13	Smooth Muscle Cell	Common bile duct
621	2.88e-208	2.26621	0.889	0.036	5.48e-204	MFGE8	13	Smooth Muscle Cell	Common bile duct
622	2.19e-185	2.25308	0.571	0.013	4.17e-181	MT1A	13	Smooth Muscle Cell	Common bile duct
623	3.75e-134	2.24548	0.841	0.059	7.14e-130	HES4	13	Smooth Muscle Cell	Common bile duct
624	6.78e-33	2.24211	0.921	0.432	1.29e-28	DSTN	13	Smooth Muscle Cell	Common bile duct
625	3.77e-67	2.23951	0.905	0.173	7.17e-63	CSRP1	13	Smooth Muscle Cell	Common bile duct
626	5.01e-44	2.13659	0.984	0.38	9.54e-40	IFITM3	13	Smooth Muscle Cell	Common bile duct
627	1.38e-47	2.09522	0.921	0.269	2.63e-43	TPM1	13	Smooth Muscle Cell	Common bile duct
628	5.82e-162	2.09013	0.698	0.028	1.11e-157	SNCG	13	Smooth Muscle Cell	Common bile duct
629	1.02e-224	2.07987	0.794	0.022	1.95e-220	HSPB6	13	Smooth Muscle Cell	Common bile duct
630	2.4e-66	2.07186	0.937	0.168	4.56e-62	IGFBP4	13	Smooth Muscle Cell	Common bile duct
631	2.72e-177	2.06285	0.397	0.004	5.18e-173	NDUFA4L2	13	Smooth Muscle Cell	Common bile duct
632	3.68e-31	2.05849	0.984	0.647	7.01e-27	MT2A	13	Smooth Muscle Cell	Common bile duct
633	3.16e-79	2.05814	0.905	0.136	6.01e-75	SELM	13	Smooth Muscle Cell	Common bile duct
634	1.93e-121	2.0502	0.857	0.068	3.68e-117	BCAM	13	Smooth Muscle Cell	Common bile duct
635	5.57e-300	2.03856	0.889	0.019	1.06e-295	MYLK	13	Smooth Muscle Cell	Common bile duct
636	1.06e-264	2.0229	0.889	0.024	2.02e-260	CSRP2	13	Smooth Muscle Cell	Common bile duct
637	1.16e-242	2.02229	0.873	0.026	2.2e-238	CPE	13	Smooth Muscle Cell	Common bile duct
638	0	2.00634	0.794	0.012	0	PPP1R14A	13	Smooth Muscle Cell	Common bile duct
639	5.3e-135	1.9936	0.698	0.035	1.01e-130	MT1M	13	Smooth Muscle Cell	Common bile duct
640	0	1.98775	0.825	0.01	0	FRZB	13	Smooth Muscle Cell	Common bile duct
641	1.74e-40	1.89649	0.952	0.336	3.3e-36	CEBPD	13	Smooth Muscle Cell	Common bile duct
642	1.28e-113	1.86269	0.714	0.046	2.44e-109	ADAMTS9	13	Smooth Muscle Cell	Common bile duct
643	0	1.85893	0.571	0.002	0	RERGL	13	Smooth Muscle Cell	Common bile duct
644	1.22e-222	1.84905	0.873	0.029	2.33e-218	MAP1B	13	Smooth Muscle Cell	Common bile duct
645	5.01e-169	1.84641	0.762	0.032	9.55e-165	MCAM	13	Smooth Muscle Cell	Common bile duct
646	1.88e-53	1.82995	0.698	0.113	3.58e-49	SORBS2	13	Smooth Muscle Cell	Common bile duct
647	8.52e-264	1.82639	0.587	0.006	1.62e-259	GJA4	13	Smooth Muscle Cell	Common bile duct
648	1.22e-36	1.8171	0.889	0.305	2.33e-32	YBX3	13	Smooth Muscle Cell	Common bile duct
649	0	1.78601	0.556	0	0	ACTG2	13	Smooth Muscle Cell	Common bile duct
650	3.56e-14	1.78328	0.841	0.528	6.77e-10	CYCS	13	Smooth Muscle Cell	Common bile duct
651	4.18e-42	2.01364	0.923	0.154	7.96e-38	MMP1	14	Cholangiocyte MMP1_high	Common bile duct
652	1.52e-28	1.86923	0.974	0.259	2.9e-24	TFF2	14	Cholangiocyte MMP1_high	Common bile duct
653	2.76e-34	1.75414	1	0.241	5.25e-30	GPX2	14	Cholangiocyte MMP1_high	Common bile duct
654	9.52e-29	1.72633	0.974	0.259	1.81e-24	TFF1	14	Cholangiocyte MMP1_high	Common bile duct
655	1.43e-26	1.72588	0.974	0.318	2.72e-22	SERPINA1	14	Cholangiocyte MMP1_high	Common bile duct
656	8.95e-30	1.67149	0.974	0.236	1.7e-25	AGR2	14	Cholangiocyte MMP1_high	Common bile duct
657	1.8e-33	1.57429	0.974	0.214	3.42e-29	CEACAM6	14	Cholangiocyte MMP1_high	Common bile duct
658	1.34e-27	1.53063	0.974	0.246	2.56e-23	SPP1	14	Cholangiocyte MMP1_high	Common bile duct
659	3.28e-28	1.50011	0.974	0.254	6.25e-24	KRT8	14	Cholangiocyte MMP1_high	Common bile duct
660	1.84e-37	1.47713	0.949	0.181	3.51e-33	MMP7	14	Cholangiocyte MMP1_high	Common bile duct
661	1.85e-27	1.47581	0.974	0.245	3.52e-23	KRT19	14	Cholangiocyte MMP1_high	Common bile duct
662	6.07e-30	1.45964	0.974	0.232	1.16e-25	CD24	14	Cholangiocyte MMP1_high	Common bile duct
663	1.56e-37	1.43859	0.949	0.178	2.98e-33	AKR1B10	14	Cholangiocyte MMP1_high	Common bile duct
664	1.16e-28	1.42071	0.974	0.277	2.21e-24	MGST1	14	Cholangiocyte MMP1_high	Common bile duct
665	3.34e-32	1.41362	0.974	0.219	6.36e-28	LGALS4	14	Cholangiocyte MMP1_high	Common bile duct
666	1.22e-21	1.39892	0.974	0.366	2.32e-17	IFI6	14	Cholangiocyte MMP1_high	Common bile duct
667	7.83e-25	1.38939	0.974	0.289	1.49e-20	IFI27	14	Cholangiocyte MMP1_high	Common bile duct
668	3.4e-27	1.38012	0.949	0.221	6.47e-23	LCN2	14	Cholangiocyte MMP1_high	Common bile duct
669	1.5e-27	1.3494	0.974	0.222	2.86e-23	SPINK1	14	Cholangiocyte MMP1_high	Common bile duct
670	2.42e-33	1.33461	0.974	0.219	4.61e-29	NQO1	14	Cholangiocyte MMP1_high	Common bile duct
671	1.78e-52	1.30535	0.897	0.116	3.4e-48	CLDN2	14	Cholangiocyte MMP1_high	Common bile duct
672	8.38e-27	1.30146	0.974	0.303	1.6e-22	CYSTM1	14	Cholangiocyte MMP1_high	Common bile duct
673	3.27e-23	1.27956	0.974	0.276	6.22e-19	KRT18	14	Cholangiocyte MMP1_high	Common bile duct
674	7.63e-31	1.26966	0.974	0.233	1.45e-26	TM4SF1	14	Cholangiocyte MMP1_high	Common bile duct
675	6.36e-31	1.21616	0.949	0.189	1.21e-26	ARL14	14	Cholangiocyte MMP1_high	Common bile duct
676	2.52e-35	1.2143	0.949	0.186	4.8e-31	AKR7A3	14	Cholangiocyte MMP1_high	Common bile duct
677	2.86e-20	1.18191	1	0.34	5.44e-16	ANXA4	14	Cholangiocyte MMP1_high	Common bile duct
678	3.75e-37	1.16752	0.974	0.185	7.14e-33	FXYD3	14	Cholangiocyte MMP1_high	Common bile duct
679	2.24e-38	1.16621	0.974	0.188	4.26e-34	S100A16	14	Cholangiocyte MMP1_high	Common bile duct
680	2.5e-18	1.15841	0.974	0.516	4.76e-14	ANXA2	14	Cholangiocyte MMP1_high	Common bile duct
681	1.32e-32	1.15609	0.897	0.166	2.52e-28	FGF19	14	Cholangiocyte MMP1_high	Common bile duct
682	5.96e-24	1.15367	0.974	0.287	1.14e-19	CYB5A	14	Cholangiocyte MMP1_high	Common bile duct
683	6.29e-25	1.13306	0.974	0.236	1.2e-20	SLPI	14	Cholangiocyte MMP1_high	Common bile duct
684	4.81e-53	1.12899	0.846	0.091	9.15e-49	PHGR1	14	Cholangiocyte MMP1_high	Common bile duct
685	8.4e-24	1.12407	0.974	0.31	1.6e-19	ATP1B1	14	Cholangiocyte MMP1_high	Common bile duct
686	2.74e-33	1.1147	0.974	0.203	5.22e-29	CLDN7	14	Cholangiocyte MMP1_high	Common bile duct
687	1.18e-35	1.11275	0.949	0.183	2.25e-31	EPCAM	14	Cholangiocyte MMP1_high	Common bile duct
688	3.08e-24	1.11275	0.974	0.244	5.86e-20	ANPEP	14	Cholangiocyte MMP1_high	Common bile duct
689	1.26e-27	1.10816	1	0.265	2.4e-23	SPINT2	14	Cholangiocyte MMP1_high	Common bile duct
690	7.58e-22	1.10278	0.974	0.267	1.44e-17	MUC5B	14	Cholangiocyte MMP1_high	Common bile duct
691	4.68e-27	1.10194	0.974	0.215	8.91e-23	TSPAN8	14	Cholangiocyte MMP1_high	Common bile duct
692	1.55e-25	1.10099	0.974	0.222	2.95e-21	TM4SF4	14	Cholangiocyte MMP1_high	Common bile duct
693	5.13e-35	1.0592	0.949	0.183	9.78e-31	TMEM54	14	Cholangiocyte MMP1_high	Common bile duct
694	5.18e-39	1.05225	0.974	0.172	9.87e-35	S100A14	14	Cholangiocyte MMP1_high	Common bile duct
695	4.85e-20	1.03643	0.974	0.294	9.24e-16	LGALS2	14	Cholangiocyte MMP1_high	Common bile duct
696	3.45e-18	1.03437	1	0.531	6.57e-14	TXN	14	Cholangiocyte MMP1_high	Common bile duct
697	3.88e-62	1.03372	0.538	0.031	7.38e-58	ALDH3A1	14	Cholangiocyte MMP1_high	Common bile duct
698	1.16e-29	1.01936	0.974	0.203	2.21e-25	SMIM22	14	Cholangiocyte MMP1_high	Common bile duct
699	3.61e-18	1.01665	1	0.483	6.88e-14	P4HB	14	Cholangiocyte MMP1_high	Common bile duct
700	6.73e-24	1.00597	0.974	0.273	1.28e-19	TPM1	14	Cholangiocyte MMP1_high	Common bile duct
701	2.24e-214	4.09237	1	0.028	4.27e-210	S100B	15	Schwann Cell	Common bile duct
702	3.2e-292	3.71817	0.842	0.01	6.1e-288	MPZ	15	Schwann Cell	Common bile duct
703	3.07e-14	3.37151	0.342	0.059	5.85e-10	CCL2	15	Schwann Cell	Common bile duct
704	9.95e-129	3.37018	1	0.058	1.89e-124	PMP22	15	Schwann Cell	Common bile duct
705	0	3.36953	0.868	0.01	0	SCN7A	15	Schwann Cell	Common bile duct
706	0	3.29053	0.947	0.004	0	PLP1	15	Schwann Cell	Common bile duct
707	0	3.2025	0.974	0.005	0	GPM6B	15	Schwann Cell	Common bile duct
708	1.48e-301	3.13232	0.842	0.01	2.83e-297	CHL1	15	Schwann Cell	Common bile duct
709	1.9e-103	3.08112	0.789	0.042	3.61e-99	CRYAB	15	Schwann Cell	Common bile duct
710	4.48e-296	3.04622	0.816	0.009	8.53e-292	CDH19	15	Schwann Cell	Common bile duct
711	7.12e-154	2.80143	0.974	0.042	1.36e-149	FXYD1	15	Schwann Cell	Common bile duct
712	0	2.79975	0.816	0.001	0	NRXN1	15	Schwann Cell	Common bile duct
713	0	2.69273	0.816	0.008	0	LGI4	15	Schwann Cell	Common bile duct
714	1.5e-69	2.68606	0.816	0.071	2.85e-65	SPARC	15	Schwann Cell	Common bile duct
715	3.55e-105	2.61543	0.658	0.026	6.77e-101	ABCA8	15	Schwann Cell	Common bile duct
716	3.76e-47	2.58865	0.895	0.154	7.15e-43	SEMA3B	15	Schwann Cell	Common bile duct
717	3.2e-34	2.53206	0.868	0.207	6.09e-30	DST	15	Schwann Cell	Common bile duct
718	0	2.43292	0.763	0.004	0	COL28A1	15	Schwann Cell	Common bile duct
719	6.04e-90	2.40769	0.974	0.078	1.15e-85	TIMP3	15	Schwann Cell	Common bile duct
720	0	2.35673	0.658	0.001	0	CADM2	15	Schwann Cell	Common bile duct
721	2.48e-119	2.33587	0.684	0.024	4.73e-115	PCDH9	15	Schwann Cell	Common bile duct
722	2.48e-18	2.32826	0.789	0.338	4.73e-14	AHR	15	Schwann Cell	Common bile duct
723	2.3e-36	2.27097	0.974	0.267	4.37e-32	CD9	15	Schwann Cell	Common bile duct
724	1.04e-105	2.20938	0.658	0.027	1.99e-101	STARD13	15	Schwann Cell	Common bile duct
725	1.25e-29	2.20748	0.763	0.17	2.38e-25	CLIC4	15	Schwann Cell	Common bile duct
726	1.67e-101	2.17911	0.658	0.028	3.17e-97	COL3A1	15	Schwann Cell	Common bile duct
727	4.17e-21	2.17592	0.711	0.21	7.93e-17	MARCKS	15	Schwann Cell	Common bile duct
728	5.12e-41	2.12793	0.737	0.107	9.75e-37	ANK3	15	Schwann Cell	Common bile duct
729	8.98e-62	2.11018	0.632	0.047	1.71e-57	NRXN3	15	Schwann Cell	Common bile duct
730	1.68e-35	2.10153	0.605	0.081	3.19e-31	ITGB8	15	Schwann Cell	Common bile duct
731	0	2.09071	0.632	0	0	PRIMA1	15	Schwann Cell	Common bile duct
732	6.51e-76	2.07703	0.684	0.044	1.24e-71	NCAM1	15	Schwann Cell	Common bile duct
733	2.69e-28	2.04002	0.789	0.191	5.13e-24	CNN3	15	Schwann Cell	Common bile duct
734	3.52e-103	2.02579	0.605	0.022	6.71e-99	SBSPON	15	Schwann Cell	Common bile duct
735	7.37e-26	2.00486	0.658	0.135	1.4e-21	HSPG2	15	Schwann Cell	Common bile duct
736	1.49e-257	2.00227	0.579	0.004	2.84e-253	HSPA12A	15	Schwann Cell	Common bile duct
737	7.89e-189	1.99579	0.632	0.01	1.5e-184	MAL	15	Schwann Cell	Common bile duct
738	2.22e-91	1.99168	0.579	0.024	4.23e-87	CAB39L	15	Schwann Cell	Common bile duct
739	3.65e-41	1.99038	0.684	0.091	6.96e-37	GAS2L3	15	Schwann Cell	Common bile duct
740	1.58e-89	1.97987	0.447	0.013	3.01e-85	VGLL3	15	Schwann Cell	Common bile duct
741	0	1.968	0.579	0	0	SORCS1	15	Schwann Cell	Common bile duct
742	8.93e-302	1.96035	0.579	0.002	1.7e-297	GFRA3	15	Schwann Cell	Common bile duct
743	1.44e-143	1.95547	0.579	0.012	2.74e-139	DMD	15	Schwann Cell	Common bile duct
744	5.83e-34	1.93909	0.632	0.092	1.11e-29	CTNNAL1	15	Schwann Cell	Common bile duct
745	1.93e-85	1.90002	0.474	0.016	3.67e-81	ABCA6	15	Schwann Cell	Common bile duct
746	7.9e-15	1.88987	0.684	0.265	1.5e-10	ITGA6	15	Schwann Cell	Common bile duct
747	6.36e-168	1.88812	0.605	0.011	1.21e-163	AATK	15	Schwann Cell	Common bile duct
748	3.36e-39	1.88811	0.711	0.098	6.39e-35	LTBP4	15	Schwann Cell	Common bile duct
749	1.18e-47	1.87123	0.632	0.062	2.25e-43	GAS7	15	Schwann Cell	Common bile duct
750	1.52e-27	1.8576	0.658	0.126	2.9e-23	MDK	15	Schwann Cell	Common bile duct

## Sheet: Table S7
Table S7. List of markers information (top 50) for each cell type in the esophagus, related to Figure 1.
	p_val	avg_logFC	pct.1	pct.2	p_val_adj	gene	cluster	cell type	tissue
1	0	2.73088	0.845	0.101	0	C7	1	Fibroblast C7_high	Esophagus
2	0	2.41102	0.852	0.106	0	DPT	1	Fibroblast C7_high	Esophagus
3	0	2.17508	0.965	0.216	0	LUM	1	Fibroblast C7_high	Esophagus
4	0	1.92456	0.65	0.047	0	SCN7A	1	Fibroblast C7_high	Esophagus
5	0	1.89933	0.998	0.312	0	DCN	1	Fibroblast C7_high	Esophagus
6	0	1.80025	0.997	0.304	0	MGP	1	Fibroblast C7_high	Esophagus
7	0	1.79698	0.896	0.197	0	CCDC80	1	Fibroblast C7_high	Esophagus
8	0	1.78008	0.557	0.04	0	C1QTNF3	1	Fibroblast C7_high	Esophagus
9	0	1.65437	0.823	0.22	0	PLPP3	1	Fibroblast C7_high	Esophagus
10	0	1.64344	0.996	0.562	0	GSN	1	Fibroblast C7_high	Esophagus
11	0	1.62329	0.944	0.266	0	IGFBP5	1	Fibroblast C7_high	Esophagus
12	0	1.60951	0.582	0.065	0	IGF1	1	Fibroblast C7_high	Esophagus
13	0	1.58098	0.996	0.447	0	SPARCL1	1	Fibroblast C7_high	Esophagus
14	0	1.57041	1	0.77	0	CST3	1	Fibroblast C7_high	Esophagus
15	0	1.44878	0.866	0.234	0	ADH1B	1	Fibroblast C7_high	Esophagus
16	0	1.43313	0.46	0.066	0	MYOC	1	Fibroblast C7_high	Esophagus
17	0	1.40897	0.979	0.264	0	FBLN1	1	Fibroblast C7_high	Esophagus
18	0	1.38665	0.35	0.016	0	KCNN3	1	Fibroblast C7_high	Esophagus
19	0	1.34399	0.764	0.186	0	FN1	1	Fibroblast C7_high	Esophagus
20	0	1.33815	0.724	0.152	0	C3	1	Fibroblast C7_high	Esophagus
21	1.63e-248	1.33376	0.328	0.048	2.86e-244	PI16	1	Fibroblast C7_high	Esophagus
22	0	1.32931	0.921	0.228	0	MMP2	1	Fibroblast C7_high	Esophagus
23	0	1.31961	0.591	0.096	0	PID1	1	Fibroblast C7_high	Esophagus
24	0	1.31914	0.845	0.239	0	SOD3	1	Fibroblast C7_high	Esophagus
25	0	1.31268	0.822	0.419	0	NFIA	1	Fibroblast C7_high	Esophagus
26	0	1.31203	0.621	0.13	0	FHL1	1	Fibroblast C7_high	Esophagus
27	0	1.29608	0.953	0.315	0	SERPING1	1	Fibroblast C7_high	Esophagus
28	0	1.29486	0.936	0.295	0	TIMP3	1	Fibroblast C7_high	Esophagus
29	0	1.26708	0.616	0.127	0	OLFML3	1	Fibroblast C7_high	Esophagus
30	0	1.25376	0.965	0.352	0	LGALS1	1	Fibroblast C7_high	Esophagus
31	0	1.25342	0.791	0.219	0	CXCL12	1	Fibroblast C7_high	Esophagus
32	0	1.23753	0.398	0.054	0	FIBIN	1	Fibroblast C7_high	Esophagus
33	0	1.23469	0.444	0.064	0	PCOLCE2	1	Fibroblast C7_high	Esophagus
34	0	1.21826	0.527	0.117	0	RHOBTB3	1	Fibroblast C7_high	Esophagus
35	0	1.21625	0.648	0.163	0	PDGFRA	1	Fibroblast C7_high	Esophagus
36	0	1.21536	0.538	0.12	0	TCF21	1	Fibroblast C7_high	Esophagus
37	0	1.19952	0.847	0.222	0	SERPINF1	1	Fibroblast C7_high	Esophagus
38	0	1.199	0.668	0.179	0	LHFP	1	Fibroblast C7_high	Esophagus
39	0	1.18892	0.719	0.259	0	LTBP4	1	Fibroblast C7_high	Esophagus
40	0	1.18109	0.4	0.044	0	PDGFRL	1	Fibroblast C7_high	Esophagus
41	0	1.17631	0.88	0.231	0	COL1A2	1	Fibroblast C7_high	Esophagus
42	1.75e-262	1.17457	0.703	0.32	3.06e-258	SPTBN1	1	Fibroblast C7_high	Esophagus
43	0	1.16089	0.442	0.064	0	VCAN	1	Fibroblast C7_high	Esophagus
44	0	1.15531	0.46	0.084	0	FXYD6	1	Fibroblast C7_high	Esophagus
45	5.4e-226	1.14327	0.392	0.078	9.47e-222	MFAP5	1	Fibroblast C7_high	Esophagus
46	0	1.13381	0.97	0.242	0	MFAP4	1	Fibroblast C7_high	Esophagus
47	0	1.12478	0.498	0.084	0	OGN	1	Fibroblast C7_high	Esophagus
48	0	1.12175	0.816	0.258	0	PLAC9	1	Fibroblast C7_high	Esophagus
49	2.71e-192	1.12013	0.416	0.116	4.76e-188	ALDH1A1	1	Fibroblast C7_high	Esophagus
50	2.21e-271	1.11851	0.462	0.097	3.88e-267	FBN1	1	Fibroblast C7_high	Esophagus
51	0	2.44975	0.664	0.033	0	KRT14	2	Squamous Epithelial Cell KRT14_high	Esophagus
52	0	2.21238	0.822	0.13	0	CXCL14	2	Squamous Epithelial Cell KRT14_high	Esophagus
53	0	2.13889	0.976	0.301	0	DST	2	Squamous Epithelial Cell KRT14_high	Esophagus
54	0	1.70422	1	0.371	0	KRT15	2	Squamous Epithelial Cell KRT14_high	Esophagus
55	0	1.56938	0.612	0.024	0	IL1R2	2	Squamous Epithelial Cell KRT14_high	Esophagus
56	0	1.32556	0.492	0.038	0	TSLP	2	Squamous Epithelial Cell KRT14_high	Esophagus
57	0	1.31315	0.923	0.331	0	KRT19	2	Squamous Epithelial Cell KRT14_high	Esophagus
58	2.04e-297	1.30602	0.596	0.154	3.59e-293	SYT8	2	Squamous Epithelial Cell KRT14_high	Esophagus
59	0	1.26399	0.52	0.022	0	COL17A1	2	Squamous Epithelial Cell KRT14_high	Esophagus
60	4.41e-281	1.17902	0.614	0.176	7.73e-277	THSD4	2	Squamous Epithelial Cell KRT14_high	Esophagus
61	1.72e-192	1.17721	0.703	0.288	3.02e-188	CXCL2	2	Squamous Epithelial Cell KRT14_high	Esophagus
62	5.7e-227	1.12266	0.284	0.032	1e-222	KRT17	2	Squamous Epithelial Cell KRT14_high	Esophagus
63	5.66e-214	1.06177	0.874	0.516	9.94e-210	ATF3	2	Squamous Epithelial Cell KRT14_high	Esophagus
64	7.52e-249	1.02163	0.462	0.098	1.32e-244	TNS4	2	Squamous Epithelial Cell KRT14_high	Esophagus
65	6.81e-229	0.986315	0.607	0.194	1.19e-224	FHL2	2	Squamous Epithelial Cell KRT14_high	Esophagus
66	2.79e-182	0.977712	0.745	0.364	4.9e-178	NCOA7	2	Squamous Epithelial Cell KRT14_high	Esophagus
67	2.69e-149	0.903405	0.51	0.202	4.73e-145	TP63	2	Squamous Epithelial Cell KRT14_high	Esophagus
68	2.98e-118	0.863829	0.529	0.249	5.23e-114	SOX2	2	Squamous Epithelial Cell KRT14_high	Esophagus
69	2.5e-173	0.853609	0.838	0.492	4.39e-169	ETS2	2	Squamous Epithelial Cell KRT14_high	Esophagus
70	6.99e-137	0.84397	0.645	0.328	1.23e-132	TGIF1	2	Squamous Epithelial Cell KRT14_high	Esophagus
71	7.51e-155	0.835358	0.341	0.08	1.32e-150	HCAR3	2	Squamous Epithelial Cell KRT14_high	Esophagus
72	4.64e-236	0.831084	0.372	0.061	8.14e-232	LAMB3	2	Squamous Epithelial Cell KRT14_high	Esophagus
73	6.52e-120	0.82201	0.265	0.059	1.14e-115	LAMC2	2	Squamous Epithelial Cell KRT14_high	Esophagus
74	1.9e-230	0.819598	0.409	0.077	3.33e-226	SLC7A5	2	Squamous Epithelial Cell KRT14_high	Esophagus
75	9.9e-152	0.818392	0.665	0.316	1.74e-147	KRT18	2	Squamous Epithelial Cell KRT14_high	Esophagus
76	1.8e-202	0.804836	0.229	0.022	3.15e-198	NPPC	2	Squamous Epithelial Cell KRT14_high	Esophagus
77	2.43e-124	0.802558	0.648	0.339	4.27e-120	SOX15	2	Squamous Epithelial Cell KRT14_high	Esophagus
78	3.76e-90	0.787638	0.529	0.243	6.59e-86	PHLDA1	2	Squamous Epithelial Cell KRT14_high	Esophagus
79	1.87e-124	0.781156	0.62	0.306	3.28e-120	SLC3A2	2	Squamous Epithelial Cell KRT14_high	Esophagus
80	7.44e-92	0.778544	0.48	0.234	1.31e-87	FOSL1	2	Squamous Epithelial Cell KRT14_high	Esophagus
81	1.59e-151	0.768585	0.368	0.097	2.8e-147	TP53AIP1	2	Squamous Epithelial Cell KRT14_high	Esophagus
82	1.93e-160	0.756498	0.953	0.782	3.39e-156	ZFP36L2	2	Squamous Epithelial Cell KRT14_high	Esophagus
83	1.67e-112	0.753811	0.632	0.337	2.92e-108	HOTAIRM1	2	Squamous Epithelial Cell KRT14_high	Esophagus
84	7.01e-306	0.747866	1	0.961	1.23e-301	RPS19	2	Squamous Epithelial Cell KRT14_high	Esophagus
85	8.92e-115	0.741759	0.843	0.577	1.56e-110	MYC	2	Squamous Epithelial Cell KRT14_high	Esophagus
86	5.59e-104	0.733976	0.462	0.204	9.8e-100	SLC7A1	2	Squamous Epithelial Cell KRT14_high	Esophagus
87	1.51e-96	0.727392	0.489	0.221	2.65e-92	KRT8	2	Squamous Epithelial Cell KRT14_high	Esophagus
88	8.91e-106	0.722185	0.685	0.409	1.56e-101	CBR1	2	Squamous Epithelial Cell KRT14_high	Esophagus
89	2.89e-112	0.714381	0.263	0.062	5.08e-108	HCAR2	2	Squamous Epithelial Cell KRT14_high	Esophagus
90	8.24e-106	0.702833	0.631	0.348	1.44e-101	C9orf3	2	Squamous Epithelial Cell KRT14_high	Esophagus
91	8.81e-101	0.699622	0.632	0.339	1.55e-96	PMAIP1	2	Squamous Epithelial Cell KRT14_high	Esophagus
92	1.45e-85	0.692868	0.235	0.062	2.55e-81	EDN1	2	Squamous Epithelial Cell KRT14_high	Esophagus
93	1.99e-91	0.69285	0.535	0.28	3.48e-87	ATP1B3	2	Squamous Epithelial Cell KRT14_high	Esophagus
94	2.06e-98	0.692559	0.291	0.079	3.61e-94	CXCL3	2	Squamous Epithelial Cell KRT14_high	Esophagus
95	1.94e-49	0.690753	0.353	0.18	3.4e-45	AREG	2	Squamous Epithelial Cell KRT14_high	Esophagus
96	9.22e-127	0.685021	0.879	0.603	1.62e-122	RHOB	2	Squamous Epithelial Cell KRT14_high	Esophagus
97	1.27e-74	0.684912	0.632	0.385	2.23e-70	BTG2	2	Squamous Epithelial Cell KRT14_high	Esophagus
98	2.62e-80	0.679249	0.509	0.269	4.59e-76	HSPA2	2	Squamous Epithelial Cell KRT14_high	Esophagus
99	4.93e-83	0.67193	0.531	0.297	8.64e-79	ALDH3A2	2	Squamous Epithelial Cell KRT14_high	Esophagus
100	8.44e-135	0.669742	0.253	0.048	1.48e-130	TFAP2B	2	Squamous Epithelial Cell KRT14_high	Esophagus
101	0	3.77109	0.978	0.051	0	PTGDS	3	Fibroblast PTGDS_high	Esophagus
102	0	2.76161	0.717	0.065	0	APOE	3	Fibroblast PTGDS_high	Esophagus
103	0	2.12298	0.611	0.063	0	CXCL1	3	Fibroblast PTGDS_high	Esophagus
104	0	2.02317	0.865	0.125	0	PLPP1	3	Fibroblast PTGDS_high	Esophagus
105	0	1.87573	0.775	0.13	0	COL3A1	3	Fibroblast PTGDS_high	Esophagus
106	0	1.85336	0.994	0.282	0	MFAP4	3	Fibroblast PTGDS_high	Esophagus
107	0	1.83298	0.976	0.228	0	APOD	3	Fibroblast PTGDS_high	Esophagus
108	0	1.67824	0.975	0.216	0	SFRP2	3	Fibroblast PTGDS_high	Esophagus
109	1.06e-242	1.54637	0.338	0.038	1.85e-238	CCL11	3	Fibroblast PTGDS_high	Esophagus
110	0	1.52601	0.524	0.012	0	GREM2	3	Fibroblast PTGDS_high	Esophagus
111	0	1.4963	0.859	0.224	0	COL6A1	3	Fibroblast PTGDS_high	Esophagus
112	7.44e-277	1.41157	0.673	0.177	1.31e-272	RASD1	3	Fibroblast PTGDS_high	Esophagus
113	0	1.40418	0.429	0.031	0	FST	3	Fibroblast PTGDS_high	Esophagus
114	0	1.39532	0.957	0.405	0	IGFBP4	3	Fibroblast PTGDS_high	Esophagus
115	0	1.38995	0.861	0.258	0	A2M	3	Fibroblast PTGDS_high	Esophagus
116	0	1.38888	0.713	0.139	0	ABCA8	3	Fibroblast PTGDS_high	Esophagus
117	0	1.38677	0.928	0.271	0	COL6A2	3	Fibroblast PTGDS_high	Esophagus
118	2.13e-276	1.36691	0.754	0.258	3.74e-272	NBL1	3	Fibroblast PTGDS_high	Esophagus
119	0	1.36558	0.79	0.18	0	COL6A3	3	Fibroblast PTGDS_high	Esophagus
120	0	1.32997	0.484	0.041	0	TMEM100	3	Fibroblast PTGDS_high	Esophagus
121	0	1.31496	0.481	0.062	0	APCDD1	3	Fibroblast PTGDS_high	Esophagus
122	4.75e-303	1.31085	0.433	0.057	8.33e-299	PAPPA	3	Fibroblast PTGDS_high	Esophagus
123	0	1.30779	0.448	0.012	0	SPON1	3	Fibroblast PTGDS_high	Esophagus
124	0	1.30464	0.72	0.155	0	TMEM176B	3	Fibroblast PTGDS_high	Esophagus
125	8.42e-285	1.24266	0.7	0.175	1.48e-280	CFH	3	Fibroblast PTGDS_high	Esophagus
126	0	1.2398	0.715	0.152	0	TMEM176A	3	Fibroblast PTGDS_high	Esophagus
127	8.8e-207	1.21776	0.719	0.247	1.54e-202	GEM	3	Fibroblast PTGDS_high	Esophagus
128	1.13e-301	1.21235	0.752	0.185	1.98e-297	COL1A1	3	Fibroblast PTGDS_high	Esophagus
129	0	1.1895	0.916	0.265	0	COL1A2	3	Fibroblast PTGDS_high	Esophagus
130	5.18e-260	1.18528	0.582	0.121	9.09e-256	MEG3	3	Fibroblast PTGDS_high	Esophagus
131	2.19e-202	1.1716	0.538	0.149	3.85e-198	PLEKHA5	3	Fibroblast PTGDS_high	Esophagus
132	0	1.17096	0.975	0.306	0	FBLN1	3	Fibroblast PTGDS_high	Esophagus
133	2.92e-305	1.16965	0.45	0.057	5.12e-301	NR2F1	3	Fibroblast PTGDS_high	Esophagus
134	3.32e-219	1.1432	0.384	0.059	5.82e-215	PTGS2	3	Fibroblast PTGDS_high	Esophagus
135	0	1.13467	0.345	0.017	0	RGS4	3	Fibroblast PTGDS_high	Esophagus
136	7.47e-250	1.13446	0.694	0.186	1.31e-245	PDGFRA	3	Fibroblast PTGDS_high	Esophagus
137	1.47e-242	1.12512	0.495	0.091	2.59e-238	TNFAIP6	3	Fibroblast PTGDS_high	Esophagus
138	1.67e-244	1.12217	0.505	0.092	2.92e-240	BGN	3	Fibroblast PTGDS_high	Esophagus
139	2.25e-257	1.1054	0.661	0.161	3.94e-253	CXCL14	3	Fibroblast PTGDS_high	Esophagus
140	1.57e-289	1.10191	0.891	0.269	2.75e-285	SOD3	3	Fibroblast PTGDS_high	Esophagus
141	1.18e-243	1.10073	0.575	0.128	2.06e-239	CRISPLD2	3	Fibroblast PTGDS_high	Esophagus
142	3.55e-176	1.09375	0.449	0.105	6.23e-172	LEPR	3	Fibroblast PTGDS_high	Esophagus
143	1.75e-182	1.09225	0.547	0.164	3.06e-178	TNFRSF21	3	Fibroblast PTGDS_high	Esophagus
144	2.12e-221	1.08537	0.647	0.187	3.71e-217	RP11-14N7.2	3	Fibroblast PTGDS_high	Esophagus
145	2.05e-202	1.07869	0.593	0.169	3.59e-198	LSP1	3	Fibroblast PTGDS_high	Esophagus
146	2.24e-284	1.07505	0.894	0.266	3.92e-280	C1S	3	Fibroblast PTGDS_high	Esophagus
147	1.72e-262	1.06849	0.933	0.443	3.02e-258	CALD1	3	Fibroblast PTGDS_high	Esophagus
148	0	1.05276	0.339	0.015	0	CLDN11	3	Fibroblast PTGDS_high	Esophagus
149	0	1.05156	0.345	0.022	0	NTM	3	Fibroblast PTGDS_high	Esophagus
150	4.75e-242	1.04557	0.547	0.113	8.32e-238	CD302	3	Fibroblast PTGDS_high	Esophagus
151	0	3.48412	0.826	0.01	0	ACKR1	4	Endothelial Cell ACKR1_high	Esophagus
152	0	2.98456	0.813	0.011	0	CCL14	4	Endothelial Cell ACKR1_high	Esophagus
153	0	2.79776	0.883	0.013	0	PLVAP	4	Endothelial Cell ACKR1_high	Esophagus
154	0	2.62086	0.839	0.016	0	AQP1	4	Endothelial Cell ACKR1_high	Esophagus
155	0	2.15837	0.996	0.353	0	CD74	4	Endothelial Cell ACKR1_high	Esophagus
156	0	1.98074	0.66	0.024	0	PECAM1	4	Endothelial Cell ACKR1_high	Esophagus
157	0	1.96748	0.376	0.003	0	SELE	4	Endothelial Cell ACKR1_high	Esophagus
158	0	1.93036	0.592	0.008	0	RAMP3	4	Endothelial Cell ACKR1_high	Esophagus
159	0	1.89964	0.756	0.095	0	RAMP2	4	Endothelial Cell ACKR1_high	Esophagus
160	0	1.8926	0.776	0.102	0	CRIP2	4	Endothelial Cell ACKR1_high	Esophagus
161	0	1.88133	0.929	0.122	0	HLA-DRB1	4	Endothelial Cell ACKR1_high	Esophagus
162	0	1.85743	0.921	0.334	0	IFI27	4	Endothelial Cell ACKR1_high	Esophagus
163	0	1.85475	0.769	0.173	0	SOCS3	4	Endothelial Cell ACKR1_high	Esophagus
164	0	1.83048	0.54	0.018	0	CLDN5	4	Endothelial Cell ACKR1_high	Esophagus
165	0	1.80649	0.563	0.013	0	EMCN	4	Endothelial Cell ACKR1_high	Esophagus
166	0	1.77656	0.739	0.117	0	NPDC1	4	Endothelial Cell ACKR1_high	Esophagus
167	0	1.75278	0.776	0.071	0	HLA-DRB5	4	Endothelial Cell ACKR1_high	Esophagus
168	0	1.74139	0.472	0.016	0	VWF	4	Endothelial Cell ACKR1_high	Esophagus
169	0	1.72293	0.611	0.077	0	ENG	4	Endothelial Cell ACKR1_high	Esophagus
170	0	1.70621	0.402	0.017	0	MCTP1	4	Endothelial Cell ACKR1_high	Esophagus
171	0	1.65268	0.968	0.407	0	IFITM1	4	Endothelial Cell ACKR1_high	Esophagus
172	0	1.64898	0.984	0.405	0	IFITM2	4	Endothelial Cell ACKR1_high	Esophagus
173	0	1.62537	0.876	0.121	0	HLA-DRA	4	Endothelial Cell ACKR1_high	Esophagus
174	0	1.61334	0.538	0.029	0	EGFL7	4	Endothelial Cell ACKR1_high	Esophagus
175	0	1.58165	0.675	0.145	0	CALCRL	4	Endothelial Cell ACKR1_high	Esophagus
176	1.12e-244	1.58053	0.863	0.476	1.96e-240	ID1	4	Endothelial Cell ACKR1_high	Esophagus
177	0	1.56701	0.675	0.156	0	KLF2	4	Endothelial Cell ACKR1_high	Esophagus
178	0	1.56038	0.491	0.01	0	ADGRL4	4	Endothelial Cell ACKR1_high	Esophagus
179	0	1.54484	0.501	0.042	0	LIFR	4	Endothelial Cell ACKR1_high	Esophagus
180	0	1.50129	0.497	0.07	0	LMCD1	4	Endothelial Cell ACKR1_high	Esophagus
181	0	1.4732	0.392	0.008	0	SLCO2A1	4	Endothelial Cell ACKR1_high	Esophagus
182	0	1.46331	0.459	0.021	0	CYYR1	4	Endothelial Cell ACKR1_high	Esophagus
183	0	1.45894	0.431	0.032	0	TSPAN7	4	Endothelial Cell ACKR1_high	Esophagus
184	1.27e-286	1.45076	0.677	0.173	2.22e-282	TGFBR2	4	Endothelial Cell ACKR1_high	Esophagus
185	0	1.4446	0.46	0.016	0	CD93	4	Endothelial Cell ACKR1_high	Esophagus
186	0	1.38506	0.372	0.009	0	SOX18	4	Endothelial Cell ACKR1_high	Esophagus
187	3.11e-111	1.36808	0.257	0.051	5.45e-107	RGCC	4	Endothelial Cell ACKR1_high	Esophagus
188	1.55e-240	1.36513	0.623	0.179	2.72e-236	EPAS1	4	Endothelial Cell ACKR1_high	Esophagus
189	2.65e-241	1.35596	0.937	0.661	4.64e-237	ID3	4	Endothelial Cell ACKR1_high	Esophagus
190	0	1.35446	0.404	0.012	0	S1PR1	4	Endothelial Cell ACKR1_high	Esophagus
191	1.6e-271	1.34875	0.904	0.518	2.81e-267	HLA-E	4	Endothelial Cell ACKR1_high	Esophagus
192	2.89e-189	1.33868	0.644	0.248	5.06e-185	THBD	4	Endothelial Cell ACKR1_high	Esophagus
193	0	1.33654	0.537	0.064	0	BCAM	4	Endothelial Cell ACKR1_high	Esophagus
194	0	1.32808	0.414	0.02	0	ESAM	4	Endothelial Cell ACKR1_high	Esophagus
195	0	1.32638	0.375	0.01	0	FLT1	4	Endothelial Cell ACKR1_high	Esophagus
196	7.85e-307	1.32299	0.985	0.736	1.38e-302	HLA-B	4	Endothelial Cell ACKR1_high	Esophagus
197	0	1.31633	0.418	0.011	0	ECSCR.1	4	Endothelial Cell ACKR1_high	Esophagus
198	0	1.31395	0.639	0.072	0	HLA-DPA1	4	Endothelial Cell ACKR1_high	Esophagus
199	4.38e-189	1.29912	0.79	0.51	7.68e-185	FKBP1A	4	Endothelial Cell ACKR1_high	Esophagus
200	0	1.28119	0.235	0.001	0	CCL23	4	Endothelial Cell ACKR1_high	Esophagus
201	0	1.2657	0.999	0.415	0	KRT5	5	Squamous Epithelial Cell KRT5_high	Esophagus
202	6.86e-283	1.19261	0.985	0.48	1.2e-278	MT1X	5	Squamous Epithelial Cell KRT5_high	Esophagus
203	2.69e-264	1.10221	0.995	0.389	4.71e-260	KRT15	5	Squamous Epithelial Cell KRT5_high	Esophagus
204	2.85e-285	1.08697	0.962	0.314	5.01e-281	LY6D	5	Squamous Epithelial Cell KRT5_high	Esophagus
205	6.57e-223	1.0005	0.997	0.486	1.15e-218	FABP5	5	Squamous Epithelial Cell KRT5_high	Esophagus
206	2.62e-218	0.998974	0.916	0.348	4.59e-214	KRT19	5	Squamous Epithelial Cell KRT5_high	Esophagus
207	1.24e-192	0.867409	0.997	0.462	2.18e-188	S100A2	5	Squamous Epithelial Cell KRT5_high	Esophagus
208	2.96e-186	0.843714	0.995	0.435	5.19e-182	SFN	5	Squamous Epithelial Cell KRT5_high	Esophagus
209	3.71e-194	0.839646	0.983	0.42	6.51e-190	TACSTD2	5	Squamous Epithelial Cell KRT5_high	Esophagus
210	5.78e-186	0.824785	0.972	0.42	1.01e-181	AQP3	5	Squamous Epithelial Cell KRT5_high	Esophagus
211	1.05e-184	0.809463	0.854	0.315	1.85e-180	DAPL1	5	Squamous Epithelial Cell KRT5_high	Esophagus
212	2.02e-182	0.803948	0.697	0.229	3.54e-178	RHOV	5	Squamous Epithelial Cell KRT5_high	Esophagus
213	1.31e-171	0.754912	0.988	0.499	2.29e-167	PERP	5	Squamous Epithelial Cell KRT5_high	Esophagus
214	1.82e-163	0.709861	0.941	0.426	3.19e-159	KLF5	5	Squamous Epithelial Cell KRT5_high	Esophagus
215	1.71e-173	0.706311	0.838	0.316	3e-169	SERPINB5	5	Squamous Epithelial Cell KRT5_high	Esophagus
216	4.07e-162	0.700651	0.656	0.213	7.15e-158	GPX2	5	Squamous Epithelial Cell KRT5_high	Esophagus
217	1.38e-233	0.687639	1	0.959	2.42e-229	RPS18	5	Squamous Epithelial Cell KRT5_high	Esophagus
218	3.11e-167	0.682359	0.867	0.336	5.46e-163	FXYD3	5	Squamous Epithelial Cell KRT5_high	Esophagus
219	9.98e-145	0.681528	0.736	0.283	1.75e-140	DSC3	5	Squamous Epithelial Cell KRT5_high	Esophagus
220	6.52e-124	0.667428	0.727	0.278	1.14e-119	CLDN4	5	Squamous Epithelial Cell KRT5_high	Esophagus
221	4.85e-208	0.661778	0.993	0.945	8.51e-204	RPS2	5	Squamous Epithelial Cell KRT5_high	Esophagus
222	1.19e-140	0.654261	0.821	0.358	2.09e-136	TKT	5	Squamous Epithelial Cell KRT5_high	Esophagus
223	3.49e-209	0.650766	0.995	0.943	6.12e-205	RPS6	5	Squamous Epithelial Cell KRT5_high	Esophagus
224	7.25e-142	0.647704	0.724	0.263	1.27e-137	LGALS7	5	Squamous Epithelial Cell KRT5_high	Esophagus
225	5.78e-150	0.630543	0.714	0.256	1.01e-145	CLDN7	5	Squamous Epithelial Cell KRT5_high	Esophagus
226	4.66e-142	0.627497	0.991	0.68	8.17e-138	ANXA1	5	Squamous Epithelial Cell KRT5_high	Esophagus
227	4.21e-152	0.622837	0.909	0.368	7.38e-148	DSP	5	Squamous Epithelial Cell KRT5_high	Esophagus
228	1.91e-141	0.621816	0.997	0.794	3.35e-137	GSTP1	5	Squamous Epithelial Cell KRT5_high	Esophagus
229	7.41e-131	0.621542	0.623	0.217	1.3e-126	LGALS7B	5	Squamous Epithelial Cell KRT5_high	Esophagus
230	9.36e-163	0.617531	0.988	0.734	1.64e-158	NME2	5	Squamous Epithelial Cell KRT5_high	Esophagus
231	1.58e-133	0.61626	0.803	0.327	2.77e-129	TRIM29	5	Squamous Epithelial Cell KRT5_high	Esophagus
232	1.65e-105	0.61279	0.76	0.333	2.9e-101	CRABP2	5	Squamous Epithelial Cell KRT5_high	Esophagus
233	2.11e-156	0.609448	0.951	0.434	3.7e-152	KRT13	5	Squamous Epithelial Cell KRT5_high	Esophagus
234	2.85e-116	0.606862	0.807	0.369	5e-112	NCOA7	5	Squamous Epithelial Cell KRT5_high	Esophagus
235	3.55e-158	0.606551	0.966	0.405	6.23e-154	S100A14	5	Squamous Epithelial Cell KRT5_high	Esophagus
236	1.53e-115	0.602514	0.976	0.632	2.68e-111	KLF6	5	Squamous Epithelial Cell KRT5_high	Esophagus
237	1.22e-127	0.596057	0.774	0.316	2.14e-123	KRT18	5	Squamous Epithelial Cell KRT5_high	Esophagus
238	2.44e-117	0.595791	0.971	0.649	4.28e-113	TXN	5	Squamous Epithelial Cell KRT5_high	Esophagus
239	7.73e-189	0.594805	0.997	0.954	1.36e-184	RPS3	5	Squamous Epithelial Cell KRT5_high	Esophagus
240	2.59e-128	0.594351	0.999	0.813	4.54e-124	HSPB1	5	Squamous Epithelial Cell KRT5_high	Esophagus
241	5.04e-127	0.59408	0.781	0.336	8.84e-123	SOX15	5	Squamous Epithelial Cell KRT5_high	Esophagus
242	2.31e-201	0.592613	0.997	0.922	4.05e-197	RPL37A	5	Squamous Epithelial Cell KRT5_high	Esophagus
243	1.38e-123	0.589864	0.682	0.262	2.43e-119	ELF3	5	Squamous Epithelial Cell KRT5_high	Esophagus
244	4.71e-126	0.589671	0.794	0.328	8.26e-122	SPINT2	5	Squamous Epithelial Cell KRT5_high	Esophagus
245	3.12e-196	0.586224	1	0.914	5.47e-192	RPS21	5	Squamous Epithelial Cell KRT5_high	Esophagus
246	1.97e-173	0.582935	0.995	0.891	3.45e-169	RPL10A	5	Squamous Epithelial Cell KRT5_high	Esophagus
247	3.75e-178	0.574921	1	0.962	6.58e-174	RPS19	5	Squamous Epithelial Cell KRT5_high	Esophagus
248	4.71e-101	0.5742	0.573	0.221	8.27e-97	KRT8	5	Squamous Epithelial Cell KRT5_high	Esophagus
249	6.32e-130	0.573406	0.979	0.64	1.11e-125	RPS17	5	Squamous Epithelial Cell KRT5_high	Esophagus
250	4.71e-203	0.565222	1	0.96	8.25e-199	RPL26	5	Squamous Epithelial Cell KRT5_high	Esophagus
251	0	2.92241	0.767	0.034	0	PLA2G2A	6	Fibroblast PLA2G2A_high	Esophagus
252	0	2.8063	0.991	0.236	0	CFD	6	Fibroblast PLA2G2A_high	Esophagus
253	0	2.45071	0.911	0.148	0	SFRP1	6	Fibroblast PLA2G2A_high	Esophagus
254	0	2.38446	0.941	0.197	0	IGFBP6	6	Fibroblast PLA2G2A_high	Esophagus
255	0	2.02899	0.92	0.176	0	CTSK	6	Fibroblast PLA2G2A_high	Esophagus
256	0	1.98525	0.973	0.222	0	SFRP2	6	Fibroblast PLA2G2A_high	Esophagus
257	0	1.83131	0.819	0.121	0	PRELP	6	Fibroblast PLA2G2A_high	Esophagus
258	0	1.80875	0.906	0.197	0	GPX3	6	Fibroblast PLA2G2A_high	Esophagus
259	0	1.77203	0.879	0.143	0	FBLN2	6	Fibroblast PLA2G2A_high	Esophagus
260	0	1.76475	0.987	0.267	0	MMP2	6	Fibroblast PLA2G2A_high	Esophagus
261	0	1.70283	0.664	0.052	0	ITGBL1	6	Fibroblast PLA2G2A_high	Esophagus
262	0	1.68673	0.585	0.093	0	CLEC3B	6	Fibroblast PLA2G2A_high	Esophagus
263	0	1.66659	0.755	0.166	0	SLPI	6	Fibroblast PLA2G2A_high	Esophagus
264	0	1.66394	1	0.356	0	DCN	6	Fibroblast PLA2G2A_high	Esophagus
265	0	1.65675	0.763	0.081	0	SCARA5	6	Fibroblast PLA2G2A_high	Esophagus
266	0	1.65625	0.672	0.073	0	MFAP5	6	Fibroblast PLA2G2A_high	Esophagus
267	0	1.6489	0.943	0.273	0	CLU	6	Fibroblast PLA2G2A_high	Esophagus
268	0	1.62838	1	0.348	0	MGP	6	Fibroblast PLA2G2A_high	Esophagus
269	0	1.61488	0.957	0.252	0	SERPINF1	6	Fibroblast PLA2G2A_high	Esophagus
270	0	1.61364	0.892	0.267	0	GPNMB	6	Fibroblast PLA2G2A_high	Esophagus
271	0	1.6099	0.989	0.263	0	ADH1B	6	Fibroblast PLA2G2A_high	Esophagus
272	0	1.55643	0.617	0.061	0	SERPINA3	6	Fibroblast PLA2G2A_high	Esophagus
273	0	1.5364	0.864	0.195	0	HTRA1	6	Fibroblast PLA2G2A_high	Esophagus
274	0	1.51424	0.979	0.332	0	TIMP3	6	Fibroblast PLA2G2A_high	Esophagus
275	0	1.49727	0.997	0.59	0	GSN	6	Fibroblast PLA2G2A_high	Esophagus
276	0	1.44563	0.956	0.281	0	PLAC9	6	Fibroblast PLA2G2A_high	Esophagus
277	8.28e-306	1.42913	0.551	0.083	1.45e-301	MYOC	6	Fibroblast PLA2G2A_high	Esophagus
278	1.04e-306	1.41896	1	0.784	1.83e-302	CST3	6	Fibroblast PLA2G2A_high	Esophagus
279	0	1.39925	0.993	0.308	0	FBLN1	6	Fibroblast PLA2G2A_high	Esophagus
280	0	1.38232	0.782	0.19	0	PLTP	6	Fibroblast PLA2G2A_high	Esophagus
281	0	1.33495	0.444	0.022	0	WISP2	6	Fibroblast PLA2G2A_high	Esophagus
282	0	1.33294	0.666	0.119	0	AEBP1	6	Fibroblast PLA2G2A_high	Esophagus
283	0	1.32954	0.75	0.185	0	MFGE8	6	Fibroblast PLA2G2A_high	Esophagus
284	0	1.3243	0.73	0.168	0	SPON2	6	Fibroblast PLA2G2A_high	Esophagus
285	0	1.31963	0.81	0.188	0	C1R	6	Fibroblast PLA2G2A_high	Esophagus
286	0	1.31752	0.741	0.121	0	EFEMP1	6	Fibroblast PLA2G2A_high	Esophagus
287	0	1.28968	0.586	0.093	0	CD248	6	Fibroblast PLA2G2A_high	Esophagus
288	0	1.28659	0.516	0.041	0	C16orf89	6	Fibroblast PLA2G2A_high	Esophagus
289	0	1.28506	0.941	0.267	0	COL1A2	6	Fibroblast PLA2G2A_high	Esophagus
290	2.25e-282	1.28472	0.949	0.522	3.94e-278	PSAP	6	Fibroblast PLA2G2A_high	Esophagus
291	0	1.26791	0.843	0.219	0	RARRES2	6	Fibroblast PLA2G2A_high	Esophagus
292	1.58e-296	1.26238	0.976	0.443	2.77e-292	S100A4	6	Fibroblast PLA2G2A_high	Esophagus
293	0	1.26217	0.842	0.179	0	C3	6	Fibroblast PLA2G2A_high	Esophagus
294	4.65e-250	1.26187	0.616	0.141	8.15e-246	CRYAB	6	Fibroblast PLA2G2A_high	Esophagus
295	2.04e-306	1.2517	0.777	0.196	3.57e-302	CYBRD1	6	Fibroblast PLA2G2A_high	Esophagus
296	0	1.25064	0.894	0.256	0	TIMP2	6	Fibroblast PLA2G2A_high	Esophagus
297	1.2e-242	1.24963	0.891	0.481	2.11e-238	NUPR1	6	Fibroblast PLA2G2A_high	Esophagus
298	0	1.23629	0.468	0.04	0	RSPO3	6	Fibroblast PLA2G2A_high	Esophagus
299	0	1.23412	0.988	0.353	0	SERPING1	6	Fibroblast PLA2G2A_high	Esophagus
300	0	1.23176	0.564	0.078	0	PCOLCE2	6	Fibroblast PLA2G2A_high	Esophagus
301	0	3.23388	0.974	0.071	0	SPRR3	7	Squamous Epithelial Cell SPRR3_high	Esophagus
302	0	3.09992	0.998	0.224	0	KRT4	7	Squamous Epithelial Cell SPRR3_high	Esophagus
303	0	2.91737	0.998	0.294	0	S100A8	7	Squamous Epithelial Cell SPRR3_high	Esophagus
304	0	2.66296	0.995	0.607	0	CSTB	7	Squamous Epithelial Cell SPRR3_high	Esophagus
305	0	2.644	0.991	0.266	0	S100A9	7	Squamous Epithelial Cell SPRR3_high	Esophagus
306	0	2.44072	0.998	0.34	0	CSTA	7	Squamous Epithelial Cell SPRR3_high	Esophagus
307	0	2.284	0.918	0.076	0	SERPINB3	7	Squamous Epithelial Cell SPRR3_high	Esophagus
308	0	2.19732	0.995	0.271	0	SPINK5	7	Squamous Epithelial Cell SPRR3_high	Esophagus
309	0	1.99493	0.998	0.255	0	RHCG	7	Squamous Epithelial Cell SPRR3_high	Esophagus
310	0	1.91612	0.998	0.441	0	KRT13	7	Squamous Epithelial Cell SPRR3_high	Esophagus
311	0	1.81125	0.985	0.219	0	CD24	7	Squamous Epithelial Cell SPRR3_high	Esophagus
312	0	1.73177	0.993	0.414	0	S100A14	7	Squamous Epithelial Cell SPRR3_high	Esophagus
313	0	1.66937	0.92	0.206	0	KRT6A	7	Squamous Epithelial Cell SPRR3_high	Esophagus
314	0	1.55605	0.793	0.091	0	KRT6C	7	Squamous Epithelial Cell SPRR3_high	Esophagus
315	0	1.52998	0.973	0.271	0	DSC2	7	Squamous Epithelial Cell SPRR3_high	Esophagus
316	0	1.52997	0.981	0.311	0	CALML3	7	Squamous Epithelial Cell SPRR3_high	Esophagus
317	0	1.52321	0.789	0.085	0	KRT6B	7	Squamous Epithelial Cell SPRR3_high	Esophagus
318	0	1.51397	0.408	0.005	0	CRNN	7	Squamous Epithelial Cell SPRR3_high	Esophagus
319	0	1.50337	0.864	0.197	0	AC019349.5	7	Squamous Epithelial Cell SPRR3_high	Esophagus
320	0	1.42282	0.98	0.299	0	LYPD3	7	Squamous Epithelial Cell SPRR3_high	Esophagus
321	0	1.41236	0.991	0.384	0	S100A16	7	Squamous Epithelial Cell SPRR3_high	Esophagus
322	2.06e-289	1.40888	0.983	0.374	3.61e-285	DSP	7	Squamous Epithelial Cell SPRR3_high	Esophagus
323	1.21e-267	1.33673	0.934	0.325	2.13e-263	SERPINB1	7	Squamous Epithelial Cell SPRR3_high	Esophagus
324	1.23e-298	1.32825	0.993	0.509	2.15e-294	PERP	7	Squamous Epithelial Cell SPRR3_high	Esophagus
325	0	1.2774	0.655	0.044	0	MAL	7	Squamous Epithelial Cell SPRR3_high	Esophagus
326	0	1.27171	0.347	0.019	0	SPRR2A	7	Squamous Epithelial Cell SPRR3_high	Esophagus
327	0	1.26742	0.713	0.078	0	CLCA4	7	Squamous Epithelial Cell SPRR3_high	Esophagus
328	6.31e-301	1.24637	0.974	0.27	1.11e-296	CLDN4	7	Squamous Epithelial Cell SPRR3_high	Esophagus
329	0	1.23627	0.959	0.241	0	IL1RN	7	Squamous Epithelial Cell SPRR3_high	Esophagus
330	0	1.23561	0.884	0.179	0	MAL2	7	Squamous Epithelial Cell SPRR3_high	Esophagus
331	6.25e-303	1.2139	0.915	0.243	1.1e-298	FGFBP1	7	Squamous Epithelial Cell SPRR3_high	Esophagus
332	0	1.21053	0.891	0.19	0	GBP6	7	Squamous Epithelial Cell SPRR3_high	Esophagus
333	3.32e-216	1.20105	0.988	0.497	5.83e-212	FABP5	7	Squamous Epithelial Cell SPRR3_high	Esophagus
334	0	1.198	0.867	0.126	0	KLK11	7	Squamous Epithelial Cell SPRR3_high	Esophagus
335	1.59e-277	1.18774	0.998	0.827	2.79e-273	S100A11	7	Squamous Epithelial Cell SPRR3_high	Esophagus
336	1.86e-264	1.17166	0.98	0.414	3.27e-260	PITX1	7	Squamous Epithelial Cell SPRR3_high	Esophagus
337	0	1.17082	0.791	0.086	0	A2ML1	7	Squamous Epithelial Cell SPRR3_high	Esophagus
338	0	1.16857	0.82	0.103	0	SERPINB13	7	Squamous Epithelial Cell SPRR3_high	Esophagus
339	6.74e-228	1.15752	0.867	0.263	1.18e-223	LGALS7	7	Squamous Epithelial Cell SPRR3_high	Esophagus
340	1.25e-236	1.1392	0.99	0.654	2.19e-232	TXN	7	Squamous Epithelial Cell SPRR3_high	Esophagus
341	5.3e-207	1.12997	0.993	0.473	9.3e-203	S100A2	7	Squamous Epithelial Cell SPRR3_high	Esophagus
342	4.67e-57	1.10832	0.207	0.046	8.2e-53	CNFN	7	Squamous Epithelial Cell SPRR3_high	Esophagus
343	0	1.1044	0.736	0.117	0	GJB2	7	Squamous Epithelial Cell SPRR3_high	Esophagus
344	4.87e-204	1.08069	0.954	0.327	8.55e-200	LY6D	7	Squamous Epithelial Cell SPRR3_high	Esophagus
345	4.04e-213	1.0736	0.99	0.446	7.09e-209	SFN	7	Squamous Epithelial Cell SPRR3_high	Esophagus
346	0	1.06198	0.908	0.217	0	RAB25	7	Squamous Epithelial Cell SPRR3_high	Esophagus
347	0	1.05573	0.667	0.04	0	CLIC3	7	Squamous Epithelial Cell SPRR3_high	Esophagus
348	5.01e-247	1.0261	0.957	0.344	8.78e-243	C19orf33	7	Squamous Epithelial Cell SPRR3_high	Esophagus
349	4.04e-224	1.00805	0.998	0.816	7.09e-220	HSPB1	7	Squamous Epithelial Cell SPRR3_high	Esophagus
350	1.27e-285	0.999372	0.854	0.208	2.22e-281	SDC1	7	Squamous Epithelial Cell SPRR3_high	Esophagus
351	5.5e-232	1.38397	0.98	0.444	9.65e-228	KRT13	8	Squamous Epithelial Cell KRT13_high	Esophagus
352	3.45e-275	1.1922	0.949	0.261	6.05e-271	RHCG	8	Squamous Epithelial Cell KRT13_high	Esophagus
353	7.35e-286	1.16912	0.87	0.199	1.29e-281	AC019349.5	8	Squamous Epithelial Cell KRT13_high	Esophagus
354	1.23e-267	1.16742	0.948	0.277	2.16e-263	SPINK5	8	Squamous Epithelial Cell KRT13_high	Esophagus
355	1.79e-239	1.1187	0.951	0.316	3.14e-235	CALML3	8	Squamous Epithelial Cell KRT13_high	Esophagus
356	1.17e-286	1.08214	0.922	0.232	2.05e-282	KRT4	8	Squamous Epithelial Cell KRT13_high	Esophagus
357	6.25e-205	1.03994	0.958	0.329	1.1e-200	LY6D	8	Squamous Epithelial Cell KRT13_high	Esophagus
358	5.15e-232	1.03323	0.931	0.275	9.03e-228	CLDN4	8	Squamous Epithelial Cell KRT13_high	Esophagus
359	2.51e-271	1.02968	0.94	0.272	4.41e-267	S100A9	8	Squamous Epithelial Cell KRT13_high	Esophagus
360	3.62e-197	1.02059	0.977	0.512	6.36e-193	PERP	8	Squamous Epithelial Cell KRT13_high	Esophagus
361	1.59e-193	1.00122	0.955	0.378	2.78e-189	DSP	8	Squamous Epithelial Cell KRT13_high	Esophagus
362	9.72e-165	1.00107	0.986	0.499	1.71e-160	FABP5	8	Squamous Epithelial Cell KRT13_high	Esophagus
363	3.25e-197	0.994517	0.859	0.266	5.7e-193	LGALS7	8	Squamous Epithelial Cell KRT13_high	Esophagus
364	5.41e-193	0.983017	0.969	0.418	9.49e-189	S100A14	8	Squamous Epithelial Cell KRT13_high	Esophagus
365	9.55e-180	0.962431	0.906	0.334	1.67e-175	CRABP2	8	Squamous Epithelial Cell KRT13_high	Esophagus
366	2.72e-231	0.962375	0.962	0.345	4.77e-227	CSTA	8	Squamous Epithelial Cell KRT13_high	Esophagus
367	5.2e-174	0.958048	0.977	0.433	9.11e-170	AQP3	8	Squamous Epithelial Cell KRT13_high	Esophagus
368	2.31e-154	0.954633	0.958	0.431	4.06e-150	KRT5	8	Squamous Epithelial Cell KRT13_high	Esophagus
369	2.35e-207	0.948635	0.944	0.322	4.12e-203	DAPL1	8	Squamous Epithelial Cell KRT13_high	Esophagus
370	1.78e-220	0.942343	0.949	0.304	3.12e-216	LYPD3	8	Squamous Epithelial Cell KRT13_high	Esophagus
371	8.92e-244	0.923064	0.951	0.3	1.56e-239	S100A8	8	Squamous Epithelial Cell KRT13_high	Esophagus
372	2.35e-188	0.917039	0.789	0.217	4.11e-184	KRT6A	8	Squamous Epithelial Cell KRT13_high	Esophagus
373	2.61e-228	0.915015	0.93	0.276	4.58e-224	DSC2	8	Squamous Epithelial Cell KRT13_high	Esophagus
374	3.82e-188	0.892209	0.96	0.388	6.69e-184	S100A16	8	Squamous Epithelial Cell KRT13_high	Esophagus
375	2.03e-155	0.891239	0.977	0.449	3.55e-151	SFN	8	Squamous Epithelial Cell KRT13_high	Esophagus
376	7.39e-150	0.885816	0.978	0.476	1.3e-145	S100A2	8	Squamous Epithelial Cell KRT13_high	Esophagus
377	8.36e-165	0.885713	0.986	0.656	1.47e-160	TXN	8	Squamous Epithelial Cell KRT13_high	Esophagus
378	1.01e-233	0.858289	0.888	0.228	1.77e-229	CD24	8	Squamous Epithelial Cell KRT13_high	Esophagus
379	6.77e-153	0.84919	0.977	0.434	1.19e-148	TACSTD2	8	Squamous Epithelial Cell KRT13_high	Esophagus
380	8.64e-166	0.8259	0.984	0.799	1.51e-161	GSTP1	8	Squamous Epithelial Cell KRT13_high	Esophagus
381	8.43e-158	0.824697	0.949	0.419	1.48e-153	PITX1	8	Squamous Epithelial Cell KRT13_high	Esophagus
382	4.79e-218	0.807465	0.897	0.248	8.4e-214	IL1RN	8	Squamous Epithelial Cell KRT13_high	Esophagus
383	2.58e-151	0.79736	0.991	0.817	4.52e-147	HSPB1	8	Squamous Epithelial Cell KRT13_high	Esophagus
384	7.56e-222	0.787735	0.803	0.198	1.33e-217	GBP6	8	Squamous Epithelial Cell KRT13_high	Esophagus
385	1.28e-170	0.766	0.908	0.321	2.24e-166	PGD	8	Squamous Epithelial Cell KRT13_high	Esophagus
386	6.78e-211	0.751937	0.838	0.225	1.19e-206	RAB25	8	Squamous Epithelial Cell KRT13_high	Esophagus
387	1.24e-183	0.746685	0.782	0.216	2.18e-179	GPX2	8	Squamous Epithelial Cell KRT13_high	Esophagus
388	2.21e-138	0.727777	0.977	0.511	3.88e-134	DBI	8	Squamous Epithelial Cell KRT13_high	Esophagus
389	2.14e-166	0.727339	0.93	0.33	3.75e-162	SPINT2	8	Squamous Epithelial Cell KRT13_high	Esophagus
390	3.73e-155	0.725507	0.935	0.348	6.53e-151	C19orf33	8	Squamous Epithelial Cell KRT13_high	Esophagus
391	4.31e-189	0.724056	0.834	0.237	7.56e-185	SLC9A3R1	8	Squamous Epithelial Cell KRT13_high	Esophagus
392	1.13e-175	0.716184	0.897	0.285	1.97e-171	DSG3	8	Squamous Epithelial Cell KRT13_high	Esophagus
393	3.56e-157	0.711162	0.922	0.331	6.25e-153	TRIM29	8	Squamous Epithelial Cell KRT13_high	Esophagus
394	1.69e-148	0.684679	0.924	0.345	2.97e-144	FXYD3	8	Squamous Epithelial Cell KRT13_high	Esophagus
395	6.21e-184	0.679539	0.771	0.207	1.09e-179	LAD1	8	Squamous Epithelial Cell KRT13_high	Esophagus
396	5.78e-159	0.677389	0.823	0.26	1.01e-154	CLDN7	8	Squamous Epithelial Cell KRT13_high	Esophagus
397	1.17e-124	0.675012	0.688	0.222	2.05e-120	LGALS7B	8	Squamous Epithelial Cell KRT13_high	Esophagus
398	5.12e-147	0.674318	0.796	0.254	8.98e-143	ALDH3A1	8	Squamous Epithelial Cell KRT13_high	Esophagus
399	2.51e-134	0.672318	0.993	0.828	4.41e-130	S100A11	8	Squamous Epithelial Cell KRT13_high	Esophagus
400	1.11e-143	0.658557	0.803	0.253	1.95e-139	FGFBP1	8	Squamous Epithelial Cell KRT13_high	Esophagus
401	2.24e-198	1.25455	0.99	0.446	3.93e-194	KRT13	9	Squamous Epithelial Cell FABP5_high	Esophagus
402	1.8e-180	1.22088	0.971	0.433	3.15e-176	KRT5	9	Squamous Epithelial Cell FABP5_high	Esophagus
403	5.16e-181	1.14135	0.99	0.501	9.06e-177	FABP5	9	Squamous Epithelial Cell FABP5_high	Esophagus
404	6.87e-218	1.13254	0.899	0.267	1.2e-213	RHCG	9	Squamous Epithelial Cell FABP5_high	Esophagus
405	9.9e-198	1.12817	0.917	0.321	1.74e-193	CALML3	9	Squamous Epithelial Cell FABP5_high	Esophagus
406	2e-190	1.11348	0.938	0.333	3.51e-186	LY6D	9	Squamous Epithelial Cell FABP5_high	Esophagus
407	5.26e-214	1.10697	0.965	0.347	9.23e-210	CSTA	9	Squamous Epithelial Cell FABP5_high	Esophagus
408	1.53e-162	1.10133	0.744	0.223	2.68e-158	KRT6A	9	Squamous Epithelial Cell FABP5_high	Esophagus
409	3.93e-173	1.09941	0.839	0.284	6.9e-169	CLDN4	9	Squamous Epithelial Cell FABP5_high	Esophagus
410	1.2e-176	1.07283	0.946	0.381	2.11e-172	DSP	9	Squamous Epithelial Cell FABP5_high	Esophagus
411	1.55e-182	1.04069	0.984	0.42	2.72e-178	S100A14	9	Squamous Epithelial Cell FABP5_high	Esophagus
412	9.86e-175	1.01224	0.852	0.285	1.73e-170	SPINK5	9	Squamous Epithelial Cell FABP5_high	Esophagus
413	4.88e-184	0.99574	0.891	0.306	8.55e-180	S100A8	9	Squamous Epithelial Cell FABP5_high	Esophagus
414	2.06e-156	0.984641	0.975	0.436	3.61e-152	TACSTD2	9	Squamous Epithelial Cell FABP5_high	Esophagus
415	1.1e-166	0.976785	0.994	0.513	1.94e-162	PERP	9	Squamous Epithelial Cell FABP5_high	Esophagus
416	2.57e-154	0.972234	0.955	0.437	4.5e-150	AQP3	9	Squamous Epithelial Cell FABP5_high	Esophagus
417	1.3e-158	0.969123	0.823	0.286	2.28e-154	DSC2	9	Squamous Epithelial Cell FABP5_high	Esophagus
418	4.65e-150	0.966375	0.837	0.314	8.15e-146	LYPD3	9	Squamous Epithelial Cell FABP5_high	Esophagus
419	1.11e-152	0.964648	0.994	0.478	1.95e-148	S100A2	9	Squamous Epithelial Cell FABP5_high	Esophagus
420	1.64e-137	0.961046	0.769	0.274	2.87e-133	LGALS7	9	Squamous Epithelial Cell FABP5_high	Esophagus
421	9.96e-143	0.925557	0.975	0.452	1.75e-138	SFN	9	Squamous Epithelial Cell FABP5_high	Esophagus
422	4.28e-143	0.919914	0.924	0.423	7.51e-139	PITX1	9	Squamous Epithelial Cell FABP5_high	Esophagus
423	4.28e-142	0.904636	0.75	0.26	7.5e-138	IL1RN	9	Squamous Epithelial Cell FABP5_high	Esophagus
424	4.99e-135	0.885339	0.887	0.395	8.76e-131	S100A16	9	Squamous Epithelial Cell FABP5_high	Esophagus
425	6.13e-176	0.87953	0.812	0.242	1.07e-171	KRT4	9	Squamous Epithelial Cell FABP5_high	Esophagus
426	2.31e-125	0.857899	0.769	0.295	4.05e-121	DSG3	9	Squamous Epithelial Cell FABP5_high	Esophagus
427	5.54e-145	0.839419	0.821	0.282	9.72e-141	S100A9	9	Squamous Epithelial Cell FABP5_high	Esophagus
428	1.25e-125	0.836128	0.833	0.356	2.19e-121	C19orf33	9	Squamous Epithelial Cell FABP5_high	Esophagus
429	3.9e-135	0.835225	0.979	0.658	6.83e-131	TXN	9	Squamous Epithelial Cell FABP5_high	Esophagus
430	9.69e-152	0.835017	0.994	0.799	1.7e-147	GSTP1	9	Squamous Epithelial Cell FABP5_high	Esophagus
431	1.41e-135	0.821613	0.736	0.24	2.48e-131	CD24	9	Squamous Epithelial Cell FABP5_high	Esophagus
432	3.38e-116	0.80172	0.633	0.211	5.93e-112	GBP6	9	Squamous Epithelial Cell FABP5_high	Esophagus
433	2.3e-118	0.798808	0.65	0.226	4.03e-114	GPX2	9	Squamous Epithelial Cell FABP5_high	Esophagus
434	4.32e-100	0.797939	0.683	0.263	7.58e-96	FGFBP1	9	Squamous Epithelial Cell FABP5_high	Esophagus
435	1.11e-109	0.792723	0.796	0.334	1.95e-105	DAPL1	9	Squamous Epithelial Cell FABP5_high	Esophagus
436	1.9e-104	0.785965	0.662	0.244	3.33e-100	RHOV	9	Squamous Epithelial Cell FABP5_high	Esophagus
437	7.77e-127	0.782587	0.994	0.818	1.36e-122	HSPB1	9	Squamous Epithelial Cell FABP5_high	Esophagus
438	8.73e-119	0.776489	0.984	0.689	1.53e-114	ANXA1	9	Squamous Epithelial Cell FABP5_high	Esophagus
439	8.43e-98	0.775938	0.437	0.118	1.48e-93	KRT6C	9	Squamous Epithelial Cell FABP5_high	Esophagus
440	7.74e-42	0.775414	0.268	0.089	1.36e-37	CCL20	9	Squamous Epithelial Cell FABP5_high	Esophagus
441	7.34e-112	0.771766	0.707	0.269	1.29e-107	CLDN7	9	Squamous Epithelial Cell FABP5_high	Esophagus
442	1.11e-108	0.765006	0.788	0.33	1.95e-104	PGD	9	Squamous Epithelial Cell FABP5_high	Esophagus
443	4.39e-117	0.749082	0.827	0.339	7.7e-113	TRIM29	9	Squamous Epithelial Cell FABP5_high	Esophagus
444	6.84e-110	0.744631	0.934	0.441	1.2e-105	KLF5	9	Squamous Epithelial Cell FABP5_high	Esophagus
445	1.56e-118	0.726695	0.983	0.829	2.73e-114	S100A11	9	Squamous Epithelial Cell FABP5_high	Esophagus
446	3.54e-114	0.723154	0.616	0.201	6.21e-110	MAL2	9	Squamous Epithelial Cell FABP5_high	Esophagus
447	2.25e-144	0.716028	0.973	0.611	3.94e-140	CSTB	9	Squamous Epithelial Cell FABP5_high	Esophagus
448	1.47e-102	0.713857	0.705	0.279	2.57e-98	MPZL2	9	Squamous Epithelial Cell FABP5_high	Esophagus
449	1.43e-87	0.711527	0.753	0.336	2.51e-83	SERPINB5	9	Squamous Epithelial Cell FABP5_high	Esophagus
450	5.19e-101	0.71127	0.79	0.341	9.11e-97	SPINT2	9	Squamous Epithelial Cell FABP5_high	Esophagus
451	1.83e-175	1.57844	0.81	0.246	3.22e-171	HIST1H4C	10	High Proliferation Squamous Epithelial Cell	Esophagus
452	0	1.363	0.636	0.011	0	UBE2C	10	High Proliferation Squamous Epithelial Cell	Esophagus
453	9.55e-201	1.24174	0.948	0.329	1.68e-196	STMN1	10	High Proliferation Squamous Epithelial Cell	Esophagus
454	1.39e-180	1.15769	0.995	0.436	2.44e-176	KRT5	10	High Proliferation Squamous Epithelial Cell	Esophagus
455	5.02e-219	1.12859	0.889	0.244	8.81e-215	HMGB2	10	High Proliferation Squamous Epithelial Cell	Esophagus
456	3.49e-167	1.12738	0.995	0.498	6.13e-163	MT1X	10	High Proliferation Squamous Epithelial Cell	Esophagus
457	0	1.06191	0.604	0.01	0	MKI67	10	High Proliferation Squamous Epithelial Cell	Esophagus
458	7.77e-242	1.05472	0.878	0.207	1.36e-237	PTTG1	10	High Proliferation Squamous Epithelial Cell	Esophagus
459	1.25e-134	1.02217	0.998	0.505	2.2e-130	FABP5	10	High Proliferation Squamous Epithelial Cell	Esophagus
460	0	0.98753	0.534	0.01	0	CENPF	10	High Proliferation Squamous Epithelial Cell	Esophagus
461	0	0.96427	0.676	0.025	0	KIAA0101	10	High Proliferation Squamous Epithelial Cell	Esophagus
462	1.21e-154	0.910638	0.995	0.551	2.13e-150	SLC25A5	10	High Proliferation Squamous Epithelial Cell	Esophagus
463	0	0.910593	0.525	0.011	0	TOP2A	10	High Proliferation Squamous Epithelial Cell	Esophagus
464	0	0.874701	0.525	0.015	0	RRM2	10	High Proliferation Squamous Epithelial Cell	Esophagus
465	6.13e-210	0.816931	0.787	0.177	1.08e-205	NMU	10	High Proliferation Squamous Epithelial Cell	Esophagus
466	4.11e-115	0.810709	0.993	0.439	7.21e-111	AQP3	10	High Proliferation Squamous Epithelial Cell	Esophagus
467	1.16e-135	0.799612	0.973	0.337	2.03e-131	LY6D	10	High Proliferation Squamous Epithelial Cell	Esophagus
468	0	0.796088	0.627	0.044	0	CENPW	10	High Proliferation Squamous Epithelial Cell	Esophagus
469	6.83e-110	0.785941	0.984	0.624	1.2e-105	HMGN2	10	High Proliferation Squamous Epithelial Cell	Esophagus
470	1.32e-153	0.781427	0.907	0.29	2.31e-149	DSC3	10	High Proliferation Squamous Epithelial Cell	Esophagus
471	0	0.775914	0.416	0.016	0	CCNB1	10	High Proliferation Squamous Epithelial Cell	Esophagus
472	7.27e-115	0.771423	0.993	0.719	1.28e-110	H2AFZ	10	High Proliferation Squamous Epithelial Cell	Esophagus
473	0	0.769834	0.59	0.062	0	NUSAP1	10	High Proliferation Squamous Epithelial Cell	Esophagus
474	2.46e-159	0.767254	1	0.969	4.31e-155	PTMA	10	High Proliferation Squamous Epithelial Cell	Esophagus
475	4.91e-98	0.764229	0.914	0.43	8.61e-94	TUBA1C	10	High Proliferation Squamous Epithelial Cell	Esophagus
476	3.33e-115	0.747884	1	0.791	5.84e-111	HMGB1	10	High Proliferation Squamous Epithelial Cell	Esophagus
477	4.18e-113	0.741793	0.962	0.385	7.33e-109	DSP	10	High Proliferation Squamous Epithelial Cell	Esophagus
478	0	0.741068	0.534	0.03	0	TYMS	10	High Proliferation Squamous Epithelial Cell	Esophagus
479	5.99e-83	0.736301	0.948	0.632	1.05e-78	TUBA1B	10	High Proliferation Squamous Epithelial Cell	Esophagus
480	0	0.704935	0.473	0.013	0	CDK1	10	High Proliferation Squamous Epithelial Cell	Esophagus
481	0	0.687885	0.468	0.033	0	CDC20	10	High Proliferation Squamous Epithelial Cell	Esophagus
482	8.94e-103	0.679011	0.991	0.411	1.57e-98	KRT15	10	High Proliferation Squamous Epithelial Cell	Esophagus
483	0	0.678221	0.428	0.006	0	ASPM	10	High Proliferation Squamous Epithelial Cell	Esophagus
484	3.88e-104	0.675722	0.977	0.522	6.8e-100	RAN	10	High Proliferation Squamous Epithelial Cell	Esophagus
485	1.08e-74	0.675435	0.939	0.578	1.89e-70	TUBB	10	High Proliferation Squamous Epithelial Cell	Esophagus
486	0	0.658472	0.48	0.013	0	TPX2	10	High Proliferation Squamous Epithelial Cell	Esophagus
487	1.36e-95	0.65373	0.989	0.547	2.39e-91	ATP5G3	10	High Proliferation Squamous Epithelial Cell	Esophagus
488	2.28e-101	0.644229	0.932	0.367	3.99e-97	KRT19	10	High Proliferation Squamous Epithelial Cell	Esophagus
489	3.32e-92	0.625149	0.995	0.801	5.82e-88	GSTP1	10	High Proliferation Squamous Epithelial Cell	Esophagus
490	1.58e-84	0.620377	0.998	0.517	2.77e-80	PERP	10	High Proliferation Squamous Epithelial Cell	Esophagus
491	0	0.615075	0.468	0.019	0	BIRC5	10	High Proliferation Squamous Epithelial Cell	Esophagus
492	2.73e-108	0.614008	0.826	0.294	4.79e-104	RANBP1	10	High Proliferation Squamous Epithelial Cell	Esophagus
493	2.26e-100	0.612241	0.93	0.398	3.96e-96	PLP2	10	High Proliferation Squamous Epithelial Cell	Esophagus
494	0	0.610541	0.493	0.027	0	PRC1	10	High Proliferation Squamous Epithelial Cell	Esophagus
495	7.57e-74	0.593524	0.995	0.482	1.33e-69	S100A2	10	High Proliferation Squamous Epithelial Cell	Esophagus
496	1.27e-129	0.592327	0.774	0.223	2.23e-125	GPX2	10	High Proliferation Squamous Epithelial Cell	Esophagus
497	2.44e-106	0.591595	0.925	0.338	4.27e-102	SPINT2	10	High Proliferation Squamous Epithelial Cell	Esophagus
498	8.34e-120	0.589012	0.792	0.252	1.46e-115	CKS2	10	High Proliferation Squamous Epithelial Cell	Esophagus
499	1.98e-183	0.588057	0.613	0.111	3.47e-179	CKS1B	10	High Proliferation Squamous Epithelial Cell	Esophagus
500	0	0.586898	0.437	0.006	0	CCNA2	10	High Proliferation Squamous Epithelial Cell	Esophagus
501	2.83e-188	1.17207	0.997	0.985	4.96e-184	MT-CO3	11	Squamous Epithelial Cell MT1X_high	Esophagus
502	8.89e-196	1.11492	1	0.998	1.56e-191	MT-CO2	11	Squamous Epithelial Cell MT1X_high	Esophagus
503	2.63e-188	1.0679	1	0.998	4.61e-184	MT-CO1	11	Squamous Epithelial Cell MT1X_high	Esophagus
504	1.39e-71	1.05431	0.849	0.508	2.43e-67	MT1X	11	Squamous Epithelial Cell MT1X_high	Esophagus
505	4.02e-60	0.999644	0.868	0.623	7.05e-56	RHOB	11	Squamous Epithelial Cell MT1X_high	Esophagus
506	6.1e-58	0.969557	0.551	0.237	1.07e-53	KRT8	11	Squamous Epithelial Cell MT1X_high	Esophagus
507	2.39e-162	0.960575	1	0.987	4.2e-158	MT-ATP6	11	Squamous Epithelial Cell MT1X_high	Esophagus
508	9.55e-138	0.954856	1	0.932	1.67e-133	MT-ATP8	11	Squamous Epithelial Cell MT1X_high	Esophagus
509	3.2e-53	0.927506	0.543	0.243	5.61e-49	CTD-3252C9.4	11	Squamous Epithelial Cell MT1X_high	Esophagus
510	1.27e-65	0.924501	0.884	0.651	2.23e-61	KLF6	11	Squamous Epithelial Cell MT1X_high	Esophagus
511	3.54e-86	0.92037	0.951	0.701	6.2e-82	MT-ND6	11	Squamous Epithelial Cell MT1X_high	Esophagus
512	4.52e-178	0.915147	1	0.991	7.92e-174	MT-CYB	11	Squamous Epithelial Cell MT1X_high	Esophagus
513	1.38e-28	0.912483	0.557	0.348	2.41e-24	HES1	11	Squamous Epithelial Cell MT1X_high	Esophagus
514	4.75e-173	0.912027	1	0.985	8.32e-169	MT-ND4L	11	Squamous Epithelial Cell MT1X_high	Esophagus
515	2.39e-133	0.889888	1	0.932	4.19e-129	MT-ND5	11	Squamous Epithelial Cell MT1X_high	Esophagus
516	2.69e-77	0.883991	0.908	0.463	4.73e-73	SFN	11	Squamous Epithelial Cell MT1X_high	Esophagus
517	3.74e-40	0.879775	0.605	0.343	6.56e-36	KRT18	11	Squamous Epithelial Cell MT1X_high	Esophagus
518	2.5e-126	0.865656	1	0.974	4.38e-122	MT-ND3	11	Squamous Epithelial Cell MT1X_high	Esophagus
519	4.33e-31	0.848949	0.568	0.338	7.6e-27	PHLDA2	11	Squamous Epithelial Cell MT1X_high	Esophagus
520	8.31e-60	0.824532	0.962	0.871	1.46e-55	NEAT1	11	Squamous Epithelial Cell MT1X_high	Esophagus
521	1.92e-109	0.824071	0.997	0.907	3.37e-105	MT-ND1	11	Squamous Epithelial Cell MT1X_high	Esophagus
522	4.66e-49	0.816036	0.876	0.711	8.18e-45	HSPA1B	11	Squamous Epithelial Cell MT1X_high	Esophagus
523	2.28e-106	0.812427	0.995	0.882	4e-102	MT-ND2	11	Squamous Epithelial Cell MT1X_high	Esophagus
524	2.92e-67	0.806801	0.959	0.822	5.11e-63	HSPB1	11	Squamous Epithelial Cell MT1X_high	Esophagus
525	2.72e-49	0.805422	0.903	0.729	4.78e-45	IER3	11	Squamous Epithelial Cell MT1X_high	Esophagus
526	1.11e-132	0.801581	1	0.957	1.95e-128	MT-ND4	11	Squamous Epithelial Cell MT1X_high	Esophagus
527	5.11e-36	0.780192	0.73	0.508	8.96e-32	VMP1	11	Squamous Epithelial Cell MT1X_high	Esophagus
528	9.25e-45	0.774001	0.649	0.361	1.62e-40	SOX15	11	Squamous Epithelial Cell MT1X_high	Esophagus
529	9.94e-34	0.758853	0.527	0.287	1.74e-29	ELF3	11	Squamous Epithelial Cell MT1X_high	Esophagus
530	4.33e-45	0.757695	0.381	0.139	7.59e-41	ZNF296	11	Squamous Epithelial Cell MT1X_high	Esophagus
531	1.4e-49	0.749448	0.859	0.515	2.45e-45	FABP5	11	Squamous Epithelial Cell MT1X_high	Esophagus
532	1.42e-69	0.743152	0.914	0.444	2.49e-65	KRT5	11	Squamous Epithelial Cell MT1X_high	Esophagus
533	3.6e-73	0.739828	0.908	0.42	6.32e-69	KRT15	11	Squamous Epithelial Cell MT1X_high	Esophagus
534	3.75e-33	0.73196	0.865	0.786	6.59e-29	DNAJB1	11	Squamous Epithelial Cell MT1X_high	Esophagus
535	4.97e-38	0.722726	0.519	0.269	8.71e-34	SOX2	11	Squamous Epithelial Cell MT1X_high	Esophagus
536	2.8e-51	0.718195	0.919	0.697	4.92e-47	ANXA1	11	Squamous Epithelial Cell MT1X_high	Esophagus
537	2.25e-56	0.714584	0.789	0.378	3.94e-52	KRT19	11	Squamous Epithelial Cell MT1X_high	Esophagus
538	3.73e-31	0.713211	0.949	0.917	6.54e-27	FOS	11	Squamous Epithelial Cell MT1X_high	Esophagus
539	5.56e-41	0.712632	0.73	0.466	9.75e-37	BHLHE40	11	Squamous Epithelial Cell MT1X_high	Esophagus
540	7.04e-33	0.693815	0.803	0.598	1.23e-28	MYC	11	Squamous Epithelial Cell MT1X_high	Esophagus
541	7.33e-31	0.681456	0.551	0.325	1.29e-26	EFNA1	11	Squamous Epithelial Cell MT1X_high	Esophagus
542	4.6e-42	0.677287	0.768	0.456	8.07e-38	KLF5	11	Squamous Epithelial Cell MT1X_high	Esophagus
543	7.75e-50	0.67411	0.854	0.45	1.36e-45	TACSTD2	11	Squamous Epithelial Cell MT1X_high	Esophagus
544	1.03e-26	0.673644	0.754	0.547	1.81e-22	ATF3	11	Squamous Epithelial Cell MT1X_high	Esophagus
545	9.13e-22	0.671135	0.703	0.551	1.6e-17	DDIT4	11	Squamous Epithelial Cell MT1X_high	Esophagus
546	3.36e-23	0.664496	0.454	0.26	5.89e-19	RHOV	11	Squamous Epithelial Cell MT1X_high	Esophagus
547	3.89e-30	0.664113	0.659	0.44	6.82e-26	BAG3	11	Squamous Epithelial Cell MT1X_high	Esophagus
548	8.63e-27	0.663449	0.303	0.13	1.51e-22	NRARP	11	Squamous Epithelial Cell MT1X_high	Esophagus
549	2.95e-23	0.657147	0.546	0.306	5.18e-19	CLDN4	11	Squamous Epithelial Cell MT1X_high	Esophagus
550	8.8e-21	0.652332	0.595	0.397	1.54e-16	NCOA7	11	Squamous Epithelial Cell MT1X_high	Esophagus
551	0	4.09537	0.964	0.033	0	TAGLN	12	Smooth Muscle Cell	Esophagus
552	0	3.63904	0.956	0.07	0	ACTA2	12	Smooth Muscle Cell	Esophagus
553	0	3.11386	0.716	0.008	0	MYH11	12	Smooth Muscle Cell	Esophagus
554	0	3.06336	0.978	0.206	0	MYL9	12	Smooth Muscle Cell	Esophagus
555	0	2.94273	0.549	0.032	0	RGS5	12	Smooth Muscle Cell	Esophagus
556	0	2.91366	0.661	0.053	0	MT1M	12	Smooth Muscle Cell	Esophagus
557	0	2.79855	0.893	0.139	0	TPM2	12	Smooth Muscle Cell	Esophagus
558	0	2.5855	0.885	0.173	0	TPM1	12	Smooth Muscle Cell	Esophagus
559	1.23e-267	2.53928	0.836	0.193	2.15e-263	CRIP1	12	Smooth Muscle Cell	Esophagus
560	3.93e-260	2.52068	0.97	0.347	6.89e-256	ADIRF	12	Smooth Muscle Cell	Esophagus
561	0	2.36848	0.519	0.003	0	RERGL	12	Smooth Muscle Cell	Esophagus
562	6.41e-210	2.27997	0.699	0.15	1.12e-205	RGS16	12	Smooth Muscle Cell	Esophagus
563	0	2.22196	0.568	0.035	0	SORBS2	12	Smooth Muscle Cell	Esophagus
564	7.47e-160	2.19864	0.986	0.737	1.31e-155	MT2A	12	Smooth Muscle Cell	Esophagus
565	0	2.06966	0.478	0.031	0	MT1A	12	Smooth Muscle Cell	Esophagus
566	0	2.00671	0.601	0.012	0	PPP1R14A	12	Smooth Muscle Cell	Esophagus
567	1.76e-101	1.96743	0.134	0.007	3.09e-97	CCL19	12	Smooth Muscle Cell	Esophagus
568	3.27e-286	1.95398	0.746	0.123	5.74e-282	LBH	12	Smooth Muscle Cell	Esophagus
569	2.24e-252	1.93684	0.964	0.288	3.93e-248	IGFBP7	12	Smooth Muscle Cell	Esophagus
570	0	1.80652	0.601	0.046	0	TINAGL1	12	Smooth Muscle Cell	Esophagus
571	9.36e-234	1.79739	0.839	0.211	1.64e-229	CAV1	12	Smooth Muscle Cell	Esophagus
572	5.19e-273	1.79313	0.505	0.049	9.09e-269	SNCG	12	Smooth Muscle Cell	Esophagus
573	0	1.79027	0.544	0.042	0	MYLK	12	Smooth Muscle Cell	Esophagus
574	0	1.74278	0.393	0.001	0	PLN	12	Smooth Muscle Cell	Esophagus
575	4.1e-132	1.73757	0.891	0.666	7.18e-128	DSTN	12	Smooth Muscle Cell	Esophagus
576	1.06e-198	1.7219	0.383	0.038	1.86e-194	NDUFA4L2	12	Smooth Muscle Cell	Esophagus
577	1.06e-83	1.71516	0.585	0.254	1.86e-79	NET1	12	Smooth Muscle Cell	Esophagus
578	1.29e-276	1.70693	0.486	0.045	2.26e-272	ISYNA1	12	Smooth Muscle Cell	Esophagus
579	8.62e-240	1.70553	0.536	0.065	1.51e-235	C11orf96	12	Smooth Muscle Cell	Esophagus
580	2.85e-186	1.67892	0.956	0.467	4.99e-182	CALD1	12	Smooth Muscle Cell	Esophagus
581	0	1.66481	0.475	0.014	0	LMOD1	12	Smooth Muscle Cell	Esophagus
582	3.04e-198	1.59183	0.65	0.128	5.33e-194	CPE	12	Smooth Muscle Cell	Esophagus
583	0	1.57213	0.426	0.025	0	MCAM	12	Smooth Muscle Cell	Esophagus
584	0	1.56888	0.298	0.002	0	HIGD1B	12	Smooth Muscle Cell	Esophagus
585	1.71e-157	1.56738	0.475	0.084	3e-153	HES4	12	Smooth Muscle Cell	Esophagus
586	4.67e-128	1.56572	0.587	0.166	8.19e-124	FLNA	12	Smooth Muscle Cell	Esophagus
587	8.39e-277	1.56354	0.456	0.037	1.47e-272	PTP4A3	12	Smooth Muscle Cell	Esophagus
588	2.78e-73	1.5592	0.615	0.317	4.87e-69	CSRP2	12	Smooth Muscle Cell	Esophagus
589	8.27e-127	1.5459	0.495	0.116	1.45e-122	NOTCH3	12	Smooth Muscle Cell	Esophagus
590	1.19e-110	1.53372	0.56	0.173	2.08e-106	PPP1R12A	12	Smooth Muscle Cell	Esophagus
591	7.65e-183	1.53153	0.5	0.077	1.34e-178	RASL11A	12	Smooth Muscle Cell	Esophagus
592	1.64e-203	1.52596	0.557	0.085	2.88e-199	BCAM	12	Smooth Muscle Cell	Esophagus
593	0	1.52077	0.369	0.006	0	CNN1	12	Smooth Muscle Cell	Esophagus
594	2.38e-74	1.52002	0.53	0.214	4.17e-70	CSRP1	12	Smooth Muscle Cell	Esophagus
595	0	1.47226	0.418	0.024	0	RCAN2	12	Smooth Muscle Cell	Esophagus
596	8.35e-107	1.45545	0.44	0.102	1.47e-102	MTHFD2	12	Smooth Muscle Cell	Esophagus
597	3.17e-206	1.45194	0.246	0.012	5.55e-202	FABP4	12	Smooth Muscle Cell	Esophagus
598	4.81e-143	1.43385	0.973	0.73	8.43e-139	GADD45B	12	Smooth Muscle Cell	Esophagus
599	8.85e-287	1.43272	0.355	0.019	1.55e-282	COX4I2	12	Smooth Muscle Cell	Esophagus
600	8.13e-61	1.42971	0.596	0.263	1.43e-56	CCL2	12	Smooth Muscle Cell	Esophagus
601	5.87e-278	3.38861	0.66	0.084	1.03e-273	RNASE1	13	Macrophage	Esophagus
602	0	3.26726	0.825	0.005	0	C1QB	13	Macrophage	Esophagus
603	0	3.16847	0.834	0.005	0	C1QA	13	Macrophage	Esophagus
604	0	3.10749	0.969	0.006	0	TYROBP	13	Macrophage	Esophagus
605	0	3.10118	0.721	0.002	0	LYZ	13	Macrophage	Esophagus
606	0	2.94769	0.948	0.155	0	HLA-DRA	13	Macrophage	Esophagus
607	0	2.94197	0.791	0.004	0	C1QC	13	Macrophage	Esophagus
608	0	2.85917	0.942	0.08	0	SRGN	13	Macrophage	Esophagus
609	0	2.67488	0.945	0.161	0	HLA-DRB1	13	Macrophage	Esophagus
610	0	2.54635	0.804	0.004	0	AIF1	13	Macrophage	Esophagus
611	1.46e-215	2.52794	0.988	0.385	2.57e-211	CD74	13	Macrophage	Esophagus
612	0	2.50745	0.801	0.002	0	MS4A6A	13	Macrophage	Esophagus
613	1.62e-176	2.50421	0.531	0.083	2.84e-172	CXCL8	13	Macrophage	Esophagus
614	0	2.49209	0.81	0.094	0	HLA-DPA1	13	Macrophage	Esophagus
615	0	2.46158	0.77	0.003	0	FCER1G	13	Macrophage	Esophagus
616	0	2.42869	0.819	0.11	0	HLA-DPB1	13	Macrophage	Esophagus
617	0	2.35676	0.298	0.004	0	CCL3	13	Macrophage	Esophagus
618	0	2.34434	0.871	0.102	0	HLA-DRB5	13	Macrophage	Esophagus
619	0	2.28351	0.623	0.015	0	RGS1	13	Macrophage	Esophagus
620	0	2.24673	0.528	0.012	0	STAB1	13	Macrophage	Esophagus
621	0	2.22067	0.304	0.004	0	CCL4L2	13	Macrophage	Esophagus
622	0	2.21017	0.589	0.006	0	GPR183	13	Macrophage	Esophagus
623	1.14e-291	2.11964	0.359	0.016	2e-287	CCL4	13	Macrophage	Esophagus
624	0	2.07937	0.282	0.001	0	CCL3L3	13	Macrophage	Esophagus
625	0	2.0628	0.681	0.076	0	HLA-DQB1	13	Macrophage	Esophagus
626	0	2.05365	0.387	0.01	0	IL1B	13	Macrophage	Esophagus
627	7.2e-98	2.01082	0.423	0.09	1.26e-93	CXCL3	13	Macrophage	Esophagus
628	0	1.96777	0.534	0.008	0	ALOX5AP	13	Macrophage	Esophagus
629	0	1.95749	0.586	0.045	0	HLA-DQA1	13	Macrophage	Esophagus
630	0	1.95347	0.525	0.002	0	MS4A7	13	Macrophage	Esophagus
631	0	1.94295	0.396	0.001	0	FOLR2	13	Macrophage	Esophagus
632	2.81e-303	1.9066	0.656	0.073	4.93e-299	CD83	13	Macrophage	Esophagus
633	0	1.8931	0.613	0.002	0	CYBB	13	Macrophage	Esophagus
634	0	1.88307	0.613	0.015	0	LAPTM5	13	Macrophage	Esophagus
635	3.8e-116	1.85814	0.445	0.086	6.67e-112	LGMN	13	Macrophage	Esophagus
636	2.5e-30	1.83133	0.586	0.491	4.39e-26	SEPP1	13	Macrophage	Esophagus
637	2.59e-231	1.82413	0.656	0.101	4.55e-227	CD68	13	Macrophage	Esophagus
638	0	1.80345	0.469	0.004	0	C5AR1	13	Macrophage	Esophagus
639	0	1.79751	0.374	0.001	0	NLRP3	13	Macrophage	Esophagus
640	0	1.79252	0.417	0.016	0	F13A1	13	Macrophage	Esophagus
641	0	1.7788	0.515	0.03	0	CD14	13	Macrophage	Esophagus
642	0	1.75944	0.598	0.055	0	CTSS	13	Macrophage	Esophagus
643	0	1.74136	0.451	0.001	0	MRC1	13	Macrophage	Esophagus
644	3.05e-289	1.73766	0.626	0.067	5.35e-285	HLA-DMA	13	Macrophage	Esophagus
645	3.78e-232	1.73574	0.518	0.058	6.62e-228	COTL1	13	Macrophage	Esophagus
646	4.99e-165	1.73034	1	0.984	8.76e-161	FTL	13	Macrophage	Esophagus
647	1.23e-228	1.71225	0.595	0.08	2.16e-224	RGS2	13	Macrophage	Esophagus
648	0	1.68246	0.54	0.029	0	CXCR4	13	Macrophage	Esophagus
649	2.2e-78	1.66241	0.666	0.317	3.86e-74	INSIG1	13	Macrophage	Esophagus
650	0	1.65665	0.383	0.001	0	MS4A4A	13	Macrophage	Esophagus
651	0	3.27314	0.584	0.021	0	CCL4	14	NK/T Cell	Esophagus
652	0	2.93994	0.584	0.005	0	CCL5	14	NK/T Cell	Esophagus
653	0	2.70952	0.816	0.016	0	CD52	14	NK/T Cell	Esophagus
654	0	2.6388	0.752	0.013	0	CD69	14	NK/T Cell	Esophagus
655	0	2.42302	0.792	0.037	0	CXCR4	14	NK/T Cell	Esophagus
656	2.13e-115	2.31843	0.736	0.111	3.74e-111	IL32	14	NK/T Cell	Esophagus
657	0	2.00437	0.44	0.001	0	NKG7	14	NK/T Cell	Esophagus
658	1.78e-256	1.9169	0.536	0.022	3.12e-252	PTPRC	14	NK/T Cell	Esophagus
659	0	1.87487	0.488	0.007	0	PTPRCAP	14	NK/T Cell	Esophagus
660	0	1.87355	0.48	0.003	0	CD3E	14	NK/T Cell	Esophagus
661	0	1.84899	0.328	0.001	0	XCL1	14	NK/T Cell	Esophagus
662	2.52e-284	1.78412	0.52	0.018	4.41e-280	CORO1A	14	NK/T Cell	Esophagus
663	9.4e-263	1.7427	0.488	0.017	1.65e-258	LCP1	14	NK/T Cell	Esophagus
664	0	1.71327	0.256	0.001	0	XCL2	14	NK/T Cell	Esophagus
665	1.76e-72	1.70797	0.536	0.09	3.08e-68	DUSP2	14	NK/T Cell	Esophagus
666	1.77e-157	1.70509	0.432	0.025	3.11e-153	CD37	14	NK/T Cell	Esophagus
667	0	1.69717	0.392	0.003	0	CD3D	14	NK/T Cell	Esophagus
668	2.68e-174	1.68837	0.424	0.021	4.69e-170	HCST	14	NK/T Cell	Esophagus
669	0	1.67773	0.352	0.004	0	CD7	14	NK/T Cell	Esophagus
670	3.06e-223	1.63438	0.48	0.021	5.37e-219	RAC2	14	NK/T Cell	Esophagus
671	6.3e-124	1.60357	0.76	0.102	1.1e-119	SRGN	14	NK/T Cell	Esophagus
672	0	1.58635	0.264	0.002	0	KLRB1	14	NK/T Cell	Esophagus
673	3.43e-261	1.55714	0.296	0.005	6.01e-257	IL7R	14	NK/T Cell	Esophagus
674	1.38e-95	1.54332	0.544	0.068	2.42e-91	ARHGDIB	14	NK/T Cell	Esophagus
675	1.4e-60	1.53641	0.192	0.013	2.45e-56	CCL4L2	14	NK/T Cell	Esophagus
676	0	1.52584	0.312	0.001	0	GZMA	14	NK/T Cell	Esophagus
677	7.97e-44	1.46278	0.936	0.738	1.4e-39	BTG1	14	NK/T Cell	Esophagus
678	1.52e-30	1.45793	0.76	0.429	2.66e-26	TSC22D3	14	NK/T Cell	Esophagus
679	6.21e-113	1.45715	0.352	0.023	1.09e-108	ALOX5AP	14	NK/T Cell	Esophagus
680	0	1.43246	0.264	0.001	0	GZMB	14	NK/T Cell	Esophagus
681	3.46e-50	1.42066	1	0.879	6.07e-46	TMSB4X	14	NK/T Cell	Esophagus
682	0	1.40504	0.304	0.001	0	CD2	14	NK/T Cell	Esophagus
683	0	1.3908	0.288	0.002	0	CD8A	14	NK/T Cell	Esophagus
684	0	1.3814	0.272	0.001	0	CTSW	14	NK/T Cell	Esophagus
685	1.71e-165	1.34251	0.336	0.013	3e-161	CYTIP	14	NK/T Cell	Esophagus
686	1.21e-49	1.34048	0.408	0.07	2.12e-45	COTL1	14	NK/T Cell	Esophagus
687	5.79e-259	1.32743	0.184	0.001	1.02e-254	RP11-291B21.2	14	NK/T Cell	Esophagus
688	1.43e-241	1.32348	0.272	0.004	2.52e-237	LTB	14	NK/T Cell	Esophagus
689	7.25e-28	1.30617	0.368	0.095	1.27e-23	PRDM1	14	NK/T Cell	Esophagus
690	9.24e-59	1.28914	0.376	0.052	1.62e-54	STK17B	14	NK/T Cell	Esophagus
691	4.81e-90	1.27246	0.368	0.031	8.43e-86	LAPTM5	14	NK/T Cell	Esophagus
692	0	1.25803	0.2	0.001	0	KLRC1	14	NK/T Cell	Esophagus
693	3.48e-109	1.23087	0.264	0.013	6.11e-105	SAMSN1	14	NK/T Cell	Esophagus
694	1.54e-98	1.21066	0.24	0.012	2.7e-94	TNF	14	NK/T Cell	Esophagus
695	4.48e-29	1.20319	0.336	0.079	7.86e-25	STK4	14	NK/T Cell	Esophagus
696	3.07e-48	1.19658	0.28	0.033	5.38e-44	RGS1	14	NK/T Cell	Esophagus
697	1.47e-123	1.17418	0.304	0.015	2.58e-119	TAGAP	14	NK/T Cell	Esophagus
698	3.26e-33	1.16742	0.92	0.799	5.72e-29	ZFP36L2	14	NK/T Cell	Esophagus
699	2.9e-142	1.15003	0.264	0.009	5.08e-138	CD48	14	NK/T Cell	Esophagus
700	0	1.1465	0.264	0.001	0	CD3G	14	NK/T Cell	Esophagus
701	5.87e-93	3.42938	1	0.286	1.03e-88	APOD	15	Fibroblast APOD_high	Esophagus
702	9.73e-146	2.38865	0.641	0.054	1.71e-141	RARRES1	15	Fibroblast APOD_high	Esophagus
703	3.74e-114	1.99395	0.67	0.076	6.56e-110	CYP1B1	15	Fibroblast APOD_high	Esophagus
704	1.89e-203	1.90923	0.243	0.004	3.32e-199	ANGPTL7	15	Fibroblast APOD_high	Esophagus
705	3.54e-63	1.64656	0.932	0.308	6.2e-59	IGFBP7	15	Fibroblast APOD_high	Esophagus
706	7.33e-41	1.47862	0.447	0.084	1.29e-36	PI16	15	Fibroblast APOD_high	Esophagus
707	1.03e-38	1.43867	0.903	0.355	1.81e-34	IGFBP5	15	Fibroblast APOD_high	Esophagus
708	5.43e-36	1.42741	0.66	0.217	9.52e-32	CFH	15	Fibroblast APOD_high	Esophagus
709	4.19e-30	1.32256	0.524	0.129	7.35e-26	PTGDS	15	Fibroblast APOD_high	Esophagus
710	1.16e-223	1.3163	0.252	0.003	2.03e-219	CDH19	15	Fibroblast APOD_high	Esophagus
711	2.37e-41	1.31322	0.99	0.619	4.16e-37	GSN	15	Fibroblast APOD_high	Esophagus
712	7.48e-24	1.29131	0.806	0.429	1.31e-19	TIMP1	15	Fibroblast APOD_high	Esophagus
713	1.87e-33	1.26992	0.816	0.378	3.28e-29	IFI27	15	Fibroblast APOD_high	Esophagus
714	4.8e-33	1.25936	0.553	0.158	8.42e-29	IFI6	15	Fibroblast APOD_high	Esophagus
715	5.12e-57	1.21532	0.913	0.251	8.97e-53	IGFBP6	15	Fibroblast APOD_high	Esophagus
716	2.13e-14	1.16022	0.524	0.287	3.73e-10	SOX9	15	Fibroblast APOD_high	Esophagus
717	2.27e-35	1.15375	0.369	0.068	3.98e-31	BAMBI	15	Fibroblast APOD_high	Esophagus
718	5.08e-106	1.15061	0.165	0.004	8.9e-102	FGFBP2	15	Fibroblast APOD_high	Esophagus
719	3.08e-27	1.12607	0.223	0.033	5.41e-23	ADH1C	15	Fibroblast APOD_high	Esophagus
720	8.42e-33	1.1145	0.34	0.061	1.48e-28	ABCA10	15	Fibroblast APOD_high	Esophagus
721	2.82e-32	1.11346	0.612	0.185	4.94e-28	ABCA8	15	Fibroblast APOD_high	Esophagus
722	3.97e-23	1.10418	0.534	0.19	6.96e-19	BST2	15	Fibroblast APOD_high	Esophagus
723	4.07e-25	1.06365	0.379	0.091	7.14e-21	PDGFRL	15	Fibroblast APOD_high	Esophagus
724	1.8e-18	1.06332	0.466	0.169	3.15e-14	AKAP12	15	Fibroblast APOD_high	Esophagus
725	3.71e-18	1.06047	0.34	0.096	6.51e-14	FMO2	15	Fibroblast APOD_high	Esophagus
726	2.71e-53	1.05263	0.204	0.014	4.76e-49	GPC3	15	Fibroblast APOD_high	Esophagus
727	1.33e-46	1.04448	0.981	0.315	2.33e-42	LUM	15	Fibroblast APOD_high	Esophagus
728	2.27e-34	1.02533	0.854	0.315	3.97e-30	C1S	15	Fibroblast APOD_high	Esophagus
729	8.25e-48	1.02207	0.252	0.024	1.45e-43	MEOX2	15	Fibroblast APOD_high	Esophagus
730	3.1e-15	1.00565	0.583	0.273	5.44e-11	CCL2	15	Fibroblast APOD_high	Esophagus
731	2.67e-31	0.979923	0.99	0.547	4.68e-27	VIM	15	Fibroblast APOD_high	Esophagus
732	1.22e-24	0.960587	0.699	0.262	2.13e-20	FN1	15	Fibroblast APOD_high	Esophagus
733	9.44e-26	0.939293	0.893	0.434	1.66e-21	LGALS1	15	Fibroblast APOD_high	Esophagus
734	1.29e-12	0.931143	0.33	0.117	2.27e-08	CTGF	15	Fibroblast APOD_high	Esophagus
735	3.13e-21	0.928529	0.534	0.2	5.5e-17	NR2F2	15	Fibroblast APOD_high	Esophagus
736	7.17e-17	0.916776	0.67	0.371	1.26e-12	TCF4	15	Fibroblast APOD_high	Esophagus
737	3.84e-29	0.90717	0.291	0.05	6.74e-25	VIT	15	Fibroblast APOD_high	Esophagus
738	1.19e-76	0.906961	0.223	0.011	2.09e-72	EBF2	15	Fibroblast APOD_high	Esophagus
739	1.08e-25	0.905752	0.136	0.013	1.89e-21	INHBA	15	Fibroblast APOD_high	Esophagus
740	5.13e-50	0.891319	0.194	0.013	9e-46	SFRP4	15	Fibroblast APOD_high	Esophagus
741	1.51e-17	0.873984	0.466	0.168	2.65e-13	FGF7	15	Fibroblast APOD_high	Esophagus
742	2.78e-11	0.849487	0.369	0.156	4.88e-07	ALDH1A1	15	Fibroblast APOD_high	Esophagus
743	2.18e-12	0.848234	0.66	0.443	3.83e-08	ID2	15	Fibroblast APOD_high	Esophagus
744	7.75e-16	0.846584	0.398	0.129	1.36e-11	SCN7A	15	Fibroblast APOD_high	Esophagus
745	1.11e-29	0.845112	0.194	0.022	1.95e-25	C2orf40	15	Fibroblast APOD_high	Esophagus
746	1.03e-17	0.84401	0.65	0.307	1.8e-13	ADAMTS1	15	Fibroblast APOD_high	Esophagus
747	3.48e-24	0.840821	0.874	0.4	6.11e-20	SERPING1	15	Fibroblast APOD_high	Esophagus
748	3.05e-15	0.798543	0.262	0.07	5.35e-11	BNC2	15	Fibroblast APOD_high	Esophagus
749	3.93e-17	0.797722	0.165	0.028	6.9e-13	HSD11B1	15	Fibroblast APOD_high	Esophagus
750	2.72e-19	0.796636	0.738	0.332	4.76e-15	PLAC9	15	Fibroblast APOD_high	Esophagus
751	0	6.50893	0.98	0.019	0	JCHAIN	16	Plasma Cell	Esophagus
752	2.24e-68	6.23217	0.143	0.005	3.93e-64	IGLV1-40	16	Plasma Cell	Esophagus
753	1.11e-47	5.98291	0.163	0.01	1.95e-43	IGKV3-20	16	Plasma Cell	Esophagus
754	2.77e-58	5.66956	0.102	0.003	4.86e-54	IGLV1-51	16	Plasma Cell	Esophagus
755	9.5e-73	5.53003	0.112	0.002	1.67e-68	IGLV2-14	16	Plasma Cell	Esophagus
756	1.5e-108	5.44709	0.153	0.003	2.64e-104	IGKV1-5	16	Plasma Cell	Esophagus
757	1.49e-280	5.37679	0.245	0.002	2.61e-276	IGKV4-1	16	Plasma Cell	Esophagus
758	0	5.2145	0.898	0.004	0	IGHA1	16	Plasma Cell	Esophagus
759	1.25e-169	4.97527	0.133	0.001	2.2e-165	IGKV1D-13	16	Plasma Cell	Esophagus
760	0	4.97486	0.378	0.001	0	IGLV3-1	16	Plasma Cell	Esophagus
761	0	4.97221	0.878	0.007	0	IGHA2	16	Plasma Cell	Esophagus
762	2.7e-215	4.95006	0.153	0.001	4.73e-211	IGKV1-39	16	Plasma Cell	Esophagus
763	2.75e-118	4.9483	0.102	0.001	4.82e-114	IGHV4-39	16	Plasma Cell	Esophagus
764	1.39e-144	4.90588	0.122	0.001	2.43e-140	IGHV3-30	16	Plasma Cell	Esophagus
765	1.95e-137	4.85074	0.122	0.001	3.42e-133	IGHV3-74	16	Plasma Cell	Esophagus
766	1.36e-163	4.76836	0.143	0.001	2.39e-159	IGHV3-23	16	Plasma Cell	Esophagus
767	0	4.76755	0.255	0.001	0	IGKV1-12	16	Plasma Cell	Esophagus
768	7.08e-189	4.73393	0.133	0.001	1.24e-184	IGHV4-59	16	Plasma Cell	Esophagus
769	0	4.6687	0.673	0.006	0	IGKC	16	Plasma Cell	Esophagus
770	1.12e-251	4.56519	0.153	0	1.96e-247	IGKV1D-39	16	Plasma Cell	Esophagus
771	8e-87	4.15863	0.102	0.001	1.4e-82	IGHV2-5	16	Plasma Cell	Esophagus
772	0	4.01253	0.367	0.003	0	IGLC2	16	Plasma Cell	Esophagus
773	0	3.05106	0.969	0.001	0	MZB1	16	Plasma Cell	Esophagus
774	0	2.70574	0.173	0	0	IGHV3-33	16	Plasma Cell	Esophagus
775	6.35e-70	2.42717	1	0.556	1.11e-65	SSR4	16	Plasma Cell	Esophagus
776	0	2.34568	0.888	0.003	0	DERL3	16	Plasma Cell	Esophagus
777	0	2.16277	0.867	0.004	0	CD79A	16	Plasma Cell	Esophagus
778	0	2.14132	0.673	0.001	0	IGLL5	16	Plasma Cell	Esophagus
779	9e-247	1.84724	0.143	0	1.58e-242	IGHG1	16	Plasma Cell	Esophagus
780	1.89e-59	1.83445	0.969	0.416	3.31e-55	HERPUD1	16	Plasma Cell	Esophagus
781	1.97e-174	1.79513	0.173	0.002	3.46e-170	IGLC3	16	Plasma Cell	Esophagus
782	9.29e-84	1.77068	0.939	0.232	1.63e-79	XBP1	16	Plasma Cell	Esophagus
783	1.34e-69	1.64536	0.959	0.291	2.36e-65	CYBA	16	Plasma Cell	Esophagus
784	1.4e-114	1.59229	0.765	0.096	2.45e-110	FKBP11	16	Plasma Cell	Esophagus
785	1.86e-120	1.57019	0.786	0.099	3.27e-116	SEC11C	16	Plasma Cell	Esophagus
786	2.82e-104	1.53811	0.724	0.092	4.95e-100	PRDM1	16	Plasma Cell	Esophagus
787	5.71e-40	1.49357	0.908	0.428	1e-35	TSC22D3	16	Plasma Cell	Esophagus
788	5.12e-198	1.35319	0.612	0.03	8.98e-194	RGS1	16	Plasma Cell	Esophagus
789	0	1.3206	0.633	0	0	TNFRSF17	16	Plasma Cell	Esophagus
790	5.35e-139	1.27536	0.582	0.043	9.38e-135	PIM2	16	Plasma Cell	Esophagus
791	2.99e-34	1.25548	0.98	0.586	5.25e-30	HSP90B1	16	Plasma Cell	Esophagus
792	0	1.24015	0.643	0.003	0	POU2AF1	16	Plasma Cell	Esophagus
793	5.84e-07	1.2192	0.112	0.028	0.0102371	CCL4	16	Plasma Cell	Esophagus
794	6.99e-58	1.21598	0.735	0.164	1.23e-53	UBE2J1	16	Plasma Cell	Esophagus
795	9.21e-49	1.21214	0.582	0.113	1.62e-44	ANKRD28	16	Plasma Cell	Esophagus
796	1.41e-119	1.19158	0.867	0.102	2.48e-115	SRGN	16	Plasma Cell	Esophagus
797	3.93e-80	1.15625	0.622	0.085	6.89e-76	SDF2L1	16	Plasma Cell	Esophagus
798	5.8e-56	1.15473	0.694	0.133	1.02e-51	ITM2C	16	Plasma Cell	Esophagus
799	0	1.14228	0.265	0	0	IGLV6-57	16	Plasma Cell	Esophagus
800	7.15e-101	1.08335	0.571	0.055	1.25e-96	FAM46C	16	Plasma Cell	Esophagus
801	0	3.23754	0.596	0.004	0	CHI3L1	17	Fibroblast CHI3L1_high	Esophagus
802	1.91e-68	3.00197	1	0.428	3.35e-64	TIMP1	17	Fibroblast CHI3L1_high	Esophagus
803	1.14e-251	2.66892	0.888	0.053	2e-247	RARRES1	17	Fibroblast CHI3L1_high	Esophagus
804	1.15e-125	2.52953	0.809	0.087	2.01e-121	PLA2G2A	17	Fibroblast CHI3L1_high	Esophagus
805	4.31e-82	2.11722	0.966	0.226	7.56e-78	C3	17	Fibroblast CHI3L1_high	Esophagus
806	4.35e-91	2.00696	0.899	0.165	7.63e-87	EFEMP1	17	Fibroblast CHI3L1_high	Esophagus
807	3.16e-100	1.70656	0.91	0.149	5.54e-96	NNMT	17	Fibroblast CHI3L1_high	Esophagus
808	4.46e-30	1.62397	0.685	0.231	7.82e-26	SERPINE2	17	Fibroblast CHI3L1_high	Esophagus
809	6.08e-27	1.60549	0.764	0.311	1.07e-22	IGFBP7	17	Fibroblast CHI3L1_high	Esophagus
810	4.86e-57	1.57764	0.674	0.123	8.53e-53	BGN	17	Fibroblast CHI3L1_high	Esophagus
811	9.78e-109	1.40241	0.596	0.051	1.72e-104	PROCR	17	Fibroblast CHI3L1_high	Esophagus
812	2.18e-122	1.3998	0.831	0.089	3.83e-118	PRRX1	17	Fibroblast CHI3L1_high	Esophagus
813	7.52e-103	1.36974	0.303	0.013	1.32e-98	PTX3	17	Fibroblast CHI3L1_high	Esophagus
814	1.13e-82	1.35364	0.573	0.062	1.98e-78	THY1	17	Fibroblast CHI3L1_high	Esophagus
815	1.61e-90	1.3432	0.843	0.124	2.82e-86	SRPX	17	Fibroblast CHI3L1_high	Esophagus
816	7.37e-43	1.29919	0.978	0.669	1.29e-38	PPIB	17	Fibroblast CHI3L1_high	Esophagus
817	2.14e-48	1.299	0.854	0.228	3.75e-44	COL6A3	17	Fibroblast CHI3L1_high	Esophagus
818	2.24e-43	1.29862	0.876	0.334	3.93e-39	PDIA6	17	Fibroblast CHI3L1_high	Esophagus
819	1e-67	1.27774	0.854	0.164	1.76e-63	FSTL1	17	Fibroblast CHI3L1_high	Esophagus
820	1.9e-48	1.27242	0.955	0.304	3.33e-44	SERPINF1	17	Fibroblast CHI3L1_high	Esophagus
821	1.54e-42	1.25176	0.989	0.586	2.7e-38	HSP90B1	17	Fibroblast CHI3L1_high	Esophagus
822	2.35e-39	1.21756	0.978	0.588	4.11e-35	CD63	17	Fibroblast CHI3L1_high	Esophagus
823	2.46e-36	1.18798	0.966	0.449	4.32e-32	IGFBP4	17	Fibroblast CHI3L1_high	Esophagus
824	3.9e-53	1.17715	0.528	0.078	6.84e-49	CYP1B1	17	Fibroblast CHI3L1_high	Esophagus
825	1.33e-90	1.16414	0.506	0.043	2.33e-86	PTGIS	17	Fibroblast CHI3L1_high	Esophagus
826	9.07e-23	1.15962	0.831	0.456	1.59e-18	SOD2	17	Fibroblast CHI3L1_high	Esophagus
827	7.2e-46	1.15306	0.18	0.011	1.26e-41	CCL19	17	Fibroblast CHI3L1_high	Esophagus
828	3.35e-44	1.13706	0.831	0.224	5.87e-40	PCOLCE	17	Fibroblast CHI3L1_high	Esophagus
829	5.47e-58	1.11995	0.753	0.139	9.59e-54	MXRA8	17	Fibroblast CHI3L1_high	Esophagus
830	3.94e-40	1.11788	0.685	0.167	6.91e-36	FGF7	17	Fibroblast CHI3L1_high	Esophagus
831	3.65e-58	1.10571	0.225	0.013	6.4e-54	SFRP4	17	Fibroblast CHI3L1_high	Esophagus
832	2.27e-43	1.10513	1	0.315	3.98e-39	C1S	17	Fibroblast CHI3L1_high	Esophagus
833	2.51e-50	1.10409	0.674	0.128	4.4e-46	CD248	17	Fibroblast CHI3L1_high	Esophagus
834	4.92e-35	1.10264	1	0.396	8.63e-31	MGP	17	Fibroblast CHI3L1_high	Esophagus
835	8.83e-42	1.09994	0.697	0.159	1.55e-37	AEBP1	17	Fibroblast CHI3L1_high	Esophagus
836	3.09e-55	1.09909	0.652	0.113	5.42e-51	VCAN	17	Fibroblast CHI3L1_high	Esophagus
837	5.98e-41	1.09163	0.652	0.145	1.05e-36	SERPINH1	17	Fibroblast CHI3L1_high	Esophagus
838	3.61e-39	1.09043	0.876	0.286	6.34e-35	SELM	17	Fibroblast CHI3L1_high	Esophagus
839	6.34e-28	1.08444	0.876	0.511	1.11e-23	LY6E	17	Fibroblast CHI3L1_high	Esophagus
840	3.36e-40	1.07821	0.831	0.23	5.89e-36	COL1A1	17	Fibroblast CHI3L1_high	Esophagus
841	1.15e-37	1.07179	0.809	0.233	2.02e-33	C1R	17	Fibroblast CHI3L1_high	Esophagus
842	5.57e-30	1.05398	0.674	0.197	9.77e-26	CTSL	17	Fibroblast CHI3L1_high	Esophagus
843	3.37e-28	1.05145	0.753	0.27	5.91e-24	CYR61	17	Fibroblast CHI3L1_high	Esophagus
844	3.66e-35	1.05027	0.685	0.175	6.41e-31	CRYAB	17	Fibroblast CHI3L1_high	Esophagus
845	1.71e-37	1.04522	0.955	0.317	3e-33	COL1A2	17	Fibroblast CHI3L1_high	Esophagus
846	1.52e-27	1.03888	0.989	0.745	2.67e-23	MT2A	17	Fibroblast CHI3L1_high	Esophagus
847	9.77e-37	1.03604	0.933	0.322	1.71e-32	CLU	17	Fibroblast CHI3L1_high	Esophagus
848	2.07e-79	1.0295	0.483	0.045	3.63e-75	PDPN	17	Fibroblast CHI3L1_high	Esophagus
849	6.98e-33	1.02412	0.539	0.116	1.22e-28	CTGF	17	Fibroblast CHI3L1_high	Esophagus
850	1.71e-33	1.01351	0.955	0.522	2.99e-29	MGST1	17	Fibroblast CHI3L1_high	Esophagus
851	1.63e-63	2.08691	0.918	0.23	2.86e-59	CAV1	18	Endothelial Cell CAV1_high	Esophagus
852	1.68e-128	2.01881	0.726	0.056	2.94e-124	CLDN5	18	Endothelial Cell CAV1_high	Esophagus
853	5.77e-120	1.92971	0.781	0.071	1.01e-115	PECAM1	18	Endothelial Cell CAV1_high	Esophagus
854	3.51e-32	1.92287	0.534	0.117	6.15e-28	CTGF	18	Endothelial Cell CAV1_high	Esophagus
855	2.57e-151	1.90492	0.603	0.033	4.51e-147	ICAM2	18	Endothelial Cell CAV1_high	Esophagus
856	2.22e-69	1.89112	0.575	0.066	3.9e-65	IGF2	18	Endothelial Cell CAV1_high	Esophagus
857	1.06e-102	1.88917	0.699	0.066	1.85e-98	EGFL7	18	Endothelial Cell CAV1_high	Esophagus
858	2.81e-71	1.87996	0.836	0.144	4.94e-67	RAMP2	18	Endothelial Cell CAV1_high	Esophagus
859	1.22e-43	1.85513	0.767	0.211	2.14e-39	EPAS1	18	Endothelial Cell CAV1_high	Esophagus
860	5.28e-43	1.85155	0.959	0.452	9.25e-39	TM4SF1	18	Endothelial Cell CAV1_high	Esophagus
861	1.78e-83	1.81744	0.575	0.056	3.12e-79	SLC9A3R2	18	Endothelial Cell CAV1_high	Esophagus
862	3.46e-190	1.7912	0.589	0.024	6.08e-186	PODXL	18	Endothelial Cell CAV1_high	Esophagus
863	3.26e-88	1.75281	0.562	0.049	5.71e-84	CD93	18	Endothelial Cell CAV1_high	Esophagus
864	2.33e-71	1.74965	0.384	0.028	4.09e-67	IGFBP3	18	Endothelial Cell CAV1_high	Esophagus
865	9.02e-34	1.72469	0.644	0.175	1.58e-29	KCTD12	18	Endothelial Cell CAV1_high	Esophagus
866	2.63e-57	1.72466	0.781	0.153	4.61e-53	CRIP2	18	Endothelial Cell CAV1_high	Esophagus
867	8.14e-65	1.71985	0.712	0.106	1.43e-60	SRGN	18	Endothelial Cell CAV1_high	Esophagus
868	1.41e-66	1.71896	0.575	0.07	2.46e-62	CLEC14A	18	Endothelial Cell CAV1_high	Esophagus
869	1.12e-40	1.69763	0.918	0.379	1.96e-36	IFI27	18	Endothelial Cell CAV1_high	Esophagus
870	6.32e-38	1.65776	0.767	0.245	1.11e-33	STOM	18	Endothelial Cell CAV1_high	Esophagus
871	8.23e-25	1.64536	0.384	0.078	1.44e-20	EDN1	18	Endothelial Cell CAV1_high	Esophagus
872	1.38e-83	1.60223	0.521	0.044	2.42e-79	GIMAP4	18	Endothelial Cell CAV1_high	Esophagus
873	8.18e-98	1.60193	0.507	0.035	1.44e-93	SOX18	18	Endothelial Cell CAV1_high	Esophagus
874	3.47e-41	1.57162	0.986	0.449	6.09e-37	IFITM1	18	Endothelial Cell CAV1_high	Esophagus
875	1.53e-30	1.57081	0.904	0.505	2.69e-26	ID1	18	Endothelial Cell CAV1_high	Esophagus
876	6.11e-45	1.54615	0.521	0.084	1.07e-40	PALMD	18	Endothelial Cell CAV1_high	Esophagus
877	6.6e-163	1.54602	0.493	0.019	1.16e-158	PTPRB	18	Endothelial Cell CAV1_high	Esophagus
878	1.94e-81	1.54172	0.466	0.036	3.39e-77	GATA2	18	Endothelial Cell CAV1_high	Esophagus
879	1.05e-217	1.53255	0.315	0.005	1.84e-213	GJA5	18	Endothelial Cell CAV1_high	Esophagus
880	1.71e-39	1.51984	0.589	0.116	3.01e-35	IL32	18	Endothelial Cell CAV1_high	Esophagus
881	5.31e-97	1.51751	0.589	0.048	9.31e-93	ESAM	18	Endothelial Cell CAV1_high	Esophagus
882	2.95e-76	1.50623	0.507	0.045	5.18e-72	MCTP1	18	Endothelial Cell CAV1_high	Esophagus
883	4.8e-34	1.50494	0.932	0.547	8.43e-30	HLA-E	18	Endothelial Cell CAV1_high	Esophagus
884	2.65e-14	1.49508	0.575	0.273	4.64e-10	CYR61	18	Endothelial Cell CAV1_high	Esophagus
885	1.5e-107	1.49352	0.466	0.027	2.63e-103	ARL15	18	Endothelial Cell CAV1_high	Esophagus
886	2.29e-50	1.43987	0.425	0.047	4.02e-46	ADGRL4	18	Endothelial Cell CAV1_high	Esophagus
887	1.14e-35	1.43178	0.959	0.449	2e-31	IFITM2	18	Endothelial Cell CAV1_high	Esophagus
888	3.91e-25	1.39301	0.904	0.781	6.85e-21	SRP14	18	Endothelial Cell CAV1_high	Esophagus
889	4.67e-61	1.3712	0.507	0.055	8.2e-57	EMCN	18	Endothelial Cell CAV1_high	Esophagus
890	4.85e-23	1.36815	0.63	0.22	8.51e-19	SOCS3	18	Endothelial Cell CAV1_high	Esophagus
891	9.54e-96	1.36516	0.397	0.022	1.67e-91	CDH5	18	Endothelial Cell CAV1_high	Esophagus
892	7.92e-20	1.34699	0.795	0.513	1.39e-15	MYL12A	18	Endothelial Cell CAV1_high	Esophagus
893	2.61e-69	1.34625	0.466	0.041	4.58e-65	S1PR1	18	Endothelial Cell CAV1_high	Esophagus
894	1.33e-76	1.33921	0.342	0.02	2.33e-72	ADGRF5	18	Endothelial Cell CAV1_high	Esophagus
895	4.56e-11	1.33657	0.603	0.331	8e-07	CXCL2	18	Endothelial Cell CAV1_high	Esophagus
896	3.85e-51	1.33435	0.849	0.183	6.76e-47	HLA-DRB1	18	Endothelial Cell CAV1_high	Esophagus
897	2.52e-57	1.32048	0.753	0.124	4.41e-53	HLA-DRB5	18	Endothelial Cell CAV1_high	Esophagus
898	6.14e-35	1.32045	1	0.754	1.08e-30	HLA-B	18	Endothelial Cell CAV1_high	Esophagus
899	4.48e-27	1.31513	0.63	0.191	7.87e-23	BST2	18	Endothelial Cell CAV1_high	Esophagus
900	2.26e-40	1.30641	1	0.402	3.97e-36	CD74	18	Endothelial Cell CAV1_high	Esophagus
901	1.11e-259	4.20801	0.246	0.001	1.94e-255	SCGB3A1	19	Columnar Epithelial Cell	Esophagus
902	1.06e-227	4.0427	0.574	0.015	1.85e-223	WFDC2	19	Columnar Epithelial Cell	Esophagus
903	1.36e-43	3.53149	0.836	0.21	2.39e-39	SLPI	19	Columnar Epithelial Cell	Esophagus
904	0	3.04479	0.574	0.009	0	LCN2	19	Columnar Epithelial Cell	Esophagus
905	7.37e-61	2.9523	0.918	0.21	1.29e-56	DEFB1	19	Columnar Epithelial Cell	Esophagus
906	0	2.9045	0.787	0.006	0	SAA1	19	Columnar Epithelial Cell	Esophagus
907	7.99e-162	2.86796	0.295	0.005	1.4e-157	PI3	19	Columnar Epithelial Cell	Esophagus
908	0	2.48002	0.689	0.001	0	MMP7	19	Columnar Epithelial Cell	Esophagus
909	0	2.31416	0.23	0.001	0	LTF	19	Columnar Epithelial Cell	Esophagus
910	3.53e-74	2.11875	0.787	0.097	6.19e-70	KRT14	19	Columnar Epithelial Cell	Esophagus
911	2.17e-295	2.00337	0.164	0	3.8e-291	BPIFB1	19	Columnar Epithelial Cell	Esophagus
912	0	1.79116	0.213	0	0	AZGP1	19	Columnar Epithelial Cell	Esophagus
913	1.12e-65	1.72303	0.475	0.041	1.97e-61	KRT7	19	Columnar Epithelial Cell	Esophagus
914	0	1.67878	0.279	0	0	ZG16B	19	Columnar Epithelial Cell	Esophagus
915	0	1.66086	0.443	0.001	0	MIA	19	Columnar Epithelial Cell	Esophagus
916	0	1.64948	0.754	0.002	0	KRT23	19	Columnar Epithelial Cell	Esophagus
917	4.29e-37	1.51226	0.902	0.286	7.52e-33	SOX9	19	Columnar Epithelial Cell	Esophagus
918	0	1.49987	0.262	0	0	PIGR	19	Columnar Epithelial Cell	Esophagus
919	2.76e-25	1.44122	0.902	0.324	4.84e-21	CLU	19	Columnar Epithelial Cell	Esophagus
920	9.24e-42	1.43459	0.607	0.108	1.62e-37	CXCL17	19	Columnar Epithelial Cell	Esophagus
921	5.36e-73	1.41065	0.311	0.015	9.41e-69	S100P	19	Columnar Epithelial Cell	Esophagus
922	6.9e-88	1.4071	0.639	0.054	1.21e-83	GMDS	19	Columnar Epithelial Cell	Esophagus
923	6.21e-32	1.38814	0.41	0.059	1.09e-27	KRT16	19	Columnar Epithelial Cell	Esophagus
924	0	1.3657	0.41	0.001	0	SAA2	19	Columnar Epithelial Cell	Esophagus
925	1.91e-38	1.34368	0.443	0.057	3.35e-34	KRT17	19	Columnar Epithelial Cell	Esophagus
926	1.42e-30	1.33919	0.984	0.391	2.49e-26	KRT19	19	Columnar Epithelial Cell	Esophagus
927	5.76e-25	1.32717	0.803	0.293	1.01e-20	ELF3	19	Columnar Epithelial Cell	Esophagus
928	2.71e-15	1.31541	0.443	0.129	4.75e-11	KRT6B	19	Columnar Epithelial Cell	Esophagus
929	0	1.22055	0.41	0.002	0	TCN1	19	Columnar Epithelial Cell	Esophagus
930	2.89e-21	1.17047	0.836	0.312	5.07e-17	CLDN4	19	Columnar Epithelial Cell	Esophagus
931	2.75e-13	1.15432	0.279	0.059	4.82e-09	RARRES1	19	Columnar Epithelial Cell	Esophagus
932	9.57e-25	1.15006	1	0.776	1.68e-20	SAT1	19	Columnar Epithelial Cell	Esophagus
933	9.41e-40	1.06599	0.492	0.069	1.65e-35	CENPW	19	Columnar Epithelial Cell	Esophagus
934	4.35e-28	1.06531	0.803	0.246	7.62e-24	KRT8	19	Columnar Epithelial Cell	Esophagus
935	7.9e-49	1.04852	0.459	0.049	1.38e-44	CARS	19	Columnar Epithelial Cell	Esophagus
936	1.62e-49	1.02491	0.541	0.065	2.84e-45	GPRC5A	19	Columnar Epithelial Cell	Esophagus
937	9.5e-06	1.00756	0.262	0.098	0.166645	CCL20	19	Columnar Epithelial Cell	Esophagus
938	1e-63	0.99859	0.508	0.045	1.75e-59	FOXC1	19	Columnar Epithelial Cell	Esophagus
939	7.43e-10	0.992313	0.59	0.25	1.3e-05	KRT6A	19	Columnar Epithelial Cell	Esophagus
940	1.02e-08	0.990977	0.213	0.051	0.000178264	MT1G	19	Columnar Epithelial Cell	Esophagus
941	2.15e-21	0.988816	0.18	0.017	3.77e-17	C15orf48	19	Columnar Epithelial Cell	Esophagus
942	3.99e-18	0.980561	0.902	0.453	7e-14	TM4SF1	19	Columnar Epithelial Cell	Esophagus
943	1.83e-23	0.980459	0.918	0.377	3.21e-19	FXYD3	19	Columnar Epithelial Cell	Esophagus
944	2.17e-08	0.978311	0.361	0.128	0.0003807	SERPINB3	19	Columnar Epithelial Cell	Esophagus
945	1.86e-19	0.977662	0.967	0.463	3.27e-15	TACSTD2	19	Columnar Epithelial Cell	Esophagus
946	0	0.973727	0.311	0.001	0	FOLR1	19	Columnar Epithelial Cell	Esophagus
947	0	0.972629	0.393	0.004	0	GABRP	19	Columnar Epithelial Cell	Esophagus
948	1.12e-51	0.970943	0.525	0.062	1.97e-47	DMKN	19	Columnar Epithelial Cell	Esophagus
949	2.27e-15	0.929353	0.377	0.09	3.98e-11	BIRC3	19	Columnar Epithelial Cell	Esophagus
950	1.48e-23	0.903078	0.557	0.127	2.6e-19	MDK	19	Columnar Epithelial Cell	Esophagus
951	0	5.71558	1	0.016	0	CCL21	20	Lymphatic Endothelial Cell	Esophagus
952	0	4.63681	1	0.007	0	TFF3	20	Lymphatic Endothelial Cell	Esophagus
953	0	3.26632	0.961	0.011	0	MMRN1	20	Lymphatic Endothelial Cell	Esophagus
954	0	2.64013	0.843	0.014	0	LYVE1	20	Lymphatic Endothelial Cell	Esophagus
955	7.46e-82	2.49758	0.882	0.11	1.31e-77	SDPR	20	Lymphatic Endothelial Cell	Esophagus
956	2.84e-44	2.22836	0.961	0.28	4.98e-40	TFPI	20	Lymphatic Endothelial Cell	Esophagus
957	2.76e-113	2.13963	0.804	0.057	4.85e-109	CLDN5	20	Lymphatic Endothelial Cell	Esophagus
958	5.37e-44	2.07358	0.922	0.236	9.43e-40	GNG11	20	Lymphatic Endothelial Cell	Esophagus
959	1.01e-158	1.8174	0.49	0.014	1.77e-154	PROX1	20	Lymphatic Endothelial Cell	Esophagus
960	2.52e-124	1.7993	0.725	0.041	4.42e-120	ECSCR.1	20	Lymphatic Endothelial Cell	Esophagus
961	2.31e-30	1.68393	0.725	0.191	4.05e-26	PPFIBP1	20	Lymphatic Endothelial Cell	Esophagus
962	3.17e-31	1.62723	1	0.548	5.56e-27	HLA-E	20	Lymphatic Endothelial Cell	Esophagus
963	0	1.61422	0.353	0.001	0	PKHD1L1	20	Lymphatic Endothelial Cell	Esophagus
964	1.45e-19	1.57689	0.824	0.461	2.54e-15	GNAS	20	Lymphatic Endothelial Cell	Esophagus
965	1.26e-43	1.57123	0.627	0.093	2.21e-39	SMAD1	20	Lymphatic Endothelial Cell	Esophagus
966	0	1.49312	0.392	0.002	0	GPM6A	20	Lymphatic Endothelial Cell	Esophagus
967	2.58e-21	1.45688	0.667	0.216	4.53e-17	GYPC	20	Lymphatic Endothelial Cell	Esophagus
968	2.01e-18	1.44989	0.588	0.17	3.52e-14	AKAP12	20	Lymphatic Endothelial Cell	Esophagus
969	2.17e-54	1.43519	0.431	0.033	3.81e-50	GIMAP7	20	Lymphatic Endothelial Cell	Esophagus
970	4.22e-14	1.43103	0.765	0.494	7.4e-10	ARL6IP1	20	Lymphatic Endothelial Cell	Esophagus
971	2.8e-24	1.41987	0.588	0.134	4.9e-20	FXYD6	20	Lymphatic Endothelial Cell	Esophagus
972	1.77e-34	1.41968	0.353	0.035	3.1e-30	LMO2	20	Lymphatic Endothelial Cell	Esophagus
973	0	1.41669	0.333	0.001	0	RELN	20	Lymphatic Endothelial Cell	Esophagus
974	1.22e-36	1.41178	0.588	0.094	2.14e-32	HYAL2	20	Lymphatic Endothelial Cell	Esophagus
975	2.16e-18	1.41075	0.882	0.575	3.79e-14	SEPW1	20	Lymphatic Endothelial Cell	Esophagus
976	3.55e-47	1.37525	0.49	0.049	6.23e-43	GMFG	20	Lymphatic Endothelial Cell	Esophagus
977	5.14e-10	1.3337	0.49	0.215	9.01e-06	ARL4A	20	Lymphatic Endothelial Cell	Esophagus
978	1.02e-31	1.32931	0.255	0.02	1.78e-27	FABP4	20	Lymphatic Endothelial Cell	Esophagus
979	4.32e-32	1.30932	0.451	0.062	7.58e-28	NRP2	20	Lymphatic Endothelial Cell	Esophagus
980	1.1e-24	1.30377	0.373	0.056	1.93e-20	SCNN1B	20	Lymphatic Endothelial Cell	Esophagus
981	2.93e-239	1.28358	0.373	0.004	5.14e-235	FLT4	20	Lymphatic Endothelial Cell	Esophagus
982	2.88e-29	1.27785	0.706	0.155	5.05e-25	CRIP2	20	Lymphatic Endothelial Cell	Esophagus
983	5.75e-13	1.24382	0.686	0.384	1.01e-08	RAB11A	20	Lymphatic Endothelial Cell	Esophagus
984	6.29e-12	1.22755	0.373	0.106	1.1e-07	TC2N	20	Lymphatic Endothelial Cell	Esophagus
985	2.04e-16	1.22215	0.725	0.33	3.57e-12	CD59	20	Lymphatic Endothelial Cell	Esophagus
986	4.79e-08	1.221	0.471	0.227	0.000840065	PPP1R2	20	Lymphatic Endothelial Cell	Esophagus
987	9.07e-12	1.21492	0.627	0.327	1.59e-07	MGST2	20	Lymphatic Endothelial Cell	Esophagus
988	7.02e-18	1.21228	0.902	0.453	1.23e-13	TM4SF1	20	Lymphatic Endothelial Cell	Esophagus
989	2.53e-41	1.21098	0.451	0.047	4.44e-37	FGL2	20	Lymphatic Endothelial Cell	Esophagus
990	4.47e-35	1.20609	0.51	0.069	7.84e-31	EGFL7	20	Lymphatic Endothelial Cell	Esophagus
991	1.3e-08	1.20438	0.745	0.432	0.000227432	TIMP1	20	Lymphatic Endothelial Cell	Esophagus
992	1.56e-21	1.20429	0.863	0.312	2.73e-17	IGFBP7	20	Lymphatic Endothelial Cell	Esophagus
993	2.31e-76	1.19333	0.314	0.012	4.05e-72	RASGRP3	20	Lymphatic Endothelial Cell	Esophagus
994	2.32e-14	1.19035	0.51	0.148	4.08e-10	RAMP2	20	Lymphatic Endothelial Cell	Esophagus
995	1.17e-46	1.18903	0.275	0.016	2.05e-42	GIMAP8	20	Lymphatic Endothelial Cell	Esophagus
996	3.56e-184	1.18873	0.294	0.004	6.24e-180	SCN3B	20	Lymphatic Endothelial Cell	Esophagus
997	1.04e-44	1.16632	0.294	0.019	1.82e-40	SYNM	20	Lymphatic Endothelial Cell	Esophagus
998	6.08e-42	1.16497	0.588	0.074	1.07e-37	PECAM1	20	Lymphatic Endothelial Cell	Esophagus
999	4.01e-12	1.1592	0.353	0.092	7.04e-08	MARCKSL1	20	Lymphatic Endothelial Cell	Esophagus
1000	7.19e-25	1.15128	0.98	0.757	1.26e-20	ATP5E	20	Lymphatic Endothelial Cell	Esophagus

## Sheet: Table S8
Table S8. List of markers information (top 50) for each cell type in the heart, related to Figure 1.
	p_val	avg_logFC	pct.1	pct.2	p_val_adj	gene	cluster	cell type	tissue
1	0	1.42888	0.812	0.282	0	APOE	1	Fibroblast APOE_high	Heart
2	0	1.31358	0.822	0.25	0	SCN7A	1	Fibroblast APOE_high	Heart
3	0	1.25608	0.787	0.273	0	MYOC	1	Fibroblast APOE_high	Heart
4	0	1.15245	0.982	0.478	0	PTN	1	Fibroblast APOE_high	Heart
5	0	1.09486	0.996	0.46	0	LUM	1	Fibroblast APOE_high	Heart
6	0	1.08674	0.92	0.376	0	DPT	1	Fibroblast APOE_high	Heart
7	0	1.0816	0.995	0.511	0	APOD	1	Fibroblast APOE_high	Heart
8	0	1.06657	0.926	0.397	0	ADH1B	1	Fibroblast APOE_high	Heart
9	0	1.05845	0.983	0.442	0	C7	1	Fibroblast APOE_high	Heart
10	3.51e-297	1.04514	0.853	0.371	5.79e-293	ABCA8	1	Fibroblast APOE_high	Heart
11	1.45e-223	1.00527	0.682	0.277	2.39e-219	FMO2	1	Fibroblast APOE_high	Heart
12	1.19e-194	0.924998	0.627	0.257	1.96e-190	LAMA2	1	Fibroblast APOE_high	Heart
13	0	0.920926	0.989	0.459	0	SERPINF1	1	Fibroblast APOE_high	Heart
14	1.32e-246	0.903597	0.807	0.363	2.18e-242	LTBP1	1	Fibroblast APOE_high	Heart
15	8.29e-161	0.868873	0.618	0.278	1.37e-156	SMOC2	1	Fibroblast APOE_high	Heart
16	9.85e-210	0.868508	0.789	0.401	1.62e-205	COL15A1	1	Fibroblast APOE_high	Heart
17	1.45e-289	0.867738	0.999	0.526	2.38e-285	DCN	1	Fibroblast APOE_high	Heart
18	1.71e-112	0.858689	0.351	0.117	2.82e-108	ASPN	1	Fibroblast APOE_high	Heart
19	1.58e-290	0.852027	0.999	0.817	2.6e-286	GSN	1	Fibroblast APOE_high	Heart
20	1.76e-154	0.851104	0.577	0.255	2.89e-150	ABCA6	1	Fibroblast APOE_high	Heart
21	2.57e-297	0.847894	0.998	0.664	4.23e-293	MGP	1	Fibroblast APOE_high	Heart
22	2.26e-197	0.836952	0.7	0.302	3.72e-193	SERPINE2	1	Fibroblast APOE_high	Heart
23	8e-236	0.8245	0.893	0.414	1.32e-231	MFAP4	1	Fibroblast APOE_high	Heart
24	4.38e-141	0.819557	0.607	0.297	7.21e-137	LAMC1	1	Fibroblast APOE_high	Heart
25	1.78e-101	0.813817	0.305	0.098	2.93e-97	NPPC	1	Fibroblast APOE_high	Heart
26	2.26e-241	0.813365	0.936	0.511	3.73e-237	COL6A2	1	Fibroblast APOE_high	Heart
27	1.51e-145	0.81271	0.512	0.207	2.49e-141	CDO1	1	Fibroblast APOE_high	Heart
28	1.16e-159	0.81232	0.633	0.289	1.9e-155	PDGFRL	1	Fibroblast APOE_high	Heart
29	1.15e-119	0.805103	0.457	0.193	1.9e-115	ABCA9	1	Fibroblast APOE_high	Heart
30	0	0.802806	1	0.913	0	SPARCL1	1	Fibroblast APOE_high	Heart
31	2.15e-111	0.789866	0.329	0.104	3.54e-107	IGFBP3	1	Fibroblast APOE_high	Heart
32	2.01e-137	0.787379	0.545	0.238	3.31e-133	COL8A1	1	Fibroblast APOE_high	Heart
33	7.41e-164	0.787242	0.699	0.339	1.22e-159	FBLN5	1	Fibroblast APOE_high	Heart
34	3.87e-124	0.784729	0.439	0.175	6.38e-120	MATN2	1	Fibroblast APOE_high	Heart
35	7.63e-138	0.775515	0.489	0.195	1.26e-133	PLXDC1	1	Fibroblast APOE_high	Heart
36	5.81e-107	0.773867	0.422	0.165	9.57e-103	PTGDS	1	Fibroblast APOE_high	Heart
37	6.57e-199	0.772517	0.834	0.4	1.08e-194	PRELP	1	Fibroblast APOE_high	Heart
38	1.38e-185	0.772377	0.733	0.334	2.27e-181	HTRA3	1	Fibroblast APOE_high	Heart
39	3.53e-162	0.767894	0.72	0.362	5.82e-158	LTBP4	1	Fibroblast APOE_high	Heart
40	1.48e-118	0.765937	0.462	0.196	2.43e-114	COL12A1	1	Fibroblast APOE_high	Heart
41	1.48e-146	0.755436	0.651	0.307	2.43e-142	IGF1	1	Fibroblast APOE_high	Heart
42	6.27e-138	0.754376	0.547	0.236	1.03e-133	SRPX	1	Fibroblast APOE_high	Heart
43	1.4e-119	0.752647	0.505	0.224	2.31e-115	OGN	1	Fibroblast APOE_high	Heart
44	2.84e-200	0.750951	0.869	0.434	4.68e-196	FBLN2	1	Fibroblast APOE_high	Heart
45	5.74e-222	0.749167	0.932	0.433	9.46e-218	MMP2	1	Fibroblast APOE_high	Heart
46	1.97e-138	0.745147	0.599	0.278	3.25e-134	COL6A3	1	Fibroblast APOE_high	Heart
47	1.12e-230	0.738217	0.971	0.452	1.84e-226	FBLN1	1	Fibroblast APOE_high	Heart
48	3.93e-97	0.73283	0.436	0.201	6.47e-93	SPOCK1	1	Fibroblast APOE_high	Heart
49	7.96e-159	0.732824	0.758	0.398	1.31e-154	COL6A1	1	Fibroblast APOE_high	Heart
50	9.85e-120	0.732493	0.299	0.084	1.62e-115	ACSM3	1	Fibroblast APOE_high	Heart
51	3.06e-200	0.987455	0.762	0.308	5.04e-196	APOE	2	Fibroblast TNFAIP6_high	Heart
52	1.82e-285	0.969075	0.937	0.391	3.01e-281	DPT	2	Fibroblast TNFAIP6_high	Heart
53	2.65e-229	0.957466	0.988	0.528	4.37e-225	APOD	2	Fibroblast TNFAIP6_high	Heart
54	9.57e-262	0.86079	0.98	0.46	1.58e-257	C7	2	Fibroblast TNFAIP6_high	Heart
55	5.33e-208	0.837436	0.78	0.291	8.78e-204	MYOC	2	Fibroblast TNFAIP6_high	Heart
56	1.48e-214	0.765687	0.993	0.676	2.44e-210	MGP	2	Fibroblast TNFAIP6_high	Heart
57	2.13e-219	0.75048	0.791	0.274	3.5e-215	SCN7A	2	Fibroblast TNFAIP6_high	Heart
58	3.36e-200	0.747082	0.956	0.499	5.53e-196	PTN	2	Fibroblast TNFAIP6_high	Heart
59	8.8e-187	0.701318	0.997	0.824	1.45e-182	GSN	2	Fibroblast TNFAIP6_high	Heart
60	8.41e-158	0.69599	0.749	0.307	1.38e-153	SERPINE2	2	Fibroblast TNFAIP6_high	Heart
61	1.27e-166	0.695565	0.994	0.543	2.1e-162	DCN	2	Fibroblast TNFAIP6_high	Heart
62	2.35e-193	0.686746	0.991	0.478	3.88e-189	LUM	2	Fibroblast TNFAIP6_high	Heart
63	1.57e-181	0.675413	0.983	0.477	2.59e-177	SERPINF1	2	Fibroblast TNFAIP6_high	Heart
64	7.71e-149	0.665364	0.729	0.305	1.27e-144	IGF1	2	Fibroblast TNFAIP6_high	Heart
65	1.43e-131	0.659549	0.611	0.231	2.36e-127	TNFAIP6	2	Fibroblast TNFAIP6_high	Heart
66	4.54e-93	0.654033	0.447	0.169	7.47e-89	PTGDS	2	Fibroblast TNFAIP6_high	Heart
67	8.6e-149	0.649402	0.604	0.208	1.42e-144	SPON2	2	Fibroblast TNFAIP6_high	Heart
68	9.95e-170	0.644595	0.85	0.371	1.64e-165	LTBP1	2	Fibroblast TNFAIP6_high	Heart
69	3.73e-137	0.62828	0.558	0.192	6.15e-133	PLXDC1	2	Fibroblast TNFAIP6_high	Heart
70	1.64e-150	0.625926	0.539	0.166	2.7e-146	MATN2	2	Fibroblast TNFAIP6_high	Heart
71	2.92e-137	0.624653	0.598	0.216	4.81e-133	SOX9	2	Fibroblast TNFAIP6_high	Heart
72	1.25e-172	0.62168	0.959	0.445	2.06e-168	MMP2	2	Fibroblast TNFAIP6_high	Heart
73	4.31e-150	0.618728	0.641	0.23	7.1e-146	SRPX	2	Fibroblast TNFAIP6_high	Heart
74	7.88e-140	0.605184	0.69	0.273	1.3e-135	COL6A3	2	Fibroblast TNFAIP6_high	Heart
75	6.22e-141	0.604318	0.634	0.233	1.02e-136	COL8A1	2	Fibroblast TNFAIP6_high	Heart
76	1.28e-160	0.60426	0.915	0.436	2.12e-156	COL1A2	2	Fibroblast TNFAIP6_high	Heart
77	2.38e-133	0.597252	0.701	0.287	3.92e-129	FMO2	2	Fibroblast TNFAIP6_high	Heart
78	6.61e-133	0.589725	0.735	0.31	1.09e-128	SERPINA3	2	Fibroblast TNFAIP6_high	Heart
79	1.67e-150	0.58429	0.9	0.429	2.74e-146	MFAP4	2	Fibroblast TNFAIP6_high	Heart
80	3.84e-145	0.58029	0.889	0.421	6.32e-141	ADH1B	2	Fibroblast TNFAIP6_high	Heart
81	3.02e-62	0.576795	0.237	0.076	4.98e-58	CHRDL2	2	Fibroblast TNFAIP6_high	Heart
82	4.23e-137	0.575797	0.673	0.261	6.97e-133	LAMA2	2	Fibroblast TNFAIP6_high	Heart
83	1.07e-157	0.57175	0.977	0.468	1.76e-153	FBLN1	2	Fibroblast TNFAIP6_high	Heart
84	2.46e-120	0.569128	0.835	0.426	4.05e-116	BGN	2	Fibroblast TNFAIP6_high	Heart
85	6.11e-92	0.567746	0.33	0.1	1.01e-87	NPPC	2	Fibroblast TNFAIP6_high	Heart
86	2.1e-153	0.567455	0.959	0.521	3.46e-149	COL6A2	2	Fibroblast TNFAIP6_high	Heart
87	4.37e-135	0.566208	0.967	0.535	7.19e-131	CFD	2	Fibroblast TNFAIP6_high	Heart
88	2.82e-117	0.56559	0.533	0.193	4.64e-113	COL12A1	2	Fibroblast TNFAIP6_high	Heart
89	4.49e-41	0.562859	0.534	0.322	7.39e-37	CCL2	2	Fibroblast TNFAIP6_high	Heart
90	1.93e-124	0.560719	0.652	0.261	3.18e-120	OAF	2	Fibroblast TNFAIP6_high	Heart
91	5.91e-131	0.555766	0.833	0.397	9.73e-127	COL6A1	2	Fibroblast TNFAIP6_high	Heart
92	3.71e-127	0.553224	0.657	0.26	6.11e-123	PDGFRA	2	Fibroblast TNFAIP6_high	Heart
93	9.52e-201	0.55031	1	0.916	1.57e-196	SPARCL1	2	Fibroblast TNFAIP6_high	Heart
94	8.51e-130	0.540884	0.657	0.255	1.4e-125	PODN	2	Fibroblast TNFAIP6_high	Heart
95	2.73e-146	0.540791	0.922	0.439	4.5e-142	FBLN2	2	Fibroblast TNFAIP6_high	Heart
96	8.9e-143	0.535191	0.867	0.391	1.47e-138	C3	2	Fibroblast TNFAIP6_high	Heart
97	1.57e-142	0.534481	0.891	0.404	2.59e-138	PRELP	2	Fibroblast TNFAIP6_high	Heart
98	1.05e-130	0.531234	0.828	0.373	1.73e-126	PCOLCE	2	Fibroblast TNFAIP6_high	Heart
99	1.05e-118	0.530156	0.824	0.408	1.72e-114	COL15A1	2	Fibroblast TNFAIP6_high	Heart
100	2.64e-106	0.52948	0.729	0.34	4.36e-102	AKAP12	2	Fibroblast TNFAIP6_high	Heart
101	0	2.26275	0.609	0.123	0	PLA2G2A	3	Fibroblast PLA2G2A_high	Heart
102	0	1.7709	0.922	0.243	0	PCOLCE2	3	Fibroblast PLA2G2A_high	Heart
103	0	1.74714	0.891	0.306	0	IGFBP6	3	Fibroblast PLA2G2A_high	Heart
104	0	1.47678	0.845	0.253	0	MFAP5	3	Fibroblast PLA2G2A_high	Heart
105	0	1.36974	0.856	0.281	0	PI16	3	Fibroblast PLA2G2A_high	Heart
106	0	1.29672	0.741	0.184	0	SCARA5	3	Fibroblast PLA2G2A_high	Heart
107	7.66e-263	1.23697	0.804	0.321	1.26e-258	CLU	3	Fibroblast PLA2G2A_high	Heart
108	4.26e-288	1.18945	0.731	0.234	7.02e-284	FBN1	3	Fibroblast PLA2G2A_high	Heart
109	8.6e-288	1.18451	0.282	0.017	1.42e-283	SLPI	3	Fibroblast PLA2G2A_high	Heart
110	0	1.16563	0.981	0.534	0	CFD	3	Fibroblast PLA2G2A_high	Heart
111	0	1.15149	0.621	0.133	0	EFEMP1	3	Fibroblast PLA2G2A_high	Heart
112	2.5e-291	1.14724	0.898	0.426	4.13e-287	GPX3	3	Fibroblast PLA2G2A_high	Heart
113	1.42e-258	1.11664	0.512	0.112	2.33e-254	GFPT2	3	Fibroblast PLA2G2A_high	Heart
114	9.82e-259	1.07629	0.804	0.3	1.62e-254	SERPINA3	3	Fibroblast PLA2G2A_high	Heart
115	3.18e-250	1.06112	0.745	0.268	5.24e-246	ABI3BP	3	Fibroblast PLA2G2A_high	Heart
116	0	1.00792	0.34	0.017	0	SEMA3C	3	Fibroblast PLA2G2A_high	Heart
117	1.12e-241	1.00669	0.424	0.074	1.84e-237	CD248	3	Fibroblast PLA2G2A_high	Heart
118	3.45e-268	0.996219	0.935	0.43	5.68e-264	CCDC80	3	Fibroblast PLA2G2A_high	Heart
119	1.4e-253	0.982949	0.361	0.047	2.31e-249	WISP2	3	Fibroblast PLA2G2A_high	Heart
120	2.14e-264	0.967695	0.827	0.315	3.53e-260	MGST1	3	Fibroblast PLA2G2A_high	Heart
121	6.43e-158	0.963837	0.536	0.184	1.06e-153	CD55	3	Fibroblast PLA2G2A_high	Heart
122	1.27e-295	0.957944	0.987	0.626	2.1e-291	TIMP1	3	Fibroblast PLA2G2A_high	Heart
123	1.23e-273	0.95116	0.32	0.029	2.03e-269	CADM3	3	Fibroblast PLA2G2A_high	Heart
124	8.55e-184	0.938781	0.545	0.171	1.41e-179	UAP1	3	Fibroblast PLA2G2A_high	Heart
125	3.4e-266	0.93226	0.982	0.469	5.6e-262	FBLN1	3	Fibroblast PLA2G2A_high	Heart
126	0	0.925196	0.295	0.011	0	LINC01133	3	Fibroblast PLA2G2A_high	Heart
127	1.2e-182	0.900425	0.615	0.215	1.98e-178	CES1	3	Fibroblast PLA2G2A_high	Heart
128	5.54e-280	0.894017	0.999	0.543	9.12e-276	DCN	3	Fibroblast PLA2G2A_high	Heart
129	1.56e-238	0.893271	0.349	0.046	2.58e-234	ACKR3	3	Fibroblast PLA2G2A_high	Heart
130	1.88e-220	0.884041	0.809	0.339	3.09e-216	C1R	3	Fibroblast PLA2G2A_high	Heart
131	2.67e-195	0.872256	0.467	0.116	4.41e-191	F10	3	Fibroblast PLA2G2A_high	Heart
132	4.34e-271	0.867816	0.986	0.631	7.15e-267	PLAC9	3	Fibroblast PLA2G2A_high	Heart
133	1.88e-241	0.861969	0.926	0.426	3.1e-237	C1S	3	Fibroblast PLA2G2A_high	Heart
134	4.76e-207	0.858271	0.793	0.327	7.84e-203	VCAN	3	Fibroblast PLA2G2A_high	Heart
135	1.3e-246	0.857353	0.968	0.445	2.14e-242	MMP2	3	Fibroblast PLA2G2A_high	Heart
136	1.1e-187	0.850581	0.786	0.339	1.81e-183	HTRA3	3	Fibroblast PLA2G2A_high	Heart
137	5.31e-104	0.839856	0.373	0.121	8.75e-100	RARRES1	3	Fibroblast PLA2G2A_high	Heart
138	5.08e-128	0.812481	0.32	0.078	8.37e-124	SFRP1	3	Fibroblast PLA2G2A_high	Heart
139	1.95e-153	0.808142	0.63	0.251	3.22e-149	FSTL1	3	Fibroblast PLA2G2A_high	Heart
140	5.63e-201	0.804513	0.951	0.651	9.28e-197	S100A10	3	Fibroblast PLA2G2A_high	Heart
141	1.18e-190	0.799551	0.814	0.377	1.94e-186	CYBRD1	3	Fibroblast PLA2G2A_high	Heart
142	1.08e-207	0.797853	0.883	0.407	1.78e-203	PRELP	3	Fibroblast PLA2G2A_high	Heart
143	1.05e-200	0.796014	0.883	0.389	1.72e-196	C3	3	Fibroblast PLA2G2A_high	Heart
144	3.58e-217	0.791657	0.999	0.824	5.9e-213	GSN	3	Fibroblast PLA2G2A_high	Heart
145	4.17e-201	0.790448	0.918	0.427	6.86e-197	MFAP4	3	Fibroblast PLA2G2A_high	Heart
146	4.57e-144	0.786233	0.497	0.164	7.54e-140	SERPINA3.1	3	Fibroblast PLA2G2A_high	Heart
147	3.79e-162	0.774289	0.379	0.088	6.25e-158	FAIM2	3	Fibroblast PLA2G2A_high	Heart
148	3.29e-215	0.763688	0.99	0.477	5.43e-211	SERPINF1	3	Fibroblast PLA2G2A_high	Heart
149	9.57e-146	0.758169	0.748	0.375	1.58e-141	TMEM176A	3	Fibroblast PLA2G2A_high	Heart
150	2.84e-220	0.755992	0.982	0.737	4.68e-216	TIMP3	3	Fibroblast PLA2G2A_high	Heart
151	0	1.99214	0.906	0.215	0	SLC9A3R2	4	Endothelial Cell SLC9A3R2_high	Heart
152	0	1.91475	0.911	0.259	0	FABP5	4	Endothelial Cell SLC9A3R2_high	Heart
153	0	1.90208	0.53	0.038	0	CA4	4	Endothelial Cell SLC9A3R2_high	Heart
154	0	1.88116	0.736	0.136	0	RGCC	4	Endothelial Cell SLC9A3R2_high	Heart
155	0	1.79522	0.975	0.314	0	IFI27	4	Endothelial Cell SLC9A3R2_high	Heart
156	1.66e-268	1.7349	0.714	0.206	2.73e-264	CXCL2	4	Endothelial Cell SLC9A3R2_high	Heart
157	0	1.7047	0.818	0.188	0	EGFL7	4	Endothelial Cell SLC9A3R2_high	Heart
158	0	1.69078	0.509	0.059	0	RBP7	4	Endothelial Cell SLC9A3R2_high	Heart
159	0	1.68344	0.609	0.081	0	TMEM88	4	Endothelial Cell SLC9A3R2_high	Heart
160	0	1.67107	0.838	0.176	0	AQP1	4	Endothelial Cell SLC9A3R2_high	Heart
161	0	1.6334	0.948	0.415	0	ID1	4	Endothelial Cell SLC9A3R2_high	Heart
162	0	1.62473	0.434	0.04	0	TNNT3	4	Endothelial Cell SLC9A3R2_high	Heart
163	0	1.62013	0.58	0.083	0	CLDN5	4	Endothelial Cell SLC9A3R2_high	Heart
164	0	1.61804	0.931	0.318	0	CAV1	4	Endothelial Cell SLC9A3R2_high	Heart
165	1.05e-284	1.61495	0.359	0.032	1.72e-280	FCN3	4	Endothelial Cell SLC9A3R2_high	Heart
166	0	1.60079	0.792	0.154	0	VWF	4	Endothelial Cell SLC9A3R2_high	Heart
167	0	1.59957	0.905	0.295	0	TM4SF1	4	Endothelial Cell SLC9A3R2_high	Heart
168	0	1.59798	0.597	0.109	0	ITGA6	4	Endothelial Cell SLC9A3R2_high	Heart
169	0	1.59477	0.642	0.119	0	CD36	4	Endothelial Cell SLC9A3R2_high	Heart
170	1.56e-289	1.58141	0.765	0.27	2.57e-285	MGLL	4	Endothelial Cell SLC9A3R2_high	Heart
171	0	1.57015	0.787	0.198	0	BST2	4	Endothelial Cell SLC9A3R2_high	Heart
172	0	1.56486	0.645	0.109	0	EMCN	4	Endothelial Cell SLC9A3R2_high	Heart
173	0	1.53201	0.615	0.089	0	ADGRF5	4	Endothelial Cell SLC9A3R2_high	Heart
174	1.1e-234	1.52291	0.715	0.223	1.8e-230	FABP4	4	Endothelial Cell SLC9A3R2_high	Heart
175	4.85e-271	1.50026	0.563	0.115	7.99e-267	WARS	4	Endothelial Cell SLC9A3R2_high	Heart
176	0	1.47768	0.662	0.14	0	ESAM	4	Endothelial Cell SLC9A3R2_high	Heart
177	5.8e-284	1.46905	0.564	0.107	9.55e-280	GIMAP7	4	Endothelial Cell SLC9A3R2_high	Heart
178	0	1.46682	0.427	0.033	0	SLC14A1	4	Endothelial Cell SLC9A3R2_high	Heart
179	5.68e-260	1.45058	0.604	0.148	9.36e-256	SDPR	4	Endothelial Cell SLC9A3R2_high	Heart
180	5.78e-306	1.43461	0.616	0.119	9.52e-302	FLT1	4	Endothelial Cell SLC9A3R2_high	Heart
181	1.41e-305	1.42504	0.803	0.246	2.32e-301	RAMP2	4	Endothelial Cell SLC9A3R2_high	Heart
182	1.05e-235	1.37631	0.408	0.061	1.73e-231	IGFBP2	4	Endothelial Cell SLC9A3R2_high	Heart
183	2.83e-261	1.36738	0.86	0.451	4.66e-257	GNG11	4	Endothelial Cell SLC9A3R2_high	Heart
184	4.09e-269	1.35595	0.437	0.059	6.74e-265	CDH5	4	Endothelial Cell SLC9A3R2_high	Heart
185	5.51e-279	1.3545	0.384	0.04	9.08e-275	BTNL9	4	Endothelial Cell SLC9A3R2_high	Heart
186	1.19e-283	1.35001	0.449	0.059	1.95e-279	SOX7	4	Endothelial Cell SLC9A3R2_high	Heart
187	4.14e-161	1.34993	0.703	0.337	6.82e-157	IL32	4	Endothelial Cell SLC9A3R2_high	Heart
188	3.2e-222	1.33578	0.583	0.155	5.28e-218	LPAR6	4	Endothelial Cell SLC9A3R2_high	Heart
189	0	1.28921	1	0.788	0	HLA-B	4	Endothelial Cell SLC9A3R2_high	Heart
190	1.59e-220	1.28871	0.433	0.077	2.62e-216	ITGA1	4	Endothelial Cell SLC9A3R2_high	Heart
191	6.75e-264	1.28492	0.353	0.035	1.11e-259	CLIC5	4	Endothelial Cell SLC9A3R2_high	Heart
192	6.02e-234	1.28362	0.465	0.083	9.92e-230	S1PR1	4	Endothelial Cell SLC9A3R2_high	Heart
193	4.92e-222	1.27315	0.368	0.052	8.11e-218	ABLIM3	4	Endothelial Cell SLC9A3R2_high	Heart
194	3.56e-253	1.26328	0.662	0.164	5.86e-249	PECAM1	4	Endothelial Cell SLC9A3R2_high	Heart
195	1.18e-195	1.25866	0.538	0.143	1.94e-191	LDB2	4	Endothelial Cell SLC9A3R2_high	Heart
196	5.43e-219	1.25541	0.45	0.082	8.95e-215	CYYR1	4	Endothelial Cell SLC9A3R2_high	Heart
197	0	1.25289	1	0.979	0	B2M	4	Endothelial Cell SLC9A3R2_high	Heart
198	1.41e-181	1.24959	0.511	0.14	2.32e-177	PALMD	4	Endothelial Cell SLC9A3R2_high	Heart
199	6.21e-202	1.24201	0.52	0.129	1.02e-197	ICAM2	4	Endothelial Cell SLC9A3R2_high	Heart
200	6.89e-170	1.21828	0.464	0.12	1.14e-165	SEC14L1	4	Endothelial Cell SLC9A3R2_high	Heart
201	0	3.54782	0.911	0.022	0	ACKR1	5	Endothelial Cell ACKR1_high	Heart
202	0	2.70477	0.924	0.047	0	PLVAP	5	Endothelial Cell ACKR1_high	Heart
203	0	2.48416	0.76	0.023	0	CCL14	5	Endothelial Cell ACKR1_high	Heart
204	0	1.81865	0.746	0.084	0	RAMP3	5	Endothelial Cell ACKR1_high	Heart
205	0	1.73925	0.347	0.007	0	SELE	5	Endothelial Cell ACKR1_high	Heart
206	0	1.66564	0.917	0.169	0	AQP1	5	Endothelial Cell ACKR1_high	Heart
207	0	1.65591	0.638	0.094	0	TGM2	5	Endothelial Cell ACKR1_high	Heart
208	0	1.54113	1	0.443	0	CD74	5	Endothelial Cell ACKR1_high	Heart
209	0	1.44601	0.549	0.083	0	DUSP23	5	Endothelial Cell ACKR1_high	Heart
210	0	1.40919	0.987	0.317	0	HLA-DRB1	5	Endothelial Cell ACKR1_high	Heart
211	0	1.37013	0.935	0.256	0	HLA-DRB5	5	Endothelial Cell ACKR1_high	Heart
212	0	1.35048	0.751	0.16	0	VWF	5	Endothelial Cell ACKR1_high	Heart
213	1.01e-293	1.34592	0.522	0.079	1.67e-289	HYAL2	5	Endothelial Cell ACKR1_high	Heart
214	0	1.33626	0.728	0.158	0	PECAM1	5	Endothelial Cell ACKR1_high	Heart
215	0	1.30372	0.632	0.102	0	HLA-DQA1	5	Endothelial Cell ACKR1_high	Heart
216	3.84e-306	1.28741	0.989	0.552	6.32e-302	IFITM1	5	Endothelial Cell ACKR1_high	Heart
217	0	1.28081	0.964	0.275	0	HLA-DRA	5	Endothelial Cell ACKR1_high	Heart
218	1.36e-206	1.27623	0.445	0.088	2.24e-202	OLFM1	5	Endothelial Cell ACKR1_high	Heart
219	8.37e-200	1.27572	0.318	0.038	1.38e-195	STC1	5	Endothelial Cell ACKR1_high	Heart
220	7.9e-257	1.24781	0.905	0.481	1.3e-252	FKBP1A	5	Endothelial Cell ACKR1_high	Heart
221	4.07e-223	1.23993	0.634	0.168	6.71e-219	THBD	5	Endothelial Cell ACKR1_high	Heart
222	4.91e-246	1.20492	0.465	0.072	8.09e-242	TSPAN7	5	Endothelial Cell ACKR1_high	Heart
223	0	1.19481	0.311	0.009	0	SLCO2A1	5	Endothelial Cell ACKR1_high	Heart
224	1.47e-166	1.18089	0.405	0.088	2.43e-162	PLAT	5	Endothelial Cell ACKR1_high	Heart
225	3.77e-185	1.16091	0.497	0.121	6.21e-181	UGCG	5	Endothelial Cell ACKR1_high	Heart
226	4.06e-152	1.12662	0.618	0.236	6.7e-148	CALCRL	5	Endothelial Cell ACKR1_high	Heart
227	2.91e-186	1.12176	0.33	0.046	4.79e-182	MCTP1	5	Endothelial Cell ACKR1_high	Heart
228	1.33e-252	1.11901	0.465	0.068	2.19e-248	ECSCR.1	5	Endothelial Cell ACKR1_high	Heart
229	4.42e-230	1.11261	0.536	0.104	7.29e-226	ADGRL4	5	Endothelial Cell ACKR1_high	Heart
230	4.48e-305	1.11078	0.349	0.024	7.38e-301	FAM110D	5	Endothelial Cell ACKR1_high	Heart
231	2.78e-285	1.10591	0.846	0.249	4.58e-281	HLA-DPA1	5	Endothelial Cell ACKR1_high	Heart
232	7.81e-168	1.08276	0.746	0.332	1.29e-163	SOCS3	5	Endothelial Cell ACKR1_high	Heart
233	3.61e-222	1.07838	0.564	0.119	5.94e-218	CD93	5	Endothelial Cell ACKR1_high	Heart
234	9.42e-235	1.06545	0.789	0.249	1.55e-230	RAMP2	5	Endothelial Cell ACKR1_high	Heart
235	7.17e-156	1.04619	0.431	0.103	1.18e-151	HEG1	5	Endothelial Cell ACKR1_high	Heart
236	1.17e-273	1.04189	0.931	0.321	1.92e-269	IFI27	5	Endothelial Cell ACKR1_high	Heart
237	5.08e-165	1.04057	0.596	0.188	8.36e-161	ETS2	5	Endothelial Cell ACKR1_high	Heart
238	2.44e-164	1.00875	0.455	0.106	4.03e-160	ADAM15	5	Endothelial Cell ACKR1_high	Heart
239	1.85e-142	1.00654	0.389	0.089	3.05e-138	PIM3	5	Endothelial Cell ACKR1_high	Heart
240	4.96e-152	0.993732	0.471	0.125	8.16e-148	ACTN1	5	Endothelial Cell ACKR1_high	Heart
241	4.23e-176	0.988422	0.315	0.044	6.96e-172	NUAK1	5	Endothelial Cell ACKR1_high	Heart
242	7.98e-136	0.977246	0.656	0.301	1.31e-131	NPDC1	5	Endothelial Cell ACKR1_high	Heart
243	1.12e-192	0.967673	0.337	0.045	1.85e-188	IL3RA	5	Endothelial Cell ACKR1_high	Heart
244	2.95e-260	0.961153	0.234	0.009	4.86e-256	ADM5	5	Endothelial Cell ACKR1_high	Heart
245	1.4e-158	0.958561	0.393	0.08	2.31e-154	CMIP	5	Endothelial Cell ACKR1_high	Heart
246	4.45e-150	0.957009	0.38	0.079	7.33e-146	LMCD1	5	Endothelial Cell ACKR1_high	Heart
247	6.39e-237	0.955355	0.987	0.788	1.05e-232	IFITM2	5	Endothelial Cell ACKR1_high	Heart
248	6.81e-149	0.947074	0.518	0.147	1.12e-144	LDB2	5	Endothelial Cell ACKR1_high	Heart
249	3.99e-110	0.945463	0.476	0.163	6.58e-106	ICAM1	5	Endothelial Cell ACKR1_high	Heart
250	7.01e-144	0.940514	0.374	0.081	1.16e-139	ZNF385D	5	Endothelial Cell ACKR1_high	Heart
251	0	3.06538	0.901	0.021	0	C1QA	6	Macrophage C1QA_hjgh	Heart
252	0	2.98242	0.849	0.021	0	C1QB	6	Macrophage C1QA_hjgh	Heart
253	0	2.68221	0.816	0.019	0	C1QC	6	Macrophage C1QA_hjgh	Heart
254	0	2.56382	0.844	0.014	0	MS4A6A	6	Macrophage C1QA_hjgh	Heart
255	0	2.48695	0.484	0.011	0	CCL3	6	Macrophage C1QA_hjgh	Heart
256	0	2.44222	0.94	0.037	0	TYROBP	6	Macrophage C1QA_hjgh	Heart
257	0	2.3348	0.832	0.024	0	AIF1	6	Macrophage C1QA_hjgh	Heart
258	0	2.2818	0.44	0.013	0	CXCL8	6	Macrophage C1QA_hjgh	Heart
259	0	2.26108	0.688	0.033	0	STAB1	6	Macrophage C1QA_hjgh	Heart
260	0	2.24756	0.592	0.009	0	F13A1	6	Macrophage C1QA_hjgh	Heart
261	0	2.18276	0.306	0.012	0	CCL4L2	6	Macrophage C1QA_hjgh	Heart
262	7.94e-183	2.17772	0.158	0.005	1.31e-178	CCL18	6	Macrophage C1QA_hjgh	Heart
263	0	2.15762	0.903	0.311	0	RNASE1	6	Macrophage C1QA_hjgh	Heart
264	0	2.13942	0.768	0.024	0	FCER1G	6	Macrophage C1QA_hjgh	Heart
265	0	2.05711	0.578	0.006	0	FOLR2	6	Macrophage C1QA_hjgh	Heart
266	0	2.00249	0.975	0.287	0	HLA-DRA	6	Macrophage C1QA_hjgh	Heart
267	0	1.98349	0.643	0.021	0	LYZ	6	Macrophage C1QA_hjgh	Heart
268	0	1.9587	0.691	0.066	0	CD14	6	Macrophage C1QA_hjgh	Heart
269	0	1.89676	0.578	0.012	0	MS4A7	6	Macrophage C1QA_hjgh	Heart
270	0	1.87776	0.482	0.005	0	LYVE1	6	Macrophage C1QA_hjgh	Heart
271	0	1.80864	0.459	0.015	0	RGS1	6	Macrophage C1QA_hjgh	Heart
272	0	1.80858	0.539	0.007	0	MRC1	6	Macrophage C1QA_hjgh	Heart
273	0	1.78272	0.6	0.062	0	CD83	6	Macrophage C1QA_hjgh	Heart
274	0	1.7716	0.685	0.109	0	CD68	6	Macrophage C1QA_hjgh	Heart
275	3.38e-149	1.76905	0.561	0.193	5.57e-145	LGMN	6	Macrophage C1QA_hjgh	Heart
276	0	1.76423	0.436	0.036	0	CCL4	6	Macrophage C1QA_hjgh	Heart
277	0	1.75061	0.49	0.007	0	MS4A4A	6	Macrophage C1QA_hjgh	Heart
278	7.47e-170	1.72318	0.804	0.477	1.23e-165	SEPP1	6	Macrophage C1QA_hjgh	Heart
279	0	1.71273	0.281	0.007	0	IL1B	6	Macrophage C1QA_hjgh	Heart
280	0	1.70304	0.883	0.211	0	SRGN	6	Macrophage C1QA_hjgh	Heart
281	2.98e-166	1.69106	0.623	0.22	4.91e-162	DAB2	6	Macrophage C1QA_hjgh	Heart
282	0	1.67421	0.264	0.006	0	CCL3L3	6	Macrophage C1QA_hjgh	Heart
283	0	1.66803	0.552	0.062	0	MAF	6	Macrophage C1QA_hjgh	Heart
284	5.93e-226	1.65374	0.76	0.268	9.76e-222	CTSB	6	Macrophage C1QA_hjgh	Heart
285	0	1.647	0.569	0.036	0	HCST	6	Macrophage C1QA_hjgh	Heart
286	0	1.63448	0.512	0.009	0	CD163	6	Macrophage C1QA_hjgh	Heart
287	0	1.62237	0.532	0.019	0	ALOX5AP	6	Macrophage C1QA_hjgh	Heart
288	2.36e-247	1.6106	0.816	0.273	3.89e-243	HLA-DPB1	6	Macrophage C1QA_hjgh	Heart
289	0	1.6079	0.498	0.011	0	FCGR2A	6	Macrophage C1QA_hjgh	Heart
290	3.18e-303	1.60519	0.657	0.117	5.24e-299	HLA-DQB1	6	Macrophage C1QA_hjgh	Heart
291	1.06e-270	1.5954	0.847	0.261	1.75e-266	HLA-DPA1	6	Macrophage C1QA_hjgh	Heart
292	2.47e-294	1.57677	0.963	0.332	4.07e-290	HLA-DRB1	6	Macrophage C1QA_hjgh	Heart
293	0	1.56182	0.558	0.035	0	VAMP8	6	Macrophage C1QA_hjgh	Heart
294	0	1.55452	0.573	0.033	0	LAPTM5	6	Macrophage C1QA_hjgh	Heart
295	0	1.53587	1	0.964	0	FTL	6	Macrophage C1QA_hjgh	Heart
296	2.01e-114	1.5207	0.193	0.022	3.32e-110	AREG	6	Macrophage C1QA_hjgh	Heart
297	0	1.50337	0.467	0.011	0	CSF1R	6	Macrophage C1QA_hjgh	Heart
298	0	1.47771	0.436	0.006	0	VSIG4	6	Macrophage C1QA_hjgh	Heart
299	4.94e-248	1.47377	0.603	0.115	8.14e-244	HLA-DQA1	6	Macrophage C1QA_hjgh	Heart
300	0	1.47011	0.36	0.016	0	GPR183	6	Macrophage C1QA_hjgh	Heart
301	0	3.2996	0.905	0.02	0	MYH11	7	Smooth Muscle Cell MYH11_high	Heart
302	0	3.04125	0.997	0.279	0	TAGLN	7	Smooth Muscle Cell MYH11_high	Heart
303	0	2.99322	0.989	0.138	0	ACTA2	7	Smooth Muscle Cell MYH11_high	Heart
304	0	2.6765	0.955	0.249	0	TPM2	7	Smooth Muscle Cell MYH11_high	Heart
305	0	2.66406	0.994	0.373	0	MYL9	7	Smooth Muscle Cell MYH11_high	Heart
306	0	2.40009	0.885	0.092	0	RGS5	7	Smooth Muscle Cell MYH11_high	Heart
307	0	2.25146	0.629	0.006	0	RERGL	7	Smooth Muscle Cell MYH11_high	Heart
308	0	2.09234	0.766	0.071	0	ISYNA1	7	Smooth Muscle Cell MYH11_high	Heart
309	0	2.08579	0.755	0.087	0	NET1	7	Smooth Muscle Cell MYH11_high	Heart
310	0	2.08382	0.608	0.01	0	PLN	7	Smooth Muscle Cell MYH11_high	Heart
311	0	2.0725	0.797	0.164	0	MT1E	7	Smooth Muscle Cell MYH11_high	Heart
312	0	2.06491	0.684	0.036	0	MYLK	7	Smooth Muscle Cell MYH11_high	Heart
313	0	2.06407	0.619	0.041	0	PHLDA2	7	Smooth Muscle Cell MYH11_high	Heart
314	0	2.01393	0.99	0.538	0	ADIRF	7	Smooth Muscle Cell MYH11_high	Heart
315	0	2.00208	0.992	0.587	0	MT2A	7	Smooth Muscle Cell MYH11_high	Heart
316	0	1.98588	0.942	0.324	0	TPM1	7	Smooth Muscle Cell MYH11_high	Heart
317	0	1.96395	0.61	0.008	0	CASQ2	7	Smooth Muscle Cell MYH11_high	Heart
318	0	1.88416	0.663	0.087	0	MT1M	7	Smooth Muscle Cell MYH11_high	Heart
319	0	1.83341	0.529	0.028	0	SORBS2	7	Smooth Muscle Cell MYH11_high	Heart
320	1.77e-166	1.7932	0.623	0.208	2.92e-162	PDK4	7	Smooth Muscle Cell MYH11_high	Heart
321	0	1.74451	0.753	0.181	0	LBH	7	Smooth Muscle Cell MYH11_high	Heart
322	2.6e-303	1.70079	0.974	0.565	4.28e-299	DSTN	7	Smooth Muscle Cell MYH11_high	Heart
323	0	1.63358	0.681	0.109	0	PPP1R14A	7	Smooth Muscle Cell MYH11_high	Heart
324	0	1.63125	0.518	0.023	0	EDNRA	7	Smooth Muscle Cell MYH11_high	Heart
325	0	1.62908	0.526	0.029	0	LMOD1	7	Smooth Muscle Cell MYH11_high	Heart
326	0	1.62378	0.816	0.201	0	NDUFA4L2	7	Smooth Muscle Cell MYH11_high	Heart
327	2.22e-304	1.60466	0.597	0.092	3.66e-300	PTP4A3	7	Smooth Muscle Cell MYH11_high	Heart
328	0	1.59408	0.595	0.05	0	COX4I2	7	Smooth Muscle Cell MYH11_high	Heart
329	0	1.59094	0.584	0.086	0	HES4	7	Smooth Muscle Cell MYH11_high	Heart
330	1.46e-267	1.58225	0.942	0.436	2.4e-263	CRIP1	7	Smooth Muscle Cell MYH11_high	Heart
331	4.51e-279	1.58045	0.698	0.167	7.44e-275	AC013461.1	7	Smooth Muscle Cell MYH11_high	Heart
332	0	1.56676	0.61	0.09	0	MTHFD2	7	Smooth Muscle Cell MYH11_high	Heart
333	0	1.55754	0.476	0.025	0	RCAN2	7	Smooth Muscle Cell MYH11_high	Heart
334	5.74e-250	1.54918	0.529	0.092	9.45e-246	CKB	7	Smooth Muscle Cell MYH11_high	Heart
335	2.9e-229	1.5311	0.663	0.182	4.78e-225	CSRP1	7	Smooth Muscle Cell MYH11_high	Heart
336	8.75e-192	1.5132	0.426	0.069	1.44e-187	MT1A	7	Smooth Muscle Cell MYH11_high	Heart
337	0	1.50594	0.587	0.072	0	MCAM	7	Smooth Muscle Cell MYH11_high	Heart
338	1.22e-275	1.50437	0.611	0.116	2.01e-271	CHCHD10	7	Smooth Muscle Cell MYH11_high	Heart
339	0	1.49837	0.398	0.016	0	CNN1	7	Smooth Muscle Cell MYH11_high	Heart
340	0	1.49233	0.531	0.054	0	GJA4	7	Smooth Muscle Cell MYH11_high	Heart
341	3.44e-191	1.4447	0.747	0.283	5.67e-187	C11orf96	7	Smooth Muscle Cell MYH11_high	Heart
342	0	1.42633	0.406	0.018	0	CCDC3	7	Smooth Muscle Cell MYH11_high	Heart
343	1.04e-206	1.42306	0.634	0.172	1.71e-202	FLNA	7	Smooth Muscle Cell MYH11_high	Heart
344	1.23e-278	1.4215	0.752	0.171	2.02e-274	TINAGL1	7	Smooth Muscle Cell MYH11_high	Heart
345	3.49e-211	1.39672	0.642	0.178	5.74e-207	PPP1R12A	7	Smooth Muscle Cell MYH11_high	Heart
346	0	1.39634	0.415	0.016	0	GPRC5C	7	Smooth Muscle Cell MYH11_high	Heart
347	0	1.37762	0.468	0.036	0	NOTCH3	7	Smooth Muscle Cell MYH11_high	Heart
348	0	1.36714	0.385	0.015	0	SYNM	7	Smooth Muscle Cell MYH11_high	Heart
349	4.5e-248	1.35236	0.482	0.068	7.42e-244	CSRP2	7	Smooth Muscle Cell MYH11_high	Heart
350	5.25e-262	1.35142	0.979	0.634	8.64e-258	CALD1	7	Smooth Muscle Cell MYH11_high	Heart
351	0	2.42462	0.931	0.126	0	RGS5	8	Smooth Muscle Cell AGT_high	Heart
352	2.85e-276	2.40748	0.779	0.106	4.69e-272	AGT	8	Smooth Muscle Cell AGT_high	Heart
353	2.54e-199	2.05756	0.641	0.097	4.19e-195	STEAP4	8	Smooth Muscle Cell AGT_high	Heart
354	2.38e-101	1.99205	0.178	0.011	3.92e-97	CCL21	8	Smooth Muscle Cell AGT_high	Heart
355	4.96e-116	1.84729	0.739	0.232	8.16e-112	NDUFA4L2	8	Smooth Muscle Cell AGT_high	Heart
356	6.95e-234	1.82693	0.638	0.074	1.15e-229	COX4I2	8	Smooth Muscle Cell AGT_high	Heart
357	7.81e-174	1.7863	0.761	0.152	1.29e-169	CD36	8	Smooth Muscle Cell AGT_high	Heart
358	3.46e-262	1.70467	0.424	0.024	5.7e-258	HIGD1B	8	Smooth Muscle Cell AGT_high	Heart
359	8e-110	1.65309	0.471	0.083	1.32e-105	MT1A	8	Smooth Muscle Cell AGT_high	Heart
360	1.03e-187	1.64206	0.866	0.181	1.69e-183	ACTA2	8	Smooth Muscle Cell AGT_high	Heart
361	3.7e-135	1.63848	0.62	0.133	6.1e-131	ABCC9	8	Smooth Muscle Cell AGT_high	Heart
362	4.99e-114	1.62999	0.42	0.065	8.22e-110	THBS4	8	Smooth Muscle Cell AGT_high	Heart
363	2.82e-203	1.54322	0.522	0.054	4.65e-199	NOTCH3	8	Smooth Muscle Cell AGT_high	Heart
364	2.54e-126	1.53366	0.844	0.252	4.19e-122	FABP4	8	Smooth Muscle Cell AGT_high	Heart
365	1.91e-96	1.49689	0.591	0.149	3.15e-92	RGS16	8	Smooth Muscle Cell AGT_high	Heart
366	1.63e-59	1.49396	0.721	0.34	2.68e-55	CCL2	8	Smooth Muscle Cell AGT_high	Heart
367	1.22e-112	1.45092	0.848	0.347	2.01e-108	CPE	8	Smooth Muscle Cell AGT_high	Heart
368	1.12e-89	1.41293	0.967	0.606	1.85e-85	MT2A	8	Smooth Muscle Cell AGT_high	Heart
369	1.6e-96	1.39939	0.583	0.155	2.63e-92	NR2F2	8	Smooth Muscle Cell AGT_high	Heart
370	1.18e-112	1.33549	0.322	0.038	1.95e-108	KCNJ8	8	Smooth Muscle Cell AGT_high	Heart
371	9.19e-87	1.31964	0.721	0.285	1.51e-82	EPS8	8	Smooth Muscle Cell AGT_high	Heart
372	1.36e-130	1.30454	0.953	0.402	2.24e-126	MYL9	8	Smooth Muscle Cell AGT_high	Heart
373	4.23e-91	1.29195	0.438	0.087	6.96e-87	GUCY1B3	8	Smooth Muscle Cell AGT_high	Heart
374	4.3e-117	1.28508	0.478	0.078	7.08e-113	GJA4	8	Smooth Muscle Cell AGT_high	Heart
375	2.69e-41	1.27937	0.388	0.123	4.43e-37	MT1M	8	Smooth Muscle Cell AGT_high	Heart
376	1.35e-73	1.27326	0.457	0.115	2.23e-69	ADAMTS4	8	Smooth Muscle Cell AGT_high	Heart
377	1.88e-123	1.25971	0.58	0.109	3.1e-119	ISYNA1	8	Smooth Muscle Cell AGT_high	Heart
378	9.46e-89	1.21312	0.833	0.356	1.56e-84	TPM1	8	Smooth Muscle Cell AGT_high	Heart
379	2.85e-74	1.20992	0.348	0.066	4.7e-70	COLEC11	8	Smooth Muscle Cell AGT_high	Heart
380	8.46e-53	1.16759	0.62	0.289	1.39e-48	MAP1B	8	Smooth Muscle Cell AGT_high	Heart
381	3.52e-70	1.14264	0.464	0.119	5.8e-66	MTHFD2	8	Smooth Muscle Cell AGT_high	Heart
382	5.22e-101	1.13203	0.348	0.048	8.6e-97	FAM162B	8	Smooth Muscle Cell AGT_high	Heart
383	7.25e-87	1.12638	0.808	0.318	1.19e-82	TAGLN	8	Smooth Muscle Cell AGT_high	Heart
384	4.83e-69	1.12237	0.395	0.088	7.96e-65	RASL11A	8	Smooth Muscle Cell AGT_high	Heart
385	1.24e-98	1.11527	0.315	0.04	2.05e-94	ARHGAP15	8	Smooth Muscle Cell AGT_high	Heart
386	8.32e-44	1.09939	0.725	0.447	1.37e-39	ATF3	8	Smooth Muscle Cell AGT_high	Heart
387	3.6e-83	1.09439	0.409	0.079	5.94e-79	GUCY1A3	8	Smooth Muscle Cell AGT_high	Heart
388	2.99e-92	1.08914	0.221	0.02	4.93e-88	SCN4B	8	Smooth Muscle Cell AGT_high	Heart
389	7.8e-52	1.08694	0.446	0.145	1.28e-47	PDGFRB	8	Smooth Muscle Cell AGT_high	Heart
390	1.91e-39	1.07773	0.482	0.208	3.15e-35	FILIP1L	8	Smooth Muscle Cell AGT_high	Heart
391	9.31e-234	1.02395	0.236	0.005	1.53e-229	SSTR2	8	Smooth Muscle Cell AGT_high	Heart
392	3.41e-34	1.01912	0.366	0.135	5.61e-30	MYO1B	8	Smooth Muscle Cell AGT_high	Heart
393	1.19e-35	1.01692	0.373	0.136	1.96e-31	ITM2C	8	Smooth Muscle Cell AGT_high	Heart
394	3.82e-56	1.01456	0.779	0.489	6.3e-52	LHFP	8	Smooth Muscle Cell AGT_high	Heart
395	3.6e-73	1.01334	0.92	0.652	5.92e-69	CALD1	8	Smooth Muscle Cell AGT_high	Heart
396	3e-60	1.00694	0.598	0.202	4.94e-56	TINAGL1	8	Smooth Muscle Cell AGT_high	Heart
397	3.02e-42	1.00617	0.333	0.096	4.97e-38	PROCR	8	Smooth Muscle Cell AGT_high	Heart
398	2.68e-22	1.00501	0.504	0.306	4.41e-18	MYC	8	Smooth Muscle Cell AGT_high	Heart
399	2.43e-23	0.999914	0.105	0.018	4e-19	CCL8	8	Smooth Muscle Cell AGT_high	Heart
400	1.03e-68	0.999291	0.25	0.036	1.7e-64	EGFLAM	8	Smooth Muscle Cell AGT_high	Heart
401	7.36e-286	2.94469	0.606	0.05	1.21e-281	CCL4	9	NK/T Cell	Heart
402	0	2.81271	0.721	0.007	0	CCL5	9	NK/T Cell	Heart
403	0	2.55196	0.729	0.01	0	CD69	9	NK/T Cell	Heart
404	0	2.41334	0.758	0.052	0	CXCR4	9	NK/T Cell	Heart
405	0	2.14086	0.628	0.033	0	CD52	9	NK/T Cell	Heart
406	1.96e-296	1.96046	0.565	0.04	3.22e-292	DUSP2	9	NK/T Cell	Heart
407	0	1.94732	0.439	0.003	0	IL7R	9	NK/T Cell	Heart
408	0	1.92217	0.52	0.002	0	CD3E	9	NK/T Cell	Heart
409	0	1.81693	0.472	0.002	0	GZMA	9	NK/T Cell	Heart
410	0	1.80592	0.621	0.046	0	PTPRC	9	NK/T Cell	Heart
411	0	1.79347	0.554	0.03	0	CORO1A	9	NK/T Cell	Heart
412	0	1.78349	0.301	0.001	0	NKG7	9	NK/T Cell	Heart
413	1.24e-131	1.62637	0.922	0.355	2.04e-127	IL32	9	NK/T Cell	Heart
414	0	1.62456	0.361	0.004	0	CST7	9	NK/T Cell	Heart
415	0	1.59845	0.26	0.003	0	LTB	9	NK/T Cell	Heart
416	0	1.59578	0.323	0.001	0	KLRB1	9	NK/T Cell	Heart
417	0	1.58863	0.431	0.002	0	PTPRCAP	9	NK/T Cell	Heart
418	1.18e-290	1.48502	0.409	0.018	1.94e-286	RAC2	9	NK/T Cell	Heart
419	0	1.46851	0.227	0.001	0	XCL1	9	NK/T Cell	Heart
420	0	1.44019	0.394	0.001	0	CD3D	9	NK/T Cell	Heart
421	0	1.40332	0.297	0.002	0	GZMK	9	NK/T Cell	Heart
422	9.08e-139	1.37322	0.487	0.066	1.5e-134	HCST	9	NK/T Cell	Heart
423	0	1.3655	0.294	0.002	0	CTSW	9	NK/T Cell	Heart
424	0	1.35961	0.327	0.001	0	CD2	9	NK/T Cell	Heart
425	3.67e-56	1.34931	0.212	0.03	6.05e-52	CCL4L2	9	NK/T Cell	Heart
426	7.32e-274	1.34064	0.312	0.009	1.21e-269	IL2RG	9	NK/T Cell	Heart
427	7.12e-219	1.31784	0.349	0.019	1.17e-214	TAGAP	9	NK/T Cell	Heart
428	0	1.29518	0.286	0.001	0	CD3G	9	NK/T Cell	Heart
429	7.02e-74	1.25076	0.409	0.085	1.16e-69	TNFAIP3	9	NK/T Cell	Heart
430	1.35e-50	1.23376	0.74	0.436	2.23e-46	TSC22D3	9	NK/T Cell	Heart
431	1.74e-278	1.23216	0.193	0.001	2.86e-274	XCL2	9	NK/T Cell	Heart
432	1.38e-67	1.2284	0.851	0.49	2.27e-63	BTG1	9	NK/T Cell	Heart
433	2.08e-198	1.21695	0.301	0.015	3.42e-194	CD48	9	NK/T Cell	Heart
434	5.38e-60	1.19743	0.911	0.666	8.87e-56	ZFP36L2	9	NK/T Cell	Heart
435	0	1.19602	0.271	0.001	0	GZMM	9	NK/T Cell	Heart
436	0	1.17095	0.242	0.001	0	CD8A	9	NK/T Cell	Heart
437	4.4e-53	1.15637	0.766	0.401	7.25e-49	KLF6	9	NK/T Cell	Heart
438	7.39e-103	1.12609	0.338	0.043	1.22e-98	LCP1	9	NK/T Cell	Heart
439	7.95e-282	1.11421	0.227	0.003	1.31e-277	CD7	9	NK/T Cell	Heart
440	4.58e-58	1.09767	0.877	0.622	7.54e-54	PFN1	9	NK/T Cell	Heart
441	2.66e-266	1.08891	0.186	0.001	4.38e-262	IFNG	9	NK/T Cell	Heart
442	5.03e-262	1.0853	0.167	0	8.29e-258	PRF1	9	NK/T Cell	Heart
443	1.15e-76	1.03891	0.279	0.04	1.89e-72	SOCS1	9	NK/T Cell	Heart
444	2.13e-80	1.03159	0.316	0.048	3.51e-76	FYB	9	NK/T Cell	Heart
445	2.82e-116	1.01422	0.234	0.017	4.64e-112	PRDM1	9	NK/T Cell	Heart
446	1.75e-263	0.992316	0.208	0.002	2.88e-259	LCK	9	NK/T Cell	Heart
447	5.11e-64	0.987655	0.335	0.067	8.41e-60	STK4	9	NK/T Cell	Heart
448	5.97e-134	0.973624	0.238	0.014	9.84e-130	CYTIP	9	NK/T Cell	Heart
449	7.24e-71	0.970472	0.316	0.052	1.19e-66	ALOX5AP	9	NK/T Cell	Heart
450	4.75e-75	0.96776	0.747	0.249	7.82e-71	SRGN	9	NK/T Cell	Heart
451	5.34e-140	2.47671	0.665	0.128	8.79e-136	CXCL14	10	Fibroblast CXCL14_high	Heart
452	0	2.33967	0.682	0.054	0	SFRP2	10	Fibroblast CXCL14_high	Heart
453	1.36e-171	1.59562	0.653	0.095	2.24e-167	SFRP1	10	Fibroblast CXCL14_high	Heart
454	2.15e-129	1.53698	0.766	0.186	3.54e-125	EFEMP1	10	Fibroblast CXCL14_high	Heart
455	8.92e-42	1.50715	0.536	0.199	1.47e-37	PTGDS	10	Fibroblast CXCL14_high	Heart
456	5.42e-82	1.45061	0.657	0.178	8.92e-78	PLA2G2A	10	Fibroblast CXCL14_high	Heart
457	1.82e-62	1.29177	0.64	0.214	3e-58	COL1A1	10	Fibroblast CXCL14_high	Heart
458	2.55e-58	1.21944	0.929	0.555	4.2e-54	IGFBP5	10	Fibroblast CXCL14_high	Heart
459	3.09e-52	1.21336	0.757	0.379	5.09e-48	CLU	10	Fibroblast CXCL14_high	Heart
460	2.49e-55	1.15148	0.795	0.386	4.1e-51	CFH	10	Fibroblast CXCL14_high	Heart
461	2.27e-30	1.11181	0.519	0.224	3.74e-26	RASD1	10	Fibroblast CXCL14_high	Heart
462	1.18e-72	1.10536	0.757	0.275	1.95e-68	SRPX	10	Fibroblast CXCL14_high	Heart
463	7.66e-73	1.09342	1	0.713	1.26e-68	MGP	10	Fibroblast CXCL14_high	Heart
464	2.74e-72	1.09079	0.937	0.493	4.51e-68	COL1A2	10	Fibroblast CXCL14_high	Heart
465	6.82e-59	1.02885	0.594	0.195	1.12e-54	RARRES2	10	Fibroblast CXCL14_high	Heart
466	6.12e-36	1.02137	0.515	0.198	1.01e-31	MT1X	10	Fibroblast CXCL14_high	Heart
467	2.58e-36	1.0034	0.498	0.19	4.25e-32	COL3A1	10	Fibroblast CXCL14_high	Heart
468	4.48e-54	0.95299	0.795	0.353	7.39e-50	IGF1	10	Fibroblast CXCL14_high	Heart
469	1.45e-47	0.948645	0.77	0.36	2.4e-43	SERPINA3	10	Fibroblast CXCL14_high	Heart
470	9.17e-31	0.935812	0.297	0.085	1.51e-26	CHI3L2	10	Fibroblast CXCL14_high	Heart
471	1.72e-34	0.913633	0.431	0.149	2.84e-30	RARRES1	10	Fibroblast CXCL14_high	Heart
472	2.47e-57	0.905394	0.941	0.523	4.07e-53	C7	10	Fibroblast CXCL14_high	Heart
473	2.39e-39	0.893564	0.481	0.17	3.94e-35	FGF7	10	Fibroblast CXCL14_high	Heart
474	3.62e-66	0.88234	0.402	0.081	5.97e-62	C16orf89	10	Fibroblast CXCL14_high	Heart
475	9.76e-45	0.878303	0.536	0.189	1.61e-40	PRRX1	10	Fibroblast CXCL14_high	Heart
476	6.99e-53	0.87439	0.9	0.447	1.15e-48	C3	10	Fibroblast CXCL14_high	Heart
477	4.49e-20	0.864637	0.628	0.366	7.4e-16	APOE	10	Fibroblast CXCL14_high	Heart
478	2.28e-102	0.859763	0.268	0.024	3.75e-98	GPC3	10	Fibroblast CXCL14_high	Heart
479	1.34e-40	0.84977	0.933	0.585	2.21e-36	APOD	10	Fibroblast CXCL14_high	Heart
480	1.35e-33	0.841631	0.674	0.346	2.23e-29	NNMT	10	Fibroblast CXCL14_high	Heart
481	9.51e-46	0.822367	0.799	0.395	1.57e-41	C1R	10	Fibroblast CXCL14_high	Heart
482	8.74e-38	0.817036	0.527	0.202	1.44e-33	SERPINA3.1	10	Fibroblast CXCL14_high	Heart
483	1.32e-52	0.812031	0.967	0.529	2.17e-48	FBLN1	10	Fibroblast CXCL14_high	Heart
484	1.57e-48	0.809091	0.841	0.427	2.59e-44	PCOLCE	10	Fibroblast CXCL14_high	Heart
485	9.79e-23	0.79001	0.347	0.126	1.61e-18	MT1M	10	Fibroblast CXCL14_high	Heart
486	4.54e-44	0.789612	0.912	0.49	7.48e-40	CCDC80	10	Fibroblast CXCL14_high	Heart
487	2.23e-48	0.789588	0.904	0.486	3.67e-44	C1S	10	Fibroblast CXCL14_high	Heart
488	2.49e-39	0.788816	0.632	0.268	4.1e-35	HSPB6	10	Fibroblast CXCL14_high	Heart
489	1.52e-34	0.775703	0.732	0.351	2.5e-30	MYOC	10	Fibroblast CXCL14_high	Heart
490	1.09e-32	0.775373	0.477	0.187	1.8e-28	CTSK	10	Fibroblast CXCL14_high	Heart
491	5.11e-31	0.773432	0.318	0.09	8.42e-27	MT1A	10	Fibroblast CXCL14_high	Heart
492	4.17e-40	0.75466	0.82	0.454	6.86e-36	PLPP3	10	Fibroblast CXCL14_high	Heart
493	1.75e-60	0.748584	0.285	0.045	2.89e-56	OLFML2B	10	Fibroblast CXCL14_high	Heart
494	1.84e-28	0.700857	0.879	0.611	3.03e-24	MT2A	10	Fibroblast CXCL14_high	Heart
495	6.92e-29	0.69784	0.623	0.304	1.14e-24	PODN	10	Fibroblast CXCL14_high	Heart
496	1.06e-40	0.690494	0.962	0.506	1.75e-36	MMP2	10	Fibroblast CXCL14_high	Heart
497	7.84e-33	0.676908	0.603	0.253	1.29e-28	SCARA5	10	Fibroblast CXCL14_high	Heart
498	5.28e-36	0.674223	0.958	0.587	8.7e-32	CFD	10	Fibroblast CXCL14_high	Heart
499	6.5e-21	0.670487	0.527	0.263	1.07e-16	GEM	10	Fibroblast CXCL14_high	Heart
500	1.03e-29	0.662118	0.707	0.378	1.7e-25	MGST1	10	Fibroblast CXCL14_high	Heart
501	0	1.9261	0.521	0.012	0	CLIC3	11	Endothelial Cell CLIC3_high	Heart
502	9.38e-137	1.82345	0.959	0.34	1.55e-132	TM4SF1	11	Endothelial Cell CLIC3_high	Heart
503	9.11e-136	1.63971	0.922	0.268	1.5e-131	SLC9A3R2	11	Endothelial Cell CLIC3_high	Heart
504	3.95e-130	1.63328	0.991	0.364	6.5e-126	IFI27	11	Endothelial Cell CLIC3_high	Heart
505	1.3e-266	1.62534	0.356	0.012	2.14e-262	EDN1	11	Endothelial Cell CLIC3_high	Heart
506	8.02e-174	1.60055	0.676	0.094	1.32e-169	PODXL	11	Endothelial Cell CLIC3_high	Heart
507	4.31e-145	1.55461	0.676	0.111	7.1e-141	SOX18	11	Endothelial Cell CLIC3_high	Heart
508	2.74e-111	1.54504	0.977	0.455	4.52e-107	ID1	11	Endothelial Cell CLIC3_high	Heart
509	2.65e-109	1.52448	0.995	0.584	4.37e-105	IFITM1	11	Endothelial Cell CLIC3_high	Heart
510	1.7e-215	1.51542	0.516	0.04	2.79e-211	SOX17	11	Endothelial Cell CLIC3_high	Heart
511	2.32e-123	1.50535	0.712	0.153	3.82e-119	ICAM2	11	Endothelial Cell CLIC3_high	Heart
512	7.34e-113	1.47648	0.886	0.286	1.21e-108	RAMP2	11	Endothelial Cell CLIC3_high	Heart
513	4.26e-102	1.47138	0.877	0.34	7.01e-98	EPAS1	11	Endothelial Cell CLIC3_high	Heart
514	3.12e-165	1.45777	0.452	0.041	5.14e-161	MECOM	11	Endothelial Cell CLIC3_high	Heart
515	0	1.45503	0.402	0.011	0	SEMA3G	11	Endothelial Cell CLIC3_high	Heart
516	2.17e-72	1.43669	0.721	0.245	3.58e-68	CXCL2	11	Endothelial Cell CLIC3_high	Heart
517	2.97e-120	1.42721	0.648	0.119	4.89e-116	CLDN5	11	Endothelial Cell CLIC3_high	Heart
518	4.47e-109	1.42353	0.945	0.365	7.36e-105	CAV1	11	Endothelial Cell CLIC3_high	Heart
519	2.73e-101	1.40379	0.621	0.129	4.5e-97	ADGRF5	11	Endothelial Cell CLIC3_high	Heart
520	6.11e-113	1.39623	0.795	0.198	1.01e-108	PECAM1	11	Endothelial Cell CLIC3_high	Heart
521	1.17e-80	1.33679	0.539	0.12	1.93e-76	PIK3R3	11	Endothelial Cell CLIC3_high	Heart
522	1.2e-112	1.32471	0.521	0.08	1.97e-108	GJA4	11	Endothelial Cell CLIC3_high	Heart
523	2.57e-78	1.29065	0.836	0.367	4.23e-74	STOM	11	Endothelial Cell CLIC3_high	Heart
524	5.12e-105	1.28302	0.849	0.25	8.43e-101	SRGN	11	Endothelial Cell CLIC3_high	Heart
525	4.9e-124	1.26749	0.438	0.052	8.07e-120	EFNB2	11	Endothelial Cell CLIC3_high	Heart
526	1.93e-63	1.25224	0.708	0.291	3.18e-59	IFI6	11	Endothelial Cell CLIC3_high	Heart
527	1.6e-97	1.24186	0.516	0.09	2.64e-93	PTPRB	11	Endothelial Cell CLIC3_high	Heart
528	2.03e-79	1.23341	0.621	0.165	3.34e-75	PALMD	11	Endothelial Cell CLIC3_high	Heart
529	5.37e-80	1.22957	0.438	0.081	8.84e-76	HEY1	11	Endothelial Cell CLIC3_high	Heart
530	3.67e-97	1.22601	0.434	0.064	6.05e-93	FAM107A	11	Endothelial Cell CLIC3_high	Heart
531	2.08e-276	1.21592	0.237	0.003	3.42e-272	SSUH2	11	Endothelial Cell CLIC3_high	Heart
532	3.66e-73	1.18056	0.913	0.451	6.02e-69	A2M	11	Endothelial Cell CLIC3_high	Heart
533	6.21e-74	1.17627	0.735	0.245	1.02e-69	BST2	11	Endothelial Cell CLIC3_high	Heart
534	7.47e-73	1.15159	0.562	0.138	1.23e-68	GIMAP4	11	Endothelial Cell CLIC3_high	Heart
535	6.49e-39	1.15124	0.479	0.172	1.07e-34	KCTD12	11	Endothelial Cell CLIC3_high	Heart
536	2.37e-71	1.14527	0.571	0.142	3.91e-67	GIMAP7	11	Endothelial Cell CLIC3_high	Heart
537	2.07e-118	1.14321	0.288	0.022	3.41e-114	JAG2	11	Endothelial Cell CLIC3_high	Heart
538	1.52e-76	1.13079	0.352	0.053	2.5e-72	DLL4	11	Endothelial Cell CLIC3_high	Heart
539	5.57e-76	1.12848	0.461	0.088	9.17e-72	CDH5	11	Endothelial Cell CLIC3_high	Heart
540	1.87e-54	1.1207	0.457	0.122	3.09e-50	ASS1	11	Endothelial Cell CLIC3_high	Heart
541	4.81e-80	1.11427	0.306	0.039	7.93e-76	ARL15	11	Endothelial Cell CLIC3_high	Heart
542	1.18e-58	1.10737	0.393	0.085	1.95e-54	SSFA2	11	Endothelial Cell CLIC3_high	Heart
543	4.21e-219	1.09953	0.26	0.007	6.93e-215	NEBL	11	Endothelial Cell CLIC3_high	Heart
544	4.43e-69	1.09497	0.438	0.088	7.31e-65	GIMAP1	11	Endothelial Cell CLIC3_high	Heart
545	1.21e-74	1.08802	0.658	0.18	1.99e-70	ESAM	11	Endothelial Cell CLIC3_high	Heart
546	8.66e-87	1.08618	1	0.805	1.43e-82	HLA-B	11	Endothelial Cell CLIC3_high	Heart
547	2.45e-54	1.08617	0.662	0.261	4.04e-50	CLEC14A	11	Endothelial Cell CLIC3_high	Heart
548	2.73e-77	1.08593	0.406	0.069	4.49e-73	GATA2	11	Endothelial Cell CLIC3_high	Heart
549	8.66e-64	1.07907	0.877	0.452	1.43e-59	KLF2	11	Endothelial Cell CLIC3_high	Heart
550	3.24e-38	1.07878	0.493	0.185	5.33e-34	JAG1	11	Endothelial Cell CLIC3_high	Heart
551	1.63e-57	0.853882	1	0.96	2.69e-53	MT-ND3	12	Fibroblast MEG3_high	Heart
552	1.46e-68	0.83972	1	0.996	2.4e-64	MT-CO2	12	Fibroblast MEG3_high	Heart
553	9.12e-22	0.836732	0.781	0.536	1.5e-17	MT-ND6	12	Fibroblast MEG3_high	Heart
554	6.74e-60	0.828996	0.989	0.966	1.11e-55	MT-ATP6	12	Fibroblast MEG3_high	Heart
555	4.5e-51	0.814186	0.984	0.873	7.41e-47	MT-ATP8	12	Fibroblast MEG3_high	Heart
556	1.85e-48	0.797133	1	0.986	3.04e-44	MT-CO1	12	Fibroblast MEG3_high	Heart
557	7.39e-54	0.782751	1	0.96	1.22e-49	MT-CYB	12	Fibroblast MEG3_high	Heart
558	4.06e-41	0.77927	0.989	0.903	6.69e-37	MT-ND4	12	Fibroblast MEG3_high	Heart
559	3.09e-41	0.774261	0.995	0.947	5.08e-37	MT-CO3	12	Fibroblast MEG3_high	Heart
560	5.55e-14	0.77402	0.471	0.263	9.15e-10	MEG3	12	Fibroblast MEG3_high	Heart
561	3.67e-40	0.760881	0.968	0.869	6.04e-36	MT-ND5	12	Fibroblast MEG3_high	Heart
562	2.78e-27	0.735239	0.904	0.749	4.58e-23	MT-ND2	12	Fibroblast MEG3_high	Heart
563	1.34e-22	0.727658	0.866	0.777	2.2e-18	MT-ND1	12	Fibroblast MEG3_high	Heart
564	1.46e-44	0.715098	1	0.942	2.4e-40	MT-ND4L	12	Fibroblast MEG3_high	Heart
565	6.4e-13	0.714934	0.529	0.336	1.05e-08	TNXB	12	Fibroblast MEG3_high	Heart
566	3.05e-23	0.709011	0.743	0.448	5.02e-19	ABCA8	12	Fibroblast MEG3_high	Heart
567	1.09e-16	0.705481	0.524	0.273	1.8e-12	CDH19	12	Fibroblast MEG3_high	Heart
568	2.01e-19	0.676119	0.684	0.4	3.31e-15	C1R	12	Fibroblast MEG3_high	Heart
569	2.15e-13	0.661763	0.305	0.132	3.54e-09	LTBP2	12	Fibroblast MEG3_high	Heart
570	9.17e-19	0.660051	0.631	0.343	1.51e-14	SCN7A	12	Fibroblast MEG3_high	Heart
571	2.32e-11	0.609591	0.422	0.234	3.82e-07	ABCA9	12	Fibroblast MEG3_high	Heart
572	3.7e-15	0.607945	0.556	0.316	6.09e-11	LAMA2	12	Fibroblast MEG3_high	Heart
573	5.99e-21	0.602405	0.872	0.528	9.86e-17	C7	12	Fibroblast MEG3_high	Heart
574	6.37e-11	0.595974	0.513	0.329	1.05e-06	COL6A3	12	Fibroblast MEG3_high	Heart
575	3.13e-18	0.594881	0.749	0.482	5.15e-14	FN1	12	Fibroblast MEG3_high	Heart
576	3.17e-18	0.591134	0.749	0.453	5.22e-14	C3	12	Fibroblast MEG3_high	Heart
577	3.01e-09	0.589135	0.449	0.287	4.97e-05	COL8A1	12	Fibroblast MEG3_high	Heart
578	1.18e-08	0.580419	0.358	0.211	0.000193945	ABCA10	12	Fibroblast MEG3_high	Heart
579	1.25e-11	0.578311	0.626	0.419	2.06e-07	LTBP4	12	Fibroblast MEG3_high	Heart
580	2.33e-12	0.57732	0.503	0.307	3.84e-08	ABCA6	12	Fibroblast MEG3_high	Heart
581	4.01e-08	0.558025	0.497	0.333	0.00066131	ABI3BP	12	Fibroblast MEG3_high	Heart
582	1.49e-06	0.544832	0.305	0.184	0.024624	PCDH9	12	Fibroblast MEG3_high	Heart
583	1.73e-05	0.527663	0.299	0.198	0.285654	ELN	12	Fibroblast MEG3_high	Heart
584	3.87e-11	0.522347	0.599	0.393	6.37e-07	CFH	12	Fibroblast MEG3_high	Heart
585	5.75e-10	0.522064	0.583	0.39	9.47e-06	VCAN	12	Fibroblast MEG3_high	Heart
586	2.6e-09	0.519321	0.642	0.486	4.28e-05	TIMP2	12	Fibroblast MEG3_high	Heart
587	4.03e-07	0.50724	0.374	0.239	0.00663987	COL12A1	12	Fibroblast MEG3_high	Heart
588	2.44e-08	0.501193	0.556	0.399	0.000402469	LRP1	12	Fibroblast MEG3_high	Heart
589	8.09e-11	0.500983	0.647	0.464	1.33e-06	COL15A1	12	Fibroblast MEG3_high	Heart
590	2.59e-08	0.498719	0.321	0.176	0.000427197	LTBP3	12	Fibroblast MEG3_high	Heart
591	1.94e-17	0.498409	0.947	0.716	3.2e-13	MGP	12	Fibroblast MEG3_high	Heart
592	9.64e-06	0.491269	0.337	0.218	0.158746	MATN2	12	Fibroblast MEG3_high	Heart
593	1.45e-07	0.491261	0.433	0.283	0.00238042	TNFAIP6	12	Fibroblast MEG3_high	Heart
594	3.33e-09	0.474605	0.567	0.358	5.48e-05	MYOC	12	Fibroblast MEG3_high	Heart
595	3.31e-11	0.473611	0.738	0.504	5.46e-07	FBLN2	12	Fibroblast MEG3_high	Heart
596	2.68e-16	0.471468	0.866	0.558	4.42e-12	PTN	12	Fibroblast MEG3_high	Heart
597	1.35e-10	0.470729	0.62	0.435	2.23e-06	CYBRD1	12	Fibroblast MEG3_high	Heart
598	8.99e-18	0.470388	0.882	0.589	1.48e-13	APOD	12	Fibroblast MEG3_high	Heart
599	1.9e-07	0.468509	0.412	0.269	0.00313574	OGN	12	Fibroblast MEG3_high	Heart
600	4.41e-10	0.467293	0.61	0.398	7.27e-06	HTRA3	12	Fibroblast MEG3_high	Heart
601	0	4.65844	0.851	0.014	0	SPP1	13	Macrophage SPP1_high	Heart
602	3.04e-143	2.435	0.986	0.103	5.01e-139	TYROBP	13	Macrophage SPP1_high	Heart
603	1.32e-66	2.2855	0.703	0.104	2.18e-62	APOC1	13	Macrophage SPP1_high	Heart
604	3.12e-191	2.25506	0.959	0.069	5.15e-187	LAPTM5	13	Macrophage SPP1_high	Heart
605	4.32e-64	2.25482	0.973	0.303	7.11e-60	CTSB	13	Macrophage SPP1_high	Heart
606	2.84e-246	2.15881	0.959	0.051	4.69e-242	ITGB2	13	Macrophage SPP1_high	Heart
607	1.15e-176	2.14423	0.784	0.046	1.9e-172	CD52	13	Macrophage SPP1_high	Heart
608	0	2.12151	0.486	0.002	0	MMP9	13	Macrophage SPP1_high	Heart
609	2.57e-93	2.07069	0.932	0.149	4.23e-89	CD68	13	Macrophage SPP1_high	Heart
610	2.06e-183	2.03062	0.676	0.032	3.4e-179	LPL	13	Macrophage SPP1_high	Heart
611	2.52e-45	2.00168	1	0.967	4.15e-41	FTL	13	Macrophage SPP1_high	Heart
612	5.79e-56	1.98225	0.959	0.318	9.53e-52	CTSD	13	Macrophage SPP1_high	Heart
613	0	1.93785	0.784	0.006	0	TREM2	13	Macrophage SPP1_high	Heart
614	5.73e-41	1.8863	0.905	0.387	9.44e-37	CSTB	13	Macrophage SPP1_high	Heart
615	4.02e-102	1.84346	0.595	0.047	6.62e-98	MMP19	13	Macrophage SPP1_high	Heart
616	4.71e-66	1.80688	0.892	0.183	7.76e-62	LIPA	13	Macrophage SPP1_high	Heart
617	7.54e-138	1.77911	0.865	0.073	1.24e-133	HCST	13	Macrophage SPP1_high	Heart
618	4.5e-105	1.7554	0.797	0.082	7.41e-101	CTSS	13	Macrophage SPP1_high	Heart
619	1.07e-117	1.69895	0.77	0.066	1.76e-113	LYZ	13	Macrophage SPP1_high	Heart
620	9.81e-214	1.69266	0.595	0.02	1.62e-209	ACP5	13	Macrophage SPP1_high	Heart
621	1.53e-218	1.68147	0.595	0.02	2.52e-214	CAPG	13	Macrophage SPP1_high	Heart
622	1e-168	1.66379	0.77	0.046	1.65e-164	LCP1	13	Macrophage SPP1_high	Heart
623	4.9e-112	1.65886	0.824	0.078	8.06e-108	FCER1G	13	Macrophage SPP1_high	Heart
624	1.03e-175	1.64013	0.459	0.014	1.69e-171	FCGBP	13	Macrophage SPP1_high	Heart
625	1.04e-45	1.60811	1	0.975	1.71e-41	FTH1	13	Macrophage SPP1_high	Heart
626	1.22e-124	1.60207	0.865	0.077	2.02e-120	C1QC	13	Macrophage SPP1_high	Heart
627	2.95e-144	1.54481	0.959	0.081	4.86e-140	C1QB	13	Macrophage SPP1_high	Heart
628	6.27e-52	1.4855	0.824	0.192	1.03e-47	CTSZ	13	Macrophage SPP1_high	Heart
629	4.87e-39	1.45164	1	0.672	8.02e-35	SH3BGRL3	13	Macrophage SPP1_high	Heart
630	1.33e-146	1.4462	0.73	0.047	2.18e-142	SPI1	13	Macrophage SPP1_high	Heart
631	7.98e-78	1.41948	0.527	0.046	1.32e-73	CD163	13	Macrophage SPP1_high	Heart
632	7.86e-53	1.37308	0.838	0.178	1.29e-48	GPX1	13	Macrophage SPP1_high	Heart
633	4e-88	1.36631	0.595	0.053	6.59e-84	CD37	13	Macrophage SPP1_high	Heart
634	3.8e-42	1.36294	0.959	0.453	6.26e-38	NPC2	13	Macrophage SPP1_high	Heart
635	2.65e-104	1.35725	0.757	0.071	4.37e-100	VAMP8	13	Macrophage SPP1_high	Heart
636	2.11e-108	1.35144	0.541	0.035	3.47e-104	PLEK	13	Macrophage SPP1_high	Heart
637	6.58e-14	1.33428	0.649	0.27	1.08e-09	FABP4	13	Macrophage SPP1_high	Heart
638	3.55e-132	1.3269	0.635	0.039	5.85e-128	C5AR1	13	Macrophage SPP1_high	Heart
639	2.47e-222	1.30414	0.459	0.011	4.06e-218	FBP1	13	Macrophage SPP1_high	Heart
640	2.66e-29	1.28738	0.919	0.409	4.38e-25	KLF6	13	Macrophage SPP1_high	Heart
641	2.05e-32	1.28515	0.986	0.815	3.38e-28	NEAT1	13	Macrophage SPP1_high	Heart
642	1.37e-62	1.27961	0.649	0.087	2.26e-58	COTL1	13	Macrophage SPP1_high	Heart
643	1.71e-243	1.26364	0.486	0.011	2.81e-239	ITGAX	13	Macrophage SPP1_high	Heart
644	0	1.24723	0.432	0.004	0	MATK	13	Macrophage SPP1_high	Heart
645	6.19e-34	1.24422	0.851	0.272	1.02e-29	SGK1	13	Macrophage SPP1_high	Heart
646	1.72e-32	1.24385	0.757	0.218	2.83e-28	LGMN	13	Macrophage SPP1_high	Heart
647	8.17e-33	1.23629	0.757	0.216	1.35e-28	GPNMB	13	Macrophage SPP1_high	Heart
648	9.91e-55	1.22673	0.622	0.085	1.63e-50	AIF1	13	Macrophage SPP1_high	Heart
649	8.92e-81	1.21833	0.581	0.054	1.47e-76	CXCL16	13	Macrophage SPP1_high	Heart
650	1.87e-100	1.19497	0.554	0.04	3.07e-96	MITF	13	Macrophage SPP1_high	Heart
651	0	4.35402	0.803	0.005	0	S100A8	14	Monocyte	Heart
652	0	3.86961	0.803	0.025	0	S100A9	14	Monocyte	Heart
653	1.23e-177	3.48647	0.901	0.065	2.03e-173	LYZ	14	Monocyte	Heart
654	0	2.68508	0.901	0.004	0	FCN1	14	Monocyte	Heart
655	0	2.66289	0.437	0	0	S100A12	14	Monocyte	Heart
656	5.51e-137	2.41758	0.986	0.103	9.07e-133	TYROBP	14	Monocyte	Heart
657	0	2.33616	0.549	0.003	0	EREG	14	Monocyte	Heart
658	6.08e-131	2.30739	0.873	0.086	1e-126	COTL1	14	Monocyte	Heart
659	8.07e-190	2.27054	0.69	0.032	1.33e-185	LST1	14	Monocyte	Heart
660	4.42e-134	2.25433	0.873	0.078	7.28e-130	FCER1G	14	Monocyte	Heart
661	3e-60	2.22215	0.944	0.26	4.94e-56	SRGN	14	Monocyte	Heart
662	2.75e-127	2.15942	0.887	0.083	4.54e-123	AIF1	14	Monocyte	Heart
663	1.1e-132	2.12161	0.69	0.047	1.81e-128	CD52	14	Monocyte	Heart
664	1.14e-86	2.09556	0.465	0.032	1.88e-82	AREG	14	Monocyte	Heart
665	2.78e-160	2.08502	0.732	0.044	4.58e-156	CYBB	14	Monocyte	Heart
666	1.7e-91	2.06245	0.732	0.083	2.79e-87	CTSS	14	Monocyte	Heart
667	0	2.04305	0.662	0.011	0	SERPINA1	14	Monocyte	Heart
668	1.05e-172	2.03132	0.718	0.038	1.72e-168	C5AR1	14	Monocyte	Heart
669	8.23e-112	1.85162	0.479	0.025	1.36e-107	IL1B	14	Monocyte	Heart
670	8.75e-187	1.81331	0.535	0.018	1.44e-182	SAMSN1	14	Monocyte	Heart
671	6.6e-258	1.79476	0.592	0.015	1.09e-253	BCL2A1	14	Monocyte	Heart
672	1.73e-46	1.78785	0.408	0.045	2.85e-42	CXCL8	14	Monocyte	Heart
673	1.04e-37	1.78646	0.972	0.56	1.71e-33	SAT1	14	Monocyte	Heart
674	4.42e-94	1.68929	0.592	0.049	7.29e-90	SPI1	14	Monocyte	Heart
675	1.79e-57	1.64488	0.704	0.117	2.95e-53	RGS2	14	Monocyte	Heart
676	1.18e-12	1.64477	0.479	0.197	1.94e-08	THBS1	14	Monocyte	Heart
677	5.19e-63	1.64041	0.746	0.122	8.54e-59	PLAUR	14	Monocyte	Heart
678	1.11e-167	1.62668	0.451	0.014	1.83e-163	STXBP2	14	Monocyte	Heart
679	1.94e-105	1.62063	0.662	0.054	3.2e-101	ITGB2	14	Monocyte	Heart
680	2.59e-100	1.61335	0.746	0.071	4.26e-96	LAPTM5	14	Monocyte	Heart
681	0	1.61122	0.507	0.005	0	LILRA5	14	Monocyte	Heart
682	4.34e-15	1.6074	0.366	0.106	7.14e-11	G0S2	14	Monocyte	Heart
683	6e-103	1.6027	0.69	0.06	9.89e-99	PTPRC	14	Monocyte	Heart
684	2.54e-76	1.56747	0.535	0.048	4.19e-72	LCP1	14	Monocyte	Heart
685	7.79e-103	1.54918	0.408	0.02	1.28e-98	MNDA	14	Monocyte	Heart
686	8.28e-28	1.45528	0.507	0.116	1.36e-23	CHMP1B	14	Monocyte	Heart
687	2.99e-33	1.43793	0.761	0.234	4.93e-29	NAMPT	14	Monocyte	Heart
688	3.85e-73	1.433	0.535	0.051	6.35e-69	PTPRE	14	Monocyte	Heart
689	3.25e-74	1.43097	0.549	0.052	5.35e-70	FYB	14	Monocyte	Heart
690	4.39e-173	1.41633	0.366	0.008	7.23e-169	LINC01272	14	Monocyte	Heart
691	4.13e-130	1.40919	0.394	0.014	6.81e-126	LILRB2	14	Monocyte	Heart
692	1.47e-115	1.39575	0.437	0.02	2.43e-111	CLEC7A	14	Monocyte	Heart
693	2.73e-24	1.38338	0.634	0.201	4.5e-20	NR4A2	14	Monocyte	Heart
694	6.56e-33	1.36837	0.592	0.135	1.08e-28	CD44	14	Monocyte	Heart
695	5.1e-30	1.36491	0.845	0.39	8.41e-26	CYBA	14	Monocyte	Heart
696	1.34e-19	1.36276	0.761	0.391	2.22e-15	VCAN	14	Monocyte	Heart
697	7.02e-64	1.3365	0.451	0.041	1.16e-59	LYN	14	Monocyte	Heart
698	5.81e-120	1.32345	0.437	0.02	9.57e-116	IFI30	14	Monocyte	Heart
699	1.07e-09	1.31018	0.239	0.064	1.77e-05	HMOX1	14	Monocyte	Heart
700	3.57e-32	1.27438	0.986	0.612	5.88e-28	S100A4	14	Monocyte	Heart
701	0	3.69561	0.968	0.007	0	S100B	15	Schwann Cell	Heart
702	9.15e-257	3.09056	0.903	0.018	1.51e-252	PLP1	15	Schwann Cell	Heart
703	1.24e-282	2.96037	0.419	0.003	2.03e-278	MPZ	15	Schwann Cell	Heart
704	0	2.76209	0.806	0.004	0	GPM6B	15	Schwann Cell	Heart
705	4.22e-26	2.5739	0.903	0.239	6.95e-22	CRYAB	15	Schwann Cell	Heart
706	0	2.45763	0.516	0.001	0	MIA	15	Schwann Cell	Heart
707	0	2.41538	0.323	0	0	MT3	15	Schwann Cell	Heart
708	0	2.00187	0.516	0.002	0	NRXN1	15	Schwann Cell	Heart
709	6.12e-135	1.89967	0.484	0.01	1.01e-130	ITGB8	15	Schwann Cell	Heart
710	1.9e-149	1.86518	0.484	0.009	3.13e-145	CHL1	15	Schwann Cell	Heart
711	0	1.76033	0.484	0.001	0	CADM2	15	Schwann Cell	Heart
712	3.77e-24	1.60866	0.613	0.101	6.21e-20	SEMA3B	15	Schwann Cell	Heart
713	0.0250264	1.57868	0.258	0.135	1	MBP	15	Schwann Cell	Heart
714	2.78e-13	1.54142	0.839	0.389	4.57e-09	CLU	15	Schwann Cell	Heart
715	1.32e-84	1.5403	0.355	0.009	2.18e-80	EGFL8	15	Schwann Cell	Heart
716	5.58e-18	1.52537	0.581	0.113	9.2e-14	AHR	15	Schwann Cell	Heart
717	2.34e-15	1.51708	0.806	0.277	3.86e-11	CDH19	15	Schwann Cell	Heart
718	2.09e-15	1.51586	0.645	0.171	3.45e-11	ALDH1A1	15	Schwann Cell	Heart
719	2.91e-49	1.48892	0.387	0.019	4.79e-45	SCD	15	Schwann Cell	Heart
720	6.65e-10	1.48199	0.742	0.37	1.1e-05	FXYD1	15	Schwann Cell	Heart
721	3.63e-72	1.47175	0.387	0.012	5.97e-68	ANK3	15	Schwann Cell	Heart
722	6.34e-78	1.46763	0.516	0.02	1.04e-73	SPP1	15	Schwann Cell	Heart
723	7.48e-13	1.45222	0.935	0.644	1.23e-08	SPARC	15	Schwann Cell	Heart
724	8.04e-25	1.43103	0.581	0.085	1.32e-20	STARD13	15	Schwann Cell	Heart
725	7.76e-24	1.40397	0.71	0.124	1.28e-19	STMN1	15	Schwann Cell	Heart
726	0	1.39694	0.29	0	0	GFRA3	15	Schwann Cell	Heart
727	0.00190836	1.38864	0.258	0.102	1	FSTL3	15	Schwann Cell	Heart
728	1.95e-23	1.36806	0.419	0.047	3.22e-19	TSC22D4	15	Schwann Cell	Heart
729	9.09e-224	1.36691	0.29	0.001	1.5e-219	PCSK2	15	Schwann Cell	Heart
730	6.55e-25	1.36239	0.29	0.021	1.08e-20	HAND2	15	Schwann Cell	Heart
731	0	1.33331	0.355	0.001	0	NRXN3	15	Schwann Cell	Heart
732	0	1.33042	0.323	0	0	SOX2	15	Schwann Cell	Heart
733	7.88e-13	1.32836	0.226	0.025	1.3e-08	GAP43	15	Schwann Cell	Heart
734	1.58e-13	1.32313	0.903	0.506	2.61e-09	CD9	15	Schwann Cell	Heart
735	9.03e-43	1.31708	0.452	0.029	1.49e-38	LGI4	15	Schwann Cell	Heart
736	1.45e-20	1.31443	0.355	0.037	2.4e-16	LPL	15	Schwann Cell	Heart
737	2.22e-10	1.26771	0.548	0.163	3.66e-06	NDRG2	15	Schwann Cell	Heart
738	9.25e-240	1.25561	0.323	0.002	1.52e-235	L1CAM	15	Schwann Cell	Heart
739	2.15e-13	1.23871	0.355	0.057	3.55e-09	SORBS1	15	Schwann Cell	Heart
740	5.69e-23	1.22935	0.323	0.028	9.38e-19	RP3-525N10.2	15	Schwann Cell	Heart
741	2.47e-18	1.21758	0.452	0.064	4.07e-14	NRN1	15	Schwann Cell	Heart
742	6.16e-13	1.2128	0.226	0.025	1.01e-08	TSPAN15	15	Schwann Cell	Heart
743	7.19e-13	1.21155	1	0.871	1.18e-08	S100A6	15	Schwann Cell	Heart
744	1.3e-39	1.2023	0.258	0.01	2.14e-35	C2orf88	15	Schwann Cell	Heart
745	3.51e-23	1.18519	0.516	0.065	5.78e-19	SORBS2	15	Schwann Cell	Heart
746	2.15e-05	1.18242	0.129	0.021	0.354022	PRX	15	Schwann Cell	Heart
747	3.5e-10	1.16343	0.194	0.023	5.77e-06	TSPAN8	15	Schwann Cell	Heart
748	4.23e-167	1.15896	0.323	0.003	6.97e-163	ERBB3	15	Schwann Cell	Heart
749	5.01e-25	1.1399	0.355	0.031	8.26e-21	KCNMB4	15	Schwann Cell	Heart
750	7.42e-77	1.13389	0.194	0.003	1.22e-72	CADM4	15	Schwann Cell	Heart

## Sheet: Table S9
Table S9. List of markers information (top 50) for each cell type in the liver, related to Figure 1.
	p_val	avg_logFC	pct.1	pct.2	p_val_adj	gene	cluster	cell type	tissue
1	0	3.98686	0.99	0.202	0	S100A8	1	Monocyte	Liver
2	0	3.54162	0.975	0.246	0	S100A9	1	Monocyte	Liver
3	0	3.32408	0.877	0.025	0	S100A12	1	Monocyte	Liver
4	0	3.14237	0.971	0.088	0	VCAN	1	Monocyte	Liver
5	0	3.04067	0.996	0.309	0	LYZ	1	Monocyte	Liver
6	2.15e-150	1.9471	0.652	0.141	3.79e-146	CXCL8	1	Monocyte	Liver
7	3.37e-191	1.85231	0.564	0.059	5.95e-187	EREG	1	Monocyte	Liver
8	9.13e-250	1.83739	0.8	0.134	1.61e-245	MNDA	1	Monocyte	Liver
9	5.92e-231	1.73671	0.832	0.166	1.04e-226	FCN1	1	Monocyte	Liver
10	5.69e-179	1.39706	0.675	0.127	1e-174	CSTA	1	Monocyte	Liver
11	7.26e-86	1.37147	0.597	0.201	1.28e-81	AREG	1	Monocyte	Liver
12	1.11e-157	1.33688	0.941	0.451	1.96e-153	NAMPT	1	Monocyte	Liver
13	1.12e-138	1.30362	0.646	0.154	1.98e-134	SLC11A1	1	Monocyte	Liver
14	4.58e-157	1.25898	0.491	0.055	8.09e-153	LGALS2	1	Monocyte	Liver
15	1.59e-134	1.24797	0.789	0.312	2.8e-130	APLP2	1	Monocyte	Liver
16	2.82e-110	1.20459	0.716	0.246	4.97e-106	PLAUR	1	Monocyte	Liver
17	3.16e-141	1.19617	0.534	0.086	5.57e-137	AQP9	1	Monocyte	Liver
18	1.02e-175	1.19171	0.992	0.743	1.79e-171	S100A6	1	Monocyte	Liver
19	6.95e-110	1.17973	0.798	0.333	1.23e-105	RGS2	1	Monocyte	Liver
20	4.18e-130	1.1769	0.888	0.408	7.37e-126	SOD2	1	Monocyte	Liver
21	7.79e-120	1.16348	0.497	0.088	1.37e-115	SELL	1	Monocyte	Liver
22	2.1e-163	1.12784	0.994	0.754	3.7e-159	NEAT1	1	Monocyte	Liver
23	2.24e-108	1.12422	0.409	0.063	3.96e-104	PLBD1	1	Monocyte	Liver
24	5.82e-117	1.12323	0.55	0.125	1.03e-112	FPR1	1	Monocyte	Liver
25	1.02e-118	1.10733	0.511	0.097	1.79e-114	CD300E	1	Monocyte	Liver
26	4.83e-101	1.096	0.589	0.18	8.52e-97	GCA	1	Monocyte	Liver
27	1.96e-67	1.08971	0.405	0.106	3.45e-63	PTGS2	1	Monocyte	Liver
28	7.77e-108	1.08804	0.724	0.291	1.37e-103	TKT	1	Monocyte	Liver
29	5.3e-151	1.08684	0.875	0.244	9.36e-147	CYBB	1	Monocyte	Liver
30	3.78e-85	1.08605	0.364	0.063	6.67e-81	CYP1B1	1	Monocyte	Liver
31	1.4e-117	1.07548	0.474	0.085	2.47e-113	CSF3R	1	Monocyte	Liver
32	2.32e-116	1.06747	0.669	0.19	4.08e-112	CLEC7A	1	Monocyte	Liver
33	3.31e-131	1.06744	0.973	0.775	5.84e-127	VIM	1	Monocyte	Liver
34	7.08e-59	1.05884	0.323	0.073	1.25e-54	G0S2	1	Monocyte	Liver
35	4.08e-140	1.05444	0.978	0.383	7.2e-136	TYROBP	1	Monocyte	Liver
36	1.77e-145	1.0542	0.986	0.689	3.13e-141	S100A4	1	Monocyte	Liver
37	6.21e-103	1.04847	0.599	0.18	1.1e-98	PGD	1	Monocyte	Liver
38	1.36e-108	1.04686	0.65	0.189	2.4e-104	MPEG1	1	Monocyte	Liver
39	6.01e-138	1.04035	0.965	0.409	1.06e-133	CTSS	1	Monocyte	Liver
40	3.38e-86	1.02804	0.677	0.259	5.96e-82	STXBP2	1	Monocyte	Liver
41	9.95e-104	1.02463	0.804	0.307	1.75e-99	BCL2A1	1	Monocyte	Liver
42	1.5e-108	1.02394	0.513	0.114	2.65e-104	NCF2	1	Monocyte	Liver
43	2.16e-95	1.02061	0.773	0.377	3.81e-91	TSPO	1	Monocyte	Liver
44	7.11e-83	1.01916	0.591	0.212	1.25e-78	LTA4H	1	Monocyte	Liver
45	1.12e-90	1.01596	0.501	0.116	1.97e-86	IL1B	1	Monocyte	Liver
46	2.64e-115	1.00045	0.92	0.494	4.66e-111	LGALS1	1	Monocyte	Liver
47	6.8e-100	0.996955	0.616	0.178	1.2e-95	CLEC12A	1	Monocyte	Liver
48	2.61e-87	0.996075	0.511	0.142	4.61e-83	GK	1	Monocyte	Liver
49	1.91e-107	0.995304	0.632	0.182	3.36e-103	FGR	1	Monocyte	Liver
50	3.93e-99	0.983498	0.849	0.44	6.94e-95	CD44	1	Monocyte	Liver
51	1.07e-191	1.81438	0.659	0.086	1.89e-187	GZMK	2	CD8 T Cell GZMK_high	Liver
52	2.91e-142	1.32727	0.699	0.139	5.13e-138	CD8A	2	CD8 T Cell GZMK_high	Liver
53	2.46e-154	1.26702	0.965	0.293	4.34e-150	CCL5	2	CD8 T Cell GZMK_high	Liver
54	4.91e-131	1.18434	0.97	0.424	8.66e-127	IL32	2	CD8 T Cell GZMK_high	Liver
55	1.18e-101	1.11682	0.692	0.2	2.08e-97	CD3D	2	CD8 T Cell GZMK_high	Liver
56	2.2e-83	1.09525	0.431	0.083	3.88e-79	CD8B	2	CD8 T Cell GZMK_high	Liver
57	2.38e-114	1.07832	0.837	0.267	4.2e-110	CD3E	2	CD8 T Cell GZMK_high	Liver
58	2.42e-76	1.07287	0.576	0.179	4.26e-72	CD2	2	CD8 T Cell GZMK_high	Liver
59	6.05e-20	1.04073	0.316	0.154	1.07e-15	RGS1	2	CD8 T Cell GZMK_high	Liver
60	2.86e-99	1.03102	0.779	0.243	5.04e-95	GZMA	2	CD8 T Cell GZMK_high	Liver
61	3.79e-100	0.979182	0.832	0.273	6.68e-96	CST7	2	CD8 T Cell GZMK_high	Liver
62	3.54e-87	0.970776	0.87	0.348	6.25e-83	CD69	2	CD8 T Cell GZMK_high	Liver
63	4.08e-48	0.966601	0.506	0.179	7.2e-44	IFNG	2	CD8 T Cell GZMK_high	Liver
64	1.07e-80	0.948496	0.922	0.456	1.89e-76	CCL4	2	CD8 T Cell GZMK_high	Liver
65	5.34e-43	0.930918	0.459	0.158	9.43e-39	XCL2	2	CD8 T Cell GZMK_high	Liver
66	4.13e-55	0.904151	0.759	0.432	7.29e-51	DUSP2	2	CD8 T Cell GZMK_high	Liver
67	8.73e-64	0.876566	0.464	0.127	1.54e-59	CD3G	2	CD8 T Cell GZMK_high	Liver
68	1.08e-53	0.874276	0.471	0.144	1.91e-49	GZMH	2	CD8 T Cell GZMK_high	Liver
69	2.53e-47	0.869564	0.506	0.19	4.45e-43	TRBC2	2	CD8 T Cell GZMK_high	Liver
70	9.57e-43	0.868742	0.351	0.106	1.69e-38	SH2D1A	2	CD8 T Cell GZMK_high	Liver
71	1.53e-42	0.864195	0.712	0.446	2.69e-38	CXCR4	2	CD8 T Cell GZMK_high	Liver
72	1.62e-41	0.854917	0.411	0.133	2.86e-37	XCL1	2	CD8 T Cell GZMK_high	Liver
73	1.03e-63	0.848061	0.571	0.192	1.83e-59	GZMM	2	CD8 T Cell GZMK_high	Liver
74	9.18e-39	0.843986	0.326	0.102	1.62e-34	TC2N	2	CD8 T Cell GZMK_high	Liver
75	6.07e-42	0.842268	0.421	0.156	1.07e-37	PARP8	2	CD8 T Cell GZMK_high	Liver
76	3.37e-43	0.835847	0.348	0.104	5.95e-39	TRAC	2	CD8 T Cell GZMK_high	Liver
77	1.4e-35	0.831184	0.401	0.159	2.48e-31	STAT4	2	CD8 T Cell GZMK_high	Liver
78	2.77e-40	0.815683	0.526	0.245	4.88e-36	FYN	2	CD8 T Cell GZMK_high	Liver
79	1.5e-51	0.809246	0.627	0.263	2.65e-47	PTPRCAP	2	CD8 T Cell GZMK_high	Liver
80	4.16e-31	0.786916	0.398	0.165	7.34e-27	SYTL3	2	CD8 T Cell GZMK_high	Liver
81	1.96e-40	0.782578	0.576	0.272	3.46e-36	ALOX5AP	2	CD8 T Cell GZMK_high	Liver
82	3.55e-38	0.780871	0.409	0.153	6.27e-34	SLC38A1	2	CD8 T Cell GZMK_high	Liver
83	8.07e-42	0.76719	0.419	0.145	1.42e-37	KLRG1	2	CD8 T Cell GZMK_high	Liver
84	7.1e-42	0.763818	0.434	0.156	1.25e-37	SH2D2A	2	CD8 T Cell GZMK_high	Liver
85	7.19e-37	0.761772	0.143	0.018	1.27e-32	TRGV10	2	CD8 T Cell GZMK_high	Liver
86	1.8e-41	0.758762	0.827	0.645	3.18e-37	ZFP36L2	2	CD8 T Cell GZMK_high	Liver
87	1.92e-30	0.748789	0.672	0.486	3.38e-26	SRSF7	2	CD8 T Cell GZMK_high	Liver
88	7.17e-33	0.738011	0.566	0.325	1.27e-28	RARRES3	2	CD8 T Cell GZMK_high	Liver
89	1.72e-33	0.716807	0.351	0.124	3.03e-29	CD96	2	CD8 T Cell GZMK_high	Liver
90	7.59e-58	0.712371	0.644	0.234	1.34e-53	CTSW	2	CD8 T Cell GZMK_high	Liver
91	1.46e-66	0.707501	0.955	0.742	2.57e-62	PTPRC	2	CD8 T Cell GZMK_high	Liver
92	5.68e-16	0.705928	0.268	0.132	1e-11	TUBB2A	2	CD8 T Cell GZMK_high	Liver
93	4.99e-26	0.703112	0.471	0.248	8.8e-22	LBH	2	CD8 T Cell GZMK_high	Liver
94	7.56e-23	0.699807	0.421	0.229	1.33e-18	TUBA4A	2	CD8 T Cell GZMK_high	Liver
95	1.19e-23	0.697669	0.454	0.264	2.1e-19	STK17A	2	CD8 T Cell GZMK_high	Liver
96	1.8e-19	0.693786	0.466	0.315	3.18e-15	EML4	2	CD8 T Cell GZMK_high	Liver
97	2.94e-15	0.692977	0.434	0.303	5.19e-11	PIK3R1	2	CD8 T Cell GZMK_high	Liver
98	7.27e-29	0.689716	0.233	0.067	1.28e-24	LIME1	2	CD8 T Cell GZMK_high	Liver
99	4.15e-35	0.681623	0.213	0.047	7.33e-31	CD5	2	CD8 T Cell GZMK_high	Liver
100	1.1e-18	0.681218	0.381	0.214	1.95e-14	AKNA	2	CD8 T Cell GZMK_high	Liver
101	0	2.8289	0.944	0.073	0	C1QB	3	Macrophage C1QB_high	Liver
102	0	2.77595	0.933	0.058	0	C1QC	3	Macrophage C1QB_high	Liver
103	0	2.65037	0.936	0.073	0	C1QA	3	Macrophage C1QB_high	Liver
104	1.99e-246	2.15564	0.957	0.244	3.52e-242	LIPA	3	Macrophage C1QB_high	Liver
105	4.49e-214	2.06119	0.973	0.366	7.92e-210	CTSB	3	Macrophage C1QB_high	Liver
106	2.97e-150	2.0286	0.364	0.016	5.23e-146	APOE	3	Macrophage C1QB_high	Liver
107	7.28e-247	1.9488	0.578	0.026	1.28e-242	APOC1	3	Macrophage C1QB_high	Liver
108	3.33e-293	1.84665	0.797	0.068	5.87e-289	CD163	3	Macrophage C1QB_high	Liver
109	1.42e-190	1.7199	0.997	0.44	2.5e-186	CST3	3	Macrophage C1QB_high	Liver
110	4.1e-178	1.71444	1	0.97	7.24e-174	FTL	3	Macrophage C1QB_high	Liver
111	5.46e-212	1.70569	0.933	0.243	9.63e-208	CD68	3	Macrophage C1QB_high	Liver
112	1.23e-151	1.70142	0.783	0.183	2.18e-147	FABP5	3	Macrophage C1QB_high	Liver
113	9.34e-190	1.66739	0.572	0.053	1.65e-185	MARCO	3	Macrophage C1QB_high	Liver
114	2.44e-241	1.66263	0.816	0.1	4.3e-237	LGMN	3	Macrophage C1QB_high	Liver
115	1.61e-174	1.62062	0.995	0.481	2.84e-170	HLA-DRA	3	Macrophage C1QB_high	Liver
116	1.41e-190	1.60775	0.906	0.223	2.5e-186	MS4A6A	3	Macrophage C1QB_high	Liver
117	1.3e-199	1.59027	0.824	0.145	2.29e-195	HMOX1	3	Macrophage C1QB_high	Liver
118	2.65e-221	1.54841	0.882	0.148	4.68e-217	MS4A7	3	Macrophage C1QB_high	Liver
119	4.54e-176	1.51481	0.909	0.238	8.01e-172	CTSL	3	Macrophage C1QB_high	Liver
120	4.33e-198	1.51436	0.829	0.166	7.63e-194	CREG1	3	Macrophage C1QB_high	Liver
121	6.57e-231	1.49856	0.535	0.022	1.16e-226	SDS	3	Macrophage C1QB_high	Liver
122	1e-269	1.4895	0.743	0.059	1.77e-265	MSR1	3	Macrophage C1QB_high	Liver
123	2.56e-219	1.45717	0.762	0.1	4.52e-215	ABCA1	3	Macrophage C1QB_high	Liver
124	1.48e-177	1.40546	0.741	0.122	2.61e-173	IGSF6	3	Macrophage C1QB_high	Liver
125	4.45e-138	1.36874	0.92	0.395	7.85e-134	GLUL	3	Macrophage C1QB_high	Liver
126	1.48e-150	1.34411	0.981	0.561	2.6e-146	PSAP	3	Macrophage C1QB_high	Liver
127	2.02e-108	1.34036	0.57	0.113	3.56e-104	SLC40A1	3	Macrophage C1QB_high	Liver
128	5.78e-161	1.33686	0.963	0.399	1.02e-156	NPC2	3	Macrophage C1QB_high	Liver
129	3.24e-190	1.30723	0.698	0.092	5.72e-186	MS4A4A	3	Macrophage C1QB_high	Liver
130	1.37e-243	1.28757	0.463	0.005	2.41e-239	GPNMB	3	Macrophage C1QB_high	Liver
131	3.67e-146	1.27778	0.955	0.424	6.48e-142	HLA-DRB5	3	Macrophage C1QB_high	Liver
132	4.57e-232	1.27381	0.655	0.052	8.06e-228	SDC3	3	Macrophage C1QB_high	Liver
133	5.11e-148	1.27245	0.874	0.251	9.02e-144	MARCKS	3	Macrophage C1QB_high	Liver
134	9.29e-153	1.26118	0.957	0.288	1.64e-148	AIF1	3	Macrophage C1QB_high	Liver
135	3.31e-155	1.25615	0.928	0.249	5.84e-151	IFI30	3	Macrophage C1QB_high	Liver
136	1.42e-138	1.24645	0.96	0.439	2.51e-134	GPX1	3	Macrophage C1QB_high	Liver
137	1.42e-273	1.23796	0.545	0.011	2.5e-269	FOLR2	3	Macrophage C1QB_high	Liver
138	2.03e-99	1.23113	0.588	0.133	3.58e-95	SEPP1	3	Macrophage C1QB_high	Liver
139	1.88e-278	1.22538	0.572	0.014	3.31e-274	FPR3	3	Macrophage C1QB_high	Liver
140	3.83e-121	1.22395	0.922	0.413	6.76e-117	HLA-DPA1	3	Macrophage C1QB_high	Liver
141	2.49e-208	1.17876	0.666	0.068	4.4e-204	SMPDL3A	3	Macrophage C1QB_high	Liver
142	6.78e-148	1.16963	0.885	0.219	1.2e-143	FCGR3A	3	Macrophage C1QB_high	Liver
143	1.45e-266	1.15209	0.535	0.011	2.55e-262	VSIG4	3	Macrophage C1QB_high	Liver
144	3.42e-139	1.14531	0.933	0.265	6.04e-135	CYBB	3	Macrophage C1QB_high	Liver
145	3.16e-124	1.1278	0.981	0.433	5.58e-120	CTSS	3	Macrophage C1QB_high	Liver
146	1.11e-170	1.12173	0.69	0.101	1.96e-166	CSF1R	3	Macrophage C1QB_high	Liver
147	9.2e-106	1.11957	0.952	0.599	1.62e-101	HLA-DRB1	3	Macrophage C1QB_high	Liver
148	1.05e-113	1.11057	0.987	0.851	1.85e-109	CD74	3	Macrophage C1QB_high	Liver
149	1.03e-134	1.10596	0.866	0.248	1.81e-130	MAFB	3	Macrophage C1QB_high	Liver
150	1.03e-126	1.1003	0.987	0.361	1.81e-122	FCER1G	3	Macrophage C1QB_high	Liver
151	3.47e-198	2.27452	0.832	0.12	6.12e-194	LTB	4	T Cell LTB_high	Liver
152	1.35e-267	2.15754	0.797	0.056	2.38e-263	IL7R	4	T Cell LTB_high	Liver
153	1.35e-37	1.44273	0.199	0.029	2.39e-33	CCL20	4	T Cell LTB_high	Liver
154	4.81e-60	1.39188	0.641	0.226	8.49e-56	KLRB1	4	T Cell LTB_high	Liver
155	4.81e-92	1.07397	0.469	0.069	8.48e-88	FLT3LG	4	T Cell LTB_high	Liver
156	1.92e-74	1.07148	0.934	0.371	3.39e-70	CD69	4	T Cell LTB_high	Liver
157	1.98e-130	1.03086	0.285	0.007	3.49e-126	CD40LG	4	T Cell LTB_high	Liver
158	1.71e-25	0.896837	0.504	0.23	3.01e-21	TNF	4	T Cell LTB_high	Liver
159	7.39e-98	0.873992	0.215	0.005	1.3e-93	SLC4A10	4	T Cell LTB_high	Liver
160	4.95e-97	0.865716	0.211	0.005	8.74e-93	LEF1	4	T Cell LTB_high	Liver
161	3.45e-14	0.860313	0.23	0.089	6.08e-10	NCR3	4	T Cell LTB_high	Liver
162	3.92e-74	0.854027	0.988	0.893	6.91e-70	RPLP0	4	T Cell LTB_high	Liver
163	3.22e-58	0.833998	0.957	0.455	5.68e-54	IL32	4	T Cell LTB_high	Liver
164	9.45e-54	0.833597	0.637	0.195	1.67e-49	CD2	4	T Cell LTB_high	Liver
165	7.43e-67	0.828589	0.973	0.828	1.31e-62	RPSA	4	T Cell LTB_high	Liver
166	4.98e-65	0.825386	0.984	0.87	8.79e-61	RPS5	4	T Cell LTB_high	Liver
167	5.96e-59	0.820721	0.832	0.299	1.05e-54	CD3E	4	T Cell LTB_high	Liver
168	8.19e-88	0.818795	0.277	0.019	1.45e-83	TNFRSF25	4	T Cell LTB_high	Liver
169	2.16e-38	0.814763	0.34	0.085	3.82e-34	TTC39C	4	T Cell LTB_high	Liver
170	1.66e-46	0.812609	0.402	0.094	2.92e-42	SPOCK2	4	T Cell LTB_high	Liver
171	7.77e-95	0.811613	1	0.993	1.37e-90	RPS12	4	T Cell LTB_high	Liver
172	7.37e-85	0.809527	0.996	0.932	1.3e-80	RPS4X	4	T Cell LTB_high	Liver
173	4.05e-63	0.795435	0.961	0.833	7.14e-59	RPL10A	4	T Cell LTB_high	Liver
174	1.14e-38	0.795194	0.773	0.528	2e-34	EEF1G	4	T Cell LTB_high	Liver
175	5.91e-53	0.795188	0.93	0.746	1.04e-48	EEF1B2	4	T Cell LTB_high	Liver
176	1.26e-43	0.787963	0.281	0.052	2.23e-39	AQP3	4	T Cell LTB_high	Liver
177	4.04e-61	0.777805	0.973	0.894	7.13e-57	RPL5	4	T Cell LTB_high	Liver
178	3.74e-73	0.777356	0.246	0.018	6.6e-69	SLAMF1	4	T Cell LTB_high	Liver
179	3.8e-83	0.764036	1	0.981	6.71e-79	RPL30	4	T Cell LTB_high	Liver
180	5.38e-54	0.753571	0.707	0.225	9.49e-50	CD3D	4	T Cell LTB_high	Liver
181	1.04e-74	0.740931	1	0.986	1.83e-70	RPS27	4	T Cell LTB_high	Liver
182	1.57e-37	0.723661	0.273	0.054	2.77e-33	TRAT1	4	T Cell LTB_high	Liver
183	7.29e-21	0.722907	0.547	0.329	1.29e-16	LDHB	4	T Cell LTB_high	Liver
184	5.58e-84	0.722385	0.996	0.983	9.84e-80	RPL13	4	T Cell LTB_high	Liver
185	9.09e-80	0.719199	0.996	0.96	1.6e-75	RPS21	4	T Cell LTB_high	Liver
186	7.25e-66	0.70955	0.996	0.941	1.28e-61	RPS3	4	T Cell LTB_high	Liver
187	9.49e-80	0.709133	0.996	0.986	1.67e-75	RPL32	4	T Cell LTB_high	Liver
188	1.64e-31	0.703934	0.238	0.049	2.89e-27	CISH	4	T Cell LTB_high	Liver
189	6.88e-66	0.701254	0.992	0.927	1.21e-61	RPS25	4	T Cell LTB_high	Liver
190	5.71e-40	0.698099	0.883	0.503	1.01e-35	CD52	4	T Cell LTB_high	Liver
191	1.47e-56	0.696215	0.98	0.926	2.6e-52	RPS6	4	T Cell LTB_high	Liver
192	1.6e-71	0.695636	1	0.966	2.83e-67	RPL18A	4	T Cell LTB_high	Liver
193	6.88e-28	0.690076	0.113	0.012	1.21e-23	TNFRSF4	4	T Cell LTB_high	Liver
194	2.06e-59	0.689955	0.262	0.029	3.64e-55	CAMK4	4	T Cell LTB_high	Liver
195	4.3e-61	0.689627	0.992	0.931	7.59e-57	RPS18	4	T Cell LTB_high	Liver
196	2.48e-36	0.687499	0.359	0.091	4.37e-32	CD6	4	T Cell LTB_high	Liver
197	1.56e-51	0.683237	0.156	0.009	2.75e-47	TRAV1-2	4	T Cell LTB_high	Liver
198	9.88e-64	0.682007	0.996	0.938	1.74e-59	RPS10	4	T Cell LTB_high	Liver
199	1.55e-61	0.681942	0.996	0.955	2.73e-57	RPS3A	4	T Cell LTB_high	Liver
200	1.01e-92	0.681202	1	0.996	1.78e-88	EEF1A1	4	T Cell LTB_high	Liver
201	4.86e-146	1.76121	0.987	0.3	8.57e-142	LST1	5	Macrophage LST1_high	Liver
202	4.07e-155	1.53389	0.79	0.127	7.18e-151	LINC01272	5	Macrophage LST1_high	Liver
203	3.03e-118	1.36679	0.91	0.263	5.35e-114	SPI1	5	Macrophage LST1_high	Liver
204	1.67e-114	1.33633	0.974	0.323	2.94e-110	AIF1	5	Macrophage LST1_high	Liver
205	8.57e-54	1.30844	0.541	0.15	1.51e-49	IL1B	5	Macrophage LST1_high	Liver
206	1.05e-114	1.27393	0.747	0.152	1.86e-110	LILRB2	5	Macrophage LST1_high	Liver
207	7.68e-113	1.2699	0.794	0.18	1.35e-108	LILRA5	5	Macrophage LST1_high	Liver
208	4.75e-125	1.25608	0.88	0.188	8.38e-121	MS4A7	5	Macrophage LST1_high	Liver
209	3.73e-103	1.24098	0.94	0.284	6.58e-99	IFI30	5	Macrophage LST1_high	Liver
210	1.17e-93	1.2225	0.983	0.567	2.06e-89	COTL1	5	Macrophage LST1_high	Liver
211	1.1e-96	1.2186	0.983	0.395	1.94e-92	FCER1G	5	Macrophage LST1_high	Liver
212	4.06e-79	1.21208	0.897	0.348	7.15e-75	BCL2A1	5	Macrophage LST1_high	Liver
213	1.94e-91	1.20404	0.987	0.471	3.42e-87	CST3	5	Macrophage LST1_high	Liver
214	1.55e-88	1.18104	1	0.774	2.74e-84	SAT1	5	Macrophage LST1_high	Liver
215	1.48e-84	1.13705	0.845	0.259	2.62e-80	FCGR3A	5	Macrophage LST1_high	Liver
216	4.1e-86	1.12714	0.987	0.583	7.23e-82	PSAP	5	Macrophage LST1_high	Liver
217	4.59e-87	1.09073	0.884	0.303	8.09e-83	LYN	5	Macrophage LST1_high	Liver
218	5.12e-85	1.08175	1	0.969	9.03e-81	FTH1	5	Macrophage LST1_high	Liver
219	6.4e-78	1.06467	0.695	0.182	1.13e-73	CFD	5	Macrophage LST1_high	Liver
220	5.54e-98	1.0566	0.901	0.295	9.78e-94	SERPINA1	5	Macrophage LST1_high	Liver
221	1.3e-77	1.03618	1	0.972	2.29e-73	FTL	5	Macrophage LST1_high	Liver
222	3.67e-80	1.021	0.991	0.44	6.48e-76	TYROBP	5	Macrophage LST1_high	Liver
223	3.83e-91	1.01186	0.867	0.228	6.76e-87	FCN1	5	Macrophage LST1_high	Liver
224	9.8e-101	0.995442	0.687	0.133	1.73e-96	CSF1R	5	Macrophage LST1_high	Liver
225	1.23e-92	0.991718	0.631	0.122	2.17e-88	LRRC25	5	Macrophage LST1_high	Liver
226	3.13e-62	0.985139	0.794	0.289	5.51e-58	STXBP2	5	Macrophage LST1_high	Liver
227	5.21e-82	0.980708	0.635	0.141	9.18e-78	ADGRE2	5	Macrophage LST1_high	Liver
228	7.65e-74	0.974262	0.811	0.246	1.35e-69	C5AR1	5	Macrophage LST1_high	Liver
229	5.24e-89	0.973688	0.622	0.124	9.25e-85	PILRA	5	Macrophage LST1_high	Liver
230	3.57e-78	0.970542	0.614	0.141	6.3e-74	HCK	5	Macrophage LST1_high	Liver
231	7.05e-66	0.968695	0.953	0.469	1.24e-61	IFITM3	5	Macrophage LST1_high	Liver
232	3.69e-64	0.960752	0.721	0.237	6.51e-60	NINJ1	5	Macrophage LST1_high	Liver
233	7.41e-71	0.930545	0.987	0.462	1.31e-66	CTSS	5	Macrophage LST1_high	Liver
234	3.73e-72	0.92663	0.554	0.117	6.57e-68	POU2F2	5	Macrophage LST1_high	Liver
235	1.77e-65	0.925561	0.528	0.122	3.13e-61	TCF7L2	5	Macrophage LST1_high	Liver
236	1.92e-70	0.920877	0.532	0.114	3.39e-66	LILRB1	5	Macrophage LST1_high	Liver
237	1.52e-66	0.915367	0.704	0.205	2.68e-62	CFP	5	Macrophage LST1_high	Liver
238	1.23e-69	0.905483	0.987	0.69	2.16e-65	S100A11	5	Macrophage LST1_high	Liver
239	6.98e-78	0.887493	0.893	0.284	1.23e-73	CD68	5	Macrophage LST1_high	Liver
240	4.41e-67	0.886905	0.738	0.22	7.78e-63	C1orf162	5	Macrophage LST1_high	Liver
241	2.76e-57	0.870372	0.648	0.196	4.87e-53	PAG1	5	Macrophage LST1_high	Liver
242	5.71e-61	0.844909	0.536	0.129	1.01e-56	CD86	5	Macrophage LST1_high	Liver
243	1.88e-52	0.825098	0.687	0.232	3.31e-48	WARS	5	Macrophage LST1_high	Liver
244	2.63e-45	0.821925	0.554	0.153	4.63e-41	C1QA	5	Macrophage LST1_high	Liver
245	6.1e-57	0.821624	0.97	0.511	1.08e-52	HLA-DRA	5	Macrophage LST1_high	Liver
246	7.87e-96	0.815191	0.433	0.05	1.39e-91	ZNF703	5	Macrophage LST1_high	Liver
247	1.74e-56	0.805131	0.682	0.208	3.06e-52	DMXL2	5	Macrophage LST1_high	Liver
248	6.26e-53	0.802015	0.678	0.222	1.1e-48	FGR	5	Macrophage LST1_high	Liver
249	2.55e-41	0.800345	0.906	0.504	4.5e-37	CD52	5	Macrophage LST1_high	Liver
250	2.36e-46	0.788577	0.837	0.373	4.17e-42	TYMP	5	Macrophage LST1_high	Liver
251	0	3.82373	0.884	0.047	0	FCN3	6	Lymphatic Endothelial Cell	Liver
252	0	3.2102	0.921	0.018	0	CRHBP	6	Lymphatic Endothelial Cell	Liver
253	0	2.87426	0.66	0.015	0	CLEC4G	6	Lymphatic Endothelial Cell	Liver
254	0	2.86037	0.74	0.015	0	FCN2	6	Lymphatic Endothelial Cell	Liver
255	0	2.76567	0.763	0.029	0	DNASE1L3	6	Lymphatic Endothelial Cell	Liver
256	3.91e-307	2.53911	0.916	0.064	6.89e-303	PLPP3	6	Lymphatic Endothelial Cell	Liver
257	0	2.53491	0.879	0.041	0	CCL14	6	Lymphatic Endothelial Cell	Liver
258	0	2.49411	0.758	0.004	0	OIT3	6	Lymphatic Endothelial Cell	Liver
259	1e-301	2.45595	0.963	0.075	1.77e-297	IFI27	6	Lymphatic Endothelial Cell	Liver
260	0	2.4178	0.944	0.043	0	IL33	6	Lymphatic Endothelial Cell	Liver
261	9.72e-225	2.28278	0.935	0.118	1.71e-220	RNASE1	6	Lymphatic Endothelial Cell	Liver
262	0	2.21951	0.884	0.045	0	SPARC	6	Lymphatic Endothelial Cell	Liver
263	4.65e-264	2.16385	0.888	0.074	8.21e-260	A2M	6	Lymphatic Endothelial Cell	Liver
264	3.79e-305	2.1625	0.847	0.046	6.68e-301	EGFL7	6	Lymphatic Endothelial Cell	Liver
265	0	2.11875	0.888	0.053	0	HSPG2	6	Lymphatic Endothelial Cell	Liver
266	6.35e-301	2.07695	0.572	0.006	1.12e-296	CLEC1B	6	Lymphatic Endothelial Cell	Liver
267	0	2.07515	0.842	0.039	0	CLEC3B	6	Lymphatic Endothelial Cell	Liver
268	1.5e-300	2.06715	0.879	0.054	2.65e-296	GNG11	6	Lymphatic Endothelial Cell	Liver
269	0	2.06647	0.809	0.022	0	FAM167B	6	Lymphatic Endothelial Cell	Liver
270	1.72e-266	2.06346	0.786	0.046	3.03e-262	AKAP12	6	Lymphatic Endothelial Cell	Liver
271	1.47e-294	2.05362	0.912	0.064	2.59e-290	SLC9A3R2	6	Lymphatic Endothelial Cell	Liver
272	0	2.00991	0.874	0.042	0	RAMP2	6	Lymphatic Endothelial Cell	Liver
273	1.55e-289	1.97937	0.856	0.053	2.73e-285	HYAL2	6	Lymphatic Endothelial Cell	Liver
274	1.48e-27	1.97757	0.214	0.041	2.6e-23	SAA1	6	Lymphatic Endothelial Cell	Liver
275	1.2e-241	1.96945	0.926	0.083	2.12e-237	TM4SF1	6	Lymphatic Endothelial Cell	Liver
276	5.18e-196	1.95736	0.916	0.144	9.13e-192	APP	6	Lymphatic Endothelial Cell	Liver
277	1.31e-257	1.86425	0.847	0.064	2.31e-253	TINAGL1	6	Lymphatic Endothelial Cell	Liver
278	2.3e-225	1.84305	0.921	0.098	4.05e-221	IGFBP7	6	Lymphatic Endothelial Cell	Liver
279	1.13e-140	1.81138	0.879	0.199	2e-136	IL6ST	6	Lymphatic Endothelial Cell	Liver
280	2.5e-159	1.80202	0.87	0.153	4.41e-155	ID1	6	Lymphatic Endothelial Cell	Liver
281	2.05e-292	1.79934	0.809	0.042	3.62e-288	LDB2	6	Lymphatic Endothelial Cell	Liver
282	9.1e-229	1.79031	0.856	0.081	1.61e-224	CALCRL	6	Lymphatic Endothelial Cell	Liver
283	0	1.78906	0.767	0.028	0	TSPAN7	6	Lymphatic Endothelial Cell	Liver
284	3.66e-243	1.78383	0.856	0.07	6.46e-239	IGFBP4	6	Lymphatic Endothelial Cell	Liver
285	1.65e-111	1.7762	0.786	0.19	2.91e-107	STAB1	6	Lymphatic Endothelial Cell	Liver
286	3.63e-139	1.7726	0.819	0.161	6.41e-135	ACP5	6	Lymphatic Endothelial Cell	Liver
287	7.09e-210	1.75864	0.786	0.075	1.25e-205	FLT1	6	Lymphatic Endothelial Cell	Liver
288	3.35e-185	1.75508	0.842	0.109	5.91e-181	PDLIM1	6	Lymphatic Endothelial Cell	Liver
289	2.3e-187	1.75249	0.86	0.119	4.06e-183	ENG	6	Lymphatic Endothelial Cell	Liver
290	3.23e-254	1.7454	0.451	0.002	5.7e-250	CLEC4M	6	Lymphatic Endothelial Cell	Liver
291	1.6e-218	1.7391	0.633	0.035	2.83e-214	PLTP	6	Lymphatic Endothelial Cell	Liver
292	3.89e-130	1.73793	0.847	0.208	6.86e-126	PRCP	6	Lymphatic Endothelial Cell	Liver
293	3.42e-263	1.72961	0.758	0.045	6.04e-259	INSR	6	Lymphatic Endothelial Cell	Liver
294	1.81e-286	1.72331	0.763	0.034	3.19e-282	ADGRL4	6	Lymphatic Endothelial Cell	Liver
295	0	1.71811	0.688	0.018	0	CLDN5	6	Lymphatic Endothelial Cell	Liver
296	2.73e-252	1.71367	0.874	0.071	4.82e-248	TFPI	6	Lymphatic Endothelial Cell	Liver
297	4.13e-272	1.69645	0.647	0.02	7.29e-268	ALPL	6	Lymphatic Endothelial Cell	Liver
298	1.6e-274	1.6898	0.833	0.053	2.83e-270	NPDC1	6	Lymphatic Endothelial Cell	Liver
299	2.74e-119	1.65346	1	0.468	4.84e-115	IFITM3	6	Lymphatic Endothelial Cell	Liver
300	9.78e-299	1.64145	0.674	0.018	1.73e-294	KDR	6	Lymphatic Endothelial Cell	Liver
301	0	3.99457	0.986	0.034	0	GNLY	7	NK/T Cell	Liver
302	0	2.40684	0.813	0.017	0	FGFBP2	7	NK/T Cell	Liver
303	8.53e-261	2.38305	0.883	0.076	1.5e-256	GZMB	7	NK/T Cell	Liver
304	7.89e-188	2.2192	0.916	0.156	1.39e-183	PRF1	7	NK/T Cell	Liver
305	0	2.18197	0.85	0.044	0	KLRF1	7	NK/T Cell	Liver
306	2.11e-154	2.12188	1	0.341	3.73e-150	NKG7	7	NK/T Cell	Liver
307	5.85e-77	2.09148	0.248	0.015	1.03e-72	PTGDS	7	NK/T Cell	Liver
308	6.14e-199	1.98547	0.65	0.048	1.08e-194	SPON2	7	NK/T Cell	Liver
309	1.97e-166	1.84682	0.836	0.137	3.48e-162	CD247	7	NK/T Cell	Liver
310	3.16e-157	1.82861	0.93	0.184	5.57e-153	KLRD1	7	NK/T Cell	Liver
311	4.76e-119	1.61384	0.958	0.302	8.4e-115	CST7	7	NK/T Cell	Liver
312	1.08e-144	1.60163	0.477	0.033	1.9e-140	CLIC3	7	NK/T Cell	Liver
313	6.21e-124	1.56724	0.603	0.081	1.09e-119	HOPX	7	NK/T Cell	Liver
314	3.95e-110	1.46613	0.883	0.243	6.96e-106	CTSW	7	NK/T Cell	Liver
315	1.29e-74	1.44004	0.972	0.485	2.27e-70	CCL4	7	NK/T Cell	Liver
316	1.66e-123	1.41296	0.477	0.041	2.93e-119	TRDC	7	NK/T Cell	Liver
317	5.42e-29	1.32096	0.589	0.262	9.56e-25	CCL4L2	7	NK/T Cell	Liver
318	2.14e-171	1.3103	0.36	0.006	3.77e-167	SH2D1B	7	NK/T Cell	Liver
319	4.51e-80	1.29199	0.547	0.106	7.95e-76	PYHIN1	7	NK/T Cell	Liver
320	2.5e-77	1.22827	0.86	0.275	4.4e-73	GZMA	7	NK/T Cell	Liver
321	5.15e-69	1.20157	0.547	0.118	9.09e-65	IL2RB	7	NK/T Cell	Liver
322	2.28e-66	1.19827	0.617	0.155	4.02e-62	GZMH	7	NK/T Cell	Liver
323	6.62e-70	1.19011	0.252	0.019	1.17e-65	KLRC1	7	NK/T Cell	Liver
324	1.22e-85	1.17098	0.393	0.043	2.15e-81	KLRC3	7	NK/T Cell	Liver
325	6.67e-78	1.16939	0.383	0.048	1.18e-73	CX3CR1	7	NK/T Cell	Liver
326	2.71e-33	1.14584	0.706	0.366	4.78e-29	CCL3	7	NK/T Cell	Liver
327	3.58e-115	1.13202	0.322	0.015	6.32e-111	TXK	7	NK/T Cell	Liver
328	4.47e-80	1.09657	0.327	0.03	7.89e-76	IL18RAP	7	NK/T Cell	Liver
329	2.44e-62	1.08536	0.435	0.08	4.31e-58	TBX21	7	NK/T Cell	Liver
330	1.26e-72	1.04871	0.229	0.013	2.23e-68	KIR2DL1	7	NK/T Cell	Liver
331	1.77e-48	1.04826	0.35	0.069	3.12e-44	ADGRG1	7	NK/T Cell	Liver
332	1.4e-61	1.04338	0.229	0.018	2.46e-57	KLRC2	7	NK/T Cell	Liver
333	6.14e-44	1.03491	0.463	0.124	1.08e-39	LINC00861	7	NK/T Cell	Liver
334	3.81e-39	1.02559	0.687	0.346	6.72e-35	GNG2	7	NK/T Cell	Liver
335	7.09e-47	1.01481	0.724	0.314	1.25e-42	IL2RG	7	NK/T Cell	Liver
336	8.23e-62	1.00398	0.977	0.541	1.45e-57	IFITM1	7	NK/T Cell	Liver
337	1.03e-58	0.994237	0.276	0.031	1.82e-54	CEP78	7	NK/T Cell	Liver
338	4.94e-56	0.990981	0.72	0.242	8.71e-52	CD7	7	NK/T Cell	Liver
339	5.4e-28	0.990006	0.369	0.126	9.52e-24	GNPTAB	7	NK/T Cell	Liver
340	1.27e-51	0.949588	0.752	0.27	2.24e-47	FCGR3A	7	NK/T Cell	Liver
341	1.17e-51	0.946563	0.332	0.055	2.06e-47	HSH2D	7	NK/T Cell	Liver
342	1.87e-43	0.93807	0.425	0.107	3.3e-39	ZAP70	7	NK/T Cell	Liver
343	1.14e-36	0.927071	0.603	0.258	2e-32	ARL4C	7	NK/T Cell	Liver
344	1.32e-39	0.882592	0.57	0.187	2.33e-35	TRBC1	7	NK/T Cell	Liver
345	3.94e-51	0.876448	0.397	0.077	6.96e-47	NCR3	7	NK/T Cell	Liver
346	4.74e-47	0.870199	0.271	0.04	8.37e-43	TTC38	7	NK/T Cell	Liver
347	1.78e-14	0.865503	0.117	0.024	3.14e-10	S100B	7	NK/T Cell	Liver
348	5.33e-27	0.864868	0.453	0.18	9.4e-23	SYNE2	7	NK/T Cell	Liver
349	4.5e-25	0.864653	0.425	0.173	7.95e-21	APMAP	7	NK/T Cell	Liver
350	3.45e-100	0.863816	0.206	0.003	6.08e-96	LAIR2	7	NK/T Cell	Liver
351	0	2.74356	0.699	0.008	0	TRBV4-2	8	CD8 T Cell TRBV4-2_high	Liver
352	1.17e-136	1.92063	0.942	0.174	2.06e-132	TRBC1	8	CD8 T Cell TRBV4-2_high	Liver
353	7.61e-119	1.76569	0.641	0.072	1.34e-114	RP11-291B21.2	8	CD8 T Cell TRBV4-2_high	Liver
354	2.34e-109	1.68151	0.878	0.179	4.13e-105	CD8A	8	CD8 T Cell TRBV4-2_high	Liver
355	1.02e-194	1.67583	0.474	0.012	1.8e-190	TRAV29DV5	8	CD8 T Cell TRBV4-2_high	Liver
356	2.67e-57	1.60428	0.718	0.196	4.71e-53	IFNG	8	CD8 T Cell TRBV4-2_high	Liver
357	1.2e-173	1.49696	0.519	0.022	2.11e-169	TRGV8	8	CD8 T Cell TRBV4-2_high	Liver
358	2.34e-84	1.46861	1	0.352	4.14e-80	CCL5	8	CD8 T Cell TRBV4-2_high	Liver
359	3.51e-94	1.44938	0.66	0.101	6.19e-90	CD8B	8	CD8 T Cell TRBV4-2_high	Liver
360	9.96e-35	1.33689	0.692	0.264	1.76e-30	CCL4L2	8	CD8 T Cell TRBV4-2_high	Liver
361	3.59e-74	1.24826	0.737	0.158	6.34e-70	GZMH	8	CD8 T Cell TRBV4-2_high	Liver
362	2.66e-60	1.19607	0.801	0.238	4.69e-56	CD3D	8	CD8 T Cell TRBV4-2_high	Liver
363	8.33e-44	1.18556	0.628	0.176	1.47e-39	XCL2	8	CD8 T Cell TRBV4-2_high	Liver
364	3.23e-88	1.18445	0.186	0.003	5.7e-84	TRBV25-1	8	CD8 T Cell TRBV4-2_high	Liver
365	9.33e-45	1.11084	0.679	0.22	1.65e-40	GZMM	8	CD8 T Cell TRBV4-2_high	Liver
366	4.66e-41	1.08294	0.449	0.1	8.23e-37	LAG3	8	CD8 T Cell TRBV4-2_high	Liver
367	1.18e-60	1.06773	0.795	0.208	2.07e-56	KLRD1	8	CD8 T Cell TRBV4-2_high	Liver
368	5.21e-37	1.06286	0.692	0.254	9.2e-33	CD7	8	CD8 T Cell TRBV4-2_high	Liver
369	5.69e-55	1.05359	0.872	0.287	1e-50	GZMA	8	CD8 T Cell TRBV4-2_high	Liver
370	5.74e-54	1.05232	0.897	0.315	1.01e-49	CD3E	8	CD8 T Cell TRBV4-2_high	Liver
371	3.36e-35	1.05019	0.59	0.202	5.93e-31	RUNX3	8	CD8 T Cell TRBV4-2_high	Liver
372	3.98e-34	1.03937	0.545	0.178	7.01e-30	SYTL3	8	CD8 T Cell TRBV4-2_high	Liver
373	3.82e-45	1.02067	0.974	0.495	6.73e-41	CCL4	8	CD8 T Cell TRBV4-2_high	Liver
374	3.08e-37	0.999203	0.538	0.16	5.43e-33	CMC1	8	CD8 T Cell TRBV4-2_high	Liver
375	1.75e-36	0.986029	0.532	0.154	3.09e-32	CD3G	8	CD8 T Cell TRBV4-2_high	Liver
376	5.06e-52	0.982766	0.904	0.319	8.92e-48	CST7	8	CD8 T Cell TRBV4-2_high	Liver
377	2.64e-39	0.974128	0.481	0.117	4.65e-35	AC092580.4	8	CD8 T Cell TRBV4-2_high	Liver
378	4.76e-34	0.965772	0.859	0.456	8.4e-30	DUSP2	8	CD8 T Cell TRBV4-2_high	Liver
379	1.07e-59	0.96024	0.987	0.356	1.89e-55	NKG7	8	CD8 T Cell TRBV4-2_high	Liver
380	1.66e-08	0.957576	0.385	0.217	0.000292122	CCL3L3	8	CD8 T Cell TRBV4-2_high	Liver
381	3.55e-35	0.915931	0.724	0.291	6.25e-31	ALOX5AP	8	CD8 T Cell TRBV4-2_high	Liver
382	1.45e-21	0.910053	0.474	0.179	2.55e-17	SH2D2A	8	CD8 T Cell TRBV4-2_high	Liver
383	1.83e-30	0.90882	0.641	0.264	3.22e-26	FYN	8	CD8 T Cell TRBV4-2_high	Liver
384	3.61e-34	0.889225	0.724	0.29	6.37e-30	PTPRCAP	8	CD8 T Cell TRBV4-2_high	Liver
385	3.04e-31	0.887872	0.353	0.079	5.36e-27	EOMES	8	CD8 T Cell TRBV4-2_high	Liver
386	1.03e-40	0.887497	0.154	0.01	1.81e-36	TRAV13-1	8	CD8 T Cell TRBV4-2_high	Liver
387	3.28e-34	0.877157	0.545	0.165	5.79e-30	LCK	8	CD8 T Cell TRBV4-2_high	Liver
388	1.28e-24	0.862871	0.442	0.157	2.25e-20	ZBTB38	8	CD8 T Cell TRBV4-2_high	Liver
389	1e-27	0.862808	0.885	0.653	1.77e-23	ID2	8	CD8 T Cell TRBV4-2_high	Liver
390	2.53e-21	0.860846	0.506	0.221	4.47e-17	AKNA	8	CD8 T Cell TRBV4-2_high	Liver
391	7.37e-24	0.853636	0.487	0.179	1.3e-19	PTPN22	8	CD8 T Cell TRBV4-2_high	Liver
392	1.11e-38	0.826106	0.731	0.236	1.95e-34	KLRB1	8	CD8 T Cell TRBV4-2_high	Liver
393	3.76e-41	0.820249	0.974	0.76	6.64e-37	PTPRC	8	CD8 T Cell TRBV4-2_high	Liver
394	4.15e-26	0.819568	0.231	0.041	7.31e-22	MCOLN2	8	CD8 T Cell TRBV4-2_high	Liver
395	5.09e-34	0.819272	0.724	0.266	8.97e-30	CTSW	8	CD8 T Cell TRBV4-2_high	Liver
396	3.74e-20	0.818033	0.558	0.263	6.6e-16	LBH	8	CD8 T Cell TRBV4-2_high	Liver
397	2.97e-37	0.817953	0.955	0.474	5.23e-33	IL32	8	CD8 T Cell TRBV4-2_high	Liver
398	1.52e-20	0.813009	0.442	0.163	2.69e-16	“SEPT1”	8	CD8 T Cell TRBV4-2_high	Liver
399	1.63e-27	0.811699	0.577	0.215	2.88e-23	CD2	8	CD8 T Cell TRBV4-2_high	Liver
400	7.53e-21	0.805226	0.333	0.098	1.33e-16	IKZF3	8	CD8 T Cell TRBV4-2_high	Liver
401	3.55e-64	1.74362	0.695	0.147	6.27e-60	XCL1	9	T γδ Cell	Liver
402	1.9e-133	1.65382	0.344	0.008	3.36e-129	TRDV1	9	T γδ Cell	Liver
403	1.65e-63	1.52481	0.763	0.173	2.9e-59	XCL2	9	T γδ Cell	Liver
404	2.02e-25	1.30449	0.153	0.016	3.56e-21	TRBV3-1	9	T γδ Cell	Liver
405	2.54e-64	1.29112	0.45	0.055	4.49e-60	TRDC	9	T γδ Cell	Liver
406	2.45e-119	1.28176	0.275	0.005	4.33e-115	TRDV3	9	T γδ Cell	Liver
407	3.28e-63	1.25687	1	0.358	5.78e-59	CCL5	9	T γδ Cell	Liver
408	3.28e-79	1.2175	0.931	0.207	5.78e-75	KLRD1	9	T γδ Cell	Liver
409	1.05e-85	1.18495	0.412	0.032	1.85e-81	IKZF2	9	T γδ Cell	Liver
410	3.76e-68	1.14439	0.45	0.051	6.63e-64	KLRC3	9	T γδ Cell	Liver
411	8.05e-92	1.12375	0.305	0.013	1.42e-87	TRGV5	9	T γδ Cell	Liver
412	5.87e-49	1.10931	0.809	0.237	1.04e-44	KLRB1	9	T γδ Cell	Liver
413	5.32e-46	1.09323	0.809	0.253	9.38e-42	CD7	9	T γδ Cell	Liver
414	1.99e-60	1.0782	0.466	0.065	3.51e-56	TRGC2	9	T γδ Cell	Liver
415	4.35e-30	1.06212	0.534	0.163	7.68e-26	CMC1	9	T γδ Cell	Liver
416	6.85e-19	1.06013	0.221	0.046	1.21e-14	TRGV9	9	T γδ Cell	Liver
417	1.37e-33	1.03424	0.565	0.165	2.42e-29	KLRG1	9	T γδ Cell	Liver
418	7.6e-36	1.02253	0.527	0.132	1.34e-31	IL2RB	9	T γδ Cell	Liver
419	2.4e-33	0.966803	0.664	0.213	4.24e-29	TRBC2	9	T γδ Cell	Liver
420	3.42e-40	0.966586	0.977	0.477	6.04e-36	IL32	9	T γδ Cell	Liver
421	7.86e-35	0.935671	0.969	0.5	1.39e-30	CCL4	9	T γδ Cell	Liver
422	5.5e-09	0.925853	0.504	0.277	9.69e-05	CCL4L2	9	T γδ Cell	Liver
423	1.51e-37	0.919115	0.786	0.268	2.66e-33	CTSW	9	T γδ Cell	Liver
424	8.23e-33	0.874673	0.931	0.397	1.45e-28	CD69	9	T γδ Cell	Liver
425	1.61e-27	0.864052	0.672	0.266	2.84e-23	FYN	9	T γδ Cell	Liver
426	1.35e-13	0.859989	0.55	0.31	2.38e-09	PIK3R1	9	T γδ Cell	Liver
427	3.1e-29	0.858114	0.244	0.036	5.47e-25	TRGV2	9	T γδ Cell	Liver
428	1.11e-30	0.83659	0.382	0.08	1.95e-26	EOMES	9	T γδ Cell	Liver
429	5.36e-35	0.83558	0.412	0.082	9.46e-31	TIGIT	9	T γδ Cell	Liver
430	5.2e-44	0.83475	0.977	0.362	9.17e-40	NKG7	9	T γδ Cell	Liver
431	6.91e-32	0.833259	0.992	0.554	1.22e-27	IFITM1	9	T γδ Cell	Liver
432	8.17e-37	0.816026	0.893	0.321	1.44e-32	CD3E	9	T γδ Cell	Liver
433	2.28e-11	0.809414	0.489	0.243	4.03e-07	TNF	9	T γδ Cell	Liver
434	4.01e-57	0.804457	0.206	0.01	7.07e-53	TRGV3	9	T γδ Cell	Liver
435	2.34e-31	0.794329	0.679	0.225	4.13e-27	GZMM	9	T γδ Cell	Liver
436	1.35e-35	0.789163	0.878	0.326	2.38e-31	CST7	9	T γδ Cell	Liver
437	4.28e-33	0.780416	0.748	0.246	7.54e-29	CD3D	9	T γδ Cell	Liver
438	3.59e-27	0.778571	0.893	0.562	6.34e-23	HCST	9	T γδ Cell	Liver
439	1.65e-38	0.775389	0.443	0.085	2.91e-34	NCR3	9	T γδ Cell	Liver
440	3.28e-21	0.765962	0.511	0.183	5.79e-17	SYTL3	9	T γδ Cell	Liver
441	5.58e-25	0.76296	0.733	0.294	9.85e-21	PTPRCAP	9	T γδ Cell	Liver
442	7.06e-23	0.761935	0.58	0.208	1.25e-18	IFNG	9	T γδ Cell	Liver
443	1.02e-18	0.760255	0.275	0.066	1.8e-14	CRTAM	9	T γδ Cell	Liver
444	1.17e-21	0.75783	0.511	0.171	2.06e-17	MYBL1	9	T γδ Cell	Liver
445	7.26e-23	0.740723	0.389	0.106	1.28e-18	LAG3	9	T γδ Cell	Liver
446	2.2e-18	0.738011	0.786	0.463	3.88e-14	DUSP2	9	T γδ Cell	Liver
447	1.05e-19	0.727534	0.473	0.16	1.86e-15	CD3G	9	T γδ Cell	Liver
448	1.11e-18	0.724319	0.397	0.124	1.96e-14	AC092580.4	9	T γδ Cell	Liver
449	4.44e-17	0.721689	0.458	0.173	7.83e-13	LCK	9	T γδ Cell	Liver
450	3.19e-37	0.714314	0.267	0.033	5.63e-33	CD160	9	T γδ Cell	Liver
451	0	3.17298	0.727	0.005	0	SELE	10	Endothelial Cell SELE_high	Liver
452	3.34e-134	2.82912	0.766	0.052	5.89e-130	MGP	10	Endothelial Cell SELE_high	Liver
453	1.28e-108	2.68146	0.857	0.091	2.25e-104	CCL2	10	Endothelial Cell SELE_high	Liver
454	1.21e-150	2.57118	0.87	0.061	2.14e-146	VCAM1	10	Endothelial Cell SELE_high	Liver
455	1.32e-110	2.35582	1	0.123	2.32e-106	TM4SF1	10	Endothelial Cell SELE_high	Liver
456	3.07e-257	2.25851	0.818	0.022	5.42e-253	VWF	10	Endothelial Cell SELE_high	Liver
457	9.74e-63	2.23289	0.312	0.017	1.72e-58	LYPD2	10	Endothelial Cell SELE_high	Liver
458	8.6e-101	2.22022	0.974	0.137	1.52e-96	IGFBP7	10	Endothelial Cell SELE_high	Liver
459	5.76e-82	2.11718	0.87	0.133	1.02e-77	EMP1	10	Endothelial Cell SELE_high	Liver
460	2.13e-174	2.0456	0.844	0.045	3.75e-170	C7	10	Endothelial Cell SELE_high	Liver
461	9.27e-110	2.00003	0.935	0.11	1.63e-105	TFPI	10	Endothelial Cell SELE_high	Liver
462	7.03e-101	1.97176	0.571	0.036	1.24e-96	CTGF	10	Endothelial Cell SELE_high	Liver
463	5.45e-72	1.94014	0.805	0.124	9.61e-68	CLU	10	Endothelial Cell SELE_high	Liver
464	8.49e-120	1.8815	0.909	0.082	1.5e-115	CCL14	10	Endothelial Cell SELE_high	Liver
465	6.42e-34	1.85421	1	0.534	1.13e-29	TIMP1	10	Endothelial Cell SELE_high	Liver
466	1.11e-302	1.83214	0.519	0.001	1.95e-298	ACKR1	10	Endothelial Cell SELE_high	Liver
467	1.65e-82	1.82454	0.636	0.06	2.91e-78	TFPI2	10	Endothelial Cell SELE_high	Liver
468	9.62e-35	1.82003	0.779	0.268	1.7e-30	ICAM1	10	Endothelial Cell SELE_high	Liver
469	2.64e-78	1.816	0.766	0.097	4.65e-74	ADAMTS1	10	Endothelial Cell SELE_high	Liver
470	9.52e-82	1.80912	0.831	0.11	1.68e-77	IGFBP4	10	Endothelial Cell SELE_high	Liver
471	2.39e-62	1.80502	0.909	0.188	4.22e-58	ID1	10	Endothelial Cell SELE_high	Liver
472	1.67e-90	1.77893	0.701	0.065	2.95e-86	ADAMTS4	10	Endothelial Cell SELE_high	Liver
473	3.92e-101	1.76035	0.455	0.021	6.91e-97	FN1	10	Endothelial Cell SELE_high	Liver
474	8.18e-104	1.74236	0.883	0.09	1.44e-99	IL33	10	Endothelial Cell SELE_high	Liver
475	2.3e-104	1.73484	0.844	0.087	4.06e-100	PRSS23	10	Endothelial Cell SELE_high	Liver
476	5.07e-45	1.73334	0.883	0.24	8.95e-41	ID3	10	Endothelial Cell SELE_high	Liver
477	2.47e-67	1.69698	0.922	0.159	4.36e-63	RNASE1	10	Endothelial Cell SELE_high	Liver
478	3.47e-39	1.69404	0.87	0.263	6.11e-35	CXCL2	10	Endothelial Cell SELE_high	Liver
479	4.53e-95	1.69402	0.727	0.066	7.98e-91	ADIRF	10	Endothelial Cell SELE_high	Liver
480	6.61e-110	1.6851	0.87	0.09	1.17e-105	S100A13	10	Endothelial Cell SELE_high	Liver
481	1.13e-87	1.68178	0.571	0.043	2e-83	CYR61	10	Endothelial Cell SELE_high	Liver
482	5.7e-50	1.65796	0.831	0.191	1.01e-45	LMNA	10	Endothelial Cell SELE_high	Liver
483	1.11e-78	1.61863	0.909	0.144	1.95e-74	PDLIM1	10	Endothelial Cell SELE_high	Liver
484	1.66e-77	1.60742	0.844	0.128	2.94e-73	TGM2	10	Endothelial Cell SELE_high	Liver
485	8.12e-197	1.59846	0.662	0.019	1.43e-192	CPE	10	Endothelial Cell SELE_high	Liver
486	1.35e-88	1.56317	0.429	0.022	2.38e-84	STC1	10	Endothelial Cell SELE_high	Liver
487	1.2e-87	1.55999	0.896	0.118	2.12e-83	CALCRL	10	Endothelial Cell SELE_high	Liver
488	2.59e-78	1.5395	0.974	0.17	4.57e-74	CD59	10	Endothelial Cell SELE_high	Liver
489	6.55e-99	1.53587	0.558	0.035	1.15e-94	SERPINE1	10	Endothelial Cell SELE_high	Liver
490	3.47e-35	1.53233	0.662	0.161	6.12e-31	ENG	10	Endothelial Cell SELE_high	Liver
491	1.36e-102	1.51713	0.74	0.064	2.4e-98	C11orf96	10	Endothelial Cell SELE_high	Liver
492	2.22e-67	1.50825	0.857	0.146	3.91e-63	CD9	10	Endothelial Cell SELE_high	Liver
493	6.57e-61	1.49492	0.909	0.183	1.16e-56	APP	10	Endothelial Cell SELE_high	Liver
494	1.29e-67	1.4914	0.61	0.067	2.27e-63	RAMP3	10	Endothelial Cell SELE_high	Liver
495	1.61e-11	1.48744	0.117	0.015	2.84e-07	ITLN1	10	Endothelial Cell SELE_high	Liver
496	6.77e-167	1.45356	0.701	0.028	1.19e-162	PLAC9	10	Endothelial Cell SELE_high	Liver
497	1.13e-107	1.45325	0.701	0.052	1.99e-103	ADAMTS9	10	Endothelial Cell SELE_high	Liver
498	2.24e-85	1.45249	0.545	0.04	3.95e-81	NR2F1	10	Endothelial Cell SELE_high	Liver
499	1.08e-69	1.45007	0.675	0.081	1.91e-65	CAV1	10	Endothelial Cell SELE_high	Liver
500	2.69e-67	1.44882	0.701	0.085	4.75e-63	AKAP12	10	Endothelial Cell SELE_high	Liver
501	2.41e-67	3.53333	0.194	0.003	4.24e-63	IGKV1-39	11	B Cell	Liver
502	7.46e-66	3.31111	0.161	0.002	1.32e-61	IGKV1D-39	11	B Cell	Liver
503	2.36e-198	3.23273	0.452	0.004	4.16e-194	IGKC	11	B Cell	Liver
504	1.66e-78	2.83866	0.371	0.015	2.94e-74	JCHAIN	11	B Cell	Liver
505	4.75e-88	2.72592	0.242	0.004	8.38e-84	IGHG1	11	B Cell	Liver
506	0	2.22783	0.839	0.003	0	CD79A	11	B Cell	Liver
507	1.44e-194	2.21025	0.694	0.018	2.54e-190	MS4A1	11	B Cell	Liver
508	3.24e-06	2.1909	0.113	0.023	0.0571025	IGLV2-14	11	B Cell	Liver
509	2.95e-59	2.06206	0.226	0.006	5.2e-55	IGHA1	11	B Cell	Liver
510	1.31e-87	1.97341	0.226	0.003	2.31e-83	IGLC3	11	B Cell	Liver
511	7.04e-155	1.87945	0.306	0.001	1.24e-150	IGHM	11	B Cell	Liver
512	1.68e-305	1.86329	0.581	0.002	2.97e-301	BANK1	11	B Cell	Liver
513	1.13e-27	1.7431	0.919	0.471	2e-23	CD37	11	B Cell	Liver
514	8.36e-54	1.71014	0.194	0.005	1.47e-49	IGKV4-1	11	B Cell	Liver
515	1.08e-47	1.52874	0.258	0.013	1.9e-43	MZB1	11	B Cell	Liver
516	2.98e-28	1.48259	0.984	0.866	5.25e-24	CD74	11	B Cell	Liver
517	1.04e-70	1.46806	0.161	0.001	1.83e-66	IGLC2	11	B Cell	Liver
518	2.71e-166	1.44257	0.403	0.004	4.78e-162	LINC00926	11	B Cell	Liver
519	8.74e-109	1.41578	0.435	0.014	1.54e-104	ADAM28	11	B Cell	Liver
520	2.39e-13	1.3658	0.113	0.01	4.21e-09	IGLV1-47	11	B Cell	Liver
521	6.06e-33	1.34137	0.452	0.066	1.07e-28	CD79B	11	B Cell	Liver
522	4.48e-112	1.29715	0.5	0.019	7.9e-108	RALGPS2	11	B Cell	Liver
523	9.39e-17	1.23596	0.79	0.458	1.66e-12	HERPUD1	11	B Cell	Liver
524	6.72e-09	1.23263	0.581	0.335	0.000118491	CD83	11	B Cell	Liver
525	7.04e-21	1.18946	0.903	0.541	1.24e-16	HLA-DRA	11	B Cell	Liver
526	4.32e-70	1.18576	0.274	0.008	7.62e-66	AFF3	11	B Cell	Liver
527	6.22e-20	1.12306	0.694	0.244	1.1e-15	HLA-DQA1	11	B Cell	Liver
528	4.8e-159	1.02162	0.274	0	8.47e-155	VPREB3	11	B Cell	Liver
529	1.14e-11	1.01184	0.935	0.73	2e-07	BTG1	11	B Cell	Liver
530	7.23e-16	1.00125	0.742	0.334	1.28e-11	HLA-DQB1	11	B Cell	Liver
531	9.83e-19	0.992352	0.79	0.325	1.73e-14	MEF2C	11	B Cell	Liver
532	4.71e-131	0.96724	0.242	0.001	8.31e-127	FAM129C	11	B Cell	Liver
533	1.6e-90	0.955226	0.161	0	2.82e-86	TCL1A	11	B Cell	Liver
534	7.09e-07	0.944561	0.452	0.252	0.0125104	SNX2	11	B Cell	Liver
535	1.97e-164	0.941117	0.323	0.001	3.47e-160	POU2AF1	11	B Cell	Liver
536	6.14e-20	0.938364	0.984	0.758	1.08e-15	EEF1B2	11	B Cell	Liver
537	5.21e-15	0.937525	0.855	0.53	9.19e-11	CD52	11	B Cell	Liver
538	8.65e-21	0.937214	1	0.878	1.53e-16	RPS5	11	B Cell	Liver
539	1.3e-19	0.901023	0.613	0.175	2.3e-15	LTB	11	B Cell	Liver
540	3.3e-17	0.893209	0.952	0.639	5.82e-13	HLA-DRB1	11	B Cell	Liver
541	3.24e-09	0.885228	0.258	0.071	5.72e-05	ADK	11	B Cell	Liver
542	7.31e-83	0.87921	0.161	0.001	1.29e-78	RP11-693J15.5	11	B Cell	Liver
543	5.88e-13	0.857452	0.823	0.492	1.04e-08	HLA-DPB1	11	B Cell	Liver
544	1.86e-104	0.847734	0.21	0.001	3.28e-100	CD19	11	B Cell	Liver
545	1.12e-24	0.846714	0.984	0.983	1.98e-20	RPS8	11	B Cell	Liver
546	8.16e-09	0.82321	0.758	0.477	0.0001439	CXCR4	11	B Cell	Liver
547	6.54e-14	0.818112	0.274	0.053	1.15e-09	ZNF296	11	B Cell	Liver
548	4.36e-53	0.814526	0.258	0.011	7.7e-49	COBLL1	11	B Cell	Liver
549	4.64e-08	0.798188	0.484	0.247	0.000819119	SYPL1	11	B Cell	Liver
550	1.24e-07	0.795551	0.194	0.049	0.0021801	KIAA0226L	11	B Cell	Liver
551	2.25e-32	4.5296	0.233	0.016	3.97e-28	CCL21	12	Endothelial Cell SLC9A3R2_high	Liver
552	2.92e-17	2.72227	0.233	0.032	5.14e-13	TFF3	12	Endothelial Cell SLC9A3R2_high	Liver
553	2.25e-72	2.37684	0.85	0.112	3.97e-68	SLC9A3R2	12	Endothelial Cell SLC9A3R2_high	Liver
554	2.09e-78	2.3604	0.8	0.089	3.69e-74	TIMP3	12	Endothelial Cell SLC9A3R2_high	Liver
555	4.07e-68	2.3472	0.833	0.123	7.17e-64	CRIP2	12	Endothelial Cell SLC9A3R2_high	Liver
556	2.8e-62	2.33684	0.783	0.119	4.94e-58	GSN	12	Endothelial Cell SLC9A3R2_high	Liver
557	6.14e-63	2.20912	0.867	0.137	1.08e-58	EMP1	12	Endothelial Cell SLC9A3R2_high	Liver
558	9.1e-50	2.09846	0.417	0.035	1.61e-45	PLVAP	12	Endothelial Cell SLC9A3R2_high	Liver
559	1e-68	2.06511	0.933	0.148	1.76e-64	CD9	12	Endothelial Cell SLC9A3R2_high	Liver
560	6.05e-40	2.04613	0.8	0.194	1.07e-35	ID1	12	Endothelial Cell SLC9A3R2_high	Liver
561	4.46e-67	2.00606	0.917	0.131	7.86e-63	TM4SF1	12	Endothelial Cell SLC9A3R2_high	Liver
562	2.18e-90	2.00278	0.65	0.045	3.85e-86	CYR61	12	Endothelial Cell SLC9A3R2_high	Liver
563	7.75e-45	1.99216	0.733	0.129	1.37e-40	IFI27	12	Endothelial Cell SLC9A3R2_high	Liver
564	2.47e-70	1.94575	0.7	0.074	4.36e-66	PLPP1	12	Endothelial Cell SLC9A3R2_high	Liver
565	6.86e-63	1.90488	0.533	0.044	1.21e-58	SPARCL1	12	Endothelial Cell SLC9A3R2_high	Liver
566	2.7e-68	1.87115	0.467	0.031	4.76e-64	CXCL12	12	Endothelial Cell SLC9A3R2_high	Liver
567	2.77e-39	1.85469	0.817	0.195	4.89e-35	LMNA	12	Endothelial Cell SLC9A3R2_high	Liver
568	1.8e-105	1.85433	0.65	0.038	3.18e-101	PODXL	12	Endothelial Cell SLC9A3R2_high	Liver
569	2.02e-30	1.8381	0.933	0.399	3.56e-26	HSPB1	12	Endothelial Cell SLC9A3R2_high	Liver
570	1.91e-67	1.83626	0.767	0.09	3.38e-63	RAMP2	12	Endothelial Cell SLC9A3R2_high	Liver
571	2.55e-65	1.80139	0.567	0.05	4.5e-61	SOX18	12	Endothelial Cell SLC9A3R2_high	Liver
572	1.44e-41	1.70719	0.917	0.244	2.54e-37	ID3	12	Endothelial Cell SLC9A3R2_high	Liver
573	3.36e-49	1.69846	0.75	0.123	5.93e-45	A2M	12	Endothelial Cell SLC9A3R2_high	Liver
574	6.69e-81	1.68144	0.35	0.012	1.18e-76	IGF2	12	Endothelial Cell SLC9A3R2_high	Liver
575	2.41e-49	1.65272	0.767	0.126	4.26e-45	CALCRL	12	Endothelial Cell SLC9A3R2_high	Liver
576	5.43e-47	1.63384	0.683	0.102	9.58e-43	HYAL2	12	Endothelial Cell SLC9A3R2_high	Liver
577	1.99e-41	1.63094	0.683	0.123	3.51e-37	EPAS1	12	Endothelial Cell SLC9A3R2_high	Liver
578	6.43e-62	1.61685	0.783	0.102	1.13e-57	GNG11	12	Endothelial Cell SLC9A3R2_high	Liver
579	1.53e-41	1.58509	0.817	0.178	2.7e-37	CD59	12	Endothelial Cell SLC9A3R2_high	Liver
580	1.45e-55	1.57824	0.233	0.008	2.56e-51	FABP4	12	Endothelial Cell SLC9A3R2_high	Liver
581	1.34e-70	1.57328	0.65	0.062	2.37e-66	PLS3	12	Endothelial Cell SLC9A3R2_high	Liver
582	1.52e-36	1.57181	0.4	0.043	2.68e-32	CTGF	12	Endothelial Cell SLC9A3R2_high	Liver
583	1.53e-41	1.56686	0.233	0.012	2.69e-37	IGFBP5	12	Endothelial Cell SLC9A3R2_high	Liver
584	1.07e-59	1.56596	0.667	0.077	1.89e-55	ADGRL4	12	Endothelial Cell SLC9A3R2_high	Liver
585	1.57e-28	1.56441	0.55	0.106	2.77e-24	ADAMTS1	12	Endothelial Cell SLC9A3R2_high	Liver
586	1.24e-58	1.55377	0.633	0.072	2.2e-54	ESAM	12	Endothelial Cell SLC9A3R2_high	Liver
587	4.88e-70	1.53955	0.783	0.09	8.61e-66	CNN3	12	Endothelial Cell SLC9A3R2_high	Liver
588	6.53e-30	1.53319	0.717	0.18	1.15e-25	THBD	12	Endothelial Cell SLC9A3R2_high	Liver
589	7.95e-33	1.53242	1	0.498	1.4e-28	IFITM3	12	Endothelial Cell SLC9A3R2_high	Liver
590	1.34e-43	1.52814	0.6	0.086	2.36e-39	CAV1	12	Endothelial Cell SLC9A3R2_high	Liver
591	1.29e-25	1.4874	0.517	0.1	2.27e-21	SPARC	12	Endothelial Cell SLC9A3R2_high	Liver
592	4.11e-28	1.48362	0.667	0.169	7.24e-24	TCF4	12	Endothelial Cell SLC9A3R2_high	Liver
593	1.08e-29	1.46634	0.867	0.303	1.91e-25	RHOC	12	Endothelial Cell SLC9A3R2_high	Liver
594	1.74e-56	1.46629	0.65	0.072	3.07e-52	ADIRF	12	Endothelial Cell SLC9A3R2_high	Liver
595	1.41e-58	1.44986	0.517	0.045	2.49e-54	AQP1	12	Endothelial Cell SLC9A3R2_high	Liver
596	1.74e-51	1.44752	0.6	0.07	3.07e-47	EMCN	12	Endothelial Cell SLC9A3R2_high	Liver
597	1.37e-33	1.43127	0.317	0.03	2.41e-29	C10orf10	12	Endothelial Cell SLC9A3R2_high	Liver
598	7.68e-34	1.42869	0.633	0.13	1.35e-29	CLIC4	12	Endothelial Cell SLC9A3R2_high	Liver
599	1.48e-138	1.42725	0.483	0.012	2.61e-134	LMCD1	12	Endothelial Cell SLC9A3R2_high	Liver
600	3.52e-65	1.42691	0.717	0.083	6.21e-61	PTRF	12	Endothelial Cell SLC9A3R2_high	Liver
601	2.83e-57	2.71178	1	0.273	5e-53	STMN1	13	High Proliferation CD8 T Cell	Liver
602	3.72e-64	2.28706	0.982	0.207	6.57e-60	HMGB2	13	High Proliferation CD8 T Cell	Liver
603	3.4e-59	2.19478	0.86	0.137	5.99e-55	HIST1H4C	13	High Proliferation CD8 T Cell	Liver
604	2.99e-299	2.11083	0.912	0.017	5.27e-295	TYMS	13	High Proliferation CD8 T Cell	Liver
605	4.24e-36	2.10066	0.965	0.485	7.48e-32	TUBB	13	High Proliferation CD8 T Cell	Liver
606	3.67e-302	1.87644	0.772	0.009	6.47e-298	RRM2	13	High Proliferation CD8 T Cell	Liver
607	3.21e-34	1.8687	1	0.596	5.67e-30	TUBA1B	13	High Proliferation CD8 T Cell	Liver
608	0	1.80921	0.86	0.007	0	MKI67	13	High Proliferation CD8 T Cell	Liver
609	0	1.78327	0.86	0.012	0	KIAA0101	13	High Proliferation CD8 T Cell	Liver
610	2.06e-47	1.73784	0.93	0.234	3.63e-43	DUT	13	High Proliferation CD8 T Cell	Liver
611	4.37e-83	1.73608	0.86	0.093	7.7e-79	PCNA	13	High Proliferation CD8 T Cell	Liver
612	7.11e-32	1.69821	0.982	0.631	1.25e-27	HMGN2	13	High Proliferation CD8 T Cell	Liver
613	6.29e-36	1.62667	0.263	0.017	1.11e-31	TRBV3-1	13	High Proliferation CD8 T Cell	Liver
614	2.88e-287	1.58369	0.667	0.006	5.09e-283	UBE2C	13	High Proliferation CD8 T Cell	Liver
615	1.39e-35	1.53903	1	0.722	2.45e-31	HMGB1	13	High Proliferation CD8 T Cell	Liver
616	1.69e-286	1.51907	0.754	0.009	2.99e-282	TOP2A	13	High Proliferation CD8 T Cell	Liver
617	3.18e-26	1.50641	0.684	0.161	5.62e-22	XCL1	13	High Proliferation CD8 T Cell	Liver
618	8.74e-199	1.50284	0.825	0.026	1.54e-194	NUSAP1	13	High Proliferation CD8 T Cell	Liver
619	6.9e-82	1.44722	0.772	0.072	1.22e-77	MCM7	13	High Proliferation CD8 T Cell	Liver
620	3.16e-37	1.35979	0.982	0.373	5.57e-33	DEK	13	High Proliferation CD8 T Cell	Liver
621	5.22e-31	1.34775	0.807	0.188	9.2e-27	XCL2	13	High Proliferation CD8 T Cell	Liver
622	3.75e-27	1.32583	0.965	0.649	6.61e-23	H2AFZ	13	High Proliferation CD8 T Cell	Liver
623	7.35e-239	1.3157	0.702	0.011	1.3e-234	UHRF1	13	High Proliferation CD8 T Cell	Liver
624	3.11e-52	1.29532	0.807	0.128	5.48e-48	NUCB2	13	High Proliferation CD8 T Cell	Liver
625	1.41e-247	1.27694	0.702	0.01	2.48e-243	CDK1	13	High Proliferation CD8 T Cell	Liver
626	1.19e-66	1.27502	0.789	0.092	2.1e-62	SMC4	13	High Proliferation CD8 T Cell	Liver
627	1.88e-231	1.23721	0.649	0.009	3.32e-227	TK1	13	High Proliferation CD8 T Cell	Liver
628	2.18e-223	1.21931	0.561	0.006	3.84e-219	CENPF	13	High Proliferation CD8 T Cell	Liver
629	3.8e-237	1.21088	0.509	0.003	6.71e-233	PKMYT1	13	High Proliferation CD8 T Cell	Liver
630	1.91e-76	1.19986	0.632	0.048	3.37e-72	CKS1B	13	High Proliferation CD8 T Cell	Liver
631	3.95e-102	1.18278	0.632	0.033	6.96e-98	ATAD2	13	High Proliferation CD8 T Cell	Liver
632	1.78e-92	1.17869	0.684	0.046	3.14e-88	DHFR	13	High Proliferation CD8 T Cell	Liver
633	7.16e-31	1.16611	0.912	0.306	1.26e-26	H2AFV	13	High Proliferation CD8 T Cell	Liver
634	8.65e-239	1.16155	0.544	0.004	1.53e-234	TPX2	13	High Proliferation CD8 T Cell	Liver
635	6.6e-44	1.16099	0.719	0.118	1.16e-39	USP1	13	High Proliferation CD8 T Cell	Liver
636	1.39e-250	1.16043	0.509	0.003	2.45e-246	ASPM	13	High Proliferation CD8 T Cell	Liver
637	2.24e-27	1.14747	0.877	0.317	3.96e-23	ANP32B	13	High Proliferation CD8 T Cell	Liver
638	2.61e-103	1.12777	0.667	0.038	4.61e-99	CENPU	13	High Proliferation CD8 T Cell	Liver
639	1.25e-110	1.09489	0.544	0.021	2.21e-106	CENPM	13	High Proliferation CD8 T Cell	Liver
640	1.43e-196	1.08715	0.544	0.008	2.52e-192	BIRC5	13	High Proliferation CD8 T Cell	Liver
641	8.3e-24	1.08625	0.737	0.231	1.46e-19	RANBP1	13	High Proliferation CD8 T Cell	Liver
642	6.92e-184	1.07395	0.684	0.017	1.22e-179	MAD2L1	13	High Proliferation CD8 T Cell	Liver
643	2.09e-25	1.06403	0.965	0.427	3.69e-21	HMGN1	13	High Proliferation CD8 T Cell	Liver
644	2.21e-44	1.06399	0.737	0.116	3.91e-40	DNMT1	13	High Proliferation CD8 T Cell	Liver
645	5.44e-24	1.05339	0.86	0.347	9.59e-20	NUCKS1	13	High Proliferation CD8 T Cell	Liver
646	1.7e-24	1.04333	0.965	0.437	3e-20	RAN	13	High Proliferation CD8 T Cell	Liver
647	4.53e-50	1.04283	0.596	0.067	8e-46	TMEM106C	13	High Proliferation CD8 T Cell	Liver
648	3.51e-216	1.03756	0.649	0.011	6.19e-212	UBE2T	13	High Proliferation CD8 T Cell	Liver
649	1.21e-172	1.00334	0.579	0.012	2.14e-168	CLSPN	13	High Proliferation CD8 T Cell	Liver
650	3.07e-242	0.996756	0.456	0.001	5.42e-238	CDCA5	13	High Proliferation CD8 T Cell	Liver
651	0	4.0859	1	0.018	0	KRT18	14	Hepatic Oval Cell	Liver
652	1.2e-158	4.05292	0.982	0.059	2.12e-154	ALB	14	Hepatic Oval Cell	Liver
653	0	3.96942	0.982	0.011	0	KRT8	14	Hepatic Oval Cell	Liver
654	0	3.85464	1	0.003	0	DEFB1	14	Hepatic Oval Cell	Liver
655	0	3.63384	1	0.011	0	FXYD2	14	Hepatic Oval Cell	Liver
656	1.23e-102	3.43069	1	0.116	2.17e-98	ANXA4	14	Hepatic Oval Cell	Liver
657	8.73e-22	3.32315	0.291	0.036	1.54e-17	SCGB3A1	14	Hepatic Oval Cell	Liver
658	0	3.29083	0.945	0.011	0	SPP1	14	Hepatic Oval Cell	Liver
659	0	3.26917	0.982	0.005	0	VTN	14	Hepatic Oval Cell	Liver
660	0	3.1203	0.982	0.004	0	KRT7	14	Hepatic Oval Cell	Liver
661	0	3.04231	0.891	0.001	0	KRT19	14	Hepatic Oval Cell	Liver
662	0	2.84713	0.945	0.001	0	TACSTD2	14	Hepatic Oval Cell	Liver
663	4.03e-127	2.74317	0.964	0.076	7.1e-123	TNFRSF12A	14	Hepatic Oval Cell	Liver
664	1.03e-43	2.69404	0.982	0.332	1.82e-39	SERPINA1	14	Hepatic Oval Cell	Liver
665	8.25e-149	2.68251	0.745	0.03	1.46e-144	CXCL1	14	Hepatic Oval Cell	Liver
666	0	2.67258	0.691	0.003	0	SERPINA3	14	Hepatic Oval Cell	Liver
667	0	2.6237	0.927	0.006	0	AMBP	14	Hepatic Oval Cell	Liver
668	3.16e-91	2.59076	1	0.126	5.57e-87	CLU	14	Hepatic Oval Cell	Liver
669	3.99e-68	2.49905	0.109	0	7.04e-64	TFF2	14	Hepatic Oval Cell	Liver
670	0	2.44569	1	0.01	0	CD24	14	Hepatic Oval Cell	Liver
671	0	2.4408	0.945	0.001	0	CLDN1	14	Hepatic Oval Cell	Liver
672	0	2.3893	0.891	0.001	0	ELF3	14	Hepatic Oval Cell	Liver
673	0	2.33684	0.927	0.003	0	GC	14	Hepatic Oval Cell	Liver
674	1.95e-112	2.33627	0.182	0	3.45e-108	SPINK1	14	Hepatic Oval Cell	Liver
675	0	2.32555	0.909	0.001	0	AGT	14	Hepatic Oval Cell	Liver
676	0	2.32435	0.964	0.002	0	TM4SF4	14	Hepatic Oval Cell	Liver
677	0	2.3168	0.891	0.002	0	SOX9	14	Hepatic Oval Cell	Liver
678	0	2.29442	0.764	0.001	0	CXCL6	14	Hepatic Oval Cell	Liver
679	0	2.26243	0.891	0	0	CLDN4	14	Hepatic Oval Cell	Liver
680	2.59e-273	2.16623	0.636	0.005	4.57e-269	RBP4	14	Hepatic Oval Cell	Liver
681	1.19e-237	2.05973	0.564	0.005	2.1e-233	UBD	14	Hepatic Oval Cell	Liver
682	1.3e-46	2.04879	0.8	0.159	2.3e-42	SOX4	14	Hepatic Oval Cell	Liver
683	0	2.03248	0.691	0.001	0	MUC6	14	Hepatic Oval Cell	Liver
684	1.92e-215	2.02151	0.909	0.029	3.38e-211	PERP	14	Hepatic Oval Cell	Liver
685	0	1.98235	0.818	0.002	0	LGALS4	14	Hepatic Oval Cell	Liver
686	0	1.97842	0.727	0.002	0	MMP7	14	Hepatic Oval Cell	Liver
687	0	1.97095	0.891	0.006	0	CLDN7	14	Hepatic Oval Cell	Liver
688	2.14e-294	1.9704	0.655	0.005	3.78e-290	GPX2	14	Hepatic Oval Cell	Liver
689	0	1.96533	0.891	0.002	0	CLDN10	14	Hepatic Oval Cell	Liver
690	3.36e-293	1.90613	0.691	0.006	5.92e-289	SLPI	14	Hepatic Oval Cell	Liver
691	1.09e-220	1.89293	0.745	0.016	1.92e-216	KLF5	14	Hepatic Oval Cell	Liver
692	1.01e-179	1.88949	0.564	0.01	1.79e-175	FGG	14	Hepatic Oval Cell	Liver
693	7.33e-125	1.86677	0.745	0.037	1.29e-120	CTGF	14	Hepatic Oval Cell	Liver
694	1.29e-272	1.84278	0.691	0.008	2.27e-268	C3	14	Hepatic Oval Cell	Liver
695	0	1.81653	0.873	0.001	0	CLDN3	14	Hepatic Oval Cell	Liver
696	2.05e-155	1.81436	0.8	0.034	3.62e-151	SDC4	14	Hepatic Oval Cell	Liver
697	0	1.80899	0.6	0.001	0	SERPINA3.1	14	Hepatic Oval Cell	Liver
698	3.58e-70	1.79173	0.982	0.131	6.32e-66	TM4SF1	14	Hepatic Oval Cell	Liver
699	1.22e-14	1.77135	0.436	0.105	2.15e-10	CCL2	14	Hepatic Oval Cell	Liver
700	1.61e-160	1.76673	0.345	0.002	2.84e-156	CRP	14	Hepatic Oval Cell	Liver
701	2.72e-97	4.33059	1	0.065	4.81e-93	TAGLN	15	Smooth Muscle Cell	Liver
702	1.12e-174	4.24712	1	0.03	1.98e-170	MYL9	15	Smooth Muscle Cell	Liver
703	5.07e-213	3.96809	0.903	0.016	8.95e-209	MT1M	15	Smooth Muscle Cell	Liver
704	8.41e-184	3.80703	1	0.027	1.48e-179	ACTA2	15	Smooth Muscle Cell	Liver
705	3.26e-161	3.7041	1	0.033	5.75e-157	TPM2	15	Smooth Muscle Cell	Liver
706	7.45e-81	3.64306	0.968	0.074	1.31e-76	ADIRF	15	Smooth Muscle Cell	Liver
707	0	3.36888	0.968	0.002	0	MYH11	15	Smooth Muscle Cell	Liver
708	4.48e-280	3.26101	0.774	0.006	7.91e-276	MT1A	15	Smooth Muscle Cell	Liver
709	3.48e-82	3.13846	0.968	0.073	6.14e-78	C11orf96	15	Smooth Muscle Cell	Liver
710	1.2e-129	3.07958	1	0.043	2.12e-125	SPARCL1	15	Smooth Muscle Cell	Liver
711	6.65e-20	3.06559	0.839	0.23	1.17e-15	MT1X	15	Smooth Muscle Cell	Liver
712	1.94e-92	3.02517	1	0.069	3.43e-88	TPM1	15	Smooth Muscle Cell	Liver
713	7.24e-189	2.98674	0.516	0.004	1.28e-184	RGS5	15	Smooth Muscle Cell	Liver
714	6.16e-13	2.96998	0.258	0.03	1.09e-08	MT1G	15	Smooth Muscle Cell	Liver
715	5.88e-61	2.93044	0.968	0.106	1.04e-56	HES4	15	Smooth Muscle Cell	Liver
716	7.57e-21	2.91948	1	0.523	1.33e-16	MT2A	15	Smooth Muscle Cell	Liver
717	2.2e-78	2.91888	0.968	0.078	3.88e-74	CALD1	15	Smooth Muscle Cell	Liver
718	2.53e-253	2.90142	0.968	0.015	4.47e-249	SOD3	15	Smooth Muscle Cell	Liver
719	2.12e-33	2.86373	1	0.275	3.74e-29	DSTN	15	Smooth Muscle Cell	Liver
720	4.89e-124	2.62203	1	0.046	8.62e-120	PTP4A3	15	Smooth Muscle Cell	Liver
721	2.27e-32	2.46525	0.839	0.149	4.01e-28	PDK4	15	Smooth Muscle Cell	Liver
722	6.39e-44	2.42792	0.968	0.151	1.13e-39	IGFBP7	15	Smooth Muscle Cell	Liver
723	2.47e-227	2.40604	0.742	0.008	4.37e-223	IGFBP5	15	Smooth Muscle Cell	Liver
724	6.26e-183	2.38097	0.903	0.021	1.11e-178	MFGE8	15	Smooth Muscle Cell	Liver
725	4.6e-54	2.37155	1	0.134	8.12e-50	CSRP1	15	Smooth Muscle Cell	Liver
726	9.87e-136	2.29777	0.839	0.027	1.74e-131	CRISPLD2	15	Smooth Muscle Cell	Liver
727	1.43e-46	2.21757	0.839	0.093	2.51e-42	MT1E	15	Smooth Muscle Cell	Liver
728	2.3e-107	2.20059	0.742	0.027	4.06e-103	BGN	15	Smooth Muscle Cell	Liver
729	1.16e-22	2.18565	1	0.435	2.05e-18	RHOB	15	Smooth Muscle Cell	Liver
730	5.68e-111	2.18162	0.871	0.037	1e-106	PLAC9	15	Smooth Muscle Cell	Liver
731	0	2.16182	0.71	0.002	0	HSPB6	15	Smooth Muscle Cell	Liver
732	0	2.13267	0.935	0.007	0	MYLK	15	Smooth Muscle Cell	Liver
733	0	2.13022	0.774	0	0	RERGL	15	Smooth Muscle Cell	Liver
734	7.7e-120	2.1245	0.71	0.021	1.36e-115	SORBS2	15	Smooth Muscle Cell	Liver
735	1.56e-19	2.05811	0.613	0.106	2.76e-15	CCL2	15	Smooth Muscle Cell	Liver
736	2.31e-103	2.01136	0.839	0.038	4.08e-99	PPP1R14A	15	Smooth Muscle Cell	Liver
737	0	1.99047	0.548	0	0	NDUFA4L2	15	Smooth Muscle Cell	Liver
738	6.21e-158	1.98972	0.71	0.014	1.1e-153	ID4	15	Smooth Muscle Cell	Liver
739	1.11e-20	1.98447	0.935	0.402	1.95e-16	CDKN1A	15	Smooth Muscle Cell	Liver
740	4.17e-126	1.91393	0.806	0.027	7.35e-122	CKB	15	Smooth Muscle Cell	Liver
741	1.44e-20	1.90957	1	0.504	2.55e-16	CRIP1	15	Smooth Muscle Cell	Liver
742	0	1.8988	0.839	0	0	CNN1	15	Smooth Muscle Cell	Liver
743	4.99e-47	1.89108	0.903	0.107	8.79e-43	ADAMTS1	15	Smooth Muscle Cell	Liver
744	1.53e-46	1.87957	0.774	0.075	2.7e-42	ADAMTS4	15	Smooth Muscle Cell	Liver
745	1.36e-78	1.87597	0.742	0.04	2.39e-74	GPX3	15	Smooth Muscle Cell	Liver
746	1.62e-31	1.85129	0.806	0.137	2.85e-27	PHLDA2	15	Smooth Muscle Cell	Liver
747	9.78e-10	1.84218	0.419	0.098	1.72e-05	MT1F	15	Smooth Muscle Cell	Liver
748	2.01e-56	1.84147	0.742	0.059	3.55e-52	BCAM	15	Smooth Muscle Cell	Liver
749	1.3e-46	1.82776	0.871	0.102	2.3e-42	SELM	15	Smooth Muscle Cell	Liver
750	0	1.82649	0.742	0.001	0	FRZB	15	Smooth Muscle Cell	Liver
751	1.42e-56	3.85602	0.9	0.093	2.5e-52	MT1E	16	T Cell MT1E_high	Liver
752	5.28e-33	3.78989	0.967	0.229	9.31e-29	MT1X	16	T Cell MT1E_high	Liver
753	7.36e-44	3.7734	0.8	0.094	1.3e-39	MT1F	16	T Cell MT1E_high	Liver
754	1.81e-22	3.66308	1	0.523	3.19e-18	MT2A	16	T Cell MT1E_high	Liver
755	3.25e-17	2.8865	0.3	0.03	5.74e-13	MT1G	16	T Cell MT1E_high	Liver
756	3.66e-25	2.81776	0.967	0.349	6.46e-21	HSPD1	16	T Cell MT1E_high	Liver
757	7.51e-23	2.81111	1	0.437	1.32e-18	HSPE1	16	T Cell MT1E_high	Liver
758	2.79e-28	2.38233	0.967	0.283	4.93e-24	HSPH1	16	T Cell MT1E_high	Liver
759	8.89e-30	2.1476	0.533	0.056	1.57e-25	HSPA6	16	T Cell MT1E_high	Liver
760	1.18e-25	2.0702	0.867	0.211	2.08e-21	CACYBP	16	T Cell MT1E_high	Liver
761	9.03e-22	2.01545	0.767	0.185	1.59e-17	NUDC	16	T Cell MT1E_high	Liver
762	3.4e-21	1.99346	0.633	0.122	6e-17	MRPL18	16	T Cell MT1E_high	Liver
763	1.56e-14	1.92231	0.933	0.544	2.75e-10	DNAJB1	16	T Cell MT1E_high	Liver
764	1.37e-14	1.89364	0.933	0.588	2.42e-10	HSPA1A	16	T Cell MT1E_high	Liver
765	4.29e-25	1.86955	0.667	0.114	7.56e-21	CHORDC1	16	T Cell MT1E_high	Liver
766	1.6e-20	1.86283	0.667	0.138	2.82e-16	ZFAND2A	16	T Cell MT1E_high	Liver
767	1.12e-19	1.76624	1	0.744	1.97e-15	HSP90AB1	16	T Cell MT1E_high	Liver
768	6.12e-16	1.69211	1	0.837	1.08e-11	HSP90AA1	16	T Cell MT1E_high	Liver
769	1.44e-22	1.61889	0.633	0.112	2.54e-18	AHSA1	16	T Cell MT1E_high	Liver
770	1.31e-08	1.6158	0.767	0.482	0.00023163	HSPA1B	16	T Cell MT1E_high	Liver
771	6.29e-18	1.57235	0.567	0.109	1.11e-13	FKBP4	16	T Cell MT1E_high	Liver
772	7.36e-11	1.49158	0.767	0.398	1.3e-06	DNAJB6	16	T Cell MT1E_high	Liver
773	6.02e-16	1.48757	0.6	0.118	1.06e-11	IL7R	16	T Cell MT1E_high	Liver
774	1.35e-06	1.41093	0.6	0.255	0.0238613	RGCC	16	T Cell MT1E_high	Liver
775	8.28e-14	1.39929	0.933	0.886	1.46e-09	UBC	16	T Cell MT1E_high	Liver
776	4.32e-12	1.39682	0.433	0.091	7.61e-08	SLC30A1	16	T Cell MT1E_high	Liver
777	2.78e-12	1.38132	0.9	0.523	4.9e-08	DNAJA1	16	T Cell MT1E_high	Liver
778	6.04e-11	1.35218	0.967	0.737	1.06e-06	HSPA8	16	T Cell MT1E_high	Liver
779	4.97e-12	1.27261	0.667	0.225	8.77e-08	DDIT3	16	T Cell MT1E_high	Liver
780	4.16e-05	1.25216	0.333	0.115	0.733943	BAG3	16	T Cell MT1E_high	Liver
781	3.28e-06	1.21343	0.333	0.099	0.0579069	DNAJB4	16	T Cell MT1E_high	Liver
782	2.44e-06	1.21226	0.633	0.361	0.0430022	YPEL5	16	T Cell MT1E_high	Liver
783	8.59e-15	1.19906	0.467	0.084	1.52e-10	GCLM	16	T Cell MT1E_high	Liver
784	2.07e-11	1.199	0.433	0.095	3.66e-07	STIP1	16	T Cell MT1E_high	Liver
785	7.84e-11	1.19767	0.867	0.537	1.38e-06	PTGES3	16	T Cell MT1E_high	Liver
786	0.000165418	1.19496	0.367	0.146	1	GADD45G	16	T Cell MT1E_high	Liver
787	3.07e-12	1.15051	0.933	0.704	5.42e-08	UBB	16	T Cell MT1E_high	Liver
788	1.95e-09	1.12228	0.8	0.409	3.44e-05	SOD1	16	T Cell MT1E_high	Liver
789	0.0140995	1.12025	0.2	0.087	1	MIR155HG	16	T Cell MT1E_high	Liver
790	3.43e-06	1.10425	0.533	0.245	0.0604238	TCP1	16	T Cell MT1E_high	Liver
791	2.33e-07	1.09475	0.6	0.287	0.00410707	CCT4	16	T Cell MT1E_high	Liver
792	1.41e-10	1.09339	0.9	0.508	2.49e-06	SRSF7	16	T Cell MT1E_high	Liver
793	0.237202	1.082	0.3	0.224	1	IFNG	16	T Cell MT1E_high	Liver
794	0.000318654	1.07319	0.7	0.507	1	CRIP1	16	T Cell MT1E_high	Liver
795	6.7e-09	1.04554	0.533	0.179	0.00011817	CCT3	16	T Cell MT1E_high	Liver
796	5.88e-18	1.04481	0.367	0.043	1.04e-13	DNAJA4	16	T Cell MT1E_high	Liver
797	1.9e-08	0.974259	0.833	0.585	0.000335042	PPP1R15A	16	T Cell MT1E_high	Liver
798	1.32e-06	0.966952	0.433	0.15	0.0233556	BCAS2	16	T Cell MT1E_high	Liver
799	2.41e-05	0.959846	0.467	0.198	0.42441	NOP58	16	T Cell MT1E_high	Liver
800	0.000198983	0.952331	0.433	0.169	1	XCL1	16	T Cell MT1E_high	Liver

## Sheet: Table S10
Table S10. List of markers information (top 50) for each cell type in the lymph node, related to Figure 1.
	p_val	avg_logFC	pct.1	pct.2	p_val_adj	gene	cluster	cell type	tissue
1	0	1.21754	0.436	0.059	0	TCL1A	1	B Cell TCL1A_high	Lymph node
2	1.04e-265	1.06339	0.463	0.103	1.52e-261	FCER2	1	B Cell TCL1A_high	Lymph node
3	1.39e-168	0.980182	0.316	0.071	2.03e-164	YBX3	1	B Cell TCL1A_high	Lymph node
4	3.07e-225	0.975024	0.366	0.07	4.48e-221	IGHD	1	B Cell TCL1A_high	Lymph node
5	0	0.891172	0.983	0.534	0	HLA-DRB1	1	B Cell TCL1A_high	Lymph node
6	0	0.856987	0.998	0.541	0	HLA-DRA	1	B Cell TCL1A_high	Lymph node
7	1.45e-170	0.839343	0.51	0.186	2.13e-166	IGHM	1	B Cell TCL1A_high	Lymph node
8	1.63e-108	0.834391	0.267	0.075	2.38e-104	IGLC3	1	B Cell TCL1A_high	Lymph node
9	0	0.820235	1	0.766	0	CD74	1	B Cell TCL1A_high	Lymph node
10	1.93e-129	0.815598	0.373	0.129	2.82e-125	LINC00926	1	B Cell TCL1A_high	Lymph node
11	7.69e-234	0.793661	0.805	0.393	1.12e-229	HLA-DRB5	1	B Cell TCL1A_high	Lymph node
12	3.04e-257	0.791143	0.895	0.455	4.44e-253	CD79A	1	B Cell TCL1A_high	Lymph node
13	4.22e-215	0.780138	0.797	0.39	6.17e-211	MS4A1	1	B Cell TCL1A_high	Lymph node
14	7.63e-118	0.759042	0.189	0.032	1.11e-113	IGLL5	1	B Cell TCL1A_high	Lymph node
15	1.92e-204	0.752645	0.799	0.401	2.81e-200	HLA-DQA1	1	B Cell TCL1A_high	Lymph node
16	3.96e-209	0.752101	0.817	0.418	5.78e-205	CD83	1	B Cell TCL1A_high	Lymph node
17	3.83e-234	0.750368	0.878	0.484	5.6e-230	HLA-DPB1	1	B Cell TCL1A_high	Lymph node
18	1.94e-225	0.74704	0.871	0.482	2.84e-221	HLA-DPA1	1	B Cell TCL1A_high	Lymph node
19	2.24e-200	0.744349	0.795	0.414	3.28e-196	HLA-DQB1	1	B Cell TCL1A_high	Lymph node
20	2.88e-113	0.723453	0.418	0.175	4.2e-109	AFF3	1	B Cell TCL1A_high	Lymph node
21	8.11e-142	0.711893	0.633	0.321	1.18e-137	MEF2C	1	B Cell TCL1A_high	Lymph node
22	1.32e-120	0.69416	0.535	0.266	1.93e-116	HLA-DMA	1	B Cell TCL1A_high	Lymph node
23	8.62e-268	0.693334	0.977	0.771	1.26e-263	CD37	1	B Cell TCL1A_high	Lymph node
24	1.01e-91	0.689878	0.335	0.134	1.47e-87	HVCN1	1	B Cell TCL1A_high	Lymph node
25	1.12e-73	0.684062	0.353	0.17	1.64e-69	BACH2	1	B Cell TCL1A_high	Lymph node
26	2.7e-87	0.682272	0.305	0.116	3.95e-83	RP11-693J15.5	1	B Cell TCL1A_high	Lymph node
27	8.11e-81	0.664018	0.287	0.109	1.19e-76	CHI3L2	1	B Cell TCL1A_high	Lymph node
28	2.01e-114	0.657098	0.502	0.237	2.94e-110	LYN	1	B Cell TCL1A_high	Lymph node
29	4.99e-86	0.654555	0.288	0.107	7.29e-82	PAX5	1	B Cell TCL1A_high	Lymph node
30	9.39e-11	0.645773	0.151	0.099	1.37e-06	IGKV3-20	1	B Cell TCL1A_high	Lymph node
31	1.27e-89	0.643012	0.244	0.074	1.86e-85	CD72	1	B Cell TCL1A_high	Lymph node
32	3.06e-92	0.636911	0.504	0.279	4.47e-88	PDE4B	1	B Cell TCL1A_high	Lymph node
33	1.02e-83	0.629349	0.387	0.178	1.49e-79	IRF8	1	B Cell TCL1A_high	Lymph node
34	6.77e-84	0.603486	0.419	0.205	9.88e-80	CD79B	1	B Cell TCL1A_high	Lymph node
35	4.64e-77	0.59661	0.257	0.092	6.78e-73	TSPAN13	1	B Cell TCL1A_high	Lymph node
36	8.61e-79	0.595709	0.468	0.262	1.26e-74	NCF1	1	B Cell TCL1A_high	Lymph node
37	1.99e-248	0.58297	0.995	0.951	2.91e-244	BTG1	1	B Cell TCL1A_high	Lymph node
38	5.91e-137	0.581779	0.86	0.618	8.63e-133	HERPUD1	1	B Cell TCL1A_high	Lymph node
39	2.71e-67	0.57625	0.34	0.161	3.96e-63	ADAM28	1	B Cell TCL1A_high	Lymph node
40	1.89e-73	0.572901	0.427	0.221	2.76e-69	VPREB3	1	B Cell TCL1A_high	Lymph node
41	8.12e-69	0.570696	0.405	0.219	1.19e-64	SNX2	1	B Cell TCL1A_high	Lymph node
42	2.15e-64	0.559423	0.287	0.125	3.15e-60	HLA-DMB	1	B Cell TCL1A_high	Lymph node
43	1.22e-65	0.555001	0.224	0.08	1.78e-61	HHEX	1	B Cell TCL1A_high	Lymph node
44	5.28e-62	0.553638	0.303	0.139	7.71e-58	FAM129C	1	B Cell TCL1A_high	Lymph node
45	7.13e-88	0.547086	0.742	0.558	1.04e-83	CD55	1	B Cell TCL1A_high	Lymph node
46	6.9e-65	0.544635	0.379	0.196	1.01e-60	RALGPS2	1	B Cell TCL1A_high	Lymph node
47	5.1e-119	0.524071	0.831	0.658	7.45e-115	LAPTM5	1	B Cell TCL1A_high	Lymph node
48	7.79e-52	0.521076	0.162	0.053	1.14e-47	IGLC2	1	B Cell TCL1A_high	Lymph node
49	1.27e-56	0.520191	0.245	0.102	1.85e-52	CD22	1	B Cell TCL1A_high	Lymph node
50	5e-51	0.513576	0.255	0.117	7.31e-47	BCL11A	1	B Cell TCL1A_high	Lymph node
51	3.8e-25	0.77748	0.191	0.094	5.55e-21	IGKV3-20	2	B Cell BANK1_high	Lymph node
52	6.57e-22	0.770199	0.116	0.047	9.6e-18	IGKV4-1	2	B Cell BANK1_high	Lymph node
53	8.44e-83	0.6904	0.353	0.132	1.23e-78	JCHAIN	2	B Cell BANK1_high	Lymph node
54	2e-96	0.662884	0.237	0.057	2.92e-92	IGHA1	2	B Cell BANK1_high	Lymph node
55	3.25e-87	0.607104	0.424	0.172	4.74e-83	SMIM14	2	B Cell BANK1_high	Lymph node
56	1.39e-69	0.56976	0.292	0.107	2.04e-65	LGALS1	2	B Cell BANK1_high	Lymph node
57	3.25e-112	0.567971	0.665	0.303	4.75e-108	BANK1	2	B Cell BANK1_high	Lymph node
58	2.45e-99	0.546499	0.178	0.03	3.57e-95	RP5-887A10.1	2	B Cell BANK1_high	Lymph node
59	1.58e-111	0.543422	0.896	0.627	2.31e-107	HERPUD1	2	B Cell BANK1_high	Lymph node
60	1.11e-104	0.525933	0.212	0.041	1.62e-100	TNFRSF13B	2	B Cell BANK1_high	Lymph node
61	0.000388618	0.509015	0.102	0.074	1	IGLV2-14	2	B Cell BANK1_high	Lymph node
62	3.71e-114	0.50765	0.876	0.51	5.42e-110	HLA-DPB1	2	B Cell BANK1_high	Lymph node
63	4.31e-70	0.507011	0.244	0.077	6.29e-66	MARCKS	2	B Cell BANK1_high	Lymph node
64	1.33e-71	0.502323	0.75	0.513	1.95e-67	EZR	2	B Cell BANK1_high	Lymph node
65	8.31e-66	0.485826	0.384	0.164	1.21e-61	ADAM28	2	B Cell BANK1_high	Lymph node
66	1.21e-98	0.476348	1	0.781	1.77e-94	CD74	2	B Cell BANK1_high	Lymph node
67	3.83e-48	0.461983	0.374	0.185	5.59e-44	LY9	2	B Cell BANK1_high	Lymph node
68	2.2e-107	0.46082	0.891	0.485	3.21e-103	CD79A	2	B Cell BANK1_high	Lymph node
69	2.79e-95	0.437851	0.993	0.572	4.08e-91	HLA-DRA	2	B Cell BANK1_high	Lymph node
70	2.86e-65	0.436461	0.174	0.044	4.18e-61	AIM2	2	B Cell BANK1_high	Lymph node
71	4.27e-63	0.435087	0.194	0.055	6.23e-59	FAM49A	2	B Cell BANK1_high	Lymph node
72	2.66e-60	0.431123	0.273	0.099	3.89e-56	POU2AF1	2	B Cell BANK1_high	Lymph node
73	7.27e-52	0.428303	0.39	0.187	1.06e-47	TCF4	2	B Cell BANK1_high	Lymph node
74	6.03e-41	0.428037	0.121	0.034	8.81e-37	IGHA2	2	B Cell BANK1_high	Lymph node
75	7.03e-60	0.426853	0.209	0.065	1.03e-55	COBLL1	2	B Cell BANK1_high	Lymph node
76	1.86e-57	0.422307	0.502	0.255	2.72e-53	LYN	2	B Cell BANK1_high	Lymph node
77	1.02e-88	0.421795	0.783	0.42	1.49e-84	MS4A1	2	B Cell BANK1_high	Lymph node
78	5.19e-53	0.419117	0.224	0.079	7.58e-49	C1orf132	2	B Cell BANK1_high	Lymph node
79	1.58e-45	0.418257	0.295	0.131	2.31e-41	LMO4	2	B Cell BANK1_high	Lymph node
80	2.13e-48	0.416806	0.277	0.115	3.12e-44	ARHGAP24	2	B Cell BANK1_high	Lymph node
81	2.54e-42	0.415705	0.187	0.069	3.71e-38	ACP5	2	B Cell BANK1_high	Lymph node
82	3.64e-48	0.413899	0.234	0.089	5.31e-44	BASP1	2	B Cell BANK1_high	Lymph node
83	4.23e-48	0.398966	0.199	0.069	6.17e-44	FCRL2	2	B Cell BANK1_high	Lymph node
84	2.21e-25	0.396645	0.131	0.051	3.23e-21	IGHV3-23	2	B Cell BANK1_high	Lymph node
85	4.46e-91	0.395662	0.878	0.506	6.51e-87	HLA-DPA1	2	B Cell BANK1_high	Lymph node
86	3.53e-51	0.39113	0.155	0.044	5.15e-47	CD70	2	B Cell BANK1_high	Lymph node
87	4.44e-47	0.388141	0.386	0.188	6.49e-43	SWAP70	2	B Cell BANK1_high	Lymph node
88	8.42e-48	0.38784	0.281	0.117	1.23e-43	PLCG2	2	B Cell BANK1_high	Lymph node
89	6.42e-45	0.374227	0.3	0.134	9.37e-41	CD82	2	B Cell BANK1_high	Lymph node
90	4.86e-45	0.368311	0.248	0.101	7.1e-41	CYBB	2	B Cell BANK1_high	Lymph node
91	1.6e-43	0.367452	0.401	0.209	2.34e-39	SP140	2	B Cell BANK1_high	Lymph node
92	3.24e-41	0.361535	0.252	0.109	4.73e-37	CCDC50	2	B Cell BANK1_high	Lymph node
93	1.36e-43	0.360753	0.302	0.134	1.98e-39	"MARCH1"	2	B Cell BANK1_high	Lymph node
94	4.83e-89	0.357958	0.982	0.564	7.05e-85	HLA-DRB1	2	B Cell BANK1_high	Lymph node
95	5.55e-44	0.354088	0.146	0.044	8.11e-40	TBC1D9	2	B Cell BANK1_high	Lymph node
96	7.74e-42	0.352243	0.174	0.06	1.13e-37	DENND5B	2	B Cell BANK1_high	Lymph node
97	1.41e-38	0.350896	0.507	0.304	2.06e-34	SYPL1	2	B Cell BANK1_high	Lymph node
98	2.29e-36	0.349647	0.201	0.082	3.35e-32	SYK	2	B Cell BANK1_high	Lymph node
99	2.11e-37	0.349175	0.412	0.226	3.08e-33	POU2F2	2	B Cell BANK1_high	Lymph node
100	4.31e-34	0.347807	0.331	0.177	6.29e-30	BCL2A1	2	B Cell BANK1_high	Lymph node
101	8.52e-228	1.16749	0.567	0.127	1.24e-223	LEF1	3	CD4 T Cell LEF1_high	Lymph node
102	4.09e-104	0.868399	0.59	0.249	5.97e-100	SELL	3	CD4 T Cell LEF1_high	Lymph node
103	9.44e-129	0.858687	0.277	0.046	1.38e-124	CTLA4	3	CD4 T Cell LEF1_high	Lymph node
104	2.48e-88	0.853336	0.371	0.117	3.62e-84	GIMAP7	3	CD4 T Cell LEF1_high	Lymph node
105	1.11e-130	0.848448	0.628	0.231	1.63e-126	FYB	3	CD4 T Cell LEF1_high	Lymph node
106	1.36e-139	0.758688	0.745	0.283	1.99e-135	CD3E	3	CD4 T Cell LEF1_high	Lymph node
107	1.02e-81	0.751105	0.364	0.119	1.49e-77	CAMK4	3	CD4 T Cell LEF1_high	Lymph node
108	1.48e-79	0.7501	0.401	0.14	2.16e-75	RGCC	3	CD4 T Cell LEF1_high	Lymph node
109	2.38e-95	0.737374	0.421	0.137	3.47e-91	BCL11B	3	CD4 T Cell LEF1_high	Lymph node
110	2.51e-92	0.735277	0.697	0.376	3.67e-88	LDHB	3	CD4 T Cell LEF1_high	Lymph node
111	3.48e-78	0.733352	0.41	0.149	5.08e-74	TCF7	3	CD4 T Cell LEF1_high	Lymph node
112	2.58e-85	0.720892	0.544	0.236	3.78e-81	LEPROTL1	3	CD4 T Cell LEF1_high	Lymph node
113	4.9e-100	0.681396	0.792	0.441	7.16e-96	IFITM1	3	CD4 T Cell LEF1_high	Lymph node
114	6.82e-70	0.68132	0.405	0.156	9.96e-66	IL6ST	3	CD4 T Cell LEF1_high	Lymph node
115	1.01e-117	0.667808	0.753	0.308	1.47e-113	IL7R	3	CD4 T Cell LEF1_high	Lymph node
116	1.11e-70	0.659705	0.302	0.093	1.62e-66	ITK	3	CD4 T Cell LEF1_high	Lymph node
117	2.28e-70	0.653566	0.308	0.096	3.34e-66	LINC00861	3	CD4 T Cell LEF1_high	Lymph node
118	2.45e-103	0.65124	0.118	0.008	3.58e-99	RTKN2	3	CD4 T Cell LEF1_high	Lymph node
119	2.14e-96	0.635806	0.718	0.313	3.12e-92	IL32	3	CD4 T Cell LEF1_high	Lymph node
120	2.75e-69	0.627819	0.51	0.22	4.02e-65	CD3D	3	CD4 T Cell LEF1_high	Lymph node
121	1.49e-18	0.625681	0.231	0.125	2.18e-14	RGS1	3	CD4 T Cell LEF1_high	Lymph node
122	1.96e-50	0.62392	0.358	0.152	2.86e-46	NOSIP	3	CD4 T Cell LEF1_high	Lymph node
123	3.58e-68	0.619713	0.556	0.267	5.23e-64	TNFAIP3	3	CD4 T Cell LEF1_high	Lymph node
124	1.04e-103	0.617362	0.92	0.713	1.52e-99	SARAF	3	CD4 T Cell LEF1_high	Lymph node
125	1.08e-54	0.604345	0.266	0.087	1.57e-50	ICOS	3	CD4 T Cell LEF1_high	Lymph node
126	2.14e-69	0.601783	0.377	0.135	3.12e-65	CD3G	3	CD4 T Cell LEF1_high	Lymph node
127	6.74e-87	0.580567	0.173	0.026	9.85e-83	TSHZ2	3	CD4 T Cell LEF1_high	Lymph node
128	1.05e-66	0.575498	0.202	0.046	1.54e-62	MAL	3	CD4 T Cell LEF1_high	Lymph node
129	3.81e-55	0.566806	0.302	0.107	5.56e-51	GIMAP4	3	CD4 T Cell LEF1_high	Lymph node
130	3.56e-52	0.565886	0.335	0.134	5.2e-48	RGS10	3	CD4 T Cell LEF1_high	Lymph node
131	9.31e-45	0.562788	0.338	0.144	1.36e-40	CD7	3	CD4 T Cell LEF1_high	Lymph node
132	4.72e-46	0.559199	0.327	0.137	6.89e-42	TC2N	3	CD4 T Cell LEF1_high	Lymph node
133	5.83e-63	0.552737	0.192	0.044	8.52e-59	NGFRAP1	3	CD4 T Cell LEF1_high	Lymph node
134	1.23e-47	0.551214	0.254	0.089	1.8e-43	CD247	3	CD4 T Cell LEF1_high	Lymph node
135	4.1e-45	0.546165	0.39	0.186	5.99e-41	NDFIP1	3	CD4 T Cell LEF1_high	Lymph node
136	5.41e-47	0.544164	0.212	0.066	7.9e-43	SAMHD1	3	CD4 T Cell LEF1_high	Lymph node
137	1.19e-39	0.531391	0.68	0.506	1.74e-35	KLF2	3	CD4 T Cell LEF1_high	Lymph node
138	2.75e-42	0.526907	0.209	0.07	4.02e-38	GIMAP1	3	CD4 T Cell LEF1_high	Lymph node
139	2.41e-43	0.520061	0.246	0.089	3.51e-39	AAK1	3	CD4 T Cell LEF1_high	Lymph node
140	1.42e-41	0.510876	0.518	0.295	2.07e-37	ETS1	3	CD4 T Cell LEF1_high	Lymph node
141	8.33e-39	0.507651	0.181	0.058	1.22e-34	GATA3	3	CD4 T Cell LEF1_high	Lymph node
142	5.07e-67	0.506787	0.801	0.505	7.4e-63	SRGN	3	CD4 T Cell LEF1_high	Lymph node
143	3.13e-44	0.506012	0.179	0.052	4.57e-40	AP3M2	3	CD4 T Cell LEF1_high	Lymph node
144	1.73e-39	0.492229	0.272	0.11	2.53e-35	LAT	3	CD4 T Cell LEF1_high	Lymph node
145	9.26e-40	0.485226	0.298	0.127	1.35e-35	RCAN3	3	CD4 T Cell LEF1_high	Lymph node
146	3.55e-36	0.476144	0.603	0.411	5.18e-32	LDHA	3	CD4 T Cell LEF1_high	Lymph node
147	7.12e-36	0.474765	0.348	0.164	1.04e-31	CD2	3	CD4 T Cell LEF1_high	Lymph node
148	2.6e-40	0.472858	0.156	0.043	3.8e-36	IPCEF1	3	CD4 T Cell LEF1_high	Lymph node
149	1.28e-33	0.462613	0.211	0.08	1.87e-29	PDE3B	3	CD4 T Cell LEF1_high	Lymph node
150	7.42e-34	0.462382	0.184	0.064	1.08e-29	FAAH2	3	CD4 T Cell LEF1_high	Lymph node
151	3.52e-293	1.3518	0.585	0.089	5.14e-289	KLRB1	4	CD4 T Cell KLRB1_high	Lymph node
152	2.45e-269	1.26152	0.493	0.068	3.58e-265	ICOS	4	CD4 T Cell KLRB1_high	Lymph node
153	3.39e-231	1.21778	0.944	0.495	4.96e-227	SRGN	4	CD4 T Cell KLRB1_high	Lymph node
154	2.93e-212	1.1909	0.748	0.226	4.28e-208	FYB	4	CD4 T Cell KLRB1_high	Lymph node
155	3.71e-207	1.10241	0.371	0.048	5.42e-203	FAAH2	4	CD4 T Cell KLRB1_high	Lymph node
156	2.86e-191	1.06472	0.836	0.308	4.18e-187	IL32	4	CD4 T Cell KLRB1_high	Lymph node
157	1.24e-162	1.02492	0.87	0.439	1.81e-158	IFITM1	4	CD4 T Cell KLRB1_high	Lymph node
158	6.11e-118	1.00148	0.729	0.352	8.93e-114	GPR183	4	CD4 T Cell KLRB1_high	Lymph node
159	1.05e-157	0.989926	0.553	0.147	1.54e-153	CD2	4	CD4 T Cell KLRB1_high	Lymph node
160	4.48e-176	0.951521	0.339	0.047	6.55e-172	INPP4B	4	CD4 T Cell KLRB1_high	Lymph node
161	1.62e-163	0.945845	0.792	0.285	2.36e-159	CD3E	4	CD4 T Cell KLRB1_high	Lymph node
162	3.56e-161	0.939476	0.818	0.308	5.19e-157	IL7R	4	CD4 T Cell KLRB1_high	Lymph node
163	2.41e-110	0.894718	0.276	0.05	3.52e-106	CTLA4	4	CD4 T Cell KLRB1_high	Lymph node
164	8.82e-76	0.854953	0.424	0.152	1.29e-71	PTGER4	4	CD4 T Cell KLRB1_high	Lymph node
165	2.87e-118	0.818001	0.611	0.215	4.2e-114	CD3D	4	CD4 T Cell KLRB1_high	Lymph node
166	1.89e-169	0.81798	0.23	0.019	2.77e-165	CMTM8	4	CD4 T Cell KLRB1_high	Lymph node
167	2.38e-82	0.794492	0.421	0.14	3.48e-78	ITM2A	4	CD4 T Cell KLRB1_high	Lymph node
168	1.19e-91	0.788145	0.435	0.14	1.74e-87	BCL11B	4	CD4 T Cell KLRB1_high	Lymph node
169	1.21e-61	0.7639	0.38	0.145	1.76e-57	AIM1	4	CD4 T Cell KLRB1_high	Lymph node
170	4.53e-106	0.757318	0.302	0.062	6.61e-102	GPRIN3	4	CD4 T Cell KLRB1_high	Lymph node
171	2.74e-83	0.753724	0.276	0.064	4.01e-79	BATF	4	CD4 T Cell KLRB1_high	Lymph node
172	3.75e-32	0.704861	0.107	0.024	5.48e-28	TRBV20-1	4	CD4 T Cell KLRB1_high	Lymph node
173	4.09e-74	0.693532	0.28	0.073	5.98e-70	TRAT1	4	CD4 T Cell KLRB1_high	Lymph node
174	2e-73	0.690142	0.424	0.152	2.93e-69	TCF7	4	CD4 T Cell KLRB1_high	Lymph node
175	8.35e-49	0.687943	0.387	0.171	1.22e-44	SOCS3	4	CD4 T Cell KLRB1_high	Lymph node
176	1.06e-101	0.681726	0.179	0.021	1.55e-97	MAF	4	CD4 T Cell KLRB1_high	Lymph node
177	1.2e-62	0.662227	0.374	0.136	1.75e-58	TC2N	4	CD4 T Cell KLRB1_high	Lymph node
178	5.03e-74	0.661475	0.412	0.14	7.35e-70	CD7	4	CD4 T Cell KLRB1_high	Lymph node
179	4.01e-64	0.660298	0.358	0.122	5.86e-60	GIMAP7	4	CD4 T Cell KLRB1_high	Lymph node
180	1.31e-45	0.653732	0.279	0.099	1.91e-41	TRBC1	4	CD4 T Cell KLRB1_high	Lymph node
181	2.78e-35	0.637441	0.424	0.227	4.06e-31	CREM	4	CD4 T Cell KLRB1_high	Lymph node
182	3.21e-50	0.634881	0.346	0.134	4.69e-46	DUSP5	4	CD4 T Cell KLRB1_high	Lymph node
183	5.72e-51	0.630978	0.657	0.409	8.35e-47	LDHA	4	CD4 T Cell KLRB1_high	Lymph node
184	2.69e-62	0.615828	0.27	0.077	3.93e-58	RORA	4	CD4 T Cell KLRB1_high	Lymph node
185	1.13e-54	0.609319	0.295	0.097	1.65e-50	ITK	4	CD4 T Cell KLRB1_high	Lymph node
186	2.94e-56	0.598677	0.337	0.118	4.29e-52	FYN	4	CD4 T Cell KLRB1_high	Lymph node
187	2.51e-47	0.596962	0.292	0.106	3.67e-43	LCP2	4	CD4 T Cell KLRB1_high	Lymph node
188	1.2e-51	0.595207	0.349	0.134	1.76e-47	CD6	4	CD4 T Cell KLRB1_high	Lymph node
189	4.57e-65	0.594157	0.685	0.382	6.67e-61	LDHB	4	CD4 T Cell KLRB1_high	Lymph node
190	2.43e-55	0.592791	0.314	0.108	3.55e-51	LAT	4	CD4 T Cell KLRB1_high	Lymph node
191	1.35e-48	0.58859	0.29	0.102	1.97e-44	TTC39C	4	CD4 T Cell KLRB1_high	Lymph node
192	6.45e-43	0.586818	0.324	0.133	9.42e-39	TRAC	4	CD4 T Cell KLRB1_high	Lymph node
[truncated: 508 more rows]

[truncated: 10 more sheets: Table S11, Table S12, Table S13, Table S14, Table S15, Table S16, Table S17, Table S18, Table S19, Table S20]
