# Supplementary material for: Single-cell transcriptome profiling of an adult human cell atlas of 15 major organs
Source: Genome Biol. 2020 Dec 7;21:294. doi: 10.1186/s13059-020-02210-0 (PMC7720616; doi:10.1186/s13059-020-02210-0)
Supplement: Supplementary file 4 — Additional file 4: Table S21. Distribution of major cell types in each organ, related to Fig. 2. Table S22. List of marker information (top 50) for each subpopulation of CD4+ T cells, related to Fig. 2. Table S23. List of marker information (top 50) for each subpopulation of CD8+ T cells, related to Fig. 2. Table S24. List of TFs information for each subpopulation of CD4+ T cell, related to Fig. 2. Table S25. List of TFs information for each subpopulation of CD8+ T cells, related to Fig. 2. Table S26. Detailed information of CD4+ TCR repertoire, related to Fig. 2. Table S27. Detailed information of CD8+ TCR repertoire, related to Fig. 2. [file 13059_2020_2210_MOESM4_ESM.xlsx]

## Sheet: Table S21
Table S21. Distribution of major cell types in each organ, related to Figure 2.
	Tissue	Cell type	Number	Frequency
1	Bladder	B Cell	73	0.00964078
2	Bladder	Endothelial Cell	320	0.042261
3	Bladder	Epithelial Cell	133	0.0175647
4	Bladder	Fibroblast	2076	0.274168
5	Bladder	FibSmo	2044	0.269942
6	Bladder	Myeloid Cell	797	0.105256
7	Bladder	NK/T Cell	326	0.0430534
8	Bladder	Schwann Cell	73	0.00964078
9	Bladder	Smooth Muscle Cell	315	0.0416006
10	Bladder	T Cell	1415	0.186873
11	Blood	B Cell	193	0.137171
12	Blood	Myeloid	88	0.0625444
13	Blood	NK/T Cell	91	0.0646766
14	Blood	Plasma Cell	68	0.0483298
15	Blood	T Cell	967	0.687278
16	Common bile duct	Endothelial Cell	102	0.0322785
17	Common bile duct	Epithelial Cell	727	0.230063
18	Common bile duct	Fibroblast	82	0.0259494
19	Common bile duct	Myeloid Cell	509	0.161076
20	Common bile duct	NK/T Cell	214	0.0677215
21	Common bile duct	Schwann Cell	38	0.0120253
22	Common bile duct	Smooth Muscle Cell	63	0.0199367
23	Common bile duct	T Cell	1425	0.450949
24	Esophagus	Endothelial Cell	882	0.0967423
25	Esophagus	Epithelial Cell	4278	0.469233
26	Esophagus	Fibroblast	3042	0.333662
27	Esophagus	Myeloid Cell	326	0.0357574
28	Esophagus	NK/T Cell	125	0.0137107
29	Esophagus	Plasma Cell	98	0.0107491
30	Esophagus	Smooth Muscle Cell	366	0.0401448
31	Heart	Endothelial Cell	1814	0.230174
32	Heart	Fibroblast	4079	0.517574
33	Heart	Myeloid Cell	792	0.100495
34	Heart	NK/T Cell	269	0.0341327
35	Heart	Schwann Cell	31	0.00393351
36	Heart	Smooth Muscle Cell	896	0.113691
37	Liver	B Cell	62	0.0218387
38	Liver	Endothelial Cell	352	0.123987
39	Liver	Epithelial Cell	55	0.019373
40	Liver	Myeloid Cell	1096	0.386051
41	Liver	NK/T Cell	214	0.0753787
42	Liver	Smooth Muscle Cell	31	0.0109193
43	Liver	T Cell	1029	0.362452
44	Lymph node	B Cell	4674	0.601467
45	Lymph node	Myeloid Cell	26	0.00334577
46	Lymph node	T Cell	3071	0.395187
47	Marrow	B Cell	466	0.144272
48	Marrow	Erythrocyte	42	0.0130031
49	Marrow	Multiple Progenitor Marrow	54	0.0167183
50	Marrow	Myeloid Cell	145	0.0448916
51	Marrow	NK/T Cell	443	0.137152
52	Marrow	Plasma Cell	42	0.0130031
53	Marrow	T Cell	2038	0.63096
54	Muscle	Endothelial Cell	1156	0.201675
55	Muscle	Fibroblast	867	0.151256
56	Muscle	Myeloid Cell	175	0.0305304
57	Muscle	NK/T Cell	510	0.0889742
58	Muscle	Satellite Cell	2307	0.402477
59	Muscle	Smooth Muscle Cell	612	0.106769
60	Muscle	T Cell	105	0.0183182
61	Rectum	B Cell	574	0.0914013
62	Rectum	Endothelial Cell	88	0.0140127
63	Rectum	Epithelial Cell	747	0.118949
64	Rectum	Fibroblast	623	0.0992038
65	Rectum	FibSmo	632	0.100637
66	Rectum	Myeloid Cell	977	0.155573
67	Rectum	Plasma Cell	581	0.0925159
68	Rectum	Schwann Cell	185	0.0294586
69	Rectum	Smooth Muscle Cell	165	0.0262739
70	Rectum	T Cell	1708	0.271975
71	Skin	Endothelial Cell	1510	0.19585
72	Skin	Epithelial Cell	4412	0.572244
73	Skin	Fibroblast	740	0.0959792
74	Skin	Immune Cell	84	0.0108949
75	Skin	Melanophore Cell	229	0.0297017
76	Skin	Myeloid Cell	154	0.0199741
77	Skin	Smooth Muscle Cell	581	0.0753567
78	Small intestine	B Cell	96	0.0222635
79	Small intestine	Epithelial Cell	3320	0.769944
80	Small intestine	High Proliferation/Stem Cell Small intestine	63	0.0146104
81	Small intestine	Myeloid Cell	29	0.00672542
82	Small intestine	Plasma Cell	28	0.00649351
83	Small intestine	T Cell	776	0.179963
84	Spleen	B Cell	1195	0.264849
85	Spleen	Myeloid Cell	319	0.0707004
86	Spleen	NK/T Cell	333	0.0738032
87	Spleen	Plasma Cell	333	0.0738032
88	Spleen	T Cell	2332	0.516844
89	Stomach	B Cell	1048	0.197067
90	Stomach	Endothelial Cell	24	0.00451297
91	Stomach	Epithelial Cell	497	0.0934562
92	Stomach	Fibroblast	76	0.0142911
93	Stomach	FibSmo	52	0.00977811
94	Stomach	Myeloid Cell	91	0.0171117
95	Stomach	NK/T Cell	29	0.00545318
96	Stomach	Plasma Cell	498	0.0936442
97	Stomach	T Cell	3003	0.564686
98	Trachea	B Cell	214	0.0284499
99	Trachea	Endothelial Cell	901	0.119782
100	Trachea	Epithelial Cell	3456	0.459452
101	Trachea	Fibroblast	652	0.0866791
102	Trachea	Myeloid Cell	324	0.0430737
103	Trachea	NK/T Cell	108	0.0143579
104	Trachea	Plasma Cell	30	0.0039883
105	Trachea	Smooth Muscle Cell	211	0.0280511
106	Trachea	T Cell	1626	0.216166

## Sheet: Table S22
Table S22. List of marker information (top 50) for each subpopulation of CD4 T cells, related to Figure 2.
	p_val	avg_logFC	pct.1	pct.2	p_val_adj	gene	cluster	cell type
1	6.45e-159	1.10857	0.754	0.286	1.64e-154	LINC00861	5	LINC00861_TN
2	2.32e-154	0.99362	0.725	0.233	5.89e-150	SELL	5	LINC00861_TN		Note: only top 50 differently expressed genes (DEGs) of each cluster were presented and ordered according to fold change decreasingly. Abbravation: TN, naive T cells; TCM, central memory T cells; TN/CM: naive/central memory T cells; TEM, effector memory T cells; Treg, regulatory T cells, TRM, tissue resident memory T cells; Th1, T helper 1 cell.
3	1.2e-107	0.807554	0.647	0.239	3.06e-103	LEF1	5	LINC00861_TN
4	3.55e-100	0.80317	0.757	0.354	9.02e-96	GIMAP7	5	LINC00861_TN
5	5.28e-92	0.790615	0.562	0.202	1.34e-87	CCR7	5	LINC00861_TN
6	1.66e-80	0.784941	0.542	0.216	4.21e-76	FAM65B	5	LINC00861_TN
7	6.87e-89	0.749285	0.699	0.317	1.75e-84	GIMAP4	5	LINC00861_TN
8	3.02e-74	0.714374	0.598	0.255	7.68e-70	TCF7	5	LINC00861_TN
9	2.02e-82	0.698061	0.397	0.117	5.12e-78	PCED1B	5	LINC00861_TN
10	2.01e-66	0.647165	0.539	0.225	5.12e-62	TRAF3IP3	5	LINC00861_TN
11	2.25e-63	0.635207	0.422	0.153	5.71e-59	AC006129.2	5	LINC00861_TN
12	4.43e-68	0.629567	0.433	0.151	1.12e-63	MAL	5	LINC00861_TN
13	9.73e-59	0.60498	0.552	0.245	2.47e-54	PIM1	5	LINC00861_TN
14	5.84e-56	0.601391	0.287	0.085	1.48e-51	CISH	5	LINC00861_TN
15	6.01e-58	0.571631	0.321	0.099	1.53e-53	ITGA6	5	LINC00861_TN
16	3.75e-60	0.57093	0.35	0.112	9.54e-56	MYC	5	LINC00861_TN
17	6.8e-56	0.568826	0.705	0.399	1.73e-51	LIMD2	5	LINC00861_TN
18	1.08e-37	0.54334	0.511	0.273	2.74e-33	NOSIP	5	LINC00861_TN
19	1.29e-48	0.53713	0.394	0.155	3.28e-44	ZRANB2	5	LINC00861_TN
20	3.56e-76	0.532168	0.205	0.035	9.05e-72	PDK1	5	LINC00861_TN
21	1.32e-70	0.515647	0.938	0.749	3.35e-66	RPL36A	5	LINC00861_TN
22	1.78e-89	0.501813	0.184	0.023	4.51e-85	ADTRP	5	LINC00861_TN
23	3.48e-37	0.492109	0.244	0.083	8.83e-33	LPAR6	5	LINC00861_TN
24	2.81e-44	0.490596	0.347	0.133	7.14e-40	GIMAP5	5	LINC00861_TN
25	1.66e-37	0.488665	0.427	0.198	4.22e-33	GIMAP1	5	LINC00861_TN
26	6.88e-52	0.478299	0.249	0.069	1.75e-47	CTB-133G6.1	5	LINC00861_TN
27	1.17e-37	0.448701	0.345	0.142	2.98e-33	DGKA	5	LINC00861_TN
28	1.1e-33	0.445914	0.287	0.112	2.78e-29	CHRM3-AS2	5	LINC00861_TN
29	4.75e-33	0.430485	0.264	0.101	1.21e-28	ANXA2R	5	LINC00861_TN
30	1.61e-36	0.42495	0.226	0.074	4.08e-32	C1orf162	5	LINC00861_TN
31	5.6e-41	0.422174	0.852	0.614	1.42e-36	LDHB	5	LINC00861_TN
32	3.36e-29	0.421106	0.27	0.112	8.53e-25	PSMB8-AS1	5	LINC00861_TN
33	1.27e-26	0.412097	0.48	0.273	3.23e-22	PNISR	5	LINC00861_TN
34	9.46e-87	0.401455	0.995	0.967	2.4e-82	RPS29	5	LINC00861_TN
35	2.21e-60	0.400787	0.15	0.023	5.61e-56	SULT1B1	5	LINC00861_TN
36	6.1e-37	0.399977	0.213	0.066	1.55e-32	AIF1	5	LINC00861_TN
37	2.11e-34	0.397275	0.23	0.078	5.36e-30	LDLRAP1	5	LINC00861_TN
38	7.98e-27	0.391401	0.505	0.289	2.03e-22	PRMT2	5	LINC00861_TN
39	2.52e-27	0.386689	0.256	0.105	6.4e-23	TTC14	5	LINC00861_TN
40	2.94e-78	0.378671	1	0.96	7.47e-74	RPL22	5	LINC00861_TN
41	7.72e-32	0.372966	0.202	0.066	1.96e-27	TRABD2A	5	LINC00861_TN
42	2.41e-30	0.371812	0.358	0.161	6.12e-26	CD27	5	LINC00861_TN
43	1.82e-21	0.363354	0.454	0.264	4.63e-17	ATM	5	LINC00861_TN
44	6.78e-22	0.353532	0.375	0.199	1.72e-17	PIK3IP1	5	LINC00861_TN
45	4.13e-24	0.351975	0.199	0.077	1.05e-19	RP11-796E2.4	5	LINC00861_TN
46	3.42e-33	0.351938	0.179	0.053	8.68e-29	CTD-3184A7.4	5	LINC00861_TN
47	5.63e-34	0.348137	0.182	0.054	1.43e-29	C1orf228	5	LINC00861_TN
48	7.7e-22	0.346799	0.435	0.248	1.96e-17	ADD3	5	LINC00861_TN
49	3.26e-23	0.33722	0.21	0.084	8.27e-19	TSHZ2	5	LINC00861_TN
50	4.45e-46	0.335449	0.98	0.912	1.13e-41	EEF1B2	5	LINC00861_TN
51	7.43e-182	0.870501	0.578	0.213	1.89e-177	STMN1	1	STMN1_TCM
52	1.04e-125	0.760597	0.614	0.327	2.65e-121	LBH	1	STMN1_TCM
53	4.91e-154	0.760401	0.728	0.367	1.25e-149	NR4A2	1	STMN1_TCM
54	3.03e-123	0.757197	0.515	0.223	7.69e-119	PPP1R10	1	STMN1_TCM
55	2.28e-151	0.719518	0.78	0.501	5.79e-147	ZFAS1	1	STMN1_TCM
56	1.74e-101	0.67395	0.482	0.22	4.41e-97	LEF1	1	STMN1_TCM
57	1.8e-91	0.635783	0.592	0.337	4.57e-87	CDKN1B	1	STMN1_TCM
58	1.21e-127	0.601843	0.798	0.522	3.08e-123	H2AFZ	1	STMN1_TCM
59	1.34e-55	0.599038	0.282	0.123	3.39e-51	FAAH2	1	STMN1_TCM
60	1.47e-98	0.596217	0.678	0.435	3.74e-94	RSRP1	1	STMN1_TCM
61	2.31e-71	0.568896	0.326	0.131	5.87e-67	HEXIM1	1	STMN1_TCM
62	1.44e-63	0.56398	0.395	0.201	3.65e-59	IL6ST	1	STMN1_TCM
63	1.78e-60	0.562032	0.499	0.303	4.52e-56	ZC3HAV1	1	STMN1_TCM
64	1.03e-188	0.558574	0.994	0.823	2.62e-184	JUNB	1	STMN1_TCM
65	8.24e-140	0.548901	0.94	0.689	2.09e-135	CXCR4	1	STMN1_TCM
66	1.75e-148	0.540966	0.974	0.84	4.45e-144	ZFP36L2	1	STMN1_TCM
67	7.7e-48	0.528376	0.248	0.105	1.96e-43	CTLA4	1	STMN1_TCM
68	8.77e-56	0.524488	0.4	0.213	2.23e-51	MAT2A	1	STMN1_TCM
69	3.28e-77	0.52002	0.723	0.51	8.33e-73	SLC2A3	1	STMN1_TCM
70	7.86e-108	0.519817	0.781	0.506	2e-103	BRD2	1	STMN1_TCM
71	3.76e-46	0.509191	0.353	0.191	9.54e-42	SOCS3	1	STMN1_TCM
72	4.33e-42	0.504808	0.241	0.11	1.1e-37	SESN3	1	STMN1_TCM
73	2.19e-35	0.502687	0.319	0.174	5.56e-31	AREG	1	STMN1_TCM
74	1.39e-118	0.500347	0.899	0.738	3.52e-114	PNRC1	1	STMN1_TCM
75	2.2e-63	0.487407	0.542	0.324	5.59e-59	SLC38A2	1	STMN1_TCM
76	1.52e-43	0.466407	0.414	0.24	3.86e-39	SELL	1	STMN1_TCM
77	5.43e-106	0.463538	0.823	0.558	1.38e-101	IER2	1	STMN1_TCM
78	4.71e-37	0.462634	0.36	0.205	1.2e-32	TSPYL2	1	STMN1_TCM
79	3.21e-62	0.461365	0.172	0.045	8.16e-58	BCL6	1	STMN1_TCM
80	5.54e-39	0.454175	0.255	0.124	1.41e-34	MSL3	1	STMN1_TCM
81	3.02e-65	0.451935	0.141	0.029	7.66e-61	SCML1	1	STMN1_TCM
82	1.26e-69	0.444104	0.781	0.619	3.2e-65	FUS	1	STMN1_TCM
83	9.78e-45	0.435144	0.422	0.249	2.48e-40	TCF7	1	STMN1_TCM
84	2.08e-78	0.430413	0.739	0.505	5.29e-74	ZFP36L1	1	STMN1_TCM
85	9.18e-65	0.425364	0.742	0.518	2.33e-60	DDIT4	1	STMN1_TCM
86	3.23e-41	0.42404	0.354	0.191	8.19e-37	H2AFX	1	STMN1_TCM
87	1.13e-50	0.423544	0.626	0.424	2.87e-46	CITED2	1	STMN1_TCM
88	1.12e-33	0.42272	0.365	0.229	2.85e-29	SNHG7	1	STMN1_TCM
89	1.06e-44	0.41893	0.155	0.049	2.69e-40	ARL4D	1	STMN1_TCM
90	1.89e-44	0.417209	0.434	0.248	4.8e-40	ZNF331	1	STMN1_TCM
91	1.3e-34	0.414948	0.298	0.16	3.3e-30	TGIF1	1	STMN1_TCM
92	7.22e-36	0.413466	0.482	0.336	1.83e-31	STAT3	1	STMN1_TCM
93	1.76e-33	0.412038	0.418	0.28	4.46e-29	BCL11B	1	STMN1_TCM
94	9.35e-28	0.407349	0.256	0.144	2.37e-23	WDR74	1	STMN1_TCM
95	1.01e-39	0.404563	0.157	0.056	2.57e-35	TAF4B	1	STMN1_TCM
96	2.47e-58	0.400334	0.791	0.663	6.28e-54	CALM2	1	STMN1_TCM
97	1.4e-26	0.397679	0.34	0.219	3.55e-22	SNHG12	1	STMN1_TCM
98	2.44e-47	0.391989	0.683	0.533	6.21e-43	SRSF2	1	STMN1_TCM
99	3.4e-31	0.38828	0.194	0.089	8.64e-27	RBM38	1	STMN1_TCM
100	2.42e-24	0.381766	0.339	0.223	6.15e-20	HIF1A	1	STMN1_TCM
101	1.07e-88	0.673624	0.693	0.409	2.72e-84	YPEL5	3	KLF2_TCM
102	1.86e-32	0.563752	0.594	0.472	4.73e-28	KLF2	3	KLF2_TCM
103	6.31e-33	0.501111	0.404	0.248	1.6e-28	DCXR	3	KLF2_TCM
104	1.52e-44	0.465659	0.411	0.218	3.87e-40	JUND	3	KLF2_TCM
105	2.48e-40	0.461593	0.45	0.255	6.3e-36	ZNF331	3	KLF2_TCM
106	1.97e-44	0.452296	0.645	0.441	5.01e-40	ELF1	3	KLF2_TCM
107	1.1e-34	0.436799	0.41	0.237	2.79e-30	FAM177A1	3	KLF2_TCM
108	3.47e-36	0.429246	0.362	0.194	8.82e-32	SOCS1	3	KLF2_TCM
109	6.99e-34	0.42874	0.275	0.133	1.77e-29	FAAH2	3	KLF2_TCM
110	3.83e-35	0.421709	0.53	0.348	9.74e-31	BTG2	3	KLF2_TCM
111	1.15e-28	0.418169	0.356	0.21	2.93e-24	CCR7	3	KLF2_TCM
112	6.97e-31	0.406746	0.425	0.259	1.77e-26	ICOS	3	KLF2_TCM
113	8.41e-41	0.397303	0.609	0.399	2.14e-36	RGCC	3	KLF2_TCM
114	9.38e-39	0.392825	0.634	0.441	2.38e-34	EZR	3	KLF2_TCM
115	1.08e-20	0.389492	0.484	0.348	2.75e-16	CYCS	3	KLF2_TCM
116	1.03e-27	0.371138	0.281	0.15	2.62e-23	GPCPD1	3	KLF2_TCM
117	1.57e-22	0.361226	0.421	0.28	3.99e-18	SDCBP	3	KLF2_TCM
118	1.12e-26	0.358733	0.379	0.229	2.84e-22	PDE4B	3	KLF2_TCM
119	1.75e-38	0.35726	0.669	0.465	4.44e-34	GPR183	3	KLF2_TCM
120	3.8e-20	0.353784	0.22	0.12	9.66e-16	ALG13	3	KLF2_TCM
121	4.34e-28	0.348749	0.503	0.338	1.1e-23	ISG20	3	KLF2_TCM
122	2.36e-24	0.341252	0.162	0.071	6e-20	JCHAIN	3	KLF2_TCM
123	1.77e-17	0.336167	0.391	0.268	4.5e-13	CCNH	3	KLF2_TCM
124	2.95e-22	0.335947	0.165	0.075	7.48e-18	PRMT9	3	KLF2_TCM
125	2.37e-15	0.329061	0.241	0.149	6.03e-11	KLF3	3	KLF2_TCM
126	2.48e-22	0.325337	0.315	0.183	6.3e-18	AREG	3	KLF2_TCM
127	7.09e-19	0.323201	0.306	0.193	1.8e-14	CD28	3	KLF2_TCM
128	1.81e-25	0.322574	0.535	0.366	4.59e-21	CREM	3	KLF2_TCM
129	4.6e-19	0.320347	0.237	0.135	1.17e-14	AP3M2	3	KLF2_TCM
130	2.25e-16	0.317373	0.452	0.33	5.7e-12	CD55	3	KLF2_TCM
131	2.21e-13	0.313611	0.225	0.14	5.63e-09	CHMP1B	3	KLF2_TCM
132	3.14e-19	0.310478	0.473	0.342	7.97e-15	RHOH	3	KLF2_TCM
133	6.8e-21	0.309534	0.205	0.105	1.73e-16	SC5D	3	KLF2_TCM
134	8.07e-48	0.302913	0.975	0.93	2.05e-43	MT-ATP8	3	KLF2_TCM
135	1.42e-14	0.300252	0.324	0.221	3.6e-10	PPP1CB	3	KLF2_TCM
136	8.06e-15	0.29424	0.214	0.127	2.05e-10	USP36	3	KLF2_TCM
137	2.18e-17	0.293426	0.51	0.391	5.53e-13	SMCHD1	3	KLF2_TCM
138	1.87e-50	0.290712	0.979	0.965	4.76e-46	FTH1	3	KLF2_TCM
139	4.28e-20	0.288197	0.774	0.617	1.09e-15	DUSP1	3	KLF2_TCM
140	8.69e-13	0.281757	0.389	0.291	2.21e-08	TRAT1	3	KLF2_TCM
141	4.93e-16	0.279937	0.215	0.126	1.25e-11	DYNLT1	3	KLF2_TCM
142	1.15e-12	0.279644	0.238	0.154	2.91e-08	RILPL2	3	KLF2_TCM
143	2.16e-14	0.278241	0.243	0.153	5.48e-10	RNF138	3	KLF2_TCM
144	1.65e-20	0.274466	0.668	0.533	4.18e-16	SLC2A3	3	KLF2_TCM
145	2.82e-21	0.27042	0.741	0.635	7.17e-17	KLF6	3	KLF2_TCM
146	1.26e-14	0.26955	0.229	0.138	3.2e-10	VPS37B	3	KLF2_TCM
147	2.78e-17	0.269469	0.482	0.354	7.07e-13	SELK	3	KLF2_TCM
148	9.03e-15	0.260795	0.194	0.112	2.29e-10	P2RY10	3	KLF2_TCM
149	5.57e-13	0.25788	0.333	0.235	1.42e-08	EMD	3	KLF2_TCM
150	2.18e-13	0.256334	0.614	0.518	5.53e-09	LEPROTL1	3	KLF2_TCM
151	1.01e-119	0.893451	0.585	0.18	2.55e-115	ITGB1	11	ITGB1_TN/CM
152	2.93e-49	0.813978	0.251	0.072	7.45e-45	S100A8	11	ITGB1_TN/CM
153	1.12e-96	0.790736	0.695	0.291	2.86e-92	LINC00861	11	ITGB1_TN/CM
154	8.5e-85	0.732918	0.912	0.632	2.16e-80	LTB	11	ITGB1_TN/CM
155	2.55e-67	0.677051	0.305	0.083	6.48e-63	CISH	11	ITGB1_TN/CM
156	1.95e-65	0.607259	0.538	0.225	4.95e-61	TRAF3IP3	11	ITGB1_TN/CM
157	4.44e-63	0.60302	0.658	0.321	1.13e-58	GIMAP4	11	ITGB1_TN/CM
158	5.56e-63	0.555152	0.71	0.359	1.41e-58	GIMAP7	11	ITGB1_TN/CM
159	8.34e-55	0.546099	0.277	0.08	2.12e-50	LPAR6	11	ITGB1_TN/CM
160	1.84e-52	0.52029	0.737	0.433	4.68e-48	GSTK1	11	ITGB1_TN/CM
161	5.83e-51	0.50401	0.507	0.219	1.48e-46	FAM65B	11	ITGB1_TN/CM
162	6.69e-35	0.481519	0.613	0.349	1.7e-30	ARHGAP15	11	ITGB1_TN/CM
163	2.53e-45	0.468156	0.352	0.131	6.42e-41	S1PR1	11	ITGB1_TN/CM
164	2.34e-43	0.458336	0.36	0.139	5.94e-39	SELPLG	11	ITGB1_TN/CM
165	3.55e-38	0.44679	0.496	0.242	9.03e-34	ADD3	11	ITGB1_TN/CM
166	4.04e-57	0.44595	0.976	0.89	1.03e-52	IL32	11	ITGB1_TN/CM
167	8.8e-39	0.436309	0.882	0.691	2.23e-34	TXNIP	11	ITGB1_TN/CM
168	3.93e-37	0.428913	0.674	0.402	9.99e-33	LIMD2	11	ITGB1_TN/CM
169	1.21e-30	0.426201	0.442	0.224	3.07e-26	SAMHD1	11	ITGB1_TN/CM
170	2.72e-44	0.41806	0.895	0.753	6.92e-40	RPL36A	11	ITGB1_TN/CM
171	2.95e-39	0.415948	0.303	0.112	7.5e-35	TRADD	11	ITGB1_TN/CM
172	4.67e-46	0.41456	0.932	0.702	1.19e-41	S100A4	11	ITGB1_TN/CM
173	3.15e-42	0.413883	0.276	0.092	8e-38	TMEM256-PLSCR3	11	ITGB1_TN/CM
174	1.32e-52	0.411974	0.942	0.811	3.36e-48	CD52	11	ITGB1_TN/CM
175	3.38e-24	0.407129	0.4	0.21	8.58e-20	AQP3	11	ITGB1_TN/CM
176	1.72e-35	0.400948	0.316	0.125	4.38e-31	PCED1B	11	ITGB1_TN/CM
177	4.17e-32	0.3984	0.53	0.282	1.06e-27	UCP2	11	ITGB1_TN/CM
178	3.91e-27	0.398279	0.476	0.257	9.92e-23	SELL	11	ITGB1_TN/CM
179	3.82e-27	0.388752	0.412	0.21	9.7e-23	RCSD1	11	ITGB1_TN/CM
180	1.01e-28	0.384077	0.454	0.233	2.56e-24	TBC1D10C	11	ITGB1_TN/CM
181	1.28e-35	0.38105	0.765	0.49	3.24e-31	S100A11	11	ITGB1_TN/CM
182	9.96e-31	0.37784	0.334	0.145	2.53e-26	ANXA5	11	ITGB1_TN/CM
183	2.75e-24	0.373548	0.485	0.273	7e-20	PNISR	11	ITGB1_TN/CM
184	2.67e-30	0.373137	0.455	0.229	6.77e-26	LIME1	11	ITGB1_TN/CM
185	1.36e-26	0.364395	0.619	0.383	3.46e-22	AES	11	ITGB1_TN/CM
186	7.9e-35	0.36367	0.856	0.646	2.01e-30	S100A6	11	ITGB1_TN/CM
187	4.62e-27	0.360875	0.326	0.149	1.17e-22	SYTL1	11	ITGB1_TN/CM
188	7.78e-34	0.359517	0.801	0.531	1.97e-29	EMP3	11	ITGB1_TN/CM
189	4.04e-38	0.358107	0.164	0.041	1.03e-33	AC006369.2	11	ITGB1_TN/CM
190	6.63e-26	0.3557	0.402	0.201	1.68e-21	GIMAP1	11	ITGB1_TN/CM
191	6.68e-27	0.352942	0.429	0.218	1.7e-22	PLP2	11	ITGB1_TN/CM
192	7.11e-24	0.349169	0.457	0.254	1.81e-19	PIM1	11	ITGB1_TN/CM
193	7.28e-23	0.342908	0.715	0.48	1.85e-18	IL2RG	11	ITGB1_TN/CM
194	4.52e-28	0.34145	0.313	0.136	1.15e-23	GIMAP5	11	ITGB1_TN/CM
195	3.8e-23	0.340113	0.246	0.106	9.65e-19	TTC14	11	ITGB1_TN/CM
196	2.46e-22	0.339282	0.413	0.22	6.26e-18	INPP4B	11	ITGB1_TN/CM
197	1.17e-20	0.331039	0.323	0.164	2.98e-16	CD27	11	ITGB1_TN/CM
198	6.06e-36	0.329536	0.133	0.03	1.54e-31	NPDC1	11	ITGB1_TN/CM
199	3.64e-27	0.324351	0.194	0.069	9.26e-23	TNFSF10	11	ITGB1_TN/CM
200	1.93e-20	0.324102	0.212	0.091	4.91e-16	CDC25B	11	ITGB1_TN/CM
201	4.99e-144	1.12908	0.475	0.071	1.27e-139	GZMK	4	GZMK_TEM
202	7.01e-41	0.95495	0.287	0.077	1.78e-36	S100A8	4	GZMK_TEM
203	3.28e-87	0.944243	0.497	0.119	8.32e-83	GZMA	4	GZMK_TEM
204	1.82e-48	0.841559	0.896	0.644	4.62e-44	LTB	4	GZMK_TEM
205	7.54e-74	0.800223	0.41	0.097	1.91e-69	KLRG1	4	GZMK_TEM
206	9.41e-79	0.763435	0.98	0.709	2.39e-74	S100A4	4	GZMK_TEM
207	3.41e-72	0.738772	0.463	0.12	8.67e-68	CTSW	4	GZMK_TEM
208	1.27e-95	0.709873	0.994	0.892	3.23e-91	IL32	4	GZMK_TEM
209	1.06e-82	0.682239	0.315	0.052	2.68e-78	SAMD3	4	GZMK_TEM
210	4.85e-46	0.677924	0.326	0.09	1.23e-41	CISH	4	GZMK_TEM
211	9.81e-30	0.674519	0.424	0.181	2.49e-25	STAT1	4	GZMK_TEM
212	1.67e-43	0.634906	0.674	0.308	4.24e-39	LINC00861	4	GZMK_TEM
213	3.19e-33	0.579811	0.643	0.335	8.1e-29	GIMAP4	4	GZMK_TEM
214	1.61e-57	0.568746	0.958	0.815	4.09e-53	CD52	4	GZMK_TEM
215	2.79e-56	0.554313	0.972	0.778	7.09e-52	SH3BGRL3	4	GZMK_TEM
216	3.33e-55	0.548631	0.317	0.073	8.46e-51	CXCR3	4	GZMK_TEM
217	1.6e-34	0.54778	0.486	0.203	4.07e-30	PSMB10	4	GZMK_TEM
218	1.35e-31	0.544916	0.587	0.289	3.43e-27	PSMB9	4	GZMK_TEM
219	6.8e-47	0.542574	0.25	0.055	1.73e-42	HOPX	4	GZMK_TEM
220	2.01e-37	0.542053	0.93	0.696	5.11e-33	TXNIP	4	GZMK_TEM
221	9.15e-43	0.532284	0.924	0.65	2.32e-38	S100A6	4	GZMK_TEM
222	5.99e-33	0.531599	0.764	0.461	1.52e-28	ARPC1B	4	GZMK_TEM
223	7.88e-31	0.530543	0.607	0.302	2e-26	LY6E	4	GZMK_TEM
224	4.07e-32	0.530073	0.784	0.473	1.03e-27	HCST	4	GZMK_TEM
225	9.85e-32	0.52562	0.725	0.41	2.5e-27	LIMD2	4	GZMK_TEM
226	2.44e-35	0.52224	0.744	0.412	6.2e-31	CLIC1	4	GZMK_TEM
227	1.93e-40	0.522181	0.267	0.068	4.9e-36	APOBEC3G	4	GZMK_TEM
228	6.72e-28	0.522103	0.458	0.203	1.71e-23	ITGB1	4	GZMK_TEM
229	2.43e-38	0.520845	0.837	0.497	6.17e-34	S100A11	4	GZMK_TEM
230	8.78e-31	0.519976	0.64	0.326	2.23e-26	AHNAK	4	GZMK_TEM
231	8.13e-29	0.509888	0.638	0.336	2.06e-24	PSME2	4	GZMK_TEM
232	9.58e-30	0.50336	0.309	0.106	2.43e-25	MYBL1	4	GZMK_TEM
233	4.16e-32	0.501448	0.837	0.54	1.06e-27	EMP3	4	GZMK_TEM
234	6.82e-29	0.498556	0.374	0.146	1.73e-24	SIT1	4	GZMK_TEM
235	1.36e-72	0.492857	1	0.997	3.46e-68	ACTB	4	GZMK_TEM
236	2.77e-32	0.489832	0.84	0.558	7.02e-28	PSME1	4	GZMK_TEM
237	1.48e-32	0.483263	0.874	0.635	3.77e-28	CORO1A	4	GZMK_TEM
238	4.84e-34	0.478256	0.32	0.102	1.23e-29	C12orf75	4	GZMK_TEM
239	1.98e-29	0.475258	0.264	0.084	5.03e-25	GBP1	4	GZMK_TEM
240	2.03e-28	0.473958	0.691	0.373	5.15e-24	GIMAP7	4	GZMK_TEM
241	1.36e-26	0.472581	0.534	0.264	3.46e-22	PPP1CA	4	GZMK_TEM
242	6.7e-25	0.472186	0.649	0.361	1.7e-20	CNN2	4	GZMK_TEM
243	2.63e-40	0.462976	0.986	0.91	6.68e-36	ACTG1	4	GZMK_TEM
244	2.43e-23	0.444328	0.486	0.237	6.17e-19	HLA-F	4	GZMK_TEM
245	8.07e-17	0.439956	0.435	0.236	2.05e-12	FLNA	4	GZMK_TEM
246	2.51e-74	0.438933	0.16	0.014	6.37e-70	CCR2	4	GZMK_TEM
247	3.34e-22	0.436133	0.48	0.24	8.5e-18	TRAF3IP3	4	GZMK_TEM
248	1.1e-30	0.435322	0.382	0.143	2.79e-26	ANXA2	4	GZMK_TEM
249	8.67e-22	0.43296	0.236	0.084	2.2e-17	DPP4	4	GZMK_TEM
250	2.19e-24	0.429697	0.357	0.148	5.55e-20	SELPLG	4	GZMK_TEM
251	0	3.14955	0.968	0.061	0	NKG7	8	NKG7_Th1
252	0	3.11482	0.433	0.006	0	GNLY	8	NKG7_Th1
253	0	2.76995	0.918	0.086	0	CCL4	8	NKG7_Th1
254	0	2.48431	0.84	0.012	0	GZMH	8	NKG7_Th1
255	0	2.32031	0.745	0.016	0	GZMB	8	NKG7_Th1
256	0	2.1425	0.748	0.068	0	PRF1	8	NKG7_Th1
257	0	1.97864	0.638	0.001	0	FGFBP2	8	NKG7_Th1
258	7.21e-302	1.8457	0.858	0.108	1.83e-297	GZMA	8	NKG7_Th1
259	2.02e-124	1.77883	0.404	0.051	5.13e-120	TRBV7-2	8	NKG7_Th1
260	1.55e-202	1.72744	0.943	0.227	3.94e-198	CCL5	8	NKG7_Th1
261	1.8e-173	1.60623	0.801	0.178	4.57e-169	CST7	8	NKG7_Th1
262	8.15e-147	1.54718	0.628	0.117	2.07e-142	CTSW	8	NKG7_Th1
263	7.58e-166	1.45827	0.557	0.078	1.92e-161	HLA-DRB1	8	NKG7_Th1
264	3.58e-112	1.38469	0.206	0.013	9.09e-108	CCL4L2	8	NKG7_Th1
265	1.18e-152	1.36835	0.387	0.037	2.99e-148	IFNG	8	NKG7_Th1
266	7.21e-77	1.30129	0.191	0.018	1.83e-72	XCL2	8	NKG7_Th1
267	2.14e-263	1.30124	0.429	0.023	5.42e-259	ZEB2	8	NKG7_Th1
268	2.2e-184	1.28262	0.266	0.011	5.59e-180	KLRD1	8	NKG7_Th1
269	1.61e-83	1.24379	0.723	0.253	4.08e-79	LGALS1	8	NKG7_Th1
270	2.17e-90	1.20383	0.649	0.197	5.51e-86	ITGB1	8	NKG7_Th1
271	1.19e-107	1.19551	0.5	0.096	3.03e-103	HLA-DPB1	8	NKG7_Th1
272	4.57e-104	1.16638	0.465	0.085	1.16e-99	EFHD2	8	NKG7_Th1
273	5.4e-165	1.12774	0.376	0.032	1.37e-160	HLA-DRB5	8	NKG7_Th1
274	1.23e-85	1.10448	0.457	0.099	3.14e-81	C12orf75	8	NKG7_Th1
275	7.25e-64	1.06916	0.262	0.042	1.84e-59	HLA-DRA	8	NKG7_Th1
276	1.17e-237	1.06826	0.305	0.01	2.97e-233	PLEK	8	NKG7_Th1
277	6.31e-97	1.04896	0.174	0.01	1.6e-92	TYROBP	8	NKG7_Th1
278	1.15e-30	1.02634	0.543	0.275	2.93e-26	HSPA1A	8	NKG7_Th1
279	5.27e-72	1.01889	0.124	0.007	1.34e-67	CCL3	8	NKG7_Th1
280	3.97e-191	0.975304	0.16	0.001	1.01e-186	FCGR3A	8	NKG7_Th1
281	9.17e-231	0.937508	0.184	0.001	2.33e-226	KLRF1	8	NKG7_Th1
282	8.54e-295	0.929866	0.234	0.002	2.17e-290	CX3CR1	8	NKG7_Th1
283	2.06e-38	0.927153	0.784	0.555	5.23e-34	CD74	8	NKG7_Th1
284	4.71e-66	0.925234	0.223	0.029	1.2e-61	TRAV16	8	NKG7_Th1
285	5.03e-63	0.913764	0.333	0.068	1.28e-58	APOBEC3G	8	NKG7_Th1
286	3.91e-76	0.911863	0.954	0.781	9.94e-72	SH3BGRL3	8	NKG7_Th1
287	1.37e-228	0.892922	0.213	0.003	3.47e-224	ADGRG1	8	NKG7_Th1
288	5.55e-46	0.882308	0.333	0.087	1.41e-41	HLA-DPA1	8	NKG7_Th1
289	6.5e-53	0.88136	0.387	0.101	1.65e-48	KLRG1	8	NKG7_Th1
290	1.86e-50	0.863636	0.787	0.477	4.73e-46	HCST	8	NKG7_Th1
291	3.07e-40	0.862075	0.532	0.234	7.8e-36	FLNA	8	NKG7_Th1
292	5.45e-40	0.86102	0.613	0.271	1.39e-35	ID2	8	NKG7_Th1
293	2.89e-35	0.859581	0.564	0.278	7.34e-31	ITGB2	8	NKG7_Th1
294	1.54e-27	0.85757	0.387	0.155	3.91e-23	TNF	8	NKG7_Th1
295	5.53e-61	0.855248	0.298	0.056	1.4e-56	SAMD3	8	NKG7_Th1
296	3e-56	0.848278	0.904	0.688	7.62e-52	IFITM2	8	NKG7_Th1
297	9.69e-64	0.826019	0.961	0.713	2.46e-59	S100A4	8	NKG7_Th1
298	4.41e-15	0.820017	0.454	0.28	1.12e-10	HSPA1B	8	NKG7_Th1
299	1.09e-54	0.814951	0.202	0.028	2.78e-50	TRAV12-2	8	NKG7_Th1
300	2.08e-19	0.805959	0.174	0.052	5.29e-15	TRGV10	8	NKG7_Th1
301	1.87e-117	1.33435	0.591	0.116	4.74e-113	CTLA4	9	CTLA4_Treg
302	1.22e-130	1.19666	0.412	0.05	3.1e-126	MIR4435-2HG	9	CTLA4_Treg
303	3.81e-128	1.17315	0.31	0.027	9.67e-124	DUSP4	9	CTLA4_Treg
304	1.22e-145	1.15292	0.347	0.03	3.09e-141	GK	9	CTLA4_Treg
305	5.19e-60	1.09268	0.558	0.188	1.32e-55	RNF19A	9	CTLA4_Treg
306	2.17e-64	1.02943	0.668	0.232	5.52e-60	RGS1	9	CTLA4_Treg
307	1.79e-40	0.982712	0.606	0.273	4.55e-36	ICOS	9	CTLA4_Treg
308	8.11e-40	0.892015	0.434	0.152	2.06e-35	TNFRSF1B	9	CTLA4_Treg
309	2.99e-116	0.887277	0.219	0.014	7.59e-112	FOXP3	9	CTLA4_Treg
310	2.35e-44	0.867193	0.423	0.133	5.98e-40	PHTF2	9	CTLA4_Treg
311	1.45e-34	0.857943	0.369	0.122	3.68e-30	BTG3	9	CTLA4_Treg
312	1.02e-20	0.851079	0.179	0.05	2.58e-16	LAG3	9	CTLA4_Treg
313	1.63e-35	0.840848	0.401	0.139	4.15e-31	MAF	9	CTLA4_Treg
314	4.28e-54	0.832359	0.978	0.81	1.09e-49	SRGN	9	CTLA4_Treg
315	1.9e-30	0.815786	0.442	0.182	4.83e-26	BATF	9	CTLA4_Treg
316	6.08e-48	0.800597	0.252	0.048	1.54e-43	TIGIT	9	CTLA4_Treg
317	1.87e-37	0.787036	0.945	0.823	4.75e-33	PTPRC	9	CTLA4_Treg
318	6.05e-38	0.779135	0.533	0.215	1.54e-33	ARID5B	9	CTLA4_Treg
319	1.24e-27	0.77544	0.456	0.204	3.14e-23	PBXIP1	9	CTLA4_Treg
320	2.99e-33	0.77135	0.383	0.132	7.58e-29	NAMPT	9	CTLA4_Treg
321	8.98e-22	0.764266	0.456	0.219	2.28e-17	PRDM1	9	CTLA4_Treg
322	1.03e-39	0.747901	0.427	0.139	2.62e-35	LINC00152	9	CTLA4_Treg
323	1.66e-19	0.744205	0.314	0.13	4.22e-15	CCR6	9	CTLA4_Treg
324	4.05e-26	0.730365	0.467	0.212	1.03e-21	ITGA4	9	CTLA4_Treg
325	1.23e-29	0.722482	0.471	0.201	3.11e-25	CD28	9	CTLA4_Treg
326	2.9e-28	0.715539	0.781	0.534	7.36e-24	CD2	9	CTLA4_Treg
327	0.00060487	0.69892	0.544	0.465	1	NEAT1	9	CTLA4_Treg
328	2.7e-19	0.696197	0.522	0.295	6.86e-15	UCP2	9	CTLA4_Treg
329	5.79e-24	0.692872	0.172	0.042	1.47e-19	IL2RA	9	CTLA4_Treg
330	3.26e-34	0.692009	0.35	0.108	8.29e-30	PELI1	9	CTLA4_Treg
331	1.93e-34	0.689859	0.179	0.034	4.91e-30	CXCR6	9	CTLA4_Treg
332	7.77e-22	0.686289	0.398	0.178	1.97e-17	LIMS1	9	CTLA4_Treg
333	7.68e-25	0.679113	0.547	0.283	1.95e-20	AKAP13	9	CTLA4_Treg
334	5.69e-39	0.671857	0.208	0.04	1.44e-34	CCR4	9	CTLA4_Treg
335	2.54e-83	0.66357	0.208	0.018	6.46e-79	TOX2	9	CTLA4_Treg
336	3.48e-18	0.661566	0.496	0.287	8.85e-14	BAX	9	CTLA4_Treg
337	7.34e-18	0.649716	0.46	0.244	1.86e-13	PDE4B	9	CTLA4_Treg
338	2.46e-20	0.644568	0.365	0.161	6.26e-16	CTSC	9	CTLA4_Treg
339	1.48e-27	0.63676	0.318	0.104	3.76e-23	PHLDA1	9	CTLA4_Treg
340	2.6e-21	0.632525	0.35	0.145	6.61e-17	GBP5	9	CTLA4_Treg
341	9.2e-38	0.629326	0.266	0.063	2.34e-33	TBC1D4	9	CTLA4_Treg
342	8.32e-22	0.625356	0.5	0.246	2.11e-17	TMEM2	9	CTLA4_Treg
343	3.26e-34	0.624125	0.303	0.085	8.28e-30	DUSP16	9	CTLA4_Treg
344	1.61e-15	0.621653	0.5	0.298	4.09e-11	RORA	9	CTLA4_Treg
345	4.27e-30	0.620476	0.23	0.058	1.08e-25	METTL8	9	CTLA4_Treg
346	1.35e-18	0.62046	0.533	0.303	3.44e-14	SAMSN1	9	CTLA4_Treg
347	6.38e-52	0.619992	0.993	0.926	1.62e-47	HLA-A	9	CTLA4_Treg
348	9.58e-15	0.615635	0.577	0.393	2.43e-10	SPOCK2	9	CTLA4_Treg
349	9.94e-19	0.606296	0.766	0.556	2.52e-14	CD74	9	CTLA4_Treg
350	9.92e-22	0.605058	0.445	0.209	2.52e-17	UGP2	9	CTLA4_Treg
351	1.36e-97	1.3262	0.176	0.029	3.44e-93	CCL20	2	TNF_TRM
352	9.56e-135	1.28652	0.387	0.117	2.43e-130	TNF	2	TNF_TRM
353	8.32e-148	1.2628	0.617	0.295	2.11e-143	GADD45B	2	TNF_TRM
354	2.66e-117	0.969005	0.524	0.233	6.75e-113	ID2	2	TNF_TRM
355	1.16e-140	0.879048	0.637	0.306	2.94e-136	TUBB4B	2	TNF_TRM
356	4.86e-177	0.867074	0.835	0.504	1.24e-172	BRD2	2	TNF_TRM
357	3.29e-110	0.855291	0.576	0.284	8.35e-106	FOSB	2	TNF_TRM
358	2.23e-128	0.853116	0.346	0.091	5.66e-124	NR4A1	2	TNF_TRM
359	1.54e-150	0.800194	0.828	0.566	3.91e-146	IER2	2	TNF_TRM
360	1.12e-99	0.739768	0.737	0.514	2.85e-95	ZFP36L1	2	TNF_TRM
361	9.26e-78	0.697476	0.32	0.118	2.35e-73	TUBA1C	2	TNF_TRM
362	3.01e-106	0.693851	0.815	0.509	7.64e-102	FOS	2	TNF_TRM
363	4.97e-79	0.683511	0.359	0.14	1.26e-74	CDKN1A	2	TNF_TRM
364	3.01e-87	0.649966	0.752	0.542	7.66e-83	H2AFZ	2	TNF_TRM
365	3.25e-94	0.639345	0.688	0.432	8.26e-90	TUBA1B	2	TNF_TRM
366	4.43e-80	0.612441	0.665	0.417	1.12e-75	JUN	2	TNF_TRM
367	5.86e-88	0.601007	0.932	0.854	1.49e-83	ZFP36L2	2	TNF_TRM
368	2.55e-72	0.596789	0.213	0.057	6.49e-68	TUBB2A	2	TNF_TRM
369	2.86e-56	0.588791	0.301	0.127	7.27e-52	UBE2S	2	TNF_TRM
370	6.8e-09	0.587111	0.157	0.107	0.000172643	PRR4	2	TNF_TRM
371	3.56e-138	0.585388	0.982	0.832	9.04e-134	JUNB	2	TNF_TRM
372	4.81e-142	0.550217	0.985	0.946	1.22e-137	H3F3B	2	TNF_TRM
373	1.86e-26	0.545693	0.144	0.058	4.71e-22	GADD45G	2	TNF_TRM
374	9.38e-43	0.542975	0.282	0.132	2.38e-38	ZC3H12A	2	TNF_TRM
375	1.03e-52	0.542224	0.632	0.442	2.62e-48	SAT1	2	TNF_TRM
376	2.3e-32	0.537565	0.144	0.053	5.84e-28	IER3	2	TNF_TRM
377	1.48e-46	0.537461	0.427	0.238	3.77e-42	LGALS1	2	TNF_TRM
378	2.62e-67	0.536557	0.595	0.349	6.65e-63	PPP1R15A	2	TNF_TRM
379	1.23e-64	0.535087	0.657	0.425	3.11e-60	DUSP2	2	TNF_TRM
380	7.77e-53	0.523363	0.621	0.433	1.97e-48	CITED2	2	TNF_TRM
381	1.14e-75	0.521796	0.492	0.241	2.9e-71	HSPA1A	2	TNF_TRM
382	3.74e-51	0.517013	0.532	0.334	9.5e-47	SLC38A2	2	TNF_TRM
383	9.96e-59	0.513719	0.759	0.577	2.53e-54	NFKBIA	2	TNF_TRM
384	3.2e-43	0.508994	0.211	0.082	8.13e-39	KLF10	2	TNF_TRM
385	2.27e-47	0.501808	0.374	0.193	5.77e-43	H2AFX	2	TNF_TRM
386	9.91e-59	0.501771	0.621	0.405	2.52e-54	DNAJA1	2	TNF_TRM
387	4.02e-40	0.501129	0.464	0.308	1.02e-35	TUBB	2	TNF_TRM
388	1e-43	0.499488	0.343	0.177	2.54e-39	CKS2	2	TNF_TRM
389	6.04e-81	0.493413	0.855	0.64	1.53e-76	ZFP36	2	TNF_TRM
390	2.95e-32	0.486941	0.294	0.158	7.48e-28	INSIG1	2	TNF_TRM
391	8.57e-70	0.486679	0.949	0.904	2.18e-65	FTL	2	TNF_TRM
392	1.17e-60	0.48629	0.472	0.247	2.96e-56	HSPA1B	2	TNF_TRM
393	1.37e-62	0.485833	0.221	0.068	3.48e-58	EGR1	2	TNF_TRM
394	5.23e-36	0.4852	0.376	0.22	1.33e-31	CDK2AP2	2	TNF_TRM
395	5.87e-59	0.481233	0.889	0.837	1.49e-54	GAPDH	2	TNF_TRM
396	7.51e-37	0.470215	0.358	0.199	1.91e-32	SERTAD1	2	TNF_TRM
397	2.49e-26	0.465722	0.463	0.344	6.33e-22	SQSTM1	2	TNF_TRM
398	2.17e-11	0.464558	0.174	0.108	5.51e-07	CCL4	2	TNF_TRM
399	2.3e-40	0.461294	0.435	0.258	5.85e-36	STMN1	2	TNF_TRM
400	2.77e-32	0.458454	0.567	0.446	7.04e-28	TPI1	2	TNF_TRM
401	7.38e-270	1.75596	0.697	0.131	1.87e-265	LMNA	6	LMNA_TRM
402	5.21e-178	1.49401	0.947	0.606	1.32e-173	CRIP1	6	LMNA_TRM
403	1.6e-150	1.21856	0.891	0.467	4.06e-146	ANXA1	6	LMNA_TRM
404	6.49e-122	1.12256	0.702	0.279	1.65e-117	MYADM	6	LMNA_TRM
405	1.48e-98	1.11627	0.38	0.09	3.76e-94	PHLDA1	6	LMNA_TRM
406	8.53e-150	1.11603	0.991	0.966	2.17e-145	FTH1	6	LMNA_TRM
407	1.1e-130	1.06656	0.814	0.359	2.79e-126	CREM	6	LMNA_TRM
408	3.66e-107	1.05858	0.93	0.771	9.29e-103	VIM	6	LMNA_TRM
409	2.06e-107	1.05717	0.603	0.217	5.22e-103	SYTL3	6	LMNA_TRM
410	1.02e-119	1.03156	0.87	0.522	2.58e-115	TAGLN2	6	LMNA_TRM
411	9.3e-103	0.933311	0.915	0.659	2.36e-98	ZFP36	6	LMNA_TRM
412	6.25e-60	0.929611	0.484	0.215	1.59e-55	ADGRE5	6	LMNA_TRM
413	5.81e-85	0.897514	0.448	0.139	1.47e-80	PDE4D	6	LMNA_TRM
414	2.06e-70	0.88627	0.74	0.45	5.24e-66	EZR	6	LMNA_TRM
415	7.13e-69	0.882144	0.718	0.41	1.81e-64	RGCC	6	LMNA_TRM
416	4.48e-60	0.879971	0.273	0.07	1.14e-55	JCHAIN	6	LMNA_TRM
417	8.92e-71	0.867861	0.648	0.342	2.27e-66	ISG20	6	LMNA_TRM
418	4.89e-65	0.856826	0.382	0.123	1.24e-60	ANKRD28	6	LMNA_TRM
419	4.16e-63	0.848823	0.429	0.161	1.06e-58	SH2D2A	6	LMNA_TRM
420	2.37e-30	0.824028	0.235	0.09	6.02e-26	TNFRSF4	6	LMNA_TRM
421	9.44e-52	0.812927	0.218	0.052	2.4e-47	CEBPD	6	LMNA_TRM
422	4.1e-58	0.808166	0.527	0.243	1.04e-53	FAM177A1	6	LMNA_TRM
423	4.8e-86	0.791029	0.891	0.633	1.22e-81	KLF6	6	LMNA_TRM
424	4.23e-59	0.789014	0.463	0.182	1.08e-54	CST7	6	LMNA_TRM
425	1.42e-50	0.7675	0.369	0.141	3.6e-46	PBX4	6	LMNA_TRM
426	8.05e-37	0.761646	0.307	0.123	2.04e-32	CCR6	6	LMNA_TRM
427	7.21e-34	0.749085	0.337	0.154	1.83e-29	PDCL3	6	LMNA_TRM
428	1.68e-38	0.734656	0.721	0.536	4.28e-34	S100A10	6	LMNA_TRM
429	1.25e-37	0.716557	0.299	0.117	3.17e-33	IFNGR1	6	LMNA_TRM
430	1.5e-43	0.694763	0.522	0.286	3.82e-39	GNG2	6	LMNA_TRM
431	1.27e-44	0.686959	0.723	0.497	3.22e-40	S100A11	6	LMNA_TRM
432	1.8e-54	0.681747	0.797	0.536	4.58e-50	TNFAIP3	6	LMNA_TRM
433	3.41e-52	0.679791	0.723	0.433	8.66e-48	YPEL5	6	LMNA_TRM
434	2.5e-24	0.677271	0.198	0.076	6.35e-20	CXCR3	6	LMNA_TRM
435	1.11e-41	0.67446	0.202	0.054	2.82e-37	FRMD4B	6	LMNA_TRM
436	8.05e-104	0.66889	0.994	0.802	2.05e-99	SRGN	6	LMNA_TRM
437	1.78e-80	0.665642	0.893	0.537	4.53e-76	FOS	6	LMNA_TRM
438	3.7e-35	0.664448	0.313	0.131	9.39e-31	RELB	6	LMNA_TRM
439	8.05e-50	0.663467	0.731	0.502	2.05e-45	MCL1	6	LMNA_TRM
440	2.82e-77	0.65659	0.945	0.824	7.17e-73	IL7R	6	LMNA_TRM
441	1.67e-37	0.656554	0.243	0.08	4.25e-33	AC092580.4	6	LMNA_TRM
442	1.07e-45	0.65121	0.744	0.472	2.73e-41	KLRB1	6	LMNA_TRM
443	1.7e-45	0.647621	0.267	0.082	4.31e-41	PFKFB3	6	LMNA_TRM
444	1.5e-31	0.625593	0.266	0.104	3.81e-27	MYBL1	6	LMNA_TRM
445	7.8e-47	0.610429	0.173	0.037	1.98e-42	GNA15	6	LMNA_TRM
446	1.89e-43	0.606359	0.252	0.077	4.8e-39	ELL2	6	LMNA_TRM
447	1.64e-29	0.6049	0.433	0.234	4.18e-25	JUND	6	LMNA_TRM
448	1.06e-26	0.603639	0.475	0.297	2.7e-22	G3BP2	6	LMNA_TRM
449	2.4e-26	0.60354	0.371	0.196	6.1e-22	STAT4	6	LMNA_TRM
450	4.73e-28	0.602914	0.252	0.102	1.2e-23	BHLHE40	6	LMNA_TRM
451	3.8e-246	3.64855	0.929	0.22	9.66e-242	MT1X	7	MT1E_TRM
452	3.97e-192	3.46119	0.94	0.327	1.01e-187	MT2A	7	MT1E_TRM
453	0	3.36978	0.774	0.065	0	MT1E	7	MT1E_TRM
454	5.06e-221	2.78907	0.219	0.004	1.28e-216	MT1G	7	MT1E_TRM
455	1.37e-307	2.62764	0.661	0.059	3.47e-303	MT1F	7	MT1E_TRM
456	4.33e-117	2.1303	0.774	0.265	1.1e-112	HSPA1A	7	MT1E_TRM
457	5.23e-95	1.84786	0.731	0.268	1.33e-90	HSPA1B	7	MT1E_TRM
458	6.5e-154	1.68218	0.244	0.012	1.65e-149	HSPA6	7	MT1E_TRM
459	2.52e-90	1.64597	0.608	0.186	6.41e-86	HSPH1	7	MT1E_TRM
460	8.86e-69	1.60602	0.76	0.427	2.25e-64	HSPE1	7	MT1E_TRM
461	2.22e-64	1.50287	0.682	0.321	5.65e-60	HSPD1	7	MT1E_TRM
462	7.82e-89	1.43812	0.951	0.749	1.99e-84	HSP90AA1	7	MT1E_TRM
463	2.39e-54	1.27902	0.869	0.596	6.06e-50	DNAJB1	7	MT1E_TRM
464	1.1e-23	1.19076	0.258	0.088	2.8e-19	EGR1	7	MT1E_TRM
465	2.03e-57	1.16393	0.346	0.082	5.17e-53	MRPL18	7	MT1E_TRM
466	7.04e-66	1.10183	0.905	0.757	1.79e-61	HSP90AB1	7	MT1E_TRM
467	9.02e-35	1.06913	0.367	0.126	2.29e-30	NR4A1	7	MT1E_TRM
468	3.7e-51	1.05892	0.307	0.07	9.39e-47	ZFAND2A	7	MT1E_TRM
469	6.58e-35	0.99924	0.47	0.21	1.67e-30	CACYBP	7	MT1E_TRM
470	1.19e-59	0.944284	0.905	0.683	3.03e-55	UBB	7	MT1E_TRM
471	2.98e-53	0.941983	0.297	0.064	7.57e-49	FKBP4	7	MT1E_TRM
472	7.21e-27	0.925493	0.502	0.285	1.83e-22	HSPB1	7	MT1E_TRM
473	1.88e-42	0.918987	0.322	0.089	4.78e-38	AHSA1	7	MT1E_TRM
474	3.37e-61	0.893521	0.979	0.841	8.56e-57	HSPA8	7	MT1E_TRM
475	1.32e-34	0.877754	0.7	0.433	3.35e-30	DNAJA1	7	MT1E_TRM
476	2.85e-26	0.869402	0.297	0.104	7.24e-22	PHLDA1	7	MT1E_TRM
477	2.55e-35	0.86746	0.438	0.163	6.47e-31	LMNA	7	MT1E_TRM
478	1.48e-21	0.839887	0.261	0.097	3.77e-17	CHORDC1	7	MT1E_TRM
479	1.09e-35	0.789839	0.693	0.381	2.77e-31	CREM	7	MT1E_TRM
480	1.72e-25	0.752633	0.622	0.383	4.38e-21	PPP1R15A	7	MT1E_TRM
481	2.55e-18	0.749179	0.657	0.453	6.49e-14	JUN	7	MT1E_TRM
482	4.4e-37	0.731475	0.989	0.967	1.12e-32	FTH1	7	MT1E_TRM
483	4.42e-26	0.726474	0.675	0.446	1.12e-21	YPEL5	7	MT1E_TRM
484	3.98e-21	0.712142	0.219	0.071	1.01e-16	NEU1	7	MT1E_TRM
485	1.46e-23	0.701656	0.187	0.051	3.72e-19	DNAJB4	7	MT1E_TRM
486	1.91e-25	0.696829	0.403	0.169	4.84e-21	CDKN1A	7	MT1E_TRM
487	2.92e-29	0.68562	0.837	0.552	7.42e-25	FOS	7	MT1E_TRM
488	2.87e-12	0.683365	0.216	0.096	7.28e-08	TNFRSF4	7	MT1E_TRM
489	7.89e-33	0.673796	0.947	0.879	2e-28	UBC	7	MT1E_TRM
490	4.36e-23	0.654249	0.212	0.065	1.11e-18	STIP1	7	MT1E_TRM
491	9.9e-22	0.643708	0.788	0.625	2.52e-17	CRIP1	7	MT1E_TRM
492	1.78e-16	0.636043	0.449	0.257	4.51e-12	FAM177A1	7	MT1E_TRM
493	1.52e-45	0.632034	0.145	0.018	3.86e-41	SLC30A1	7	MT1E_TRM
494	1.74e-14	0.628233	0.512	0.359	4.42e-10	SQSTM1	7	MT1E_TRM
495	1.74e-12	0.612368	0.233	0.106	4.43e-08	RGS2	7	MT1E_TRM
496	4.44e-08	0.609781	0.12	0.048	0.00112724	IFNG	7	MT1E_TRM
497	2.1e-13	0.606339	0.59	0.426	5.33e-09	RGCC	7	MT1E_TRM
498	4.65e-06	0.601286	0.24	0.156	0.118073	NUDC	7	MT1E_TRM
499	1.67e-21	0.598314	0.721	0.489	4.23e-17	ANXA1	7	MT1E_TRM
500	7.61e-18	0.595111	0.509	0.303	1.93e-13	MYADM	7	MT1E_TRM
501	4.04e-121	1.71142	0.849	0.23	1.03e-116	RGS1	10	RGS1_TRM
502	1.25e-113	1.28585	0.665	0.126	3.19e-109	ANKRD28	10	RGS1_TRM
503	1.73e-95	1.27943	0.849	0.237	4.39e-91	CCL5	10	RGS1_TRM
504	1.69e-54	1.15256	0.929	0.544	4.28e-50	TNFAIP3	10	RGS1_TRM
505	4.26e-55	1.14662	0.321	0.056	1.08e-50	ATF3	10	RGS1_TRM
506	2.61e-62	1.10658	0.962	0.643	6.64e-58	KLF6	10	RGS1_TRM
507	1.51e-20	1.00732	0.722	0.453	3.83e-16	JUN	10	RGS1_TRM
508	1.22e-53	0.957444	0.684	0.238	3.09e-49	LINC-PINT	10	RGS1_TRM
509	2.29e-62	0.942717	0.354	0.062	5.83e-58	TMIGD2	10	RGS1_TRM
510	1.42e-28	0.938175	0.939	0.719	3.6e-24	CD69	10	RGS1_TRM
511	1.58e-58	0.926977	0.981	0.778	4e-54	TSC22D3	10	RGS1_TRM
512	2.55e-86	0.902644	0.292	0.03	6.47e-82	ITGA1	10	RGS1_TRM
513	1.61e-59	0.888665	0.387	0.075	4.08e-55	CAPG	10	RGS1_TRM
514	1.24e-45	0.856294	0.703	0.275	3.14e-41	CCNH	10	RGS1_TRM
515	6.28e-59	0.837582	0.415	0.083	1.6e-54	AC092580.4	10	RGS1_TRM
516	4.01e-20	0.835158	0.325	0.113	1.02e-15	CCL4	10	RGS1_TRM
517	3.5e-85	0.825476	0.297	0.031	8.89e-81	CXCR6	10	RGS1_TRM
518	1.03e-77	0.822322	0.156	0.009	2.62e-73	CRTAM	10	RGS1_TRM
519	5.85e-15	0.816177	0.434	0.223	1.49e-10	NFKBIZ	10	RGS1_TRM
520	3.08e-34	0.81414	0.906	0.553	7.83e-30	FOS	10	RGS1_TRM
521	1.42e-36	0.806815	0.651	0.276	3.61e-32	CD96	10	RGS1_TRM
522	1.09e-30	0.798781	0.552	0.225	2.77e-26	ADGRE5	10	RGS1_TRM
523	5.57e-53	0.793901	0.175	0.017	1.42e-48	IL2	10	RGS1_TRM
524	5.67e-44	0.791065	0.34	0.074	1.44e-39	LDLRAD4	10	RGS1_TRM
525	2.4e-38	0.783259	0.297	0.066	6.1e-34	ITGAE	10	RGS1_TRM
526	1.55e-37	0.778691	0.547	0.197	3.93e-33	OXNAD1	10	RGS1_TRM
527	1.73e-14	0.778401	0.146	0.039	4.4e-10	TRBV7-9	10	RGS1_TRM
528	2.55e-35	0.770432	0.434	0.133	6.47e-31	GPR171	10	RGS1_TRM
529	2.84e-32	0.758882	0.939	0.633	7.21e-28	DUSP1	10	RGS1_TRM
530	3.54e-44	0.753922	0.222	0.033	8.98e-40	ZEB2	10	RGS1_TRM
531	7.79e-23	0.750196	0.623	0.33	1.98e-18	ALOX5AP	10	RGS1_TRM
532	3.07e-31	0.747579	0.561	0.237	7.81e-27	OSTF1	10	RGS1_TRM
533	1.33e-31	0.737924	0.462	0.159	3.38e-27	ERN1	10	RGS1_TRM
534	2.8e-36	0.729875	0.689	0.287	7.12e-32	PTGER4	10	RGS1_TRM
535	2.12e-32	0.728673	0.783	0.455	5.38e-28	COTL1	10	RGS1_TRM
536	2.59e-30	0.707927	0.542	0.211	6.57e-26	SOCS1	10	RGS1_TRM
537	3.73e-26	0.702743	0.887	0.672	9.48e-22	ZFP36	10	RGS1_TRM
538	7.38e-46	0.701813	0.25	0.041	1.88e-41	ABI3	10	RGS1_TRM
539	3.03e-35	0.698127	0.311	0.076	7.69e-31	ARHGEF7	10	RGS1_TRM
540	2.46e-28	0.68904	0.575	0.236	6.25e-24	SYTL3	10	RGS1_TRM
541	6.21e-21	0.677095	0.505	0.238	1.58e-16	CKLF	10	RGS1_TRM
542	6e-40	0.675058	0.995	0.913	1.52e-35	BTG1	10	RGS1_TRM
543	5.77e-30	0.647091	0.325	0.089	1.47e-25	PFKFB3	10	RGS1_TRM
544	1.38e-29	0.632405	0.637	0.274	3.51e-25	ID2	10	RGS1_TRM
545	1.2e-58	0.628069	1	0.997	3.05e-54	ACTB	10	RGS1_TRM
546	1.93e-28	0.62547	0.656	0.287	4.9e-24	FYN	10	RGS1_TRM
547	6.57e-26	0.623746	0.429	0.154	1.67e-21	PDE4D	10	RGS1_TRM
548	1.49e-20	0.62287	0.486	0.231	3.79e-16	CD40LG	10	RGS1_TRM
549	7.09e-25	0.622852	0.811	0.483	1.8e-20	KLRB1	10	RGS1_TRM
550	1.62e-17	0.617794	0.693	0.457	4.11e-13	CD7	10	RGS1_TRM

## Sheet: Table S23
Table S23. List of marker information (top 50) for each subpopulation of CD8 T cells, related to Figure 2.
	p_val	avg_logFC	pct.1	pct.2	p_val_adj	gene	cluster	cell type		Note: only top 50 differently expressed genes (DEGs) of each cluster were presented and ordered according to fold change decreasingly. Abbravation: TN, naive T cells; TN/CM: naive/central memory T cells; TEM, effector memory T cells; IEL, Intraepithelial lymphocytes; MAIT, Mucosal associated invariant T cells; TRM, tissue resident memory T cells; TEFF, effector T cells.
1	0	1.56814	0.818	0.092	0	SELL	13	SELL_TN
2	0	1.537	0.737	0.062	0	CCR7	13	SELL_TN
3	0	1.40588	0.757	0.08	0	LEF1	13	SELL_TN
4	1.58e-140	1.10252	0.798	0.226	4.02e-136	LINC00861	13	SELL_TN
5	2.25e-96	1.10068	0.329	0.054	5.72e-92	S100B	13	SELL_TN
6	2.39e-171	1.07445	0.656	0.124	6.07e-167	TCF7	13	SELL_TN
7	1.41e-129	0.988597	0.549	0.111	3.57e-125	PCED1B	13	SELL_TN
8	8.31e-107	0.971352	0.777	0.256	2.11e-102	GIMAP7	13	SELL_TN
9	2.82e-106	0.948416	0.624	0.165	7.16e-102	NOSIP	13	SELL_TN
10	6.05e-143	0.934054	0.647	0.135	1.54e-138	FAM65B	13	SELL_TN
11	1.4e-109	0.918812	0.942	0.439	3.56e-105	LDHB	13	SELL_TN
12	7.12e-106	0.903337	0.757	0.239	1.81e-101	GIMAP4	13	SELL_TN
13	4.63e-109	0.883618	0.974	0.667	1.18e-104	RPL36A	13	SELL_TN
14	1.47e-239	0.853514	0.367	0.026	3.72e-235	C1orf228	13	SELL_TN
15	3.4e-126	0.82346	0.514	0.096	8.64e-122	AIF1	13	SELL_TN
16	1.4e-249	0.819692	0.361	0.024	3.57e-245	MAL	13	SELL_TN
17	7.03e-83	0.806637	0.792	0.294	1.79e-78	LTB	13	SELL_TN
18	8.3e-217	0.801861	0.37	0.03	2.11e-212	ACTN1	13	SELL_TN
19	1.38e-135	0.781458	0.428	0.063	3.5e-131	NELL2	13	SELL_TN
20	9.8e-129	0.745103	0.422	0.064	2.49e-124	MYC	13	SELL_TN
21	2.04e-170	0.732183	0.329	0.03	5.19e-166	TRABD2A	13	SELL_TN
22	8.53e-131	0.731155	0.355	0.046	2.17e-126	LDLRAP1	13	SELL_TN
23	6.91e-64	0.721417	0.734	0.294	1.76e-59	PRMT2	13	SELL_TN
24	2.27e-123	0.693044	0.997	0.925	5.77e-119	RPL22	13	SELL_TN
25	4.75e-169	0.687896	0.324	0.029	1.21e-164	NGFRAP1	13	SELL_TN
26	4.28e-79	0.687477	0.627	0.185	1.09e-74	TRAF3IP3	13	SELL_TN
27	8.52e-139	0.685697	0.318	0.035	2.16e-134	TXK	13	SELL_TN
28	3.52e-91	0.677904	0.986	0.831	8.95e-87	EEF1B2	13	SELL_TN
29	7.09e-150	0.676622	1	0.991	1.8e-145	RPS8	13	SELL_TN
30	3.19e-58	0.671848	0.882	0.472	8.11e-54	CD8B	13	SELL_TN
31	9.71e-85	0.668535	0.367	0.07	2.47e-80	CISH	13	SELL_TN
32	2.46e-61	0.654936	0.821	0.358	6.24e-57	RP11-291B21.2	13	SELL_TN
33	8.97e-56	0.653985	0.783	0.361	2.28e-51	LIMD2	13	SELL_TN
34	2.41e-84	0.629516	0.329	0.058	6.11e-80	ITGA6	13	SELL_TN
35	1.93e-108	0.624465	0.994	0.941	4.9e-104	RPL5	13	SELL_TN
36	1.27e-124	0.6159	0.275	0.029	3.23e-120	PDK1	13	SELL_TN
37	1.88e-109	0.614579	0.997	0.957	4.77e-105	RPS5	13	SELL_TN
38	1.86e-50	0.605141	0.876	0.496	4.73e-46	EIF3E	13	SELL_TN
39	1.19e-74	0.604917	0.402	0.09	3.02e-70	GIMAP5	13	SELL_TN
40	3.78e-71	0.601659	0.968	0.735	9.59e-67	RPL7	13	SELL_TN
41	3.44e-114	0.594926	0.997	0.979	8.73e-110	RPS3A	13	SELL_TN
42	2.03e-94	0.590706	0.355	0.06	5.15e-90	S1PR1	13	SELL_TN
43	4.23e-109	0.585638	0.997	0.98	1.08e-104	RPS13	13	SELL_TN
44	3.15e-47	0.580854	0.766	0.361	8e-43	SNHG8	13	SELL_TN
45	2.91e-52	0.570118	0.517	0.17	7.39e-48	PIK3IP1	13	SELL_TN
46	4.94e-132	0.568057	0.997	0.993	1.25e-127	RPL32	13	SELL_TN
47	5.95e-47	0.5615	0.546	0.2	1.51e-42	PIM1	13	SELL_TN
48	5.28e-115	0.557701	1	0.985	1.34e-110	RPS23	13	SELL_TN
49	1.55e-85	0.557434	0.997	0.955	3.95e-81	RPS29	13	SELL_TN
50	2.87e-80	0.555664	0.997	0.919	7.29e-76	RPL9	13	SELL_TN
51	1.47e-249	1.32831	0.71	0.097	3.74e-245	SELL	14	KLF2_TN/CM
52	7.32e-242	1.23866	0.659	0.085	1.86e-237	LEF1	14	KLF2_TN/CM
53	9.38e-131	1.22487	0.874	0.294	2.38e-126	KLF2	14	KLF2_TN/CM
54	3.85e-198	1.16535	0.543	0.07	9.79e-194	CCR7	14	KLF2_TN/CM
55	2.96e-63	0.82533	0.808	0.384	7.53e-59	CD55	14	KLF2_TN/CM
56	2.58e-76	0.811228	0.498	0.13	6.54e-72	TCF7	14	KLF2_TN/CM
57	7.25e-60	0.80947	0.517	0.165	1.84e-55	ABLIM1	14	KLF2_TN/CM
58	1.27e-67	0.804203	0.546	0.168	3.24e-63	NOSIP	14	KLF2_TN/CM
59	5.9e-48	0.786506	0.259	0.057	1.5e-43	S100B	14	KLF2_TN/CM
60	8.66e-69	0.732938	0.413	0.1	2.2e-64	AIF1	14	KLF2_TN/CM
61	1.26e-76	0.706142	0.347	0.067	3.21e-72	NELL2	14	KLF2_TN/CM
62	3.21e-135	0.663062	1	0.992	8.16e-131	RPS8	14	KLF2_TN/CM
63	1.18e-72	0.650827	0.978	0.831	3e-68	EEF1B2	14	KLF2_TN/CM
64	2.14e-87	0.645245	0.256	0.034	5.45e-83	ACTN1	14	KLF2_TN/CM
65	2.84e-33	0.618829	0.587	0.28	7.2e-29	NDFIP1	14	KLF2_TN/CM
66	7.93e-94	0.618351	1	0.941	2.01e-89	RPL5	14	KLF2_TN/CM
67	1.25e-107	0.614546	1	0.979	3.18e-103	RPS3A	14	KLF2_TN/CM
68	6.36e-98	0.608388	1	0.957	1.62e-93	RPS5	14	KLF2_TN/CM
69	1.46e-104	0.606009	1	0.98	3.7e-100	RPS13	14	KLF2_TN/CM
70	1.51e-50	0.604118	0.931	0.748	3.84e-46	PABPC1	14	KLF2_TN/CM
71	2.24e-31	0.589743	0.457	0.189	5.7e-27	TOB1	14	KLF2_TN/CM
72	2.38e-50	0.58791	0.265	0.058	6.04e-46	BACH2	14	KLF2_TN/CM
73	5.57e-36	0.576129	0.464	0.174	1.42e-31	SATB1	14	KLF2_TN/CM
74	2.4e-111	0.570192	1	0.994	6.1e-107	RPL34	14	KLF2_TN/CM
75	2.91e-68	0.563119	0.224	0.033	7.39e-64	NGFRAP1	14	KLF2_TN/CM
76	6.09e-116	0.561616	1	0.993	1.55e-111	RPL32	14	KLF2_TN/CM
77	9.08e-78	0.559923	0.994	0.926	2.31e-73	RPL22	14	KLF2_TN/CM
78	1.37e-33	0.558254	0.77	0.445	3.49e-29	LDHB	14	KLF2_TN/CM
79	3.86e-25	0.5379	0.508	0.248	9.81e-21	DCXR	14	KLF2_TN/CM
80	6.51e-98	0.537737	1	0.988	1.65e-93	RPL18A	14	KLF2_TN/CM
81	5.08e-47	0.536329	0.959	0.736	1.29e-42	RPL7	14	KLF2_TN/CM
82	3.27e-62	0.534101	0.202	0.029	8.3e-58	MAL	14	KLF2_TN/CM
83	4.01e-124	0.53276	1	0.997	1.02e-119	RPS12	14	KLF2_TN/CM
84	8.51e-63	0.532436	0.221	0.034	2.16e-58	TRABD2A	14	KLF2_TN/CM
85	1.06e-31	0.531037	0.47	0.191	2.7e-27	FOXP1	14	KLF2_TN/CM
86	2.84e-39	0.530857	0.331	0.096	7.2e-35	KLF3	14	KLF2_TN/CM
87	2.31e-85	0.530526	0.997	0.975	5.87e-81	RPL18	14	KLF2_TN/CM
88	1.58e-84	0.529664	1	0.967	4.02e-80	RPL36	14	KLF2_TN/CM
89	8.91e-99	0.52945	1	0.985	2.26e-94	RPL12	14	KLF2_TN/CM
90	8.07e-95	0.528115	1	0.985	2.05e-90	RPS23	14	KLF2_TN/CM
91	1.06e-73	0.526688	0.997	0.951	2.7e-69	RPLP0	14	KLF2_TN/CM
92	7.52e-86	0.524351	1	0.97	1.91e-81	RPL29	14	KLF2_TN/CM
93	7.58e-78	0.51051	1	0.972	1.93e-73	RPS6	14	KLF2_TN/CM
94	1.28e-25	0.506918	0.442	0.194	3.26e-21	PRDX2	14	KLF2_TN/CM
95	3.58e-93	0.49919	1	0.99	9.09e-89	RPL11	14	KLF2_TN/CM
96	2.24e-100	0.496725	1	0.995	5.68e-96	RPL13	14	KLF2_TN/CM
97	1.34e-39	0.494122	0.192	0.039	3.41e-35	TXK	14	KLF2_TN/CM
98	5.41e-36	0.490001	0.215	0.05	1.37e-31	CD248	14	KLF2_TN/CM
99	1.62e-87	0.482604	1	0.985	4.11e-83	RPL37	14	KLF2_TN/CM
100	1.67e-23	0.481283	0.24	0.08	4.23e-19	ARRDC2	14	KLF2_TN/CM
101	0	1.45282	0.655	0.069	0	LEF1	8	LEF1_TN/CM
102	0	1.33151	0.609	0.085	0	SELL	8	LEF1_TN/CM
103	8.83e-180	0.986821	0.802	0.282	2.24e-175	KLF2	8	LEF1_TN/CM
104	4.27e-171	0.957604	0.514	0.118	1.09e-166	TCF7	8	LEF1_TN/CM
105	1.4e-209	0.907213	0.417	0.063	3.57e-205	CCR7	8	LEF1_TN/CM
106	2.61e-119	0.842154	0.797	0.372	6.63e-115	CD55	8	LEF1_TN/CM
107	1.8e-159	0.811353	0.348	0.058	4.57e-155	NELL2	8	LEF1_TN/CM
108	1.32e-82	0.795452	0.457	0.163	3.36e-78	NOSIP	8	LEF1_TN/CM
109	1.19e-252	0.760429	0.997	0.979	3.01e-248	RPS13	8	LEF1_TN/CM
110	4.06e-260	0.748468	1	0.978	1.03e-255	RPS3A	8	LEF1_TN/CM
111	2.21e-174	0.701133	0.254	0.028	5.62e-170	ACTN1	8	LEF1_TN/CM
112	3.48e-82	0.673234	0.772	0.436	8.85e-78	LDHB	8	LEF1_TN/CM
113	1.03e-135	0.662192	0.976	0.827	2.62e-131	EEF1B2	8	LEF1_TN/CM
114	1.98e-142	0.648469	0.227	0.027	5.02e-138	NGFRAP1	8	LEF1_TN/CM
115	1.75e-79	0.636404	0.47	0.166	4.45e-75	SATB1	8	LEF1_TN/CM
116	5.45e-68	0.632891	0.719	0.393	1.38e-63	LBH	8	LEF1_TN/CM
117	6.8e-170	0.628995	0.994	0.939	1.73e-165	RPL5	8	LEF1_TN/CM
118	1.25e-109	0.627253	0.275	0.051	3.18e-105	BACH2	8	LEF1_TN/CM
119	2.17e-160	0.623203	0.994	0.924	5.52e-156	RPL22	8	LEF1_TN/CM
120	6.37e-222	0.622434	0.997	0.985	1.62e-217	RPS23	8	LEF1_TN/CM
121	3.71e-178	0.617828	0.994	0.956	9.42e-174	RPS5	8	LEF1_TN/CM
122	9.68e-248	0.614543	0.997	0.993	2.46e-243	RPL32	8	LEF1_TN/CM
123	8.58e-101	0.61437	0.944	0.742	2.18e-96	PABPC1	8	LEF1_TN/CM
124	7.2e-128	0.611299	0.22	0.029	1.83e-123	TRABD2A	8	LEF1_TN/CM
125	4.7e-92	0.611034	0.928	0.72	1.19e-87	NPM1	8	LEF1_TN/CM
126	1.06e-56	0.610036	0.238	0.065	2.7e-52	MYC	8	LEF1_TN/CM
127	2.89e-61	0.604279	0.304	0.094	7.33e-57	MSL3	8	LEF1_TN/CM
128	2.73e-58	0.603825	0.419	0.164	6.92e-54	FCMR	8	LEF1_TN/CM
129	1.57e-60	0.582632	0.38	0.137	3.98e-56	FAM65B	8	LEF1_TN/CM
130	2.41e-207	0.582558	0.998	0.991	6.13e-203	RPS8	8	LEF1_TN/CM
131	6.86e-231	0.578278	0.998	0.994	1.74e-226	RPL30	8	LEF1_TN/CM
132	4.03e-209	0.576403	1	0.99	1.02e-204	RPL11	8	LEF1_TN/CM
133	8.51e-52	0.570833	0.436	0.185	2.16e-47	FOXP1	8	LEF1_TN/CM
134	3.57e-193	0.570702	0.998	0.986	9.06e-189	RPS24	8	LEF1_TN/CM
135	8.91e-141	0.570565	0.185	0.017	2.26e-136	SCML1	8	LEF1_TN/CM
136	1.47e-67	0.570243	0.321	0.096	3.74e-63	AIF1	8	LEF1_TN/CM
137	7.28e-56	0.569708	0.406	0.16	1.85e-51	CCDC109B	8	LEF1_TN/CM
138	3.48e-64	0.565179	0.267	0.073	8.84e-60	ARRDC2	8	LEF1_TN/CM
139	1.56e-131	0.556289	0.989	0.917	3.97e-127	RPL9	8	LEF1_TN/CM
140	3.3e-49	0.545553	0.351	0.135	8.37e-45	IL6ST	8	LEF1_TN/CM
141	1.98e-192	0.543389	0.997	0.994	5.02e-188	RPL34	8	LEF1_TN/CM
142	3.46e-47	0.542206	0.489	0.236	8.79e-43	ATM	8	LEF1_TN/CM
143	2.12e-153	0.537151	0.998	0.971	5.39e-149	RPS6	8	LEF1_TN/CM
144	1.03e-211	0.535023	1	0.995	2.61e-207	RPL13	8	LEF1_TN/CM
145	5.45e-40	0.534361	0.188	0.056	1.38e-35	S100B	8	LEF1_TN/CM
146	1.18e-183	0.530735	0.998	0.984	3e-179	RPL37	8	LEF1_TN/CM
147	2.78e-223	0.526706	0.998	0.997	7.05e-219	RPS12	8	LEF1_TN/CM
148	1.4e-150	0.523108	0.997	0.97	3.56e-146	RPL29	8	LEF1_TN/CM
149	3.83e-172	0.521847	0.998	0.987	9.73e-168	RPL18A	8	LEF1_TN/CM
150	1.13e-98	0.521403	0.982	0.862	2.87e-94	NACA	8	LEF1_TN/CM
151	7.07e-108	1.58804	0.976	0.439	1.8e-103	GADD45B	19	GADD45B_TN/CM
152	3.14e-53	1.05228	0.575	0.181	7.98e-49	HEXIM1	19	GADD45B_TN/CM
153	4.28e-45	0.983844	0.406	0.105	1.09e-40	ID3	19	GADD45B_TN/CM
154	3.74e-20	0.907678	0.174	0.043	9.5e-16	GADD45G	19	GADD45B_TN/CM
155	8.48e-40	0.837637	0.309	0.071	2.15e-35	MYC	19	GADD45B_TN/CM
156	5.4e-40	0.82963	0.372	0.096	1.37e-35	LEF1	19	GADD45B_TN/CM
157	6.13e-36	0.820758	0.386	0.109	1.56e-31	SELL	19	GADD45B_TN/CM
158	5.54e-68	0.81896	0.217	0.023	1.41e-63	RP11-467L13.7	19	GADD45B_TN/CM
159	1.24e-22	0.753037	0.362	0.136	3.15e-18	TCF7	19	GADD45B_TN/CM
160	8.17e-23	0.73814	0.425	0.177	2.07e-18	POLR2A	19	GADD45B_TN/CM
161	4.44e-23	0.71449	0.401	0.158	1.13e-18	DDIT3	19	GADD45B_TN/CM
162	2.74e-72	0.711051	1	0.98	6.97e-68	RPS13	19	GADD45B_TN/CM
163	1.28e-17	0.677691	0.3	0.116	3.24e-13	METTL12	19	GADD45B_TN/CM
164	1.28e-21	0.652037	0.198	0.051	3.25e-17	RP11-18H21.1	19	GADD45B_TN/CM
165	2e-16	0.644979	0.488	0.263	5.07e-12	H2AFX	19	GADD45B_TN/CM
166	1.52e-31	0.641266	0.908	0.648	3.85e-27	IER2	19	GADD45B_TN/CM
167	4.89e-62	0.640312	1	0.979	1.24e-57	RPS3A	19	GADD45B_TN/CM
168	2.51e-23	0.638914	0.208	0.052	6.37e-19	SGK1	19	GADD45B_TN/CM
169	3.62e-11	0.613129	0.333	0.176	9.2e-07	NOSIP	19	GADD45B_TN/CM
170	6.63e-37	0.612283	0.952	0.833	1.68e-32	EEF1B2	19	GADD45B_TN/CM
171	1.04e-13	0.593999	0.522	0.305	2.63e-09	LTB	19	GADD45B_TN/CM
172	3.66e-39	0.592766	0.14	0.016	9.3e-35	RP4-539M6.22	19	GADD45B_TN/CM
173	1.48e-73	0.587906	1	0.994	3.77e-69	RPL30	19	GADD45B_TN/CM
174	2.7e-66	0.583675	1	0.985	6.86e-62	RPS23	19	GADD45B_TN/CM
175	7.1e-68	0.582544	1	0.99	1.8e-63	RPL11	19	GADD45B_TN/CM
176	1.96e-54	0.580846	1	0.968	4.98e-50	RPL36	19	GADD45B_TN/CM
177	7.92e-31	0.570896	0.14	0.02	2.01e-26	HIST1H3A	19	GADD45B_TN/CM
178	2.66e-46	0.559193	0.99	0.942	6.77e-42	RPL5	19	GADD45B_TN/CM
179	2.77e-43	0.559077	0.981	0.92	7.04e-39	RPL9	19	GADD45B_TN/CM
180	6.59e-15	0.553555	0.749	0.593	1.67e-10	DDIT4	19	GADD45B_TN/CM
181	6.44e-68	0.552473	1	0.993	1.64e-63	RPL32	19	GADD45B_TN/CM
182	1.03e-14	0.551224	0.208	0.071	2.62e-10	RP11-796E2.4	19	GADD45B_TN/CM
183	4.91e-21	0.547358	0.15	0.032	1.25e-16	MAL	19	GADD45B_TN/CM
184	8.37e-72	0.545753	1	0.997	2.12e-67	RPS12	19	GADD45B_TN/CM
185	1.9e-28	0.545593	0.121	0.017	4.82e-24	GRASP	19	GADD45B_TN/CM
186	4.6e-42	0.543276	0.986	0.926	1.17e-37	RPL22	19	GADD45B_TN/CM
187	3.64e-61	0.541153	1	0.985	9.24e-57	RPL37	19	GADD45B_TN/CM
188	1.81e-46	0.537918	1	0.972	4.6e-42	RPS6	19	GADD45B_TN/CM
189	9.27e-44	0.537265	0.995	0.963	2.36e-39	RPL21	19	GADD45B_TN/CM
190	3.68e-25	0.534446	0.86	0.573	9.34e-21	JUN	19	GADD45B_TN/CM
191	9.01e-11	0.530178	0.3	0.147	2.29e-06	FAM65B	19	GADD45B_TN/CM
192	8.23e-13	0.529628	0.454	0.263	2.09e-08	TMEM123	19	GADD45B_TN/CM
193	6.11e-50	0.529292	1	0.978	1.55e-45	RPS21	19	GADD45B_TN/CM
194	5.44e-24	0.522534	0.913	0.739	1.38e-19	RPL7	19	GADD45B_TN/CM
195	2.24e-16	0.521658	0.778	0.642	5.68e-12	EEF1G	19	GADD45B_TN/CM
196	1.47e-18	0.51965	0.106	0.019	3.73e-14	FAAH2	19	GADD45B_TN/CM
197	6.16e-55	0.519478	1	0.985	1.57e-50	RPS14	19	GADD45B_TN/CM
198	2.1e-12	0.516966	0.556	0.37	5.34e-08	SNHG8	19	GADD45B_TN/CM
199	3.61e-13	0.515955	0.164	0.052	9.17e-09	TAF4B	19	GADD45B_TN/CM
200	3.14e-13	0.515185	0.203	0.072	7.96e-09	NELL2	19	GADD45B_TN/CM
201	2.9e-69	1.20238	0.407	0.185	7.36e-65	IFNG	5	INFG_TEM
202	5.4e-244	1.14017	0.702	0.216	1.37e-239	GZMK	5	INFG_TEM
203	6.19e-61	0.992175	0.493	0.278	1.57e-56	XCL2	5	INFG_TEM
204	1.12e-70	0.916873	0.478	0.234	2.85e-66	CCL4L2	5	INFG_TEM
205	1.62e-63	0.906415	0.216	0.064	4.12e-59	CCL3L3	5	INFG_TEM
206	8e-137	0.894801	0.771	0.421	2.03e-132	GADD45B	5	INFG_TEM
207	4.52e-173	0.822594	0.931	0.628	1.15e-168	IER2	5	INFG_TEM
208	2.86e-193	0.782443	0.984	0.833	7.25e-189	JUNB	5	INFG_TEM
209	3.08e-75	0.710776	0.497	0.248	7.83e-71	H2AFX	5	INFG_TEM
210	3.44e-67	0.693774	0.388	0.171	8.74e-63	HEXIM1	5	INFG_TEM
211	4.96e-63	0.675013	0.393	0.17	1.26e-58	TNF	5	INFG_TEM
212	1.99e-57	0.66546	0.308	0.126	5.06e-53	CMC1	5	INFG_TEM
213	1.29e-103	0.663688	0.753	0.436	3.28e-99	TUBB4B	5	INFG_TEM
214	4.48e-22	0.660518	0.217	0.113	1.14e-17	CCL3	5	INFG_TEM
215	2.57e-100	0.65478	0.837	0.614	6.53e-96	BRD2	5	INFG_TEM
216	8.6e-84	0.634366	0.789	0.53	2.18e-79	NR4A2	5	INFG_TEM
217	3.3e-83	0.628015	0.823	0.621	8.38e-79	CD74	5	INFG_TEM
218	3.6e-47	0.606051	0.474	0.275	9.16e-43	HLA-DRB1	5	INFG_TEM
219	1.63e-52	0.599608	0.392	0.191	4.13e-48	KLRG1	5	INFG_TEM
220	5.69e-86	0.575858	0.899	0.66	1.45e-81	CCL4	5	INFG_TEM
221	8.98e-26	0.558385	0.414	0.272	2.28e-21	XCL1	5	INFG_TEM
222	6.13e-27	0.545281	0.251	0.129	1.56e-22	HLA-DRA	5	INFG_TEM
223	4.75e-39	0.544244	0.371	0.207	1.21e-34	SH2D1A	5	INFG_TEM
224	2.5e-27	0.542354	0.209	0.097	6.34e-23	IER3	5	INFG_TEM
225	5.6e-25	0.541831	0.451	0.316	1.42e-20	TRBC1	5	INFG_TEM
226	1.88e-32	0.541479	0.248	0.119	4.77e-28	LYST	5	INFG_TEM
227	1.56e-32	0.540684	0.333	0.185	3.96e-28	ZC3H12A	5	INFG_TEM
228	2.7e-78	0.535141	0.877	0.665	6.87e-74	DUSP2	5	INFG_TEM
229	8.99e-40	0.515296	0.724	0.586	2.28e-35	ID2	5	INFG_TEM
230	8.47e-36	0.509548	0.422	0.257	2.15e-31	HLA-DPB1	5	INFG_TEM
231	3.36e-31	0.500614	0.359	0.209	8.52e-27	UBE2S	5	INFG_TEM
232	1.31e-27	0.499938	0.216	0.101	3.34e-23	ID3	5	INFG_TEM
233	2.92e-52	0.487223	0.776	0.602	7.42e-48	ZFP36L1	5	INFG_TEM
234	6.79e-35	0.484836	0.174	0.065	1.72e-30	EOMES	5	INFG_TEM
235	7.59e-29	0.479302	0.184	0.079	1.93e-24	SLFN11	5	INFG_TEM
236	1.36e-17	0.478365	0.219	0.126	3.45e-13	CRTAM	5	INFG_TEM
237	1.14e-32	0.457444	0.233	0.106	2.9e-28	HLA-DQB1	5	INFG_TEM
238	1.88e-29	0.444978	0.534	0.401	4.79e-25	LBH	5	INFG_TEM
239	1.87e-58	0.441994	0.809	0.616	4.75e-54	DNAJB1	5	INFG_TEM
240	3.4e-27	0.440761	0.384	0.244	8.65e-23	HLA-DPA1	5	INFG_TEM
241	2.42e-27	0.439408	0.224	0.107	6.15e-23	HLA-DQA1	5	INFG_TEM
242	3.05e-20	0.438484	0.26	0.154	7.75e-16	DDIT3	5	INFG_TEM
243	2.21e-20	0.434387	0.279	0.171	5.61e-16	LYAR	5	INFG_TEM
244	4.63e-22	0.43136	0.279	0.16	1.18e-17	TUBB2A	5	INFG_TEM
245	4.16e-28	0.428468	0.15	0.058	1.06e-23	CBX4	5	INFG_TEM
246	2.34e-41	0.427627	0.51	0.293	5.94e-37	KLF2	5	INFG_TEM
247	1.34e-41	0.412898	0.777	0.66	3.39e-37	FUS	5	INFG_TEM
248	2.18e-21	0.412758	0.408	0.285	5.55e-17	PPP1R10	5	INFG_TEM
249	2.03e-19	0.411849	0.233	0.132	5.16e-15	HLA-DRB5	5	INFG_TEM
250	1.62e-19	0.408583	0.299	0.187	4.12e-15	MYLIP	5	INFG_TEM
251	0	1.34787	0.807	0.211	0	GZMK	6	GZMK_TEM
252	1.07e-217	1.03979	0.906	0.504	2.72e-213	CST7	6	GZMK_TEM
253	2.34e-138	0.853374	0.888	0.617	5.94e-134	CD74	6	GZMK_TEM
254	7.91e-93	0.825189	0.662	0.379	2.01e-88	PIK3R1	6	GZMK_TEM
255	7.89e-103	0.812082	0.494	0.198	2e-98	SH2D1A	6	GZMK_TEM
256	8.79e-135	0.765489	0.916	0.663	2.23e-130	DUSP2	6	GZMK_TEM
257	2.48e-75	0.730018	0.327	0.114	6.3e-71	LYST	6	GZMK_TEM
258	1.68e-71	0.699042	0.663	0.403	4.26e-67	CREM	6	GZMK_TEM
259	4.8e-55	0.68282	0.314	0.126	1.22e-50	CMC1	6	GZMK_TEM
260	1.57e-53	0.624553	0.278	0.104	3.99e-49	HLA-DQA1	6	GZMK_TEM
261	6.75e-55	0.610027	0.524	0.289	1.71e-50	ZNF331	6	GZMK_TEM
262	1.68e-64	0.608725	0.537	0.271	4.27e-60	HLA-DRB1	6	GZMK_TEM
263	9.53e-45	0.606478	0.315	0.144	2.42e-40	TRAT1	6	GZMK_TEM
264	7.51e-100	0.601924	0.144	0.019	1.91e-95	ENC1	6	GZMK_TEM
265	6.8e-32	0.589497	0.475	0.321	1.73e-27	TUBA4A	6	GZMK_TEM
266	2.05e-59	0.583201	0.423	0.189	5.2e-55	KLRG1	6	GZMK_TEM
267	2.19e-41	0.562258	0.406	0.219	5.57e-37	FAM46C	6	GZMK_TEM
268	5.44e-45	0.553731	0.577	0.379	1.38e-40	ISG20	6	GZMK_TEM
269	7.58e-38	0.546199	0.4	0.221	1.92e-33	RNF19A	6	GZMK_TEM
270	2.19e-23	0.544556	0.447	0.3	5.55e-19	KLF2	6	GZMK_TEM
271	8.61e-47	0.531936	0.466	0.255	2.19e-42	HLA-DPB1	6	GZMK_TEM
272	1.88e-44	0.529153	0.59	0.386	4.76e-40	LITAF	6	GZMK_TEM
273	7.92e-24	0.52863	0.241	0.125	2.01e-19	CRTAM	6	GZMK_TEM
274	2.39e-28	0.522946	0.308	0.168	6.06e-24	IFNGR1	6	GZMK_TEM
275	1.1e-37	0.506988	0.249	0.105	2.78e-33	HLA-DQB1	6	GZMK_TEM
276	4.45e-34	0.5038	0.185	0.071	1.13e-29	CD28	6	GZMK_TEM
277	1.53e-33	0.496337	0.446	0.273	3.88e-29	TMEM2	6	GZMK_TEM
278	8.11e-42	0.48555	0.215	0.078	2.06e-37	DTHD1	6	GZMK_TEM
279	7.04e-32	0.481033	0.406	0.243	1.79e-27	HLA-DPA1	6	GZMK_TEM
280	7.21e-27	0.480605	0.273	0.141	1.83e-22	NR4A3	6	GZMK_TEM
281	5.8e-26	0.480469	0.224	0.108	1.47e-21	ARID5B	6	GZMK_TEM
282	4.31e-26	0.465522	0.444	0.298	1.09e-21	CLDND1	6	GZMK_TEM
283	5.28e-35	0.461598	0.656	0.464	1.34e-30	YPEL5	6	GZMK_TEM
284	9.34e-29	0.459046	0.264	0.128	2.37e-24	HLA-DRA	6	GZMK_TEM
285	1.72e-35	0.457365	0.282	0.129	4.36e-31	HLA-DRB5	6	GZMK_TEM
286	3.75e-35	0.454469	0.655	0.491	9.52e-31	ELF1	6	GZMK_TEM
287	4.67e-33	0.45095	0.192	0.074	1.19e-28	TNFSF9	6	GZMK_TEM
288	1.89e-17	0.44091	0.353	0.235	4.81e-13	GPR183	6	GZMK_TEM
289	2.57e-26	0.436652	0.56	0.413	6.52e-22	IRF1	6	GZMK_TEM
290	4.19e-24	0.436642	0.436	0.289	1.06e-19	FAM177A1	6	GZMK_TEM
291	5.39e-21	0.409689	0.271	0.154	1.37e-16	PYHIN1	6	GZMK_TEM
292	4.18e-18	0.408065	0.264	0.159	1.06e-13	MOB4	6	GZMK_TEM
293	7.01e-42	0.40625	0.749	0.535	1.78e-37	NR4A2	6	GZMK_TEM
294	1.71e-10	0.399061	0.344	0.246	4.35e-06	CCL4L2	6	GZMK_TEM
295	1.54e-27	0.397414	0.168	0.066	3.9e-23	EOMES	6	GZMK_TEM
296	4.44e-81	0.383572	0.983	0.943	1.13e-76	HLA-A	6	GZMK_TEM
297	2.63e-14	0.379463	0.227	0.137	6.68e-10	HNRNPLL	6	GZMK_TEM
298	4.6e-20	0.375794	0.426	0.296	1.17e-15	CNOT6L	6	GZMK_TEM
299	2.25e-17	0.372466	0.187	0.097	5.71e-13	YBX3	6	GZMK_TEM
300	4.86e-23	0.371447	0.167	0.073	1.24e-18	P2RY8	6	GZMK_TEM
301	0	1.23601	0.797	0.213	0	GZMK	7	GIMAP4_TEM
302	4.83e-51	1.07949	0.131	0.03	1.23e-46	TRBV4-1	7	GIMAP4_TEM
303	2.87e-194	1.0264	0.655	0.224	7.28e-190	GIMAP4	7	GIMAP4_TEM
304	5.68e-190	0.982502	0.597	0.176	1.44e-185	KLRG1	7	GIMAP4_TEM
305	1.62e-136	0.9144	0.891	0.617	4.12e-132	CD74	7	GIMAP4_TEM
306	1.6e-142	0.896237	0.591	0.216	4.06e-138	LINC00861	7	GIMAP4_TEM
307	3.13e-145	0.879683	0.308	0.06	7.96e-141	S100A8	7	GIMAP4_TEM
308	1.07e-118	0.791391	0.366	0.097	2.71e-114	HLA-DQA1	7	GIMAP4_TEM
309	6.65e-121	0.787589	0.602	0.247	1.69e-116	GIMAP7	7	GIMAP4_TEM
310	1.29e-115	0.757183	0.371	0.102	3.27e-111	SAMD3	7	GIMAP4_TEM
311	8.91e-96	0.756699	0.595	0.267	2.26e-91	HLA-DRB1	7	GIMAP4_TEM
312	4.47e-91	0.698865	0.666	0.351	1.13e-86	LIMD2	7	GIMAP4_TEM
313	2.36e-58	0.684108	0.408	0.186	5.99e-54	STAT1	7	GIMAP4_TEM
314	3.29e-80	0.683962	0.361	0.123	8.35e-76	CMC1	7	GIMAP4_TEM
315	8.01e-82	0.678159	0.397	0.144	2.03e-77	PYHIN1	7	GIMAP4_TEM
316	2.44e-82	0.658157	0.547	0.249	6.19e-78	HLA-DPB1	7	GIMAP4_TEM
317	2.54e-108	0.654258	0.911	0.66	6.46e-104	TXNIP	7	GIMAP4_TEM
318	2.32e-86	0.653163	0.454	0.179	5.9e-82	TRAF3IP3	7	GIMAP4_TEM
319	1.33e-71	0.651368	0.503	0.235	3.39e-67	HLA-DPA1	7	GIMAP4_TEM
320	8.12e-95	0.63347	0.257	0.06	2.06e-90	EOMES	7	GIMAP4_TEM
321	1.2e-149	0.625225	0.191	0.021	3.05e-145	DEFA3	7	GIMAP4_TEM
322	1.47e-64	0.608918	0.338	0.125	3.74e-60	HLA-DRB5	7	GIMAP4_TEM
323	2.91e-66	0.605956	0.387	0.158	7.39e-62	DENND2D	7	GIMAP4_TEM
324	4.17e-69	0.59766	0.617	0.341	1.06e-64	PSMB9	7	GIMAP4_TEM
325	3.03e-96	0.595979	0.843	0.51	7.69e-92	CST7	7	GIMAP4_TEM
326	1.77e-80	0.593693	0.277	0.077	4.5e-76	PLEK	7	GIMAP4_TEM
327	1.64e-97	0.592758	0.853	0.505	4.18e-93	GZMA	7	GIMAP4_TEM
328	2.03e-154	0.580715	0.993	0.926	5.15e-150	IL32	7	GIMAP4_TEM
329	6.65e-66	0.577304	0.46	0.201	1.69e-61	SH2D1A	7	GIMAP4_TEM
330	5.97e-35	0.57681	0.279	0.128	1.52e-30	HLA-DRA	7	GIMAP4_TEM
331	3.3e-69	0.574465	0.349	0.127	8.37e-65	IL16	7	GIMAP4_TEM
332	5.08e-52	0.564123	0.388	0.176	1.29e-47	GBP5	7	GIMAP4_TEM
333	4.98e-56	0.555364	0.547	0.293	1.27e-51	ITGB2	7	GIMAP4_TEM
334	1.81e-56	0.537723	0.288	0.102	4.59e-52	HLA-DQB1	7	GIMAP4_TEM
335	1.78e-42	0.529992	0.283	0.121	4.52e-38	CD27	7	GIMAP4_TEM
336	7.25e-54	0.528566	0.503	0.262	1.84e-49	HLA-F	7	GIMAP4_TEM
337	1.12e-30	0.515879	0.204	0.085	2.86e-26	TRGV2	7	GIMAP4_TEM
338	7.75e-50	0.514796	0.453	0.232	1.97e-45	PSMB10	7	GIMAP4_TEM
339	1.3e-74	0.503191	0.876	0.643	3.3e-70	PTPRCAP	7	GIMAP4_TEM
340	2.76e-40	0.502982	0.343	0.166	7e-36	SIT1	7	GIMAP4_TEM
341	6.53e-57	0.498406	0.78	0.539	1.66e-52	CTSW	7	GIMAP4_TEM
342	1.34e-42	0.493802	0.278	0.113	3.41e-38	TIGIT	7	GIMAP4_TEM
343	7.02e-45	0.489195	0.344	0.156	1.78e-40	GIMAP1	7	GIMAP4_TEM
344	4.09e-40	0.487648	0.455	0.254	1.04e-35	PNISR	7	GIMAP4_TEM
345	3.61e-48	0.486302	0.497	0.266	9.17e-44	TC2N	7	GIMAP4_TEM
346	9.19e-42	0.482251	0.279	0.116	2.33e-37	SYNE1	7	GIMAP4_TEM
347	2.41e-39	0.480098	0.372	0.187	6.12e-35	RCSD1	7	GIMAP4_TEM
348	5.72e-40	0.476739	0.279	0.118	1.45e-35	LYST	7	GIMAP4_TEM
349	7.69e-88	0.467921	0.957	0.829	1.95e-83	HLA-E	7	GIMAP4_TEM
350	3.59e-42	0.464416	0.275	0.114	9.13e-38	INPP4B	7	GIMAP4_TEM
351	0	2.5511	0.851	0.042	0	TRBV4-2	10	TRBV4-2_TEFF
352	0	1.86039	0.702	0.042	0	TRAV29DV5	10	TRBV4-2_TEFF
353	1.96e-242	1.48927	0.929	0.302	4.97e-238	TRBC1	10	TRBV4-2_TEFF
354	1.5e-171	1.25078	0.788	0.248	3.82e-167	GZMH	10	TRBV4-2_TEFF
355	2.84e-187	1.23027	0.991	0.594	7.22e-183	NKG7	10	TRBV4-2_TEFF
356	3.69e-232	1.21701	0.599	0.098	9.36e-228	TRGV8	10	TRBV4-2_TEFF
357	6.09e-251	1.18468	0.532	0.07	1.55e-246	TRGV9	10	TRBV4-2_TEFF
358	3.83e-288	1.18442	0.434	0.038	9.74e-284	FCGR3A	10	TRBV4-2_TEFF
359	1.61e-154	1.12749	0.557	0.123	4.09e-150	CMC1	10	TRBV4-2_TEFF
360	4.86e-155	1.07966	0.964	0.516	1.24e-150	CST7	10	TRBV4-2_TEFF
361	3.02e-159	1.07702	0.514	0.1	7.68e-155	HLA-DQA1	10	TRBV4-2_TEFF
362	8.52e-132	1.01491	0.844	0.332	2.16e-127	KLRD1	10	TRBV4-2_TEFF
363	2.89e-253	0.979551	0.347	0.027	7.34e-249	S1PR5	10	TRBV4-2_TEFF
364	7.92e-91	0.939305	0.688	0.274	2.01e-86	HLA-DRB1	10	TRBV4-2_TEFF
365	2.03e-129	0.9163	0.414	0.078	5.15e-125	PLEK	10	TRBV4-2_TEFF
366	1.06e-87	0.863102	0.65	0.255	2.68e-83	HLA-DPB1	10	TRBV4-2_TEFF
367	2.04e-66	0.828895	0.503	0.189	5.17e-62	STAT1	10	TRBV4-2_TEFF
368	3.14e-81	0.818399	0.414	0.112	7.97e-77	TRG-AS1	10	TRBV4-2_TEFF
369	3.14e-72	0.804362	0.423	0.127	7.97e-68	HLA-DRA	10	TRBV4-2_TEFF
370	9.84e-76	0.786648	0.55	0.192	2.5e-71	KLRG1	10	TRBV4-2_TEFF
371	1.4e-75	0.777473	0.432	0.128	3.56e-71	HLA-DRB5	10	TRBV4-2_TEFF
372	6.9e-124	0.772352	0.303	0.044	1.75e-119	FCRL6	10	TRBV4-2_TEFF
373	4.15e-69	0.750095	0.904	0.626	1.06e-64	CD74	10	TRBV4-2_TEFF
374	4.35e-56	0.730147	0.45	0.168	1.11e-51	ZBTB38	10	TRBV4-2_TEFF
375	1.46e-63	0.728952	0.584	0.241	3.72e-59	HLA-DPA1	10	TRBV4-2_TEFF
376	2.45e-42	0.716746	0.677	0.414	6.23e-38	IRF1	10	TRBV4-2_TEFF
377	3.17e-79	0.716657	0.303	0.064	8.04e-75	EOMES	10	TRBV4-2_TEFF
378	7.53e-60	0.716563	0.641	0.298	1.91e-55	PRF1	10	TRBV4-2_TEFF
379	1.79e-65	0.714043	0.804	0.46	4.55e-61	GZMM	10	TRBV4-2_TEFF
380	3.02e-60	0.708338	0.312	0.085	7.67e-56	SPON2	10	TRBV4-2_TEFF
381	7.79e-60	0.707596	0.684	0.348	1.98e-55	PSMB9	10	TRBV4-2_TEFF
382	2.17e-55	0.690463	0.365	0.115	5.5e-51	TIGIT	10	TRBV4-2_TEFF
383	4.12e-48	0.688428	0.535	0.248	1.05e-43	CTSC	10	TRBV4-2_TEFF
384	4.52e-55	0.688155	0.561	0.243	1.15e-50	AC092580.4	10	TRBV4-2_TEFF
385	1.13e-57	0.68378	0.298	0.08	2.86e-53	DTHD1	10	TRBV4-2_TEFF
386	5.63e-37	0.670263	0.519	0.263	1.43e-32	SH2D2A	10	TRBV4-2_TEFF
387	3.73e-53	0.656856	0.448	0.166	9.47e-49	AOAH	10	TRBV4-2_TEFF
388	9.45e-58	0.656036	0.327	0.093	2.4e-53	F2R	10	TRBV4-2_TEFF
389	2.16e-45	0.6316	0.441	0.181	5.48e-41	GBP5	10	TRBV4-2_TEFF
390	1.93e-45	0.630541	0.506	0.218	4.91e-41	ZEB2	10	TRBV4-2_TEFF
391	1.99e-42	0.624283	0.392	0.153	5.07e-38	PYHIN1	10	TRBV4-2_TEFF
392	4.99e-42	0.618906	0.517	0.244	1.27e-37	GIMAP4	10	TRBV4-2_TEFF
393	5.04e-45	0.610252	0.419	0.165	1.28e-40	APMAP	10	TRBV4-2_TEFF
394	4.17e-58	0.607424	0.815	0.471	1.06e-53	CD8B	10	TRBV4-2_TEFF
395	7.97e-66	0.605563	0.873	0.516	2.02e-61	GZMA	10	TRBV4-2_TEFF
396	2.93e-100	0.604712	0.176	0.018	7.44e-96	FGR	10	TRBV4-2_TEFF
397	9.55e-53	0.603973	0.109	0.013	2.43e-48	IL10	10	TRBV4-2_TEFF
398	3.64e-45	0.602193	0.256	0.073	9.24e-41	MCOLN2	10	TRBV4-2_TEFF
399	1.83e-54	0.591102	0.857	0.544	4.66e-50	CTSW	10	TRBV4-2_TEFF
400	1.39e-43	0.585399	0.762	0.487	3.54e-39	RARRES3	10	TRBV4-2_TEFF
401	2.02e-57	2.71334	0.549	0.234	5.13e-53	MT1X	15	MT1E_TEFF
402	7.49e-143	2.66661	0.49	0.084	1.9e-138	MT1E	15	MT1E_TEFF
403	6.04e-94	2.59511	0.824	0.425	1.53e-89	MT2A	15	MT1E_TEFF
404	0	2.54233	0.605	0.045	0	GNLY	15	MT1E_TEFF
405	2.06e-41	1.90244	0.353	0.121	5.24e-37	MT1F	15	MT1E_TEFF
406	1.26e-269	1.36082	0.415	0.028	3.21e-265	FGFBP2	15	MT1E_TEFF
407	7.88e-121	1.29838	0.954	0.6	2e-116	NKG7	15	MT1E_TEFF
408	1.13e-161	1.26148	0.294	0.024	2.86e-157	TYROBP	15	MT1E_TEFF
409	1.67e-161	1.23825	0.395	0.045	4.25e-157	FCGR3A	15	MT1E_TEFF
410	9.67e-68	1.22744	0.745	0.334	2.46e-63	HSPA1A	15	MT1E_TEFF
411	8.66e-64	1.16812	0.712	0.313	2.2e-59	HSPA1B	15	MT1E_TEFF
412	9.82e-144	1.11094	0.278	0.024	2.49e-139	KLRF1	15	MT1E_TEFF
413	3e-71	1.09054	0.706	0.3	7.62e-67	PRF1	15	MT1E_TEFF
414	4.83e-70	1.03606	0.673	0.259	1.23e-65	GZMH	15	MT1E_TEFF
415	8.75e-22	1.03367	0.291	0.116	2.22e-17	CCL3	15	MT1E_TEFF
416	1.71e-69	0.921855	0.686	0.258	4.34e-65	GZMB	15	MT1E_TEFF
417	2.59e-31	0.879568	0.147	0.029	6.58e-27	HSPA6	15	MT1E_TEFF
418	1.55e-21	0.855781	0.386	0.182	3.94e-17	TNF	15	MT1E_TEFF
419	2.1e-35	0.837991	0.366	0.133	5.33e-31	ITGB1	15	MT1E_TEFF
420	1.78e-48	0.797972	0.703	0.342	4.52e-44	KLRD1	15	MT1E_TEFF
421	4.69e-41	0.793257	0.301	0.085	1.19e-36	PLEK	15	MT1E_TEFF
422	1.98e-89	0.793013	0.186	0.017	5.03e-85	TRDC	15	MT1E_TEFF
423	2.41e-28	0.770798	0.441	0.196	6.12e-24	IFNG	15	MT1E_TEFF
424	7.98e-41	0.748673	0.641	0.301	2.03e-36	KLF2	15	MT1E_TEFF
425	1.44e-26	0.725638	0.288	0.105	3.65e-22	PLAC8	15	MT1E_TEFF
426	3.24e-70	0.719301	0.173	0.019	8.23e-66	CX3CR1	15	MT1E_TEFF
427	7.84e-32	0.702058	0.912	0.797	1.99e-27	HSP90AA1	15	MT1E_TEFF
428	1.69e-52	0.696287	0.206	0.035	4.3e-48	ADGRG1	15	MT1E_TEFF
429	3.26e-29	0.675732	0.34	0.131	8.28e-25	EFHD2	15	MT1E_TEFF
430	8.89e-17	0.67105	0.775	0.627	2.26e-12	DNAJB1	15	MT1E_TEFF
431	1.3e-22	0.66098	0.268	0.102	3.3e-18	IFITM3	15	MT1E_TEFF
432	2.57e-29	0.650414	0.706	0.429	6.53e-25	LGALS1	15	MT1E_TEFF
433	8.02e-17	0.649403	0.418	0.233	2.04e-12	HSPH1	15	MT1E_TEFF
434	3.42e-28	0.646664	0.19	0.049	8.68e-24	KLRC2	15	MT1E_TEFF
435	5.76e-30	0.642684	0.461	0.2	1.46e-25	KLRG1	15	MT1E_TEFF
436	5.85e-10	0.63753	0.386	0.25	1.49e-05	CCL4L2	15	MT1E_TEFF
437	1.32e-24	0.628134	0.245	0.083	3.35e-20	NCR3	15	MT1E_TEFF
438	1.39e-08	0.618767	0.529	0.425	0.000353426	HSPE1	15	MT1E_TEFF
439	7.17e-27	0.61831	0.536	0.284	1.82e-22	HLA-DRB1	15	MT1E_TEFF
440	3.89e-11	0.614175	0.216	0.106	9.87e-07	ZFAND2A	15	MT1E_TEFF
441	4.72e-32	0.600005	0.882	0.743	1.2e-27	IFITM2	15	MT1E_TEFF
442	6.29e-36	0.59789	0.163	0.032	1.6e-31	BPGM	15	MT1E_TEFF
443	1.95e-23	0.582159	0.294	0.115	4.95e-19	TBX21	15	MT1E_TEFF
444	2.56e-26	0.581686	0.748	0.551	6.5e-22	CTSW	15	MT1E_TEFF
445	6.02e-25	0.576968	0.696	0.442	1.53e-20	GADD45B	15	MT1E_TEFF
446	1.38e-16	0.576511	0.477	0.305	3.5e-12	FLNA	15	MT1E_TEFF
447	1.35e-44	0.575854	0.167	0.027	3.44e-40	C1orf21	15	MT1E_TEFF
448	4.29e-30	0.575612	0.908	0.672	1.09e-25	CCL4	15	MT1E_TEFF
449	1.08e-35	0.566699	0.833	0.525	2.75e-31	CST7	15	MT1E_TEFF
450	7.06e-15	0.560288	0.327	0.174	1.79e-10	APOBEC3G	15	MT1E_TEFF
451	0	2.76831	0.738	0.045	0	GNLY	16	GNLY_TEFF
452	0	1.8867	0.665	0.024	0	FGFBP2	16	GNLY_TEFF
453	3.22e-126	1.48067	0.996	0.601	8.19e-122	NKG7	16	GNLY_TEFF
454	5.04e-122	1.45222	0.891	0.298	1.28e-117	PRF1	16	GNLY_TEFF
455	6.32e-132	1.3843	0.891	0.256	1.61e-127	GZMB	16	GNLY_TEFF
456	2.17e-128	1.38063	0.863	0.257	5.5e-124	GZMH	16	GNLY_TEFF
457	0	1.37361	0.508	0.012	0	CX3CR1	16	GNLY_TEFF
458	6.92e-128	1.35329	0.29	0.025	1.76e-123	TYROBP	16	GNLY_TEFF
459	1.22e-135	1.29925	0.657	0.128	3.1e-131	ITGB1	16	GNLY_TEFF
460	9.57e-173	1.29603	0.452	0.045	2.43e-168	FCGR3A	16	GNLY_TEFF
461	8.51e-192	1.237	0.351	0.024	2.16e-187	KLRF1	16	GNLY_TEFF
462	7.53e-107	1.1197	0.532	0.1	1.91e-102	PLAC8	16	GNLY_TEFF
463	8.86e-111	1.06556	0.226	0.017	2.25e-106	TRDC	16	GNLY_TEFF
464	3.6e-131	1.0627	0.532	0.081	9.15e-127	PLEK	16	GNLY_TEFF
465	4.53e-72	1.02705	0.827	0.341	1.15e-67	KLRD1	16	GNLY_TEFF
466	8.73e-56	0.981353	0.27	0.048	2.22e-51	KLRC2	16	GNLY_TEFF
467	1.5e-67	0.977021	0.5	0.128	3.82e-63	EFHD2	16	GNLY_TEFF
468	9.12e-71	0.924464	0.952	0.524	2.32e-66	CST7	16	GNLY_TEFF
469	3.42e-273	0.900173	0.27	0.008	8.68e-269	PRSS23	16	GNLY_TEFF
470	3.72e-68	0.864477	0.48	0.114	9.45e-64	SAMD3	16	GNLY_TEFF
471	1.56e-48	0.852546	0.621	0.235	3.97e-44	LINC00861	16	GNLY_TEFF
472	4.15e-59	0.849476	0.468	0.121	1.05e-54	SYNE1	16	GNLY_TEFF
473	3.29e-119	0.846212	0.327	0.034	8.37e-115	S1PR5	16	GNLY_TEFF
474	1.35e-112	0.835199	0.319	0.034	3.44e-108	ADGRG1	16	GNLY_TEFF
475	5.16e-59	0.832872	0.935	0.548	1.31e-54	CTSW	16	GNLY_TEFF
476	1.86e-53	0.831112	0.73	0.302	4.72e-49	ITGB2	16	GNLY_TEFF
477	1.04e-62	0.828964	0.464	0.112	2.63e-58	TBX21	16	GNLY_TEFF
478	4.54e-133	0.818418	0.298	0.025	1.15e-128	C1orf21	16	GNLY_TEFF
479	1.81e-48	0.809644	0.29	0.06	4.61e-44	KLRC3	16	GNLY_TEFF
480	1.18e-53	0.778143	0.359	0.081	3e-49	NCR3	16	GNLY_TEFF
481	2.13e-64	0.770359	0.823	0.299	5.41e-60	KLF2	16	GNLY_TEFF
482	2.93e-35	0.760183	0.766	0.429	7.44e-31	LGALS1	16	GNLY_TEFF
483	6.29e-54	0.759552	0.98	0.741	1.6e-49	IFITM2	16	GNLY_TEFF
484	2.1e-85	0.757507	0.327	0.046	5.34e-81	CD300A	16	GNLY_TEFF
485	1.23e-51	0.746828	0.306	0.064	3.13e-47	S1PR1	16	GNLY_TEFF
486	2.51e-42	0.743863	0.742	0.352	6.38e-38	PSMB9	16	GNLY_TEFF
487	6.92e-59	0.743005	0.185	0.022	1.76e-54	RP11-277P12.6	16	GNLY_TEFF
488	1.81e-34	0.740275	0.44	0.156	4.6e-30	PYHIN1	16	GNLY_TEFF
489	5.2e-35	0.727406	0.637	0.303	1.32e-30	FLNA	16	GNLY_TEFF
490	5.6e-43	0.717963	0.657	0.264	1.42e-38	GIMAP7	16	GNLY_TEFF
491	7.94e-43	0.713528	0.621	0.237	2.02e-38	C12orf75	16	GNLY_TEFF
492	9.9e-46	0.702174	0.585	0.198	2.51e-41	KLRG1	16	GNLY_TEFF
493	1.22e-39	0.699429	0.609	0.247	3.1e-35	GIMAP4	16	GNLY_TEFF
494	6.81e-27	0.696949	0.585	0.299	1.73e-22	CD247	16	GNLY_TEFF
495	3.26e-45	0.689053	0.472	0.143	8.28e-41	FAM65B	16	GNLY_TEFF
496	1.49e-24	0.688469	0.331	0.12	3.78e-20	STARD3NL	16	GNLY_TEFF
497	4.05e-20	0.68591	0.141	0.033	1.03e-15	TRAV14DV4	16	GNLY_TEFF
498	4.08e-45	0.675015	0.948	0.715	1.04e-40	S100A6	16	GNLY_TEFF
499	6.52e-42	0.672618	0.367	0.1	1.66e-37	RAB29	16	GNLY_TEFF
500	4.73e-34	0.6723	0.375	0.118	1.2e-29	TRG-AS1	16	GNLY_TEFF
501	0	1.46391	0.855	0.282	0	HSPA1A	1	HSPA1A_TRM
502	9.85e-147	1.25897	0.305	0.077	2.5e-142	TRAV21	1	HSPA1A_TRM
503	1.03e-144	1.22867	0.572	0.248	2.63e-140	XCL1	1	HSPA1A_TRM
504	0	1.22486	0.794	0.265	0	HSPA1B	1	HSPA1A_TRM
505	3.52e-216	1.19199	0.51	0.148	8.95e-212	TNF	1	HSPA1A_TRM
506	2.8e-180	1.0698	0.77	0.409	7.12e-176	GADD45B	1	HSPA1A_TRM
507	5.79e-96	0.974489	0.535	0.265	1.47e-91	XCL2	1	HSPA1A_TRM
508	1.54e-243	0.972796	0.592	0.178	3.91e-239	NR4A1	1	HSPA1A_TRM
509	9.39e-235	0.883894	0.542	0.149	2.39e-230	EGR1	1	HSPA1A_TRM
510	4.84e-207	0.843958	0.403	0.092	1.23e-202	ZNF683	1	HSPA1A_TRM
511	1.01e-185	0.724878	0.183	0.018	2.55e-181	TRBV11-3	1	HSPA1A_TRM
512	1.07e-149	0.701811	0.864	0.585	2.73e-145	ZFP36L1	1	HSPA1A_TRM
513	2.51e-135	0.690622	0.516	0.192	6.36e-131	KLRC1	1	HSPA1A_TRM
514	2.23e-148	0.686286	0.77	0.395	5.66e-144	LGALS1	1	HSPA1A_TRM
515	5.52e-132	0.662005	0.878	0.625	1.4e-127	IER2	1	HSPA1A_TRM
516	2.71e-130	0.652009	0.517	0.203	6.87e-126	HOPX	1	HSPA1A_TRM
517	1.88e-78	0.651684	0.261	0.086	4.77e-74	IER3	1	HSPA1A_TRM
518	1.25e-113	0.643032	0.863	0.602	3.17e-109	DNAJB1	1	HSPA1A_TRM
519	3.19e-134	0.624816	0.961	0.925	8.1e-130	FTL	1	HSPA1A_TRM
520	2.23e-141	0.615935	0.805	0.497	5.66e-137	TUBA1B	1	HSPA1A_TRM
521	5.82e-125	0.613525	0.497	0.189	1.48e-120	CAPG	1	HSPA1A_TRM
522	1.49e-93	0.60623	0.779	0.572	3.79e-89	H2AFZ	1	HSPA1A_TRM
523	2.19e-124	0.598784	0.933	0.776	5.56e-120	MT-ND2	1	HSPA1A_TRM
524	9.36e-60	0.588715	0.709	0.531	2.38e-55	NR4A2	1	HSPA1A_TRM
525	1.7e-97	0.586599	0.721	0.429	4.32e-93	TUBB4B	1	HSPA1A_TRM
526	1.01e-89	0.586516	0.461	0.201	2.56e-85	CDKN1A	1	HSPA1A_TRM
527	3.18e-94	0.585099	0.419	0.168	8.07e-90	NCF1	1	HSPA1A_TRM
528	1.57e-127	0.568955	0.916	0.823	3.98e-123	HSPA8	1	HSPA1A_TRM
529	1.42e-143	0.566153	0.968	0.895	3.62e-139	GAPDH	1	HSPA1A_TRM
530	5.61e-72	0.565359	0.641	0.402	1.42e-67	HSPE1	1	HSPA1A_TRM
531	2.28e-94	0.552787	0.715	0.418	5.8e-90	FOSB	1	HSPA1A_TRM
532	1.32e-78	0.552694	0.798	0.572	3.34e-74	ID2	1	HSPA1A_TRM
533	3.76e-49	0.552634	0.12	0.031	9.56e-45	CCL20	1	HSPA1A_TRM
534	2.38e-79	0.546625	0.671	0.404	6.04e-75	SLC38A2	1	HSPA1A_TRM
535	3.14e-153	0.540621	0.986	0.963	7.98e-149	H3F3B	1	HSPA1A_TRM
536	2.64e-63	0.536308	0.437	0.219	6.7e-59	HSPB1	1	HSPA1A_TRM
537	2.01e-84	0.531446	0.609	0.332	5.12e-80	CKLF	1	HSPA1A_TRM
538	1.79e-66	0.526124	0.114	0.022	4.56e-62	HSPA6	1	HSPA1A_TRM
539	8.56e-65	0.524778	0.68	0.465	2.17e-60	DNAJA1	1	HSPA1A_TRM
540	5.16e-122	0.499977	0.937	0.768	1.31e-117	CD52	1	HSPA1A_TRM
541	2e-66	0.497522	0.412	0.193	5.09e-62	CACYBP	1	HSPA1A_TRM
542	1.57e-77	0.497107	0.366	0.145	3.99e-73	TUBB2A	1	HSPA1A_TRM
543	2.33e-82	0.486497	0.718	0.423	5.91e-78	KLRB1	1	HSPA1A_TRM
544	4.92e-85	0.484082	0.584	0.295	1.25e-80	STMN1	1	HSPA1A_TRM
545	9.6e-65	0.483028	0.309	0.123	2.44e-60	KLF10	1	HSPA1A_TRM
546	5.28e-87	0.472864	0.23	0.063	1.34e-82	HSPA2	1	HSPA1A_TRM
547	6.43e-67	0.438891	0.592	0.337	1.63e-62	TUBB	1	HSPA1A_TRM
548	1.28e-83	0.433931	0.916	0.786	3.25e-79	HSP90AA1	1	HSPA1A_TRM
549	2.23e-46	0.42734	0.412	0.217	5.65e-42	HSPH1	1	HSPA1A_TRM
550	1.82e-29	0.425806	0.108	0.037	4.63e-25	GADD45G	1	HSPA1A_TRM
551	4.18e-108	0.667702	0.777	0.575	1.06e-103	H2AFZ	2	H2AFZ_TRM
552	9.44e-13	0.648612	0.348	0.277	2.4e-08	XCL1	2	H2AFZ_TRM
553	2.24e-74	0.639838	0.521	0.305	5.69e-70	STMN1	2	H2AFZ_TRM
554	4.33e-162	0.629893	0.975	0.903	1.1e-157	ZFP36L2	2	H2AFZ_TRM
555	1.74e-151	0.617463	0.965	0.832	4.41e-147	JUNB	2	H2AFZ_TRM
556	1.76e-57	0.599055	0.607	0.418	4.46e-53	RGCC	2	H2AFZ_TRM
557	2.81e-37	0.596524	0.288	0.156	7.13e-33	TUBB2A	2	H2AFZ_TRM
558	8.56e-52	0.538812	0.594	0.419	2.17e-47	LGALS1	2	H2AFZ_TRM
559	7.32e-30	0.509216	0.341	0.217	1.86e-25	CDKN1A	2	H2AFZ_TRM
560	5.93e-67	0.501489	0.759	0.618	1.51e-62	BRD2	2	H2AFZ_TRM
561	2.06e-22	0.500232	0.307	0.212	5.24e-18	UBE2S	2	H2AFZ_TRM
562	2.13e-113	0.495061	0.965	0.925	5.41e-109	FTL	2	H2AFZ_TRM
563	5.63e-23	0.487491	0.443	0.37	1.43e-18	RUNX3	2	H2AFZ_TRM
564	1.79e-53	0.4847	0.659	0.517	4.55e-49	TUBA1B	2	H2AFZ_TRM
565	7.38e-30	0.476303	0.577	0.535	1.87e-25	TPI1	2	H2AFZ_TRM
566	4.69e-38	0.475654	0.553	0.432	1.19e-33	DYNLL1	2	H2AFZ_TRM
567	5.67e-38	0.470857	0.546	0.422	1.44e-33	SLC38A2	2	H2AFZ_TRM
568	1.46e-28	0.46204	0.582	0.488	3.71e-24	CITED2	2	H2AFZ_TRM
569	2.94e-54	0.45207	0.733	0.603	7.45e-50	ZFP36L1	2	H2AFZ_TRM
570	2.86e-113	0.448732	0.979	0.964	7.27e-109	H3F3B	2	H2AFZ_TRM
571	3.39e-13	0.438243	0.269	0.207	8.62e-09	MIDN	2	H2AFZ_TRM
572	2.53e-87	0.436942	0.978	0.959	6.43e-83	FTH1	2	H2AFZ_TRM
573	1.13e-10	0.436492	0.156	0.103	2.88e-06	AIF1	2	H2AFZ_TRM
574	7.4e-28	0.434513	0.56	0.505	1.88e-23	ZFAS1	2	H2AFZ_TRM
575	1.48e-19	0.425553	0.119	0.054	3.76e-15	ERF	2	H2AFZ_TRM
576	5.86e-09	0.424195	0.115	0.071	0.000148815	MYC	2	H2AFZ_TRM
577	2.61e-15	0.415348	0.435	0.378	6.63e-11	TUBA1A	2	H2AFZ_TRM
578	1.08e-27	0.408909	0.553	0.452	2.74e-23	TUBB4B	2	H2AFZ_TRM
579	3.64e-16	0.401082	0.327	0.251	9.23e-12	CKS2	2	H2AFZ_TRM
580	4.27e-14	0.39993	0.129	0.071	1.08e-09	BBC3	2	H2AFZ_TRM
581	1.15e-11	0.38328	0.248	0.184	2.92e-07	TGIF1	2	H2AFZ_TRM
582	1.31e-12	0.381747	0.34	0.285	3.34e-08	AMD1	2	H2AFZ_TRM
583	1.34e-17	0.371666	0.548	0.512	3.41e-13	EZR	2	H2AFZ_TRM
584	3.31e-13	0.368054	0.449	0.415	8.4e-09	DDX3X	2	H2AFZ_TRM
585	5.99e-10	0.35708	0.113	0.067	1.52e-05	MID1IP1	2	H2AFZ_TRM
586	7.67e-16	0.349839	0.418	0.359	1.95e-11	TUBB	2	H2AFZ_TRM
587	8.4e-113	0.348297	0.997	0.994	2.13e-108	PTMA	2	H2AFZ_TRM
588	1.7e-07	0.344851	0.15	0.106	0.00432133	ID3	2	H2AFZ_TRM
589	6.85e-159	0.344449	1	0.999	1.74e-154	RPLP1	2	H2AFZ_TRM
590	1.98e-34	0.343421	0.742	0.593	5.03e-30	FOS	2	H2AFZ_TRM
591	2.2e-08	0.343287	0.357	0.333	0.000559504	MAP1LC3B	2	H2AFZ_TRM
592	5.91e-08	0.337196	0.188	0.142	0.00150076	NXT1	2	H2AFZ_TRM
593	1.52e-08	0.331674	0.155	0.107	0.000384897	CDKN2D	2	H2AFZ_TRM
594	4.82e-10	0.328792	0.49	0.446	1.22e-05	FOSB	2	H2AFZ_TRM
595	4.27e-06	0.328528	0.244	0.213	0.10857	NASP	2	H2AFZ_TRM
596	2.46e-07	0.325041	0.128	0.088	0.00625415	SERTAD3	2	H2AFZ_TRM
597	5.02e-06	0.324799	0.226	0.189	0.127587	TUBA1C	2	H2AFZ_TRM
598	2.89e-14	0.321091	0.299	0.216	7.34e-10	NR4A1	2	H2AFZ_TRM
599	4.95e-07	0.320182	0.301	0.264	0.0125664	SERTAD1	2	H2AFZ_TRM
600	1.01e-13	0.319145	0.552	0.535	2.57e-09	SAT1	2	H2AFZ_TRM
601	0	1.38224	0.758	0.222	0	GZMB	3	GZMB_TRM
602	1.68e-200	1.12384	0.495	0.132	4.27e-196	LMNA	3	GZMB_TRM
603	2.38e-236	1.07117	0.916	0.502	6.05e-232	ANXA1	3	GZMB_TRM
604	1.26e-217	1.0156	0.956	0.663	3.2e-213	KLF6	3	GZMB_TRM
605	8.21e-159	0.913792	0.905	0.619	2.09e-154	CRIP1	3	GZMB_TRM
606	4.09e-138	0.908028	0.427	0.128	1.04e-133	PHLDA1	3	GZMB_TRM
607	8e-193	0.892245	0.929	0.596	2.03e-188	TNFAIP3	3	GZMB_TRM
608	7.68e-165	0.875367	0.932	0.576	1.95e-160	FOS	3	GZMB_TRM
609	2.08e-168	0.856633	0.954	0.813	5.28e-164	VIM	3	GZMB_TRM
610	6.66e-132	0.821967	0.691	0.337	1.69e-127	ADGRE5	3	GZMB_TRM
611	1.07e-149	0.809451	0.752	0.369	2.72e-145	MYADM	3	GZMB_TRM
612	2.76e-137	0.797098	0.564	0.212	7.01e-133	GPR183	3	GZMB_TRM
613	2.16e-185	0.76118	0.971	0.784	5.48e-181	ZFP36	3	GZMB_TRM
614	1.68e-65	0.742029	0.897	0.658	4.28e-61	CCL4	3	GZMB_TRM
615	8.56e-191	0.73964	0.335	0.061	2.17e-186	JCHAIN	3	GZMB_TRM
616	1.16e-148	0.71819	0.756	0.356	2.94e-144	SAMSN1	3	GZMB_TRM
617	3.58e-103	0.712696	0.604	0.283	9.09e-99	JUND	3	GZMB_TRM
618	1.27e-143	0.707079	0.641	0.247	3.23e-139	ANKRD28	3	GZMB_TRM
619	2.89e-173	0.701184	0.976	0.775	7.35e-169	TSC22D3	3	GZMB_TRM
620	1.93e-101	0.694617	0.593	0.284	4.91e-97	PRF1	3	GZMB_TRM
621	6.71e-118	0.683668	0.872	0.567	1.7e-113	IL7R	3	GZMB_TRM
622	3e-58	0.674825	0.228	0.075	7.61e-54	CEBPD	3	GZMB_TRM
623	1.32e-83	0.669747	0.708	0.41	3.35e-79	RGCC	3	GZMB_TRM
624	1.15e-88	0.648036	0.607	0.307	2.93e-84	LINC-PINT	3	GZMB_TRM
625	2.45e-93	0.628192	0.717	0.404	6.23e-89	SYTL3	3	GZMB_TRM
626	2.57e-78	0.624414	0.287	0.094	6.54e-74	CXCR3	3	GZMB_TRM
627	2.49e-108	0.596883	0.738	0.365	6.33e-104	RGS1	3	GZMB_TRM
628	7.79e-76	0.585587	0.468	0.208	1.98e-71	PDE4D	3	GZMB_TRM
629	1.58e-66	0.577686	0.48	0.236	4.02e-62	SOCS1	3	GZMB_TRM
630	2.26e-69	0.576956	0.362	0.145	5.73e-65	LDLRAD4	3	GZMB_TRM
631	4.97e-93	0.574229	0.378	0.129	1.26e-88	LGALS3	3	GZMB_TRM
632	5.46e-88	0.573261	0.331	0.107	1.39e-83	ZNF683	3	GZMB_TRM
633	4.11e-82	0.568848	0.917	0.673	1.04e-77	DUSP1	3	GZMB_TRM
634	2.95e-82	0.567738	0.485	0.208	7.48e-78	FAM46C	3	GZMB_TRM
635	5.31e-73	0.567338	0.149	0.03	1.35e-68	GFPT2	3	GZMB_TRM
636	1.16e-84	0.565304	0.815	0.536	2.96e-80	MCL1	3	GZMB_TRM
637	4.4e-59	0.560705	0.403	0.184	1.12e-54	NFKBIZ	3	GZMB_TRM
638	2.63e-88	0.552981	0.387	0.137	6.69e-84	ITGA1	3	GZMB_TRM
639	3.39e-99	0.549127	0.516	0.2	8.6e-95	KLRC1	3	GZMB_TRM
640	7.46e-74	0.546397	0.727	0.454	1.89e-69	YPEL5	3	GZMB_TRM
641	8.76e-79	0.544896	0.256	0.075	2.22e-74	PDCD1	3	GZMB_TRM
642	5.98e-78	0.542983	0.985	0.959	1.52e-73	FTH1	3	GZMB_TRM
643	3.16e-71	0.539982	0.785	0.528	8.03e-67	TAGLN2	3	GZMB_TRM
644	5.07e-71	0.536907	0.222	0.063	1.29e-66	IRF4	3	GZMB_TRM
645	3.65e-103	0.534076	0.899	0.658	9.28e-99	CD7	3	GZMB_TRM
646	1.23e-67	0.525196	0.749	0.493	3.12e-63	EZR	3	GZMB_TRM
647	2.58e-70	0.517012	0.641	0.356	6.56e-66	PTGER4	3	GZMB_TRM
648	4.85e-60	0.499696	0.454	0.218	1.23e-55	PDE4B	3	GZMB_TRM
649	4.68e-83	0.495613	0.861	0.662	1.19e-78	CD8A	3	GZMB_TRM
650	1.67e-70	0.493207	0.782	0.525	4.25e-66	LEPROTL1	3	GZMB_TRM
651	0	2.09774	0.793	0.105	0	PRR4	4	PRR4_TRM
652	1.93e-195	1.07505	0.662	0.247	4.91e-191	ANKRD28	4	PRR4_TRM
653	3.92e-176	1.00702	0.577	0.195	9.96e-172	KLRC1	4	PRR4_TRM
654	2.5e-137	0.931604	0.688	0.364	6.35e-133	SAMSN1	4	PRR4_TRM
655	3.74e-76	0.780721	0.466	0.233	9.5e-72	PRDM1	4	PRR4_TRM
656	1.02e-69	0.726432	0.271	0.094	2.6e-65	CXCR6	4	PRR4_TRM
657	8.32e-58	0.696339	0.328	0.147	2.11e-53	SLC7A5	4	PRR4_TRM
658	7.22e-106	0.670984	0.569	0.242	1.83e-101	GZMB	4	PRR4_TRM
659	1.56e-68	0.669905	0.346	0.142	3.96e-64	ITGA1	4	PRR4_TRM
660	4.28e-62	0.662826	0.232	0.077	1.09e-57	SMIM3	4	PRR4_TRM
661	1.29e-155	0.650984	0.98	0.904	3.28e-151	ZFP36L2	4	PRR4_TRM
662	1.37e-144	0.647462	0.982	0.914	3.48e-140	BTG1	4	PRR4_TRM
663	1.95e-91	0.644243	0.691	0.371	4.95e-87	RGS1	4	PRR4_TRM
664	9.71e-97	0.642461	0.874	0.66	2.47e-92	TXNIP	4	PRR4_TRM
665	1.76e-135	0.625718	0.96	0.822	4.47e-131	HSPA8	4	PRR4_TRM
666	3.53e-100	0.625587	0.829	0.573	8.96e-96	H2AFZ	4	PRR4_TRM
667	1.76e-28	0.625442	0.205	0.093	4.47e-24	TRAV21	4	PRR4_TRM
668	2.47e-70	0.621818	0.706	0.509	6.26e-66	ALOX5AP	4	PRR4_TRM
669	3.24e-42	0.621714	0.205	0.079	8.22e-38	DUSP4	4	PRR4_TRM
670	2.98e-64	0.618536	0.191	0.053	7.57e-60	CTLA4	4	PRR4_TRM
671	3.37e-54	0.616015	0.425	0.23	8.56e-50	GABARAPL1	4	PRR4_TRM
672	1.55e-134	0.607725	0.975	0.825	3.92e-130	CCL5	4	PRR4_TRM
673	5.34e-50	0.605304	0.274	0.113	1.36e-45	ZNF683	4	PRR4_TRM
674	4.15e-55	0.602634	0.728	0.521	1.05e-50	ANXA1	4	PRR4_TRM
675	1.3e-56	0.598322	0.317	0.135	3.29e-52	LGALS3	4	PRR4_TRM
676	9.45e-101	0.583632	0.916	0.775	2.4e-96	CXCR4	4	PRR4_TRM
677	8.85e-45	0.57913	0.425	0.243	2.25e-40	CKS2	4	PRR4_TRM
678	1.67e-135	0.574757	0.979	0.879	4.24e-131	SRGN	4	PRR4_TRM
679	5.45e-71	0.570506	0.808	0.616	1.38e-66	BRD2	4	PRR4_TRM
680	4.46e-51	0.554096	0.624	0.441	1.13e-46	HERPUD1	4	PRR4_TRM
681	1.52e-44	0.549912	0.347	0.176	3.86e-40	TGIF1	4	PRR4_TRM
682	3.9e-40	0.539615	0.372	0.208	9.9e-36	PDCL3	4	PRR4_TRM
683	6.41e-39	0.537358	0.29	0.143	1.63e-34	FAM129A	4	PRR4_TRM
684	5.55e-91	0.537134	0.915	0.79	1.41e-86	HSP90AA1	4	PRR4_TRM
685	1.58e-38	0.533055	0.337	0.18	4.02e-34	TUBA1C	4	PRR4_TRM
686	3.57e-52	0.532766	0.654	0.488	9.08e-48	CYTIP	4	PRR4_TRM
687	3.09e-37	0.527762	0.2	0.079	7.84e-33	CEBPD	4	PRR4_TRM
688	5.95e-39	0.525039	0.524	0.376	1.51e-34	TERF2IP	4	PRR4_TRM
689	4.77e-55	0.520496	0.672	0.491	1.21e-50	RSRP1	4	PRR4_TRM
690	4.14e-75	0.519929	0.884	0.758	1.05e-70	HSP90AB1	4	PRR4_TRM
691	3.42e-108	0.509435	0.973	0.899	8.68e-104	UBC	4	PRR4_TRM
692	6.42e-89	0.509283	0.936	0.779	1.63e-84	TSC22D3	4	PRR4_TRM
693	4.38e-32	0.507992	0.254	0.127	1.11e-27	RBPJ	4	PRR4_TRM
694	5.45e-59	0.506956	0.77	0.563	1.38e-54	NFKBIA	4	PRR4_TRM
695	1.69e-35	0.502304	0.213	0.091	4.3e-31	SPRY1	4	PRR4_TRM
696	5.11e-39	0.498573	0.392	0.224	1.3e-34	HSPH1	4	PRR4_TRM
697	1.91e-33	0.495973	0.376	0.216	4.86e-29	CDKN1A	4	PRR4_TRM
698	6.09e-26	0.49582	0.147	0.061	1.55e-21	HPGD	4	PRR4_TRM
699	2.35e-53	0.487212	0.702	0.516	5.96e-49	TUBA1B	4	PRR4_TRM
700	1.71e-48	0.485656	0.667	0.473	4.34e-44	DNAJA1	4	PRR4_TRM
701	4.59e-188	1.31247	0.917	0.375	1.17e-183	RGS1	9	RGS1_TRM
702	5.01e-89	1.1224	0.418	0.115	1.27e-84	ATF3	9	RGS1_TRM
703	2.12e-32	1.08464	0.104	0.02	5.4e-28	TRBV9	9	RGS1_TRM
704	5.1e-109	1.00643	0.522	0.149	1.3e-104	LDLRAD4	9	RGS1_TRM
705	7.78e-119	0.994899	0.938	0.578	1.97e-114	IL7R	9	RGS1_TRM
706	6.09e-45	0.962849	0.133	0.024	1.55e-40	TRBV2	9	RGS1_TRM
707	7.36e-100	0.952108	0.925	0.612	1.87e-95	TNFAIP3	9	RGS1_TRM
708	3.35e-110	0.943582	0.959	0.677	8.5e-106	KLF6	9	RGS1_TRM
709	2.44e-146	0.917325	0.34	0.051	6.18e-142	MSMO1	9	RGS1_TRM
710	2.85e-88	0.912677	0.928	0.593	7.23e-84	FOS	9	RGS1_TRM
711	2.34e-86	0.885107	0.714	0.316	5.94e-82	LINC-PINT	9	RGS1_TRM
712	5.32e-99	0.876967	0.462	0.127	1.35e-94	FDFT1	9	RGS1_TRM
713	8.12e-252	0.87587	0.302	0.021	2.06e-247	GPR34	9	RGS1_TRM
714	4.24e-102	0.861371	0.511	0.143	1.08e-97	ITGA1	9	RGS1_TRM
715	1.28e-113	0.839965	0.979	0.784	3.26e-109	TSC22D3	9	RGS1_TRM
716	3.12e-83	0.826546	0.756	0.365	7.94e-79	PTGER4	9	RGS1_TRM
717	2.04e-77	0.764277	0.605	0.238	5.17e-73	OXNAD1	9	RGS1_TRM
718	3.12e-60	0.759804	0.335	0.098	7.91e-56	HMGCS1	9	RGS1_TRM
719	1.3e-61	0.758643	0.952	0.767	3.3e-57	CD69	9	RGS1_TRM
720	2.75e-103	0.734542	0.273	0.045	7e-99	CD248	9	RGS1_TRM
721	1.13e-74	0.711103	0.954	0.683	2.86e-70	DUSP1	9	RGS1_TRM
722	4.75e-73	0.704105	0.431	0.132	1.21e-68	ABI3	9	RGS1_TRM
723	2.36e-62	0.694375	0.689	0.348	6e-58	CKLF	9	RGS1_TRM
724	6.02e-90	0.684854	0.267	0.048	1.53e-85	LDLR	9	RGS1_TRM
725	2.07e-97	0.680306	0.271	0.046	5.27e-93	CD160	9	RGS1_TRM
726	2.81e-106	0.672604	1	0.916	7.13e-102	BTG1	9	RGS1_TRM
727	0	0.666438	0.184	0.002	0	CCR9	9	RGS1_TRM
728	3.99e-66	0.661589	0.371	0.109	1.01e-61	ARHGEF7	9	RGS1_TRM
729	1.09e-63	0.648323	0.497	0.179	2.76e-59	ITGAE	9	RGS1_TRM
730	4.14e-68	0.644043	0.865	0.543	1.05e-63	COTL1	9	RGS1_TRM
731	2.81e-20	0.639017	0.752	0.571	7.13e-16	JUN	9	RGS1_TRM
732	5.87e-16	0.631789	0.118	0.041	1.49e-11	TRAV12-2	9	RGS1_TRM
733	2.34e-60	0.620255	0.814	0.439	5.95e-56	KLRB1	9	RGS1_TRM
734	8.82e-56	0.617302	0.528	0.209	2.24e-51	CAPG	9	RGS1_TRM
735	8.09e-64	0.612599	0.34	0.094	2.05e-59	TMIGD2	9	RGS1_TRM
736	3.86e-93	0.604189	0.116	0.008	9.81e-89	TRAV35	9	RGS1_TRM
737	2.03e-41	0.585279	0.745	0.466	5.15e-37	YPEL5	9	RGS1_TRM
738	3.92e-30	0.579548	0.406	0.194	9.95e-26	NFKBIZ	9	RGS1_TRM
739	2.96e-70	0.563442	0.203	0.036	7.52e-66	SQLE	9	RGS1_TRM
740	1.34e-35	0.55302	0.505	0.246	3.4e-31	SOCS1	9	RGS1_TRM
741	8.43e-40	0.540586	0.886	0.669	2.14e-35	TXNIP	9	RGS1_TRM
742	3.72e-39	0.534019	0.242	0.075	9.46e-35	SESN1	9	RGS1_TRM
743	1.51e-41	0.51562	0.778	0.49	3.85e-37	CD3G	9	RGS1_TRM
744	5.81e-101	0.496737	0.147	0.013	1.48e-96	IL2	9	RGS1_TRM
745	8.95e-40	0.491619	0.805	0.532	2.27e-35	EVL	9	RGS1_TRM
746	9.62e-25	0.488201	0.35	0.167	2.44e-20	ABLIM1	9	RGS1_TRM
747	9.83e-45	0.482068	0.282	0.086	2.5e-40	SPON2	9	RGS1_TRM
748	4.08e-45	0.479342	0.917	0.669	1.04e-40	CD7	9	RGS1_TRM
749	3.78e-29	0.474871	0.692	0.475	9.61e-25	CD8B	9	RGS1_TRM
750	1.38e-89	0.470516	0.159	0.017	3.5e-85	LZTFL1	9	RGS1_TRM
751	1.53e-25	1.73291	0.416	0.236	3.89e-21	MT1X	12	MT1X_TRM
752	5.13e-20	1.28115	0.222	0.09	1.3e-15	MT1E	12	MT1X_TRM
753	2.88e-10	1.20518	0.219	0.124	7.32e-06	MT1F	12	MT1X_TRM
754	2.43e-88	1.18729	0.911	0.635	6.16e-84	CRIP1	12	MT1X_TRM
755	0.000175695	1.14139	0.473	0.434	1	MT2A	12	MT1X_TRM
756	1.8e-94	1.12042	0.827	0.408	4.58e-90	CREM	12	MT1X_TRM
757	2.42e-52	1.07134	0.427	0.156	6.14e-48	LDLRAD4	12	MT1X_TRM
758	2.88e-76	1.06204	0.497	0.152	7.31e-72	LMNA	12	MT1X_TRM
759	6.75e-52	0.82655	0.7	0.392	1.72e-47	MYADM	12	MT1X_TRM
760	2.41e-126	0.82476	0.189	0.014	6.11e-122	GPR15	12	MT1X_TRM
761	7.23e-51	0.815611	0.746	0.469	1.84e-46	YPEL5	12	MT1X_TRM
762	6.56e-37	0.815584	0.541	0.291	1.67e-32	FAM177A1	12	MT1X_TRM
763	4.03e-48	0.803355	0.968	0.961	1.02e-43	FTH1	12	MT1X_TRM
764	1.1e-39	0.792978	0.632	0.386	2.79e-35	ISG20	12	MT1X_TRM
765	3.43e-32	0.763499	0.5	0.266	8.7e-28	SH2D2A	12	MT1X_TRM
766	3.06e-47	0.761643	0.792	0.543	7.77e-43	TAGLN2	12	MT1X_TRM
767	1.72e-51	0.756836	0.851	0.585	4.36e-47	IL7R	12	MT1X_TRM
768	4.56e-41	0.751813	0.732	0.508	1.16e-36	EZR	12	MT1X_TRM
769	7.78e-52	0.727231	0.868	0.673	1.98e-47	CD7	12	MT1X_TRM
770	1.69e-58	0.700518	0.157	0.022	4.3e-54	THBS1	12	MT1X_TRM
771	3.58e-22	0.698029	0.505	0.315	9.09e-18	NR3C1	12	MT1X_TRM
772	1.39e-33	0.695748	0.249	0.08	3.53e-29	JCHAIN	12	MT1X_TRM
773	6.09e-32	0.646949	0.189	0.051	1.55e-27	SLC16A3	12	MT1X_TRM
774	3.46e-38	0.6441	0.903	0.823	8.8e-34	VIM	12	MT1X_TRM
775	1.36e-23	0.64251	0.33	0.148	3.44e-19	PHLDA1	12	MT1X_TRM
776	2.25e-37	0.637165	0.778	0.53	5.71e-33	ANXA1	12	MT1X_TRM
777	9.14e-17	0.636718	0.37	0.216	2.32e-12	PDCL3	12	MT1X_TRM
778	6.45e-20	0.623104	0.27	0.123	1.64e-15	RELB	12	MT1X_TRM
779	3.86e-35	0.604614	0.754	0.541	9.81e-31	LEPROTL1	12	MT1X_TRM
780	5.52e-19	0.597528	0.178	0.064	1.4e-14	HPGD	12	MT1X_TRM
781	3.33e-18	0.59516	0.284	0.139	8.46e-14	PBX4	12	MT1X_TRM
782	3.96e-25	0.590749	0.143	0.037	1e-20	GFPT2	12	MT1X_TRM
783	3.48e-19	0.560869	0.4	0.225	8.83e-15	PDE4D	12	MT1X_TRM
784	8.83e-23	0.552987	0.138	0.038	2.24e-18	PDE4A	12	MT1X_TRM
785	2.36e-12	0.550862	0.319	0.195	5.99e-08	SERPINB9	12	MT1X_TRM
786	2.36e-11	0.529564	0.197	0.098	5.99e-07	SPRY1	12	MT1X_TRM
787	1.04e-16	0.525866	0.53	0.379	2.65e-12	GPR65	12	MT1X_TRM
788	6e-20	0.523446	0.6	0.426	1.52e-15	SYTL3	12	MT1X_TRM
789	4.01e-18	0.519174	0.549	0.388	1.02e-13	SELK	12	MT1X_TRM
790	4.46e-07	0.517981	0.235	0.152	0.0113321	ISG15	12	MT1X_TRM
791	1.95e-15	0.511604	0.497	0.346	4.96e-11	REL	12	MT1X_TRM
792	2.52e-16	0.502231	0.47	0.306	6.39e-12	JUND	12	MT1X_TRM
793	2.31e-14	0.497776	0.554	0.425	5.86e-10	DDX24	12	MT1X_TRM
794	1.06e-14	0.496311	0.611	0.486	2.7e-10	PGK1	12	MT1X_TRM
795	1.88e-10	0.493935	0.37	0.254	4.78e-06	GSPT1	12	MT1X_TRM
796	1.47e-12	0.491357	0.203	0.098	3.74e-08	PERP	12	MT1X_TRM
797	5.46e-16	0.48409	0.565	0.436	1.39e-11	POLR2L	12	MT1X_TRM
798	3.34e-12	0.480497	0.446	0.328	8.48e-08	NDUFS5	12	MT1X_TRM
799	1.96e-10	0.478182	0.259	0.155	4.97e-06	USP36	12	MT1X_TRM
800	5.4e-11	0.477757	0.37	0.252	1.37e-06	AC092580.4	12	MT1X_TRM
801	2.15e-27	1.82502	0.9	0.445	5.46e-23	NEAT1	21	NABP1_TRM
802	1.79e-34	1.64929	0.617	0.13	4.54e-30	NABP1	21	NABP1_TRM
803	1.64e-25	1.60955	0.7	0.221	4.15e-21	NR4A1	21	NABP1_TRM
804	1.51e-32	1.58528	0.717	0.185	3.83e-28	INTS6	21	NABP1_TRM
805	8.33e-31	1.56478	0.567	0.118	2.12e-26	NEU1	21	NABP1_TRM
806	8.38e-38	1.47361	0.417	0.053	2.13e-33	KCNQ1OT1	21	NABP1_TRM
807	9.99e-13	1.39387	0.517	0.186	2.54e-08	TNF	21	NABP1_TRM
808	4.88e-22	1.38315	0.617	0.191	1.24e-17	IFRD1	21	NABP1_TRM
809	1.37e-24	1.34032	0.383	0.066	3.48e-20	SLC5A3	21	NABP1_TRM
810	7.52e-21	1.34025	0.55	0.158	1.91e-16	SLC20A1	21	NABP1_TRM
811	1.26e-23	1.3308	0.85	0.342	3.19e-19	HSPA1A	21	NABP1_TRM
812	1.39e-26	1.27262	0.683	0.19	3.52e-22	EGR1	21	NABP1_TRM
813	7.07e-18	1.25855	0.8	0.432	1.8e-13	SLC38A2	21	NABP1_TRM
814	3.53e-12	1.23885	0.367	0.11	8.96e-08	CHORDC1	21	NABP1_TRM
815	3.61e-18	1.2311	0.7	0.292	9.18e-14	PPP1R10	21	NABP1_TRM
816	3.12e-14	1.19435	0.7	0.369	7.92e-10	BTG2	21	NABP1_TRM
817	6.94e-16	1.19174	0.567	0.212	1.76e-11	MACF1	21	NABP1_TRM
818	1.02e-11	1.17281	0.433	0.149	2.59e-07	BHLHE40	21	NABP1_TRM
819	2.22e-13	1.15481	0.35	0.094	5.64e-09	LINC01089	21	NABP1_TRM
820	2.08e-12	1.14446	0.433	0.144	5.28e-08	CTD-3252C9.4	21	NABP1_TRM
821	4.09e-23	1.13789	0.967	0.76	1.04e-18	HNRNPA2B1	21	NABP1_TRM
822	9.91e-38	1.13178	0.25	0.019	2.52e-33	HIST2H2BF	21	NABP1_TRM
823	6.8e-47	1.11809	0.2	0.01	1.73e-42	AE000662.92	21	NABP1_TRM
824	1.13e-14	1.10915	0.817	0.449	2.86e-10	FOSB	21	NABP1_TRM
825	0.0950454	1.10874	0.35	0.283	1	XCL1	21	NABP1_TRM
826	2.13e-13	1.1037	0.283	0.061	5.42e-09	MXD1	21	NABP1_TRM
827	8.62e-24	1.08893	0.317	0.047	2.19e-19	PIK3R3	21	NABP1_TRM
828	4.64e-18	1.08771	0.4	0.092	1.18e-13	MED29	21	NABP1_TRM
829	3.31e-12	1.08192	0.65	0.333	8.41e-08	RNF213	21	NABP1_TRM
830	3.03e-12	1.06903	0.8	0.604	7.69e-08	LCP1	21	NABP1_TRM
831	2.35e-15	1.06	0.617	0.236	5.97e-11	HSPH1	21	NABP1_TRM
832	2.16e-12	1.05442	0.5	0.186	5.49e-08	HEXIM1	21	NABP1_TRM
833	4.11e-14	1.049	0.35	0.09	1.04e-09	HIST1H2AC	21	NABP1_TRM
834	9.31e-21	1.04043	0.967	0.793	2.36e-16	MT-ND2	21	NABP1_TRM
835	6.93e-13	1.03867	0.35	0.096	1.76e-08	CD226	21	NABP1_TRM
836	0.0874186	1.03375	0.267	0.202	1	IFNG	21	NABP1_TRM
837	3.17e-10	1.02207	0.633	0.376	8.05e-06	RUNX3	21	NABP1_TRM
838	3e-11	1.01921	0.567	0.248	7.63e-07	TLE4	21	NABP1_TRM
839	3.95e-15	1.0133	0.6	0.246	1e-10	LNPEP	21	NABP1_TRM
840	1.98e-08	1.01269	0.767	0.658	0.000503441	SRSF7	21	NABP1_TRM
841	8.09e-10	1.01202	0.55	0.274	2.05e-05	ATF7IP	21	NABP1_TRM
842	0.297115	1.00627	0.333	0.295	1	XCL2	21	NABP1_TRM
843	1.01e-09	1.0031	0.383	0.138	2.57e-05	BCL2	21	NABP1_TRM
844	1.47e-07	0.998696	0.617	0.394	0.0037412	SQSTM1	21	NABP1_TRM
845	1.43e-09	0.996617	0.2	0.044	3.63e-05	ANK3	21	NABP1_TRM
846	3.63e-14	0.995421	0.4	0.113	9.23e-10	GSK3B	21	NABP1_TRM
847	9.43e-10	0.99432	0.317	0.1	2.4e-05	HCG18	21	NABP1_TRM
848	1.15e-08	0.99128	0.45	0.205	0.000291882	GPRIN3	21	NABP1_TRM
849	5.25e-12	0.989833	0.55	0.241	1.33e-07	CCND2	21	NABP1_TRM
850	9.36e-14	0.988852	0.717	0.321	2.38e-09	HSPA1B	21	NABP1_TRM
851	2.29e-70	2.34806	1	0.322	5.81e-66	STMN1	20	TYMS_TRM
852	0	2.05558	0.797	0.006	0	TYMS	20	TYMS_TRM
853	9.17e-55	2.043	0.949	0.361	2.33e-50	TUBB	20	TYMS_TRM
854	6.43e-76	2.03781	0.937	0.21	1.63e-71	HMGB2	20	TYMS_TRM
855	0	1.78136	0.633	0.003	0	RRM2	20	TYMS_TRM
856	4.3e-28	1.70953	0.684	0.23	1.09e-23	HIST1H4C	20	TYMS_TRM
857	1.09e-37	1.67912	0.987	0.528	2.76e-33	TUBA1B	20	TYMS_TRM
858	0	1.67911	0.696	0.005	0	MKI67	20	TYMS_TRM
859	8.95e-40	1.67234	0.937	0.51	2.27e-35	HMGN2	20	TYMS_TRM
860	1.97e-64	1.66142	0.899	0.21	5e-60	DUT	20	TYMS_TRM
861	0	1.62825	0.671	0.006	0	KIAA0101	20	TYMS_TRM
862	0	1.50897	0.722	0.017	0	NUSAP1	20	TYMS_TRM
863	2.8e-99	1.45911	0.747	0.083	7.11e-95	PCNA	20	TYMS_TRM
864	0	1.4557	0.532	0.009	0	TOP2A	20	TYMS_TRM
865	0	1.41355	0.468	0.003	0	UBE2C	20	TYMS_TRM
866	2.71e-140	1.40234	0.722	0.054	6.88e-136	MCM7	20	TYMS_TRM
867	2.42e-135	1.34419	0.709	0.053	6.14e-131	SMC4	20	TYMS_TRM
868	1.65e-182	1.27358	0.684	0.036	4.18e-178	ATAD2	20	TYMS_TRM
869	0	1.27252	0.595	0.004	0	UHRF1	20	TYMS_TRM
870	4.98e-37	1.24443	1	0.732	1.27e-32	HMGB1	20	TYMS_TRM
871	2.8e-258	1.24129	0.595	0.018	7.11e-254	DHFR	20	TYMS_TRM
872	3.25e-42	1.23607	0.886	0.276	8.26e-38	DEK	20	TYMS_TRM
873	1.89e-21	1.214	0.177	0.021	4.81e-17	TRBV3-1	20	TYMS_TRM
874	3.16e-207	1.17814	0.658	0.029	8.02e-203	MAD2L1	20	TYMS_TRM
875	7.61e-304	1.17773	0.481	0.009	1.93e-299	CENPF	20	TYMS_TRM
876	0	1.15111	0.532	0.004	0	TK1	20	TYMS_TRM
877	0	1.14487	0.443	0.001	0	BIRC5	20	TYMS_TRM
878	0	1.14476	0.57	0.007	0	CENPU	20	TYMS_TRM
879	3.63e-44	1.13603	0.684	0.135	9.23e-40	HLA-DRA	20	TYMS_TRM
880	1.04e-36	1.12765	0.861	0.282	2.64e-32	H2AFV	20	TYMS_TRM
881	0	1.12271	0.532	0.009	0	CDK1	20	TYMS_TRM
882	5.27e-67	1.11806	0.747	0.112	1.34e-62	TMPO	20	TYMS_TRM
883	1.03e-127	1.09665	0.658	0.047	2.62e-123	CENPK	20	TYMS_TRM
884	2.74e-169	1.08896	0.532	0.023	6.95e-165	CENPM	20	TYMS_TRM
885	0	1.08872	0.405	0.001	0	PKMYT1	20	TYMS_TRM
886	1.6e-99	1.08823	0.557	0.044	4.06e-95	TMEM106C	20	TYMS_TRM
887	5.9e-95	1.07525	0.519	0.04	1.5e-90	CKS1B	20	TYMS_TRM
888	3.37e-91	1.06288	0.582	0.052	8.57e-87	MCM3	20	TYMS_TRM
889	0	1.05986	0.418	0.005	0	TPX2	20	TYMS_TRM
890	4.52e-58	1.04463	0.709	0.114	1.15e-53	USP1	20	TYMS_TRM
891	6.99e-298	1.0076	0.494	0.01	1.78e-293	TCF19	20	TYMS_TRM
892	8.81e-42	0.994585	0.772	0.169	2.24e-37	SLBP	20	TYMS_TRM
893	0	0.989397	0.443	0.004	0	ZWINT	20	TYMS_TRM
894	0	0.974033	0.468	0.006	0	CDT1	20	TYMS_TRM
895	4.29e-94	0.964254	0.494	0.036	1.09e-89	MCM5	20	TYMS_TRM
896	1.62e-191	0.960392	0.532	0.02	4.11e-187	EZH2	20	TYMS_TRM
897	6.72e-85	0.957383	0.582	0.054	1.71e-80	LMNB1	20	TYMS_TRM
898	0	0.952259	0.468	0.008	0	CLSPN	20	TYMS_TRM
899	2.67e-30	0.942017	0.696	0.19	6.78e-26	RANBP1	20	TYMS_TRM
900	1.43e-19	0.931233	0.62	0.2	3.63e-15	IFNG	20	TYMS_TRM
901	2.18e-141	1.47567	0.165	0.01	5.53e-137	TRBV12-3	11	TMIGD2_IEL
902	4.91e-110	1.37381	0.277	0.042	1.25e-105	TRBV7-9	11	TMIGD2_IEL
903	3.13e-254	1.22381	0.58	0.085	7.96e-250	TMIGD2	11	TMIGD2_IEL
904	4.93e-148	1.16279	0.81	0.301	1.25e-143	NR3C1	11	TMIGD2_IEL
905	9.37e-143	1.13061	0.551	0.131	2.38e-138	BATF	11	TMIGD2_IEL
906	9.51e-139	0.935437	0.799	0.261	2.41e-134	ANKRD28	11	TMIGD2_IEL
907	3.24e-122	0.879028	0.362	0.063	8.24e-118	TIFA	11	TMIGD2_IEL
908	0	0.871433	0.246	0.006	0	LAYN	11	TMIGD2_IEL
909	3.74e-183	0.871075	0.333	0.035	9.51e-179	CCR6	11	TMIGD2_IEL
910	1.7e-93	0.869585	0.567	0.177	4.31e-89	ITGAE	11	TMIGD2_IEL
911	2.07e-211	0.85202	0.29	0.022	5.27e-207	CHN1	11	TMIGD2_IEL
912	4.15e-109	0.850196	0.656	0.205	1.05e-104	CAPG	11	TMIGD2_IEL
913	7.75e-91	0.843388	0.627	0.213	1.97e-86	ZEB2	11	TMIGD2_IEL
914	1.62e-22	0.811244	0.105	0.027	4.12e-18	TRAV12-3	11	TMIGD2_IEL
915	1.43e-90	0.799273	0.9	0.51	3.62e-86	ALOX5AP	11	TMIGD2_IEL
916	8.44e-90	0.793393	0.897	0.542	2.14e-85	COTL1	11	TMIGD2_IEL
917	9.41e-83	0.792982	0.739	0.323	2.39e-78	CCNH	11	TMIGD2_IEL
918	1.32e-90	0.791877	0.513	0.15	3.36e-86	LDLRAD4	11	TMIGD2_IEL
919	1.65e-112	0.775739	0.223	0.026	4.19e-108	KIR2DL4	11	TMIGD2_IEL
920	2.1e-27	0.744015	0.404	0.199	5.32e-23	AREG	11	TMIGD2_IEL
921	2.4e-65	0.738203	0.638	0.275	6.08e-61	MGAT4A	11	TMIGD2_IEL
922	1.72e-63	0.730671	0.46	0.159	4.36e-59	FKBP5	11	TMIGD2_IEL
923	6.07e-62	0.71505	0.565	0.221	1.54e-57	RNF19A	11	TMIGD2_IEL
924	3.88e-77	0.704993	0.357	0.088	9.85e-73	LIMS1	11	TMIGD2_IEL
925	7.39e-64	0.694296	0.446	0.144	1.88e-59	TRAT1	11	TMIGD2_IEL
926	2.29e-152	0.689446	0.25	0.024	5.82e-148	ENTPD1	11	TMIGD2_IEL
927	6.99e-95	0.68763	0.304	0.055	1.78e-90	CTLA4	11	TMIGD2_IEL
928	9.16e-66	0.683416	0.54	0.196	2.33e-61	GPR171	11	TMIGD2_IEL
929	1.95e-43	0.682881	0.567	0.273	4.95e-39	AIM1	11	TMIGD2_IEL
930	1.09e-54	0.681017	0.638	0.295	2.76e-50	RORA	11	TMIGD2_IEL
931	2.9e-98	0.680997	0.281	0.047	7.37e-94	CD160	11	TMIGD2_IEL
932	2.46e-81	0.665382	0.114	0.009	6.26e-77	IL17A	11	TMIGD2_IEL
933	5.32e-89	0.652784	0.348	0.075	1.35e-84	JCHAIN	11	TMIGD2_IEL
934	3e-72	0.65118	0.321	0.075	7.62e-68	JMY	11	TMIGD2_IEL
935	2.06e-44	0.640283	0.835	0.584	5.23e-40	IL7R	11	TMIGD2_IEL
936	3.33e-71	0.629872	0.815	0.381	8.46e-67	RGS1	11	TMIGD2_IEL
937	2.05e-46	0.619189	0.364	0.124	5.2e-42	CRTAM	11	TMIGD2_IEL
938	1.66e-46	0.616449	0.406	0.149	4.2e-42	ODF2L	11	TMIGD2_IEL
939	4.49e-47	0.609081	0.645	0.32	1.14e-42	LINC-PINT	11	TMIGD2_IEL
940	9.83e-56	0.606728	0.547	0.218	2.5e-51	PDE4D	11	TMIGD2_IEL
941	3e-48	0.601262	0.558	0.245	7.63e-44	SOCS1	11	TMIGD2_IEL
942	1.43e-38	0.597344	0.569	0.286	3.64e-34	ITK	11	TMIGD2_IEL
943	1.71e-42	0.577022	0.703	0.407	4.34e-38	GSTP1	11	TMIGD2_IEL
944	1e-44	0.575776	0.627	0.316	2.54e-40	OSTF1	11	TMIGD2_IEL
945	1.46e-50	0.56805	0.902	0.67	3.7e-46	CD7	11	TMIGD2_IEL
946	2.11e-45	0.565979	0.549	0.243	5.35e-41	AC092580.4	11	TMIGD2_IEL
947	8.04e-155	0.562893	0.154	0.007	2.04e-150	TNS3	11	TMIGD2_IEL
948	4.7e-63	0.555659	0.239	0.05	1.19e-58	IL12RB2	11	TMIGD2_IEL
949	2.29e-37	0.550902	0.317	0.115	5.81e-33	SIRPG	11	TMIGD2_IEL
950	1.97e-119	0.544277	0.176	0.015	4.99e-115	TOX2	11	TMIGD2_IEL
951	0	2.85577	0.84	0.02	0	TRBV7-3	18	TRBV7-3_IEL
952	1.16e-292	2.5983	0.275	0.007	2.95e-288	IL17A	18	TRBV7-3_IEL
953	0	2.44778	0.471	0.01	0	CXCL13	18	TRBV7-3_IEL
954	0	2.23586	0.783	0.045	0	TRAV8-2	18	TRBV7-3_IEL
955	1.2e-187	1.82263	0.811	0.148	3.04e-183	PRR4	18	TRBV7-3_IEL
956	6.61e-110	1.4092	0.844	0.27	1.68e-105	ANKRD28	18	TRBV7-3_IEL
957	8.1e-116	1.25117	0.328	0.035	2.06e-111	CCL20	18	TRBV7-3_IEL
958	4.59e-212	1.2069	0.381	0.025	1.17e-207	CHN1	18	TRBV7-3_IEL
959	7.37e-72	1.17326	0.598	0.181	1.87e-67	FABP5	18	TRBV7-3_IEL
960	3.44e-110	1.16913	0.525	0.096	8.73e-106	TMIGD2	18	TRBV7-3_IEL
961	3.45e-40	1.10756	0.676	0.316	8.77e-36	HSPA1B	18	TRBV7-3_IEL
962	1.83e-45	1.04838	0.738	0.336	4.65e-41	HSPA1A	18	TRBV7-3_IEL
963	6.86e-25	1.01793	0.246	0.072	1.74e-20	CCL3L3	18	TRBV7-3_IEL
964	6.97e-17	0.997711	0.455	0.249	1.77e-12	CCL4L2	18	TRBV7-3_IEL
965	1.03e-24	0.994512	0.869	0.675	2.62e-20	CCL4	18	TRBV7-3_IEL
966	2.6e-71	0.948388	0.48	0.11	6.6e-67	TRGV8	18	TRBV7-3_IEL
967	3.7e-63	0.886734	0.906	0.517	9.41e-59	ALOX5AP	18	TRBV7-3_IEL
968	3.94e-38	0.880895	0.422	0.142	1e-33	BATF	18	TRBV7-3_IEL
969	5.68e-35	0.880292	0.619	0.315	1.44e-30	NR3C1	18	TRBV7-3_IEL
970	5.59e-25	0.871988	0.246	0.073	1.42e-20	MIR155HG	18	TRBV7-3_IEL
971	1.24e-27	0.870575	0.807	0.592	3.15e-23	DDIT4	18	TRBV7-3_IEL
972	1.32e-94	0.863801	0.27	0.029	3.36e-90	KIR2DL4	18	TRBV7-3_IEL
973	2.84e-57	0.863606	0.648	0.218	7.22e-53	KLRC1	18	TRBV7-3_IEL
974	1.34e-57	0.860902	0.967	0.797	3.4e-53	HSP90AA1	18	TRBV7-3_IEL
975	3.98e-94	0.858507	0.262	0.028	1.01e-89	ENTPD1	18	TRBV7-3_IEL
976	3.14e-38	0.855904	0.889	0.61	7.98e-34	ZFP36L1	18	TRBV7-3_IEL
977	1.73e-41	0.851744	0.369	0.103	4.38e-37	CXCR6	18	TRBV7-3_IEL
978	5.03e-39	0.83801	0.598	0.251	1.28e-34	CKS2	18	TRBV7-3_IEL
979	6.45e-15	0.820481	0.373	0.183	1.64e-10	TNF	18	TRBV7-3_IEL
980	8.5e-30	0.809037	0.77	0.491	2.16e-25	CITED2	18	TRBV7-3_IEL
981	3.44e-28	0.806946	0.283	0.086	8.75e-24	SMIM3	18	TRBV7-3_IEL
982	8.8e-43	0.793004	0.451	0.144	2.24e-38	LGALS3	18	TRBV7-3_IEL
983	3.13e-08	0.78997	0.23	0.118	0.000795046	CCL3	18	TRBV7-3_IEL
984	5.39e-35	0.77412	0.66	0.332	1.37e-30	CCNH	18	TRBV7-3_IEL
985	2.71e-39	0.757173	0.504	0.186	6.87e-35	ITGAE	18	TRBV7-3_IEL
986	4.41e-30	0.74561	0.533	0.241	1.12e-25	GABARAPL1	18	TRBV7-3_IEL
987	3.82e-20	0.745323	0.758	0.575	9.69e-16	JUN	18	TRBV7-3_IEL
988	1.19e-24	0.738378	0.533	0.284	3.02e-20	MGAT4A	18	TRBV7-3_IEL
989	2.54e-31	0.72501	0.619	0.322	6.45e-27	OSTF1	18	TRBV7-3_IEL
990	1.97e-19	0.72043	0.34	0.146	5.01e-15	NR4A3	18	TRBV7-3_IEL
991	5.89e-30	0.719453	0.516	0.223	1.5e-25	ZEB2	18	TRBV7-3_IEL
992	4.41e-28	0.710579	0.193	0.044	1.12e-23	CCR6	18	TRBV7-3_IEL
993	2.56e-34	0.699275	0.537	0.216	6.49e-30	CAPG	18	TRBV7-3_IEL
994	2.62e-32	0.69775	0.389	0.133	6.66e-28	RBPJ	18	TRBV7-3_IEL
995	2.23e-42	0.696456	0.885	0.446	5.66e-38	KLRB1	18	TRBV7-3_IEL
996	5.44e-87	0.694273	0.168	0.012	1.38e-82	KIAA1211L	18	TRBV7-3_IEL
997	1.38e-50	0.69398	0.988	0.83	3.51e-46	HSPA8	18	TRBV7-3_IEL
998	1.02e-31	0.692645	0.43	0.156	2.6e-27	SLC7A5	18	TRBV7-3_IEL
999	6.23e-42	0.691053	0.947	0.765	1.58e-37	HSP90AB1	18	TRBV7-3_IEL
1000	5.76e-30	0.679949	0.861	0.591	1.46e-25	ID2	18	TRBV7-3_IEL
1001	4.19e-117	1.73406	0.858	0.297	1.06e-112	LTB	17	SLC4A10_MAIT
1002	1.98e-69	1.7101	0.259	0.036	5.03e-65	CCL20	17	SLC4A10_MAIT
1003	0	1.42021	0.51	0.008	0	SLC4A10	17	SLC4A10_MAIT
1004	6.79e-117	1.34465	0.482	0.078	1.72e-112	NCR3	17	SLC4A10_MAIT
1005	1.89e-79	1.11069	0.964	0.572	4.79e-75	NFKBIA	17	SLC4A10_MAIT
1006	1.29e-67	1.11036	0.623	0.194	3.27e-63	NFKBIZ	17	SLC4A10_MAIT
1007	1.74e-70	1.11033	0.879	0.446	4.43e-66	KLRB1	17	SLC4A10_MAIT
1008	2.07e-82	1.04764	0.433	0.081	5.24e-78	CEBPD	17	SLC4A10_MAIT
1009	2.48e-88	0.81106	0.283	0.034	6.3e-84	TRAV1-2	17	SLC4A10_MAIT
1010	2.28e-72	0.808961	0.287	0.042	5.8e-68	CCR6	17	SLC4A10_MAIT
1011	2.31e-43	0.807124	0.567	0.207	5.87e-39	TTC39C	17	SLC4A10_MAIT
1012	7.01e-32	0.806524	0.692	0.377	1.78e-27	GPR65	17	SLC4A10_MAIT
1013	1.06e-31	0.778659	0.474	0.181	2.69e-27	TNF	17	SLC4A10_MAIT
1014	2.62e-39	0.734537	0.328	0.085	6.66e-35	CD83	17	SLC4A10_MAIT
1015	1.36e-68	0.730206	0.275	0.041	3.45e-64	TNFRSF25	17	SLC4A10_MAIT
1016	5.01e-32	0.716721	0.397	0.138	1.27e-27	NFKB1	17	SLC4A10_MAIT
1017	1.55e-33	0.715396	0.899	0.619	3.93e-29	TNFAIP3	17	SLC4A10_MAIT
1018	2.32e-32	0.696409	0.482	0.18	5.9e-28	BIRC3	17	SLC4A10_MAIT
1019	9.56e-12	0.688363	0.231	0.101	2.43e-07	BCL2A1	17	SLC4A10_MAIT
1020	1.72e-42	0.676637	0.263	0.055	4.36e-38	ICAM1	17	SLC4A10_MAIT
1021	1.64e-61	0.671152	0.235	0.033	4.18e-57	CD40LG	17	SLC4A10_MAIT
1022	6.13e-16	0.639788	0.259	0.102	1.56e-11	IER3	17	SLC4A10_MAIT
1023	4.73e-23	0.626485	0.927	0.771	1.2e-18	CD69	17	SLC4A10_MAIT
1024	2.66e-24	0.617427	0.449	0.191	6.75e-20	ZC3H12A	17	SLC4A10_MAIT
1025	1.3e-33	0.60941	0.919	0.587	3.3e-29	IL7R	17	SLC4A10_MAIT
1026	1.53e-29	0.608149	0.312	0.094	3.89e-25	AQP3	17	SLC4A10_MAIT
1027	4.93e-27	0.585175	0.393	0.145	1.25e-22	BHLHE40	17	SLC4A10_MAIT
1028	1.49e-49	0.572167	0.211	0.032	3.79e-45	DPP4	17	SLC4A10_MAIT
1029	1.68e-57	0.570124	0.202	0.026	4.26e-53	LST1	17	SLC4A10_MAIT
1030	1.74e-23	0.5626	0.34	0.123	4.42e-19	RELB	17	SLC4A10_MAIT
1031	9.16e-19	0.561079	0.421	0.197	2.33e-14	STAT1	17	SLC4A10_MAIT
1032	2.78e-20	0.553542	0.393	0.168	7.07e-16	KDM6B	17	SLC4A10_MAIT
1033	5.5e-23	0.553525	0.117	0.021	1.4e-18	TRBV6-1	17	SLC4A10_MAIT
1034	1.57e-24	0.54191	0.287	0.091	3.99e-20	NFKB2	17	SLC4A10_MAIT
1035	9.51e-25	0.54181	0.259	0.077	2.41e-20	SLAMF1	17	SLC4A10_MAIT
1036	1.05e-22	0.535946	0.385	0.149	2.67e-18	PHLDA1	17	SLC4A10_MAIT
1037	8.59e-20	0.527566	0.555	0.302	2.18e-15	SPOCK2	17	SLC4A10_MAIT
1038	7.03e-28	0.520735	0.457	0.173	1.79e-23	IFNGR1	17	SLC4A10_MAIT
1039	1.21e-18	0.516803	0.381	0.164	3.07e-14	BCL3	17	SLC4A10_MAIT
1040	8.45e-95	0.500247	0.158	0.009	2.15e-90	IL23R	17	SLC4A10_MAIT
1041	1.26e-22	0.494987	0.259	0.082	3.21e-18	NINJ1	17	SLC4A10_MAIT
1042	5.09e-19	0.480385	0.445	0.201	1.29e-14	KLRG1	17	SLC4A10_MAIT
1043	1.52e-27	0.476916	0.15	0.028	3.85e-23	KLRF1	17	SLC4A10_MAIT
1044	4.14e-29	0.461992	0.988	0.801	1.05e-24	S100A4	17	SLC4A10_MAIT
1045	2.94e-54	0.458082	0.109	0.008	7.45e-50	FEZ1	17	SLC4A10_MAIT
1046	7.97e-116	0.457891	0.134	0.005	2.03e-111	IL4I1	17	SLC4A10_MAIT
1047	5.86e-15	0.457833	0.547	0.303	1.49e-10	RORA	17	SLC4A10_MAIT
1048	9.37e-14	0.453082	0.64	0.419	2.38e-09	IRF1	17	SLC4A10_MAIT
1049	2.96e-13	0.449926	0.364	0.178	7.52e-09	SATB1	17	SLC4A10_MAIT
1050	3.43e-13	0.446262	0.429	0.227	8.72e-09	NFE2L2	17	SLC4A10_MAIT

## Sheet: Table S24
Table S24. List of TFs information for each subpopulation of CD4 T cell, related to Figure 2.
	p_val	avg_logFC	p_val_adj	TF (number of target genes)	cluster	cell type
1	2.43356e-108	0.093999	4.06404e-106	MYC (1731g)	5	LINC00861_TN
2	4.44773e-75	0.0780772	7.4277e-73	LEF1 (14g)	5	LINC00861_TN
3	9.10762e-71	0.0746915	1.52097e-68	UQCRB (33g)	5	LINC00861_TN
4	2.7894e-97	0.070256	4.6583e-95	TCF7 (30g)	5	LINC00861_TN
5	2.04474e-70	0.0631412	3.41471e-68	MAX (1887g)	5	LINC00861_TN
6	4.1852e-63	0.0385195	6.98929e-61	ELF2 (1605g)	5	LINC00861_TN
7	2.78579e-42	0.0354342	4.65228e-40	FLI1 (1553g)	5	LINC00861_TN
8	3.31087e-36	0.0328735	5.52916e-34	XBP1 (20g)	5	LINC00861_TN
9	1.97954e-37	0.0315722	3.30583e-35	RAD21 (2756g)	5	LINC00861_TN
10	6.16708e-34	0.0277333	1.0299e-31	KDM5A (1578g)	5	LINC00861_TN
11	6.42233e-25	0.0275085	1.07253e-22	ETS1 (2580g)	5	LINC00861_TN
12	4.00041e-86	0.0269049	6.68069e-84	IKZF1 (255g)	5	LINC00861_TN
13	1.70616e-55	0.0224894	2.84928e-53	KLF2 (130g)	5	LINC00861_TN
14	3.87172e-46	0.0220583	6.46578e-44	CEBPB (583g)	5	LINC00861_TN
15	2.33244e-41	0.0196653	3.89518e-39	GTF2F1 (1024g)	5	LINC00861_TN
16	5.10166e-38	0.0174576	8.51978e-36	FOXP1 (66g)	5	LINC00861_TN
17	1.92481e-17	0.0155402	3.21444e-15	HDAC2 (1201g)	5	LINC00861_TN
18	1.15472e-27	0.0104088	1.92838e-25	PML (854g)	5	LINC00861_TN
19	4.94059e-06	0.00992854	0.000825078	BCLAF1 (1987g)	5	LINC00861_TN
20	1.63951e-25	0.00888926	2.73798e-23	ELK4 (857g)	5	LINC00861_TN
21	5.34309e-19	0.0083708	8.92296e-17	ATF1 (769g)	5	LINC00861_TN
22	2.56916e-05	0.00651102	0.00429049	STAT5B (11g)	5	LINC00861_TN
23	1.86953e-15	0.00576401	3.12212e-13	GABPA (743g)	5	LINC00861_TN
24	9.27593e-14	0.00522792	1.54908e-11	ATF6B (360g)	5	LINC00861_TN
25	9.46083e-08	0.0050492	1.57996e-05	SIN3A (777g)	5	LINC00861_TN
26	3.78564e-14	0.00501204	6.32202e-12	SMARCC2 (158g)	5	LINC00861_TN
27	1.69314e-09	0.00469558	2.82754e-07	ETV6 (745g)	5	LINC00861_TN
28	5.17917e-11	0.00465848	8.64921e-09	THAP1 (385g)	5	LINC00861_TN
29	8.44346e-06	0.0044364	0.00141006	TBP (17g)	5	LINC00861_TN
30	2.31365e-08	0.00408371	3.86379e-06	MLX (264g)	5	LINC00861_TN
31	2.93327e-10	0.00400704	4.89855e-08	ZNF91 (275g)	5	LINC00861_TN
32	1.7242e-11	0.00347452	2.87942e-09	NR2C2 (413g)	5	LINC00861_TN
33	3.02323e-09	0.00334331	5.0488e-07	IRF9 (409g)	5	LINC00861_TN
34	1.87483e-07	0.00295593	3.13096e-05	TAF1 (556g)	5	LINC00861_TN
35	7.4641e-05	0.00275162	0.012465	STAT5A (173g)	5	LINC00861_TN
36	3.44147e-05	0.00271412	0.00574725	ZNF143 (119g)	5	LINC00861_TN
37	6.81059e-60	0.0956998	1.13737e-57	GTF2B (12g)	1	STMN1_TCM
38	1.36222e-11	0.0508836	2.2749e-09	JUNB (11g)	1	STMN1_TCM
39	2.27693e-22	0.0481124	3.80247e-20	UQCRB (33g)	1	STMN1_TCM
40	8.20519e-52	0.0418559	1.37027e-49	KLF10 (34g)	1	STMN1_TCM
41	3.73728e-27	0.0332637	6.24125e-25	STAT3 (21g)	1	STMN1_TCM
42	1.33602e-24	0.0292485	2.23115e-22	LEF1 (14g)	1	STMN1_TCM
43	2.48494e-73	0.0283644	4.14986e-71	CHD2 (831g)	1	STMN1_TCM
44	2.8481e-25	0.0238048	4.75632e-23	TCF7 (30g)	1	STMN1_TCM
45	9.14127e-11	0.0181203	1.52659e-08	MYC (1731g)	1	STMN1_TCM
46	1.00502e-26	0.0172018	1.67838e-24	TGIF1 (108g)	1	STMN1_TCM
47	1.06129e-27	0.0152776	1.77235e-25	TRIM28 (29g)	1	STMN1_TCM
48	7.64083e-52	0.0149784	1.27602e-49	ETV6 (745g)	1	STMN1_TCM
49	1.57321e-31	0.0146153	2.62725e-29	FOXP1 (66g)	1	STMN1_TCM
50	1.40109e-17	0.0138216	2.33983e-15	YY1 (1187g)	1	STMN1_TCM
51	7.82945e-53	0.0135642	1.30752e-50	MXI1 (368g)	1	STMN1_TCM
52	4.09902e-26	0.0134122	6.84536e-24	ATF4 (356g)	1	STMN1_TCM
53	4.81692e-22	0.00995	8.04426e-20	ZBTB7A (35g)	1	STMN1_TCM
54	2.49298e-17	0.00991847	4.16328e-15	IKZF1 (255g)	1	STMN1_TCM
55	2.61004e-08	0.00972366	4.35876e-06	EGR1 (305g)	1	STMN1_TCM
56	3.3619e-08	0.00823896	5.61437e-06	POLR2A (926g)	1	STMN1_TCM
57	2.25757e-23	0.00712739	3.77014e-21	RCOR1 (461g)	1	STMN1_TCM
58	7.55247e-06	0.00694653	0.00126126	NFATC1 (13g)	1	STMN1_TCM
59	7.4396e-18	0.00644681	1.24241e-15	EP300 (619g)	1	STMN1_TCM
60	7.64327e-11	0.00626866	1.27643e-08	PHF8 (46g)	1	STMN1_TCM
61	4.50413e-06	0.00622185	0.00075219	IKZF2 (14g)	1	STMN1_TCM
62	7.24665e-06	0.0054195	0.00121019	BACH2 (11g)	1	STMN1_TCM
63	1.22397e-11	0.00540996	2.04403e-09	ATF2 (436g)	1	STMN1_TCM
64	0.000105065	0.00520581	0.0175458	TGIF2 (17g)	1	STMN1_TCM
65	1.93573e-07	0.00517892	3.23267e-05	TBL1XR1 (25g)	1	STMN1_TCM
66	8.7512e-06	0.0051211	0.00146145	MEF2A (16g)	1	STMN1_TCM
67	9.90113e-08	0.00501693	1.65349e-05	TFE3 (62g)	1	STMN1_TCM
68	2.26499e-05	0.00496327	0.00378253	RXRB (12g)	1	STMN1_TCM
69	1.30406e-14	0.00487462	2.17778e-12	RBBP5 (485g)	1	STMN1_TCM
70	5.40916e-06	0.00392718	0.000903329	HCFC1 (25g)	1	STMN1_TCM
71	8.69481e-05	0.00368943	0.0145203	ZEB1 (32g)	1	STMN1_TCM
72	5.67747e-06	0.00302127	0.000948138	NFKB1 (115g)	1	STMN1_TCM
73	0.00012613	0.00278604	0.0210638	GABPA (743g)	1	STMN1_TCM
74	4.21099e-13	0.0419904	7.03236e-11	GTF2B (12g)	3	KLF2_TCM
75	2.40601e-11	0.0355146	4.01804e-09	UQCRB (33g)	3	KLF2_TCM
76	2.00679e-07	0.0181097	3.35134e-05	STAT3 (21g)	3	KLF2_TCM
77	1.80872e-06	0.0141789	0.000302056	MAX (1887g)	3	KLF2_TCM
78	2.24508e-11	0.0132338	3.74928e-09	TCF7 (30g)	3	KLF2_TCM
79	1.20841e-10	0.0104459	2.01805e-08	CEBPB (583g)	3	KLF2_TCM
80	3.40365e-05	0.010311	0.0056841	MYC (1731g)	3	KLF2_TCM
81	1.08919e-13	0.0100441	1.81894e-11	CHD2 (831g)	3	KLF2_TCM
82	1.79943e-05	0.00789875	0.00300505	ELF1 (1651g)	3	KLF2_TCM
83	3.64975e-05	0.00580209	0.00609508	LEF1 (14g)	3	KLF2_TCM
84	8.85564e-11	0.00519559	1.47889e-08	ETV6 (745g)	3	KLF2_TCM
85	2.36353e-08	0.00484213	3.94709e-06	NFE2L2 (119g)	3	KLF2_TCM
86	2.34867e-05	0.00465977	0.00392228	IKZF1 (255g)	3	KLF2_TCM
87	0.000141089	0.0041242	0.0235619	CEBPZ (644g)	3	KLF2_TCM
88	5.48756e-36	0.0616567	9.16423e-34	MYC (1731g)	11	ITGB1_TN/CM
89	3.23326e-29	0.0509849	5.39955e-27	MAX (1887g)	11	ITGB1_TN/CM
90	3.91551e-15	0.0429725	6.5389e-13	UQCRB (33g)	11	ITGB1_TN/CM
91	8.68123e-31	0.041154	1.44976e-28	FLI1 (1553g)	11	ITGB1_TN/CM
92	2.68039e-36	0.0388149	4.47625e-34	ELF2 (1605g)	11	ITGB1_TN/CM
93	2.92922e-33	0.0383396	4.8918e-31	KDM5A (1578g)	11	ITGB1_TN/CM
94	1.74608e-22	0.0352639	2.91595e-20	ETS1 (2580g)	11	ITGB1_TN/CM
95	1.4449e-21	0.031562	2.41299e-19	RAD21 (2756g)	11	ITGB1_TN/CM
96	1.39145e-18	0.0258311	2.32372e-16	TCF7 (30g)	11	ITGB1_TN/CM
97	1.39743e-37	0.0242489	2.33371e-35	KLF2 (130g)	11	ITGB1_TN/CM
98	3.60591e-11	0.0229568	6.02187e-09	LEF1 (14g)	11	ITGB1_TN/CM
99	3.5554e-16	0.0219802	5.93752e-14	HDAC2 (1201g)	11	ITGB1_TN/CM
100	1.03336e-20	0.0185176	1.72572e-18	GTF2F1 (1024g)	11	ITGB1_TN/CM
101	1.88042e-28	0.0182714	3.1403e-26	IKZF1 (255g)	11	ITGB1_TN/CM
102	1.5905e-09	0.0176497	2.65613e-07	BCLAF1 (1987g)	11	ITGB1_TN/CM
103	2.59094e-16	0.012664	4.32687e-14	IRF3 (796g)	11	ITGB1_TN/CM
104	5.67963e-07	0.0118792	9.48499e-05	GABPB1 (1202g)	11	ITGB1_TN/CM
105	3.15825e-06	0.0118149	0.000527428	XBP1 (20g)	11	ITGB1_TN/CM
106	3.25258e-13	0.0116234	5.43181e-11	ELK3 (1074g)	11	ITGB1_TN/CM
107	2.5186e-08	0.0113052	4.20606e-06	YY1 (1187g)	11	ITGB1_TN/CM
108	4.52484e-21	0.011207	7.55648e-19	STAT1 (331g)	11	ITGB1_TN/CM
109	2.03334e-18	0.0107622	3.39568e-16	SIN3A (777g)	11	ITGB1_TN/CM
110	2.74629e-07	0.0103419	4.58631e-05	CEBPB (583g)	11	ITGB1_TN/CM
111	3.68046e-13	0.00865381	6.14638e-11	PML (854g)	11	ITGB1_TN/CM
112	2.35716e-06	0.0084094	0.000393645	E2F4 (1313g)	11	ITGB1_TN/CM
113	1.2688e-17	0.00825087	2.11889e-15	THAP1 (385g)	11	ITGB1_TN/CM
114	2.27519e-19	0.00756898	3.79957e-17	ZNF91 (275g)	11	ITGB1_TN/CM
115	0.000192349	0.00748673	0.0321222	CTCF (1475g)	11	ITGB1_TN/CM
116	5.97415e-11	0.00682601	9.97683e-09	ATF1 (769g)	11	ITGB1_TN/CM
117	1.08077e-07	0.00554566	1.80489e-05	ELK4 (857g)	11	ITGB1_TN/CM
118	3.54376e-09	0.00506471	5.91808e-07	ATF6B (360g)	11	ITGB1_TN/CM
119	0.000148115	0.0048973	0.0247353	IRF2 (30g)	11	ITGB1_TN/CM
120	8.80938e-06	0.00461804	0.00147117	IRF1 (269g)	11	ITGB1_TN/CM
121	6.423e-08	0.0045336	1.07264e-05	MLX (264g)	11	ITGB1_TN/CM
122	8.25459e-08	0.00437828	1.37852e-05	SMARCC2 (158g)	11	ITGB1_TN/CM
123	1.75636e-09	0.00413316	2.93312e-07	IRF9 (409g)	11	ITGB1_TN/CM
124	2.10319e-30	0.0534515	3.51233e-28	FLI1 (1553g)	4	GZMK_TEM
125	3.58247e-19	0.0504089	5.98273e-17	MYC (1731g)	4	GZMK_TEM
126	1.95389e-18	0.047206	3.263e-16	MAX (1887g)	4	GZMK_TEM
127	1.94411e-30	0.0458669	3.24666e-28	KDM5A (1578g)	4	GZMK_TEM
128	3.48943e-20	0.0405364	5.82734e-18	ETS1 (2580g)	4	GZMK_TEM
129	2.59519e-26	0.0390356	4.33397e-24	ELF2 (1605g)	4	GZMK_TEM
130	5.61716e-21	0.0381636	9.38066e-19	RAD21 (2756g)	4	GZMK_TEM
131	2.94044e-05	0.0320064	0.00491053	UQCRB (33g)	4	GZMK_TEM
132	2.8674e-15	0.0280007	4.78855e-13	BCLAF1 (1987g)	4	GZMK_TEM
133	3.78672e-20	0.0238129	6.32382e-18	GTF2F1 (1024g)	4	GZMK_TEM
134	2.36279e-12	0.0229515	3.94586e-10	HDAC2 (1201g)	4	GZMK_TEM
135	1.17143e-18	0.0216917	1.95628e-16	E2F4 (1313g)	4	GZMK_TEM
136	2.81434e-18	0.0196378	4.69994e-16	ELK3 (1074g)	4	GZMK_TEM
137	1.64269e-12	0.0191458	2.74328e-10	CTCF (1475g)	4	GZMK_TEM
138	1.38133e-29	0.0188852	2.30683e-27	STAT1 (331g)	4	GZMK_TEM
139	3.43371e-09	0.0178113	5.7343e-07	GABPB1 (1202g)	4	GZMK_TEM
140	2.87919e-15	0.0174897	4.80824e-13	KLF2 (130g)	4	GZMK_TEM
141	1.0947e-16	0.0155568	1.82815e-14	IRF3 (796g)	4	GZMK_TEM
142	1.66794e-13	0.0138629	2.78546e-11	IKZF1 (255g)	4	GZMK_TEM
143	9.19819e-06	0.0118806	0.0015361	YY1 (1187g)	4	GZMK_TEM
144	9.94943e-14	0.0117784	1.66156e-11	PML (854g)	4	GZMK_TEM
145	1.70547e-09	0.00990561	2.84814e-07	SIN3A (777g)	4	GZMK_TEM
146	6.60389e-05	0.00939271	0.0110285	CEBPB (583g)	4	GZMK_TEM
147	6.14402e-11	0.00936342	1.02605e-08	TBX21 (191g)	4	GZMK_TEM
148	3.30128e-12	0.00821623	5.51313e-10	ATF6B (360g)	4	GZMK_TEM
149	1.12595e-08	0.00797846	1.88034e-06	IRF1 (269g)	4	GZMK_TEM
150	1.69163e-09	0.00724117	2.82502e-07	THAP1 (385g)	4	GZMK_TEM
151	1.14894e-08	0.00615509	1.91874e-06	MLX (264g)	4	GZMK_TEM
152	0.000114105	0.00410733	0.0190555	ZNF91 (275g)	4	GZMK_TEM
153	1.96552e-122	0.0657425	3.28242e-120	NFATC2 (16g)	8	NKG7_Th1
154	1.16489e-139	0.0546505	1.94537e-137	TBX21 (191g)	8	NKG7_Th1
155	7.68081e-96	0.0267524	1.28269e-93	IRF1 (269g)	8	NKG7_Th1
156	6.305e-12	0.0243969	1.05293e-09	KLF10 (34g)	8	NKG7_Th1
157	5.97182e-16	0.0225841	9.97293e-14	FLI1 (1553g)	8	NKG7_Th1
158	5.35537e-85	0.0217907	8.94346e-83	KLF3 (102g)	8	NKG7_Th1
159	3.71034e-28	0.019886	6.19626e-26	POLR2A (926g)	8	NKG7_Th1
160	1.2082e-41	0.0190038	2.01769e-39	PRDM1 (668g)	8	NKG7_Th1
161	1.78786e-31	0.0189575	2.98572e-29	E2F4 (1313g)	8	NKG7_Th1
162	1.89416e-39	0.0182644	3.16325e-37	KLF2 (130g)	8	NKG7_Th1
163	1.6941e-32	0.0169281	2.82915e-30	RELA (21g)	8	NKG7_Th1
164	8.78833e-17	0.0163523	1.46765e-14	ZBTB7B (10g)	8	NKG7_Th1
165	3.33452e-51	0.0154737	5.56864e-49	STAT1 (331g)	8	NKG7_Th1
166	2.16876e-07	0.0125272	3.62183e-05	KDM5A (1578g)	8	NKG7_Th1
167	1.59373e-05	0.0118684	0.00266153	JUN (539g)	8	NKG7_Th1
168	1.25281e-08	0.011615	2.09219e-06	MYBL1 (12g)	8	NKG7_Th1
169	2.04119e-08	0.0110188	3.40878e-06	EGR1 (305g)	8	NKG7_Th1
170	6.18962e-16	0.0103067	1.03367e-13	ELK3 (1074g)	8	NKG7_Th1
171	1.41798e-14	0.00967376	2.36803e-12	KLF13 (34g)	8	NKG7_Th1
172	9.00187e-07	0.00884329	0.000150331	NFKB2 (75g)	8	NKG7_Th1
173	3.7973e-06	0.00802458	0.000634149	SP2 (16g)	8	NKG7_Th1
174	1.8916e-10	0.00786884	3.15898e-08	MAFF (421g)	8	NKG7_Th1
175	5.23659e-11	0.00778259	8.7451e-09	IRF3 (796g)	8	NKG7_Th1
176	9.29648e-07	0.00767422	0.000155251	BHLHE40 (35g)	8	NKG7_Th1
177	2.42935e-05	0.00753921	0.00405702	BCL3 (43g)	8	NKG7_Th1
178	2.5314e-17	0.00687868	4.22744e-15	IRF4 (152g)	8	NKG7_Th1
179	3.99806e-12	0.00671053	6.67676e-10	SIN3A (777g)	8	NKG7_Th1
180	1.70679e-13	0.00490698	2.85033e-11	IRF9 (409g)	8	NKG7_Th1
181	1.87213e-12	0.00488207	3.12645e-10	ETS2 (600g)	8	NKG7_Th1
182	0.000129418	0.00466268	0.0216128	ZBTB7A (35g)	8	NKG7_Th1
183	2.04558e-17	0.0045911	3.41612e-15	ZBED1 (115g)	8	NKG7_Th1
184	0.000199324	0.00294875	0.0332871	SMARCA4 (39g)	8	NKG7_Th1
185	5.78316e-05	0.00278622	0.00965788	PSMD12 (47g)	8	NKG7_Th1
186	0.000100506	0.00273774	0.0167845	ZNF91 (275g)	8	NKG7_Th1
187	9.19243e-72	0.0486821	1.53514e-69	BATF (38g)	9	CTLA4_Treg
188	8.81822e-33	0.0474055	1.47264e-30	RORA (23g)	9	CTLA4_Treg
189	1.26269e-53	0.0397685	2.10869e-51	ELF1 (1651g)	9	CTLA4_Treg
190	4.56372e-59	0.039675	7.62141e-57	ARID5B (22g)	9	CTLA4_Treg
191	8.58308e-33	0.0374536	1.43337e-30	MAF (10g)	9	CTLA4_Treg
192	1.51001e-72	0.0363513	2.52171e-70	PRDM1 (668g)	9	CTLA4_Treg
193	1.20582e-51	0.032936	2.01373e-49	IKZF2 (14g)	9	CTLA4_Treg
194	1.37223e-23	0.0286174	2.29162e-21	CREM (691g)	9	CTLA4_Treg
195	5.59523e-11	0.0281076	9.34404e-09	STAT3 (21g)	9	CTLA4_Treg
196	9.52636e-37	0.0245516	1.5909e-34	FOXP3 (18g)	9	CTLA4_Treg
197	1.3653e-41	0.0242898	2.28006e-39	FOXN2 (37g)	9	CTLA4_Treg
198	6.19042e-20	0.0238855	1.0338e-17	TRPS1 (10g)	9	CTLA4_Treg
199	5.52145e-39	0.0236983	9.22083e-37	CTCF (1475g)	9	CTLA4_Treg
200	3.35483e-26	0.0226583	5.60257e-24	REL (384g)	9	CTLA4_Treg
201	3.87782e-17	0.0223258	6.47596e-15	ATF3 (958g)	9	CTLA4_Treg
202	1.15008e-55	0.0205225	1.92064e-53	NR3C1 (553g)	9	CTLA4_Treg
203	2.82627e-13	0.0191996	4.71988e-11	JUND (705g)	9	CTLA4_Treg
204	2.16675e-40	0.0187103	3.61848e-38	KDM5B (1285g)	9	CTLA4_Treg
205	9.80112e-47	0.0186795	1.63679e-44	IRF3 (796g)	9	CTLA4_Treg
206	1.35764e-51	0.0180756	2.26725e-49	BACH1 (528g)	9	CTLA4_Treg
207	1.67353e-40	0.0174976	2.7948e-38	ARNTL (89g)	9	CTLA4_Treg
208	2.40576e-21	0.0162281	4.01762e-19	TGIF1 (108g)	9	CTLA4_Treg
209	1.06459e-38	0.0137188	1.77787e-36	IRF4 (152g)	9	CTLA4_Treg
210	3.81303e-18	0.0125906	6.36776e-16	KLF6 (179g)	9	CTLA4_Treg
211	2.85678e-09	0.0122026	4.77081e-07	POLR2A (926g)	9	CTLA4_Treg
212	2.76268e-25	0.0115121	4.61367e-23	ETV6 (745g)	9	CTLA4_Treg
213	2.81607e-06	0.0114008	0.000470283	NFATC1 (13g)	9	CTLA4_Treg
214	1.25466e-22	0.0107228	2.09529e-20	EP300 (619g)	9	CTLA4_Treg
215	8.49297e-15	0.0106032	1.41833e-12	FOXP1 (66g)	9	CTLA4_Treg
216	2.62371e-13	0.0104585	4.38159e-11	E2F4 (1313g)	9	CTLA4_Treg
217	1.10733e-09	0.0101495	1.84924e-07	FOXO1 (16g)	9	CTLA4_Treg
218	0.000175825	0.0100047	0.0293628	FOS (403g)	9	CTLA4_Treg
219	6.49851e-09	0.00937568	1.08525e-06	TGIF2 (17g)	9	CTLA4_Treg
220	6.26588e-12	0.00916761	1.0464e-09	RFX1 (10g)	9	CTLA4_Treg
221	5.00576e-09	0.0090399	8.35962e-07	RELB (229g)	9	CTLA4_Treg
222	6.47026e-19	0.00902947	1.08053e-16	USF2 (127g)	9	CTLA4_Treg
223	2.11694e-06	0.0089653	0.00035353	GABPB1 (1202g)	9	CTLA4_Treg
224	1.84334e-05	0.00872445	0.00307839	NR1H2 (12g)	9	CTLA4_Treg
225	1.58489e-16	0.00836909	2.64676e-14	TAF1 (556g)	9	CTLA4_Treg
226	4.76813e-08	0.00817717	7.96277e-06	CHD2 (831g)	9	CTLA4_Treg
227	6.565e-05	0.00805025	0.0109635	NR1D2 (13g)	9	CTLA4_Treg
228	3.24165e-14	0.00775213	5.41355e-12	ATF2 (436g)	9	CTLA4_Treg
229	7.58664e-11	0.00722116	1.26697e-08	ELK4 (857g)	9	CTLA4_Treg
230	7.83067e-06	0.00671285	0.00130772	TBL1XR1 (25g)	9	CTLA4_Treg
231	2.25258e-08	0.006541	3.76181e-06	IRF1 (269g)	9	CTLA4_Treg
232	1.38419e-10	0.00601694	2.31159e-08	RCOR1 (461g)	9	CTLA4_Treg
233	0.000142217	0.00579987	0.0237503	ETS1 (2580g)	9	CTLA4_Treg
234	1.25173e-10	0.00548106	2.09039e-08	NRF1 (568g)	9	CTLA4_Treg
235	2.23287e-13	0.00529141	3.72889e-11	MLX (264g)	9	CTLA4_Treg
236	1.28305e-08	0.00525857	2.1427e-06	MXD4 (114g)	9	CTLA4_Treg
237	0.00017253	0.0052566	0.0288125	ATF4 (356g)	9	CTLA4_Treg
238	2.87739e-15	0.00524079	4.80524e-13	HOXB2 (289g)	9	CTLA4_Treg
239	1.14908e-05	0.0052196	0.00191896	NFKB1 (115g)	9	CTLA4_Treg
240	1.52764e-06	0.00512196	0.000255116	PML (854g)	9	CTLA4_Treg
241	2.42361e-08	0.00490328	4.04743e-06	TAF7 (234g)	9	CTLA4_Treg
242	4.41236e-06	0.00422041	0.000736864	ETV3 (369g)	9	CTLA4_Treg
243	0.000161615	0.0038784	0.0269897	ATF1 (769g)	9	CTLA4_Treg
244	2.80729e-06	0.00382907	0.000468818	SREBF2 (133g)	9	CTLA4_Treg
245	6.68123e-05	0.00379956	0.0111577	NR2C2 (413g)	9	CTLA4_Treg
246	4.24443e-05	0.00369087	0.00708819	ZNF91 (275g)	9	CTLA4_Treg
247	6.84709e-07	0.00364918	0.000114346	THAP1 (385g)	9	CTLA4_Treg
248	8.0479e-06	0.00343075	0.001344	STAT5A (173g)	9	CTLA4_Treg
249	0.000286744	0.00316473	0.0478862	CEBPG (11g)	9	CTLA4_Treg
250	0.000264485	0.00273152	0.044169	ATF6B (360g)	9	CTLA4_Treg
251	3.95303e-42	0.124784	6.60156e-40	JUNB (11g)	2	TNF_TRM
252	4.54284e-75	0.0667631	7.58654e-73	KLF10 (34g)	2	TNF_TRM
253	2.99539e-19	0.0514994	5.0023e-17	GTF2B (12g)	2	TNF_TRM
254	1.85176e-56	0.0341584	3.09244e-54	EGR1 (305g)	2	TNF_TRM
255	7.11682e-22	0.0254337	1.18851e-19	JUN (539g)	2	TNF_TRM
256	1.33498e-23	0.0239782	2.22941e-21	FOSB (329g)	2	TNF_TRM
257	9.24472e-35	0.0208174	1.54387e-32	POLR2A (926g)	2	TNF_TRM
258	1.89072e-36	0.0171442	3.1575e-34	ATF4 (356g)	2	TNF_TRM
259	1.44208e-10	0.0165072	2.40827e-08	FOS (403g)	2	TNF_TRM
260	1.09434e-15	0.0151228	1.82756e-13	CEBPD (137g)	2	TNF_TRM
261	1.50331e-31	0.0149445	2.51053e-29	MAFF (421g)	2	TNF_TRM
262	6.26174e-25	0.0142358	1.04571e-22	TRIM28 (29g)	2	TNF_TRM
263	1.0133e-14	0.0126221	1.69221e-12	TGIF1 (108g)	2	TNF_TRM
264	8.08616e-13	0.0122156	1.35039e-10	BCL3 (43g)	2	TNF_TRM
265	2.58092e-10	0.0116315	4.31014e-08	NR1D1 (10g)	2	TNF_TRM
266	9.25949e-05	0.00883532	0.0154634	HDAC2 (1201g)	2	TNF_TRM
267	2.20047e-05	0.00860024	0.00367479	FOSL2 (259g)	2	TNF_TRM
268	6.78067e-06	0.00846605	0.00113237	RUNX3 (25g)	2	TNF_TRM
269	0.000179783	0.00817859	0.0300238	ZBTB7B (10g)	2	TNF_TRM
270	1.50933e-07	0.00761988	2.52058e-05	CHD2 (831g)	2	TNF_TRM
271	1.33309e-09	0.00724042	2.22627e-07	RARA (10g)	2	TNF_TRM
272	2.7893e-20	0.00720435	4.65814e-18	MXI1 (368g)	2	TNF_TRM
273	1.45762e-10	0.00623795	2.43422e-08	ZBTB7A (35g)	2	TNF_TRM
274	2.10099e-07	0.00485024	3.50865e-05	ATF5 (147g)	2	TNF_TRM
275	1.77593e-07	0.00428635	2.9658e-05	ETV3 (369g)	2	TNF_TRM
276	4.83339e-07	0.00426485	8.07175e-05	NFKB1 (115g)	2	TNF_TRM
277	4.88218e-07	0.00417316	8.15324e-05	ATF2 (436g)	2	TNF_TRM
278	8.32902e-07	0.00344392	0.000139095	RCOR1 (461g)	2	TNF_TRM
279	9.67209e-05	0.00323307	0.0161524	CREB3 (24g)	2	TNF_TRM
280	1.50284e-79	0.0538729	2.50974e-77	CREM (691g)	6	LMNA_TRM
281	6.9182e-72	0.045772	1.15534e-69	JUND (705g)	6	LMNA_TRM
282	4.97908e-63	0.0428293	8.31506e-61	ATF3 (958g)	6	LMNA_TRM
283	2.35442e-77	0.0408626	3.93188e-75	FOSL2 (259g)	6	LMNA_TRM
284	8.41604e-88	0.0397986	1.40548e-85	RELB (229g)	6	LMNA_TRM
285	1.12876e-72	0.0391648	1.88503e-70	REL (384g)	6	LMNA_TRM
286	3.52177e-60	0.0383524	5.88136e-58	FOS (403g)	6	LMNA_TRM
287	1.07142e-53	0.0343067	1.78927e-51	ELF1 (1651g)	6	LMNA_TRM
288	2.14136e-05	0.0327553	0.00357607	JUNB (11g)	6	LMNA_TRM
289	3.97133e-58	0.0323912	6.63211e-56	CEBPD (137g)	6	LMNA_TRM
290	4.03426e-45	0.0307506	6.73721e-43	FOSB (329g)	6	LMNA_TRM
291	2.02085e-45	0.0302422	3.37482e-43	NFKB2 (75g)	6	LMNA_TRM
292	4.90154e-34	0.0292121	8.18557e-32	JUN (539g)	6	LMNA_TRM
293	2.67705e-26	0.0251545	4.47067e-24	RORA (23g)	6	LMNA_TRM
294	1.39085e-27	0.0207886	2.32271e-25	RUNX3 (25g)	6	LMNA_TRM
295	1.10529e-40	0.0200553	1.84583e-38	KLF6 (179g)	6	LMNA_TRM
296	3.42528e-12	0.0140347	5.72022e-10	NR1H2 (12g)	6	LMNA_TRM
297	6.11889e-32	0.0135533	1.02185e-29	NR3C1 (553g)	6	LMNA_TRM
298	1.85478e-13	0.0132879	3.09748e-11	BCL3 (43g)	6	LMNA_TRM
299	2.21997e-33	0.0111883	3.70735e-31	BACH1 (528g)	6	LMNA_TRM
300	3.78448e-08	0.0108498	6.32008e-06	GABPB1 (1202g)	6	LMNA_TRM
301	3.94869e-11	0.0106219	6.59431e-09	BHLHE40 (35g)	6	LMNA_TRM
302	6.80052e-09	0.00968653	1.13569e-06	CEBPB (583g)	6	LMNA_TRM
303	2.69801e-09	0.00868017	4.50568e-07	MYBL1 (12g)	6	LMNA_TRM
304	4.63422e-21	0.00859237	7.73915e-19	ATF5 (147g)	6	LMNA_TRM
305	8.23771e-24	0.00858975	1.3757e-21	ETV3 (369g)	6	LMNA_TRM
306	1.53816e-12	0.00812102	2.56872e-10	MAFF (421g)	6	LMNA_TRM
307	1.96666e-08	0.00803327	3.28431e-06	RELA (21g)	6	LMNA_TRM
308	7.56202e-07	0.00798973	0.000126286	NR1D2 (13g)	6	LMNA_TRM
309	4.35479e-07	0.00752233	7.2725e-05	TGIF1 (108g)	6	LMNA_TRM
310	7.88437e-06	0.00738826	0.00131669	FOXO3 (12g)	6	LMNA_TRM
311	6.21222e-14	0.00700422	1.03744e-11	NFE2L2 (119g)	6	LMNA_TRM
312	0.000121633	0.00635106	0.0203127	EGR1 (305g)	6	LMNA_TRM
313	7.29865e-09	0.00628396	1.21887e-06	CEBPZ (644g)	6	LMNA_TRM
314	1.29118e-07	0.00600922	2.15626e-05	ARNTL (89g)	6	LMNA_TRM
315	6.00273e-05	0.00568287	0.0100246	ATF4 (356g)	6	LMNA_TRM
316	3.9368e-09	0.00523865	6.57446e-07	NFKB1 (115g)	6	LMNA_TRM
317	1.42185e-15	0.0678407	2.37449e-13	JUNB (11g)	7	MT1E_TRM
318	4.34896e-65	0.0495855	7.26276e-63	CREM (691g)	7	MT1E_TRM
319	8.1424e-64	0.0456514	1.35978e-61	JUND (705g)	7	MT1E_TRM
320	9.40582e-76	0.0439433	1.57077e-73	EGR1 (305g)	7	MT1E_TRM
321	1.04186e-59	0.0423243	1.7399e-57	JUN (539g)	7	MT1E_TRM
322	2.60077e-66	0.0409989	4.34329e-64	FOSB (329g)	7	MT1E_TRM
323	1.06502e-61	0.0398856	1.77859e-59	FOS (403g)	7	MT1E_TRM
324	5.19652e-65	0.0383241	8.67819e-63	FOSL2 (259g)	7	MT1E_TRM
325	2.37166e-45	0.037455	3.96067e-43	ATF3 (958g)	7	MT1E_TRM
326	3.57014e-55	0.0294432	5.96213e-53	RELB (229g)	7	MT1E_TRM
327	3.5963e-68	0.0240489	6.00582e-66	MAFF (421g)	7	MT1E_TRM
328	1.74577e-32	0.0237175	2.91544e-30	CEBPD (137g)	7	MT1E_TRM
329	1.55715e-26	0.0217998	2.60044e-24	REL (384g)	7	MT1E_TRM
330	5.572e-15	0.015442	9.30524e-13	NFKB2 (75g)	7	MT1E_TRM
331	1.8108e-19	0.0148504	3.02403e-17	POLR2A (926g)	7	MT1E_TRM
332	1.51039e-10	0.0139054	2.52234e-08	NR1D1 (10g)	7	MT1E_TRM
333	1.61468e-41	0.0132903	2.69652e-39	ETV3 (369g)	7	MT1E_TRM
334	3.55447e-23	0.0132193	5.93596e-21	CREB3 (24g)	7	MT1E_TRM
335	7.447e-23	0.0131146	1.24365e-20	ATF4 (356g)	7	MT1E_TRM
336	1.15056e-05	0.0127634	0.00192144	KLF10 (34g)	7	MT1E_TRM
337	4.79906e-14	0.0123574	8.01443e-12	TGIF1 (108g)	7	MT1E_TRM
338	2.78458e-10	0.012034	4.65025e-08	RUNX3 (25g)	7	MT1E_TRM
339	4.5253e-29	0.0108711	7.55724e-27	ATF5 (147g)	7	MT1E_TRM
340	6.42244e-12	0.0102383	1.07255e-09	KLF6 (179g)	7	MT1E_TRM
341	2.91464e-08	0.0100899	4.86745e-06	BCL3 (43g)	7	MT1E_TRM
342	1.77988e-23	0.00981145	2.9724e-21	BACH1 (528g)	7	MT1E_TRM
343	4.07794e-20	0.00736409	6.81016e-18	MXI1 (368g)	7	MT1E_TRM
344	4.09252e-16	0.00724985	6.83451e-14	NFKB1 (115g)	7	MT1E_TRM
345	2.29953e-13	0.00641987	3.84021e-11	NFE2L2 (119g)	7	MT1E_TRM
346	1.15883e-15	0.0062689	1.93525e-13	RCOR1 (461g)	7	MT1E_TRM
347	9.77915e-05	0.00390454	0.0163312	SP2 (16g)	7	MT1E_TRM
348	4.91325e-46	0.0396875	8.20512e-44	ATF3 (958g)	10	RGS1_TRM
349	6.98648e-49	0.0386892	1.16674e-46	ELF1 (1651g)	10	RGS1_TRM
350	8.56252e-28	0.0291033	1.42994e-25	JUND (705g)	10	RGS1_TRM
351	4.55926e-30	0.0278569	7.61396e-28	FOS (403g)	10	RGS1_TRM
352	7.83865e-27	0.0275722	1.30905e-24	BCLAF1 (1987g)	10	RGS1_TRM
353	7.25312e-27	0.0272215	1.21127e-24	JUN (539g)	10	RGS1_TRM
354	1.40131e-55	0.0268524	2.34018e-53	KLF6 (179g)	10	RGS1_TRM
355	1.12836e-53	0.0260775	1.88436e-51	PRDM1 (668g)	10	RGS1_TRM
356	1.02965e-31	0.0257654	1.71952e-29	REL (384g)	10	RGS1_TRM
357	1.90738e-28	0.0253036	3.18532e-26	GABPB1 (1202g)	10	RGS1_TRM
358	7.37739e-20	0.024679	1.23202e-17	RORA (23g)	10	RGS1_TRM
359	1.39241e-55	0.0240267	2.32533e-53	NR3C1 (553g)	10	RGS1_TRM
360	9.57576e-28	0.0217686	1.59915e-25	CEBPD (137g)	10	RGS1_TRM
361	1.24238e-49	0.0213549	2.07478e-47	KDM5B (1285g)	10	RGS1_TRM
362	6.46757e-13	0.0209467	1.08008e-10	CREM (691g)	10	RGS1_TRM
363	4.73944e-34	0.0206209	7.91486e-32	BATF (38g)	10	RGS1_TRM
364	4.13614e-26	0.0194321	6.90736e-24	CTCF (1475g)	10	RGS1_TRM
365	8.20241e-20	0.0194186	1.3698e-17	FOSL2 (259g)	10	RGS1_TRM
366	7.76353e-20	0.0179571	1.29651e-17	NFKB2 (75g)	10	RGS1_TRM
367	5.36368e-15	0.0169123	8.95735e-13	RUNX3 (25g)	10	RGS1_TRM
368	8.70252e-37	0.0165458	1.45332e-34	ARNTL (89g)	10	RGS1_TRM
369	1.20855e-21	0.0161056	2.01829e-19	BHLHE40 (35g)	10	RGS1_TRM
370	6.42607e-11	0.0157906	1.07315e-08	FOSB (329g)	10	RGS1_TRM
371	3.01398e-20	0.0156238	5.03334e-18	RELB (229g)	10	RGS1_TRM
372	1.78391e-30	0.0144639	2.97914e-28	CEBPZ (644g)	10	RGS1_TRM
373	4.80903e-11	0.0143916	8.03109e-09	KDM5A (1578g)	10	RGS1_TRM
374	1.08223e-06	0.0130246	0.000180732	ETS1 (2580g)	10	RGS1_TRM
375	2.56591e-13	0.0124938	4.28508e-11	E2F4 (1313g)	10	RGS1_TRM
376	4.78757e-07	0.0123649	7.99524e-05	RAD21 (2756g)	10	RGS1_TRM
377	6.18027e-06	0.0106322	0.0010321	STAT3 (21g)	10	RGS1_TRM
378	9.9041e-08	0.0100289	1.65398e-05	MYBL1 (12g)	10	RGS1_TRM
379	6.25439e-24	0.00930845	1.04448e-21	STAT1 (331g)	10	RGS1_TRM
380	4.21787e-24	0.0091359	7.04384e-22	TBX21 (191g)	10	RGS1_TRM
381	5.42082e-08	0.00866818	9.05277e-06	GTF2F1 (1024g)	10	RGS1_TRM
382	0.000109801	0.00844431	0.0183368	FLI1 (1553g)	10	RGS1_TRM
383	6.59132e-14	0.0063874	1.10075e-11	IRF4 (152g)	10	RGS1_TRM
384	2.37347e-06	0.00515775	0.000396369	IRF3 (796g)	10	RGS1_TRM
385	5.02053e-06	0.0046321	0.000838428	TAF7 (234g)	10	RGS1_TRM
386	1.38325e-06	0.00437466	0.000231002	ETV3 (369g)	10	RGS1_TRM
387	2.1805e-07	0.00394272	3.64143e-05	ETS2 (600g)	10	RGS1_TRM
388	5.49663e-05	0.00323808	0.00917937	IRF1 (269g)	10	RGS1_TRM
389	6.6743e-05	0.00254548	0.0111461	HOXB2 (289g)	10	RGS1_TRM

## Sheet: Table S25
Table S25. List of TFs information for each subpopulation of CD8 T cells, related to Figure 2.
	p_val	avg_logFC	p_val_adj	TF (number of target genes)	cluster	cell type
1	1.89082e-131	0.110867	2.91186e-129	TCF7 (16g)	13	SELL_TN
2	1.0269e-133	0.107788	1.58143e-131	MYC (732g)	13	SELL_TN
3	1.66852e-95	0.106758	2.56952e-93	LEF1 (12g)	13	SELL_TN
4	1.12519e-107	0.09699	1.73279e-105	UQCRB (30g)	13	SELL_TN
5	2.39499e-107	0.0794073	3.68829e-105	FOXP1 (18g)	13	SELL_TN
6	6.77777e-131	0.0722463	1.04378e-128	UBTF (1093g)	13	SELL_TN
7	6.37806e-96	0.060927	9.82221e-94	FLI1 (1417g)	13	SELL_TN
8	1.32976e-105	0.0592961	2.04783e-103	ETS1 (2295g)	13	SELL_TN
9	2.00961e-110	0.0395861	3.09479e-108	BACH2 (229g)	13	SELL_TN
10	2.40933e-51	0.0381676	3.71037e-49	KLF2 (19g)	13	SELL_TN
11	1.52543e-57	0.0366226	2.34916e-55	ELF2 (1317g)	13	SELL_TN
12	1.26525e-56	0.0362697	1.94849e-54	RAD21 (2931g)	13	SELL_TN
13	6.13821e-95	0.0329233	9.45284e-93	CREB1 (704g)	13	SELL_TN
14	1.0297e-50	0.0312211	1.58574e-48	BCLAF1 (1634g)	13	SELL_TN
15	3.56562e-113	0.0302655	5.49105e-111	IKZF1 (521g)	13	SELL_TN
16	8.23705e-107	0.0218287	1.26851e-104	SREBF1 (577g)	13	SELL_TN
17	4.39913e-53	0.021631	6.77466e-51	GTF2F1 (819g)	13	SELL_TN
18	1.30235e-73	0.0212623	2.00562e-71	MAX (39g)	13	SELL_TN
19	1.041e-53	0.0192487	1.60315e-51	KLF3 (40g)	13	SELL_TN
20	3.58533e-22	0.0171427	5.5214e-20	HDAC2 (1486g)	13	SELL_TN
21	6.49857e-12	0.0165148	1.00078e-09	STAT3 (12g)	13	SELL_TN
22	4.30982e-31	0.0158489	6.63712e-29	REST (861g)	13	SELL_TN
23	4.41684e-54	0.0158215	6.80193e-52	SP3 (447g)	13	SELL_TN
24	1.16214e-57	0.0141417	1.78969e-55	XBP1 (155g)	13	SELL_TN
25	4.27327e-36	0.0109026	6.58084e-34	SIN3A (686g)	13	SELL_TN
26	6.56773e-29	0.0100396	1.01143e-26	KDM5A (288g)	13	SELL_TN
27	5.80042e-35	0.0100266	8.93265e-33	HCFC1 (858g)	13	SELL_TN
28	3.49061e-30	0.00975192	5.37554e-28	RELA (318g)	13	SELL_TN
29	7.0405e-30	0.00950617	1.08424e-27	ZNF91 (215g)	13	SELL_TN
30	1.43644e-11	0.00913295	2.21212e-09	SMARCA4 (1536g)	13	SELL_TN
31	7.55634e-15	0.00864572	1.16368e-12	TCF12 (85g)	13	SELL_TN
32	5.52148e-08	0.00710921	8.50307e-06	E2F4 (1542g)	13	SELL_TN
33	2.55022e-23	0.00630111	3.92734e-21	TFDP2 (378g)	13	SELL_TN
34	1.27204e-06	0.00541199	0.000195894	GABPB1 (646g)	13	SELL_TN
35	4.30369e-05	0.00526278	0.00662769	SUZ12 (1305g)	13	SELL_TN
36	3.65482e-15	0.00502103	5.62843e-13	PATZ1 (173g)	13	SELL_TN
37	7.50586e-14	0.00500521	1.1559e-11	GABPA (685g)	13	SELL_TN
38	9.95322e-05	0.00480245	0.015328	PURA (10g)	13	SELL_TN
39	1.82766e-08	0.00413584	2.8146e-06	IRF3 (420g)	13	SELL_TN
40	7.68716e-08	0.00405442	1.18382e-05	STAT1 (361g)	13	SELL_TN
41	2.80738e-07	0.00391798	4.32337e-05	MLX (201g)	13	SELL_TN
42	9.43594e-09	0.00391109	1.45313e-06	TBP (90g)	13	SELL_TN
43	4.91043e-09	0.00382224	7.56206e-07	ELK4 (680g)	13	SELL_TN
44	3.05388e-06	0.00364305	0.000470297	SETDB1 (46g)	13	SELL_TN
45	7.27034e-12	0.0036198	1.11963e-09	TAF1 (553g)	13	SELL_TN
46	1.94767e-07	0.00346795	2.99941e-05	PML (682g)	13	SELL_TN
47	9.49743e-09	0.0034529	1.4626e-06	CUX1 (282g)	13	SELL_TN
48	4.95235e-10	0.00344872	7.62662e-08	THAP1 (310g)	13	SELL_TN
49	3.00859e-08	0.00271507	4.63322e-06	IRF9 (279g)	13	SELL_TN
50	3.00619e-08	0.00265342	4.62953e-06	ZNF76 (406g)	13	SELL_TN
51	4.8461e-05	0.00198479	0.007463	ELK3 (131g)	13	SELL_TN
52	6.36486e-05	0.00194383	0.00980189	NFYB (270g)	13	SELL_TN
53	0.000193803	0.00194128	0.0298456	SMARCC2 (24g)	13	SELL_TN
54	5.40482e-88	0.0885004	8.32343e-86	UQCRB (30g)	14	KLF2_TN/CM
55	1.89697e-72	0.0798022	2.92134e-70	LEF1 (12g)	14	KLF2_TN/CM
56	4.20984e-95	0.0754462	6.48316e-93	MYC (732g)	14	KLF2_TN/CM
57	5.61027e-104	0.0695339	8.63981e-102	TCF7 (16g)	14	KLF2_TN/CM
58	3.87097e-94	0.0615942	5.9613e-92	FOXP1 (18g)	14	KLF2_TN/CM
59	1.50249e-78	0.0534684	2.31383e-76	KLF2 (19g)	14	KLF2_TN/CM
60	4.97335e-58	0.0352587	7.65896e-56	UBTF (1093g)	14	KLF2_TN/CM
61	5.05408e-96	0.0346124	7.78328e-94	BACH2 (229g)	14	KLF2_TN/CM
62	9.61701e-48	0.0333369	1.48102e-45	ETS1 (2295g)	14	KLF2_TN/CM
63	5.46234e-16	0.0259887	8.41201e-14	STAT3 (12g)	14	KLF2_TN/CM
64	5.3342e-32	0.0235493	8.21467e-30	CHD2 (1263g)	14	KLF2_TN/CM
65	2.0893e-12	0.0149985	3.21753e-10	FLI1 (1417g)	14	KLF2_TN/CM
66	8.76403e-40	0.0146393	1.34966e-37	KLF3 (40g)	14	KLF2_TN/CM
67	5.02118e-12	0.0140642	7.73261e-10	BCLAF1 (1634g)	14	KLF2_TN/CM
68	2.42408e-55	0.0124615	3.73308e-53	SREBF1 (577g)	14	KLF2_TN/CM
69	2.84404e-30	0.0123137	4.37982e-28	IKZF1 (521g)	14	KLF2_TN/CM
70	2.25102e-08	0.0114195	3.46657e-06	RAD21 (2931g)	14	KLF2_TN/CM
71	2.4051e-19	0.0108359	3.70385e-17	CREB1 (704g)	14	KLF2_TN/CM
72	3.65433e-25	0.010784	5.62767e-23	MAX (39g)	14	KLF2_TN/CM
73	2.34664e-13	0.00952958	3.61383e-11	GTF2F1 (819g)	14	KLF2_TN/CM
74	6.78515e-20	0.00919092	1.04491e-17	SP3 (447g)	14	KLF2_TN/CM
75	2.16326e-05	0.00816548	0.00333142	YY1 (1080g)	14	KLF2_TN/CM
76	2.75327e-06	0.00622542	0.000424004	TGIF2 (121g)	14	KLF2_TN/CM
77	5.73658e-17	0.00602841	8.83433e-15	XBP1 (155g)	14	KLF2_TN/CM
78	9.10454e-05	0.00542773	0.014021	CEBPZ (791g)	14	KLF2_TN/CM
79	1.18234e-12	0.00511939	1.8208e-10	NFKB1 (107g)	14	KLF2_TN/CM
80	3.13058e-09	0.00491792	4.8211e-07	RELA (318g)	14	KLF2_TN/CM
81	0.000274354	0.00455013	0.0422505	STAT5A (16g)	14	KLF2_TN/CM
82	1.10983e-10	0.00362492	1.70914e-08	ZNF274 (111g)	14	KLF2_TN/CM
83	3.04961e-05	0.00352616	0.0046964	KDM5A (288g)	14	KLF2_TN/CM
84	2.12734e-05	0.00307283	0.0032761	CEBPG (16g)	14	KLF2_TN/CM
85	0.000184615	0.00238844	0.0284306	HCFC1 (858g)	14	KLF2_TN/CM
86	1.3284e-05	0.00225477	0.00204573	PATZ1 (173g)	14	KLF2_TN/CM
87	8.05965e-83	0.0884437	1.24119e-80	LEF1 (12g)	8	LEF1_TN/CM
88	1.9927e-103	0.0843948	3.06876e-101	MYC (732g)	8	LEF1_TN/CM
89	1.21991e-110	0.0793102	1.87866e-108	TCF7 (16g)	8	LEF1_TN/CM
90	1.24583e-72	0.0792225	1.91858e-70	UQCRB (30g)	8	LEF1_TN/CM
91	4.00374e-93	0.0631131	6.16576e-91	FOXP1 (18g)	8	LEF1_TN/CM
92	1.11381e-31	0.0530235	1.71526e-29	GTF2B (27g)	8	LEF1_TN/CM
93	9.07472e-47	0.0503933	1.39751e-44	STAT3 (12g)	8	LEF1_TN/CM
94	3.87711e-54	0.0405786	5.97076e-52	KLF2 (19g)	8	LEF1_TN/CM
95	1.70468e-103	0.0380917	2.62521e-101	BACH2 (229g)	8	LEF1_TN/CM
96	2.44421e-62	0.0354451	3.76408e-60	CHD2 (1263g)	8	LEF1_TN/CM
97	1.54921e-46	0.0294732	2.38578e-44	UBTF (1093g)	8	LEF1_TN/CM
98	1.18143e-22	0.0289193	1.81941e-20	KLF10 (29g)	8	LEF1_TN/CM
99	7.92774e-33	0.0269847	1.22087e-30	ETS1 (2295g)	8	LEF1_TN/CM
100	1.52918e-39	0.0250671	2.35494e-37	POLR2A (1011g)	8	LEF1_TN/CM
101	3.42483e-20	0.023666	5.27423e-18	ATF4 (21g)	8	LEF1_TN/CM
102	2.22986e-20	0.0176826	3.43398e-18	YY1 (1080g)	8	LEF1_TN/CM
103	7.26139e-81	0.0166572	1.11825e-78	SREBF1 (577g)	8	LEF1_TN/CM
104	5.17204e-45	0.0149927	7.96495e-43	MAX (39g)	8	LEF1_TN/CM
105	4.21292e-29	0.0117063	6.4879e-27	MXI1 (89g)	8	LEF1_TN/CM
106	6.71261e-27	0.0112905	1.03374e-24	IKZF1 (521g)	8	LEF1_TN/CM
107	4.15767e-16	0.0111685	6.40281e-14	TGIF2 (121g)	8	LEF1_TN/CM
108	1.11089e-25	0.0106294	1.71077e-23	RB1 (524g)	8	LEF1_TN/CM
109	7.71991e-25	0.010342	1.18887e-22	KLF3 (40g)	8	LEF1_TN/CM
110	4.24671e-24	0.0100424	6.53994e-22	SP3 (447g)	8	LEF1_TN/CM
111	9.54114e-31	0.00997146	1.46934e-28	RBBP5 (761g)	8	LEF1_TN/CM
112	2.17471e-07	0.00839043	3.34906e-05	EGR2 (16g)	8	LEF1_TN/CM
113	0.000129037	0.00827815	0.0198717	BCLAF1 (1634g)	8	LEF1_TN/CM
114	5.10682e-06	0.00743067	0.00078645	ZBTB2 (21g)	8	LEF1_TN/CM
115	4.19607e-24	0.00669341	6.46194e-22	ZNF274 (111g)	8	LEF1_TN/CM
116	5.7289e-06	0.00640895	0.00088225	SUZ12 (1305g)	8	LEF1_TN/CM
117	5.3281e-10	0.00567614	8.20527e-08	EZH2 (24g)	8	LEF1_TN/CM
118	5.94133e-10	0.00558171	9.14965e-08	CLOCK (53g)	8	LEF1_TN/CM
119	1.40647e-09	0.00538288	2.16597e-07	ATF1 (608g)	8	LEF1_TN/CM
120	2.50045e-07	0.00535133	3.85069e-05	TAF7 (136g)	8	LEF1_TN/CM
121	2.47913e-12	0.00523689	3.81786e-10	SIN3A (686g)	8	LEF1_TN/CM
122	2.56846e-13	0.00501718	3.95543e-11	SP1 (118g)	8	LEF1_TN/CM
123	1.98244e-06	0.0049942	0.000305295	POLE3 (108g)	8	LEF1_TN/CM
124	2.02759e-05	0.00442984	0.00312249	CREB1 (704g)	8	LEF1_TN/CM
125	2.39281e-07	0.00364732	3.68493e-05	RCOR1 (337g)	8	LEF1_TN/CM
126	8.31976e-09	0.00362921	1.28124e-06	NFKB1 (107g)	8	LEF1_TN/CM
127	6.02739e-10	0.00351634	9.28218e-08	CUX1 (282g)	8	LEF1_TN/CM
128	1.65871e-10	0.00333179	2.55441e-08	PATZ1 (173g)	8	LEF1_TN/CM
129	0.000125307	0.003219	0.0192972	ZEB1 (18g)	8	LEF1_TN/CM
130	1.68659e-06	0.0025687	0.000259734	ELK3 (131g)	8	LEF1_TN/CM
131	0.000192183	0.00256526	0.0295962	FOXJ2 (64g)	8	LEF1_TN/CM
132	2.82275e-47	0.11561	4.34703e-45	EGR1 (20g)	19	GADD45B_TN/CM
133	5.88591e-41	0.108007	9.0643e-39	JUNB (13g)	19	GADD45B_TN/CM
134	5.83568e-54	0.0673858	8.98695e-52	DDIT3 (27g)	19	GADD45B_TN/CM
135	1.54243e-38	0.0664113	2.37534e-36	UQCRB (30g)	19	GADD45B_TN/CM
136	2.14153e-59	0.062567	3.29796e-57	MYC (732g)	19	GADD45B_TN/CM
137	2.99036e-47	0.0445303	4.60515e-45	TCF7 (16g)	19	GADD45B_TN/CM
138	6.58594e-18	0.0384579	1.01424e-15	LEF1 (12g)	19	GADD45B_TN/CM
139	6.13482e-39	0.0342293	9.44762e-37	FOXP1 (18g)	19	GADD45B_TN/CM
140	2.20399e-24	0.0303374	3.39414e-22	ATF4 (21g)	19	GADD45B_TN/CM
141	1.74763e-18	0.0291948	2.69135e-16	STAT3 (12g)	19	GADD45B_TN/CM
142	1.72127e-13	0.0241649	2.65075e-11	KLF10 (29g)	19	GADD45B_TN/CM
143	1.22421e-43	0.0226409	1.88529e-41	BACH2 (229g)	19	GADD45B_TN/CM
144	4.98932e-18	0.0193266	7.68356e-16	POLR2A (1011g)	19	GADD45B_TN/CM
145	2.85441e-56	0.0158599	4.3958e-54	SREBF1 (577g)	19	GADD45B_TN/CM
146	1.64169e-26	0.0118127	2.5282e-24	MXI1 (89g)	19	GADD45B_TN/CM
147	6.4069e-06	0.0106023	0.000986663	KLF2 (19g)	19	GADD45B_TN/CM
148	6.17787e-06	0.0105295	0.000951392	EGR2 (16g)	19	GADD45B_TN/CM
149	2.44383e-14	0.00819318	3.7635e-12	MAX (39g)	19	GADD45B_TN/CM
150	2.71864e-09	0.00723412	4.18671e-07	STAT5A (16g)	19	GADD45B_TN/CM
151	1.24612e-21	0.00717218	1.91903e-19	ZNF274 (111g)	19	GADD45B_TN/CM
152	5.1001e-12	0.0070032	7.85415e-10	CLOCK (53g)	19	GADD45B_TN/CM
153	3.89292e-07	0.0056479	5.99509e-05	IKZF1 (521g)	19	GADD45B_TN/CM
154	2.56433e-05	0.00500205	0.00394907	KLF3 (40g)	19	GADD45B_TN/CM
155	7.5165e-08	0.00455027	1.15754e-05	NFKB1 (107g)	19	GADD45B_TN/CM
156	1.20038e-09	0.00405151	1.84859e-07	SP1 (118g)	19	GADD45B_TN/CM
157	3.49102e-08	0.00334235	5.37617e-06	PATZ1 (173g)	19	GADD45B_TN/CM
158	7.51244e-05	0.00255804	0.0115692	ELK3 (131g)	19	GADD45B_TN/CM
159	0.000222669	0.0023434	0.034291	TFE3 (77g)	19	GADD45B_TN/CM
160	2.49653e-49	0.116471	3.84466e-47	JUNB (13g)	5	INFG_TEM
161	1.13061e-52	0.114505	1.74114e-50	EGR1 (20g)	5	INFG_TEM
162	3.93684e-46	0.0575577	6.06274e-44	KLF10 (29g)	5	INFG_TEM
163	9.33614e-22	0.0472662	1.43777e-19	GTF2B (27g)	5	INFG_TEM
164	5.19912e-44	0.0423551	8.00665e-42	ATF4 (21g)	5	INFG_TEM
165	2.8353e-34	0.0395976	4.36637e-32	EGR2 (16g)	5	INFG_TEM
166	8.46029e-23	0.0392833	1.30288e-20	FOSB (81g)	5	INFG_TEM
167	1.49559e-27	0.0379509	2.30321e-25	DDIT3 (27g)	5	INFG_TEM
168	4.42951e-37	0.0261986	6.82144e-35	POLR2A (1011g)	5	INFG_TEM
169	1.3919e-21	0.0184521	2.14352e-19	MAFF (206g)	5	INFG_TEM
170	3.52375e-11	0.0155029	5.42657e-09	JUN (345g)	5	INFG_TEM
171	1.9296e-10	0.0142834	2.97159e-08	FOS (320g)	5	INFG_TEM
172	8.84641e-26	0.0112078	1.36235e-23	MXI1 (89g)	5	INFG_TEM
173	6.52436e-10	0.0101987	1.00475e-07	NFATC2 (19g)	5	INFG_TEM
174	7.2445e-18	0.00654035	1.11565e-15	RCOR1 (337g)	5	INFG_TEM
175	1.51639e-05	0.0057378	0.00233524	EOMES (1184g)	5	INFG_TEM
176	9.04824e-06	0.00533002	0.00139343	POLE3 (108g)	5	INFG_TEM
177	1.82644e-11	0.00509714	2.81272e-09	SP1 (118g)	5	INFG_TEM
178	1.6201e-15	0.00499454	2.49495e-13	E2F3 (157g)	5	INFG_TEM
179	0.000204614	0.00493191	0.0315106	MAF (107g)	5	INFG_TEM
180	7.27959e-09	0.00481452	1.12106e-06	MXD1 (166g)	5	INFG_TEM
181	2.52413e-06	0.00282547	0.000388715	ZNF274 (111g)	5	INFG_TEM
182	1.14625e-06	0.00267465	0.000176522	ELK3 (131g)	5	INFG_TEM
183	1.49101e-27	0.0306211	2.29616e-25	STAT4 (27g)	6	GZMK_TEM
184	2.15227e-09	0.0269286	3.3145e-07	GTF2B (27g)	6	GZMK_TEM
185	2.39333e-33	0.0222149	3.68574e-31	REL (334g)	6	GZMK_TEM
186	6.19392e-13	0.0213584	9.53863e-11	CREM (846g)	6	GZMK_TEM
187	1.07113e-29	0.0209561	1.64954e-27	IRF1 (1018g)	6	GZMK_TEM
188	1.21946e-11	0.0167499	1.87797e-09	JUND (602g)	6	GZMK_TEM
189	1.08482e-27	0.0166138	1.67063e-25	BCL3 (99g)	6	GZMK_TEM
190	4.65197e-17	0.0164237	7.16404e-15	RELB (380g)	6	GZMK_TEM
191	1.65838e-33	0.0156222	2.55391e-31	NFKB2 (137g)	6	GZMK_TEM
192	1.59551e-20	0.0153367	2.45708e-18	EOMES (1184g)	6	GZMK_TEM
193	6.39759e-18	0.0148288	9.8523e-16	NFATC2 (19g)	6	GZMK_TEM
194	7.60777e-12	0.0127452	1.1716e-09	MAFF (206g)	6	GZMK_TEM
195	2.35581e-14	0.0117255	3.62794e-12	MAF (107g)	6	GZMK_TEM
196	4.15403e-10	0.0110126	6.3972e-08	FOSL2 (231g)	6	GZMK_TEM
197	6.132e-12	0.0092827	9.44329e-10	IRF4 (154g)	6	GZMK_TEM
198	1.10839e-14	0.00835623	1.70692e-12	STAT1 (361g)	6	GZMK_TEM
199	6.68821e-06	0.00830306	0.00102998	PRDM1 (565g)	6	GZMK_TEM
200	0.000121279	0.00521111	0.0186769	TBX21 (742g)	6	GZMK_TEM
201	9.14586e-05	0.00478076	0.0140846	ETV3 (169g)	6	GZMK_TEM
202	1.49574e-10	0.0037342	2.30343e-08	E2F3 (157g)	6	GZMK_TEM
203	4.02348e-05	0.00317516	0.00619616	IRF3 (420g)	6	GZMK_TEM
204	2.8581e-06	0.00228356	0.000440147	IRF9 (279g)	6	GZMK_TEM
205	1.00264e-05	0.00222778	0.00154406	ZNF76 (406g)	6	GZMK_TEM
206	2.15459e-83	0.0473436	3.31807e-81	EOMES (1184g)	7	GIMAP4_TEM
207	5.21718e-47	0.0360688	8.03446e-45	FLI1 (1417g)	7	GIMAP4_TEM
208	1.9304e-96	0.0325812	2.97282e-94	STAT1 (361g)	7	GIMAP4_TEM
209	1.89391e-55	0.0288998	2.91662e-53	E2F4 (1542g)	7	GIMAP4_TEM
210	5.86588e-37	0.0264977	9.03346e-35	ELF2 (1317g)	7	GIMAP4_TEM
211	8.8784e-37	0.0231598	1.36727e-34	IRF1 (1018g)	7	GIMAP4_TEM
212	8.972e-26	0.0226925	1.38169e-23	RAD21 (2931g)	7	GIMAP4_TEM
213	2.18175e-26	0.0210888	3.35989e-24	UBTF (1093g)	7	GIMAP4_TEM
214	1.79401e-31	0.0187329	2.76278e-29	TBX21 (742g)	7	GIMAP4_TEM
215	6.48889e-25	0.0186129	9.99288e-23	NFATC2 (19g)	7	GIMAP4_TEM
216	7.25775e-60	0.0168776	1.11769e-57	IRF3 (420g)	7	GIMAP4_TEM
217	6.70733e-23	0.0167281	1.03293e-20	RUNX1 (61g)	7	GIMAP4_TEM
218	7.73898e-38	0.0165884	1.1918e-35	CREB1 (704g)	7	GIMAP4_TEM
219	1.145e-25	0.0153182	1.7633e-23	SMARCA4 (1536g)	7	GIMAP4_TEM
220	7.34683e-30	0.0127084	1.13141e-27	IKZF1 (521g)	7	GIMAP4_TEM
221	1.05298e-67	0.0126322	1.6216e-65	IRF9 (279g)	7	GIMAP4_TEM
222	4.78884e-08	0.0121776	7.37481e-06	ETS1 (2295g)	7	GIMAP4_TEM
223	5.3553e-41	0.0116531	8.24716e-39	PML (682g)	7	GIMAP4_TEM
224	1.42453e-05	0.00984546	0.00219377	MYBL1 (12g)	7	GIMAP4_TEM
225	2.65914e-27	0.00949461	4.09508e-25	ZNF91 (215g)	7	GIMAP4_TEM
226	4.94514e-35	0.00924938	7.61552e-33	GABPA (685g)	7	GIMAP4_TEM
227	8.67789e-37	0.00896713	1.3364e-34	ELF4 (569g)	7	GIMAP4_TEM
228	2.59329e-29	0.00889887	3.99367e-27	ELK4 (680g)	7	GIMAP4_TEM
229	4.86007e-27	0.00841554	7.48451e-25	ZMIZ1 (573g)	7	GIMAP4_TEM
230	6.18232e-24	0.00819746	9.52077e-22	NFYC (235g)	7	GIMAP4_TEM
231	7.67768e-36	0.00758852	1.18236e-33	ZNF76 (406g)	7	GIMAP4_TEM
232	1.64249e-29	0.00754167	2.52943e-27	E2F3 (157g)	7	GIMAP4_TEM
233	1.04403e-08	0.00743455	1.60781e-06	REST (861g)	7	GIMAP4_TEM
234	3.9045e-05	0.0072531	0.00601293	CEBPB (839g)	7	GIMAP4_TEM
235	4.13927e-27	0.00722434	6.37447e-25	SP4 (391g)	7	GIMAP4_TEM
236	2.86597e-18	0.00718502	4.41359e-16	HCFC1 (858g)	7	GIMAP4_TEM
237	1.4672e-26	0.00711363	2.25949e-24	TFDP2 (378g)	7	GIMAP4_TEM
238	4.61881e-19	0.00706614	7.11297e-17	MLX (201g)	7	GIMAP4_TEM
239	4.86575e-16	0.00705909	7.49325e-14	EP300 (534g)	7	GIMAP4_TEM
240	3.63151e-16	0.00640738	5.59253e-14	XBP1 (155g)	7	GIMAP4_TEM
241	7.97165e-24	0.00626146	1.22763e-21	TAF1 (553g)	7	GIMAP4_TEM
242	1.85367e-19	0.00547198	2.85466e-17	ZNF143 (513g)	7	GIMAP4_TEM
243	8.03631e-10	0.00512222	1.23759e-07	SIN3A (686g)	7	GIMAP4_TEM
244	7.64905e-09	0.00510486	1.17795e-06	KDM5A (288g)	7	GIMAP4_TEM
245	1.06927e-05	0.00483355	0.00164668	NFKB2 (137g)	7	GIMAP4_TEM
246	1.46288e-05	0.00481291	0.00225284	TCF12 (85g)	7	GIMAP4_TEM
247	2.55734e-12	0.00434141	3.9383e-10	SP2 (506g)	7	GIMAP4_TEM
248	7.70398e-08	0.00431081	1.18641e-05	NR2C2 (103g)	7	GIMAP4_TEM
249	5.48939e-06	0.00419187	0.000845366	SP3 (447g)	7	GIMAP4_TEM
250	5.22622e-14	0.00391467	8.04838e-12	NFYB (270g)	7	GIMAP4_TEM
251	1.99e-08	0.00309545	3.0646e-06	PATZ1 (173g)	7	GIMAP4_TEM
252	2.8997e-05	0.00276971	0.00446553	TBP (90g)	7	GIMAP4_TEM
253	1.01616e-06	0.00263555	0.000156488	SREBF1 (577g)	7	GIMAP4_TEM
254	1.17501e-05	0.00245233	0.00180952	THAP1 (310g)	7	GIMAP4_TEM
255	6.10841e-05	0.00218332	0.00940695	ZNF384 (213g)	7	GIMAP4_TEM
256	7.61758e-05	0.00186528	0.0117311	BRF1 (443g)	7	GIMAP4_TEM
257	2.06592e-108	0.0579673	3.18152e-106	EOMES (1184g)	10	TRBV4-2_TEFF
258	3.67157e-98	0.0433979	5.65421e-96	IRF1 (1018g)	10	TRBV4-2_TEFF
259	3.30405e-95	0.0317856	5.08824e-93	STAT1 (361g)	10	TRBV4-2_TEFF
260	6.98635e-72	0.0312957	1.0759e-69	TBX21 (742g)	10	TRBV4-2_TEFF
261	1.05089e-46	0.0287988	1.61838e-44	E2F4 (1542g)	10	TRBV4-2_TEFF
262	1.60628e-21	0.0262758	2.47367e-19	STAT4 (27g)	10	TRBV4-2_TEFF
263	5.19397e-19	0.0232882	7.99872e-17	FLI1 (1417g)	10	TRBV4-2_TEFF
264	3.86879e-32	0.0212279	5.95794e-30	RUNX1 (61g)	10	TRBV4-2_TEFF
265	2.28521e-18	0.0204439	3.51922e-16	ELF2 (1317g)	10	TRBV4-2_TEFF
266	7.17315e-22	0.0198214	1.10467e-19	CEBPB (839g)	10	TRBV4-2_TEFF
267	2.17521e-63	0.0183684	3.34982e-61	IRF3 (420g)	10	TRBV4-2_TEFF
268	1.11239e-22	0.0181074	1.71307e-20	NFATC2 (19g)	10	TRBV4-2_TEFF
269	1.97705e-14	0.0178179	3.04466e-12	RAD21 (2931g)	10	TRBV4-2_TEFF
270	6.5633e-19	0.0154461	1.01075e-16	PRDM1 (565g)	10	TRBV4-2_TEFF
271	2.07393e-21	0.0138751	3.19386e-19	SMARCA4 (1536g)	10	TRBV4-2_TEFF
272	5.91869e-41	0.0112109	9.11478e-39	ZMIZ1 (573g)	10	TRBV4-2_TEFF
273	2.44954e-16	0.0110451	3.77229e-14	CREB1 (704g)	10	TRBV4-2_TEFF
274	1.86505e-38	0.0106723	2.87217e-36	ELK4 (680g)	10	TRBV4-2_TEFF
275	1.2986e-48	0.0100971	1.99985e-46	IRF9 (279g)	10	TRBV4-2_TEFF
276	2.40034e-26	0.00967527	3.69653e-24	PML (682g)	10	TRBV4-2_TEFF
277	6.11191e-36	0.00950895	9.41234e-34	ELF4 (569g)	10	TRBV4-2_TEFF
278	8.90813e-31	0.00872312	1.37185e-28	NFYC (235g)	10	TRBV4-2_TEFF
279	7.609e-09	0.00846714	1.17179e-06	REST (861g)	10	TRBV4-2_TEFF
280	2.0405e-31	0.00775354	3.14236e-29	SP4 (391g)	10	TRBV4-2_TEFF
281	3.61113e-10	0.00690083	5.56114e-08	TFDP1 (1279g)	10	TRBV4-2_TEFF
282	2.51357e-11	0.00635623	3.8709e-09	KDM5A (288g)	10	TRBV4-2_TEFF
283	1.83346e-15	0.00633169	2.82352e-13	MLX (201g)	10	TRBV4-2_TEFF
284	1.16967e-13	0.0062939	1.80129e-11	ZNF91 (215g)	10	TRBV4-2_TEFF
285	4.48087e-14	0.00621212	6.90054e-12	EP300 (534g)	10	TRBV4-2_TEFF
286	6.22482e-22	0.00611069	9.58622e-20	E2F3 (157g)	10	TRBV4-2_TEFF
287	1.30239e-15	0.00601487	2.00568e-13	NR2C2 (103g)	10	TRBV4-2_TEFF
288	3.89925e-18	0.00582525	6.00485e-16	TFDP2 (378g)	10	TRBV4-2_TEFF
289	1.37082e-12	0.00523841	2.11106e-10	GABPA (685g)	10	TRBV4-2_TEFF
290	0.000176158	0.00511269	0.0271284	IRF4 (154g)	10	TRBV4-2_TEFF
291	8.46757e-05	0.0048176	0.0130401	ETV3 (169g)	10	TRBV4-2_TEFF
292	7.38355e-12	0.00426864	1.13707e-09	SP2 (506g)	10	TRBV4-2_TEFF
293	3.61328e-10	0.00407248	5.56445e-08	TAF1 (553g)	10	TRBV4-2_TEFF
294	0.000208295	0.00391716	0.0320774	YBX1 (105g)	10	TRBV4-2_TEFF
295	5.47367e-12	0.00386173	8.42945e-10	ZNF143 (513g)	10	TRBV4-2_TEFF
296	2.7327e-06	0.00378628	0.000420835	RELA (318g)	10	TRBV4-2_TEFF
297	9.93034e-05	0.00374987	0.0152927	NFKB2 (137g)	10	TRBV4-2_TEFF
298	0.000242216	0.00317139	0.0373013	HCFC1 (858g)	10	TRBV4-2_TEFF
299	6.5075e-09	0.00301618	1.00216e-06	BRF1 (443g)	10	TRBV4-2_TEFF
300	5.7424e-08	0.00284413	8.8433e-06	ZNF384 (213g)	10	TRBV4-2_TEFF
301	7.55494e-07	0.00257691	0.000116346	ZNF76 (406g)	10	TRBV4-2_TEFF
302	9.21183e-05	0.00201824	0.0141862	KLF3 (40g)	10	TRBV4-2_TEFF
303	2.40161e-24	0.0754143	3.69848e-22	EGR1 (20g)	15	MT1E_TEFF
304	3.76577e-15	0.0598842	5.79928e-13	JUNB (13g)	15	MT1E_TEFF
305	4.9616e-19	0.030779	7.64086e-17	KLF10 (29g)	15	MT1E_TEFF
306	7.86341e-38	0.0244914	1.21096e-35	EOMES (1184g)	15	MT1E_TEFF
307	4.22582e-23	0.0237396	6.50776e-21	BHLHE40 (1111g)	15	MT1E_TEFF
308	8.85584e-45	0.0237221	1.3638e-42	TBX21 (742g)	15	MT1E_TEFF
309	6.19185e-09	0.023606	9.53545e-07	FOSB (81g)	15	MT1E_TEFF
310	3.07743e-14	0.0221099	4.73925e-12	EGR2 (16g)	15	MT1E_TEFF
311	8.4809e-27	0.0186562	1.30606e-24	IRF1 (1018g)	15	MT1E_TEFF
312	4.22591e-11	0.0181804	6.5079e-09	ATF4 (21g)	15	MT1E_TEFF
313	3.96471e-07	0.0146779	6.10565e-05	DDIT3 (27g)	15	MT1E_TEFF
314	4.03197e-11	0.0131526	6.20923e-09	MAFF (206g)	15	MT1E_TEFF
315	5.07783e-13	0.011796	7.81986e-11	E2F4 (1542g)	15	MT1E_TEFF
316	6.52124e-09	0.009628	1.00427e-06	KLF2 (19g)	15	MT1E_TEFF
317	3.81373e-15	0.00922889	5.87314e-13	ETV3 (169g)	15	MT1E_TEFF
318	1.68687e-35	0.00907174	2.59778e-33	ELF4 (569g)	15	MT1E_TEFF
319	2.64907e-08	0.00906085	4.07957e-06	MYBL1 (12g)	15	MT1E_TEFF
320	2.85776e-15	0.00848003	4.40095e-13	MXI1 (89g)	15	MT1E_TEFF
321	5.52989e-23	0.00791184	8.51604e-21	CREB3 (191g)	15	MT1E_TEFF
322	7.80746e-06	0.00763299	0.00120235	NFATC2 (19g)	15	MT1E_TEFF
323	1.70997e-16	0.00708557	2.63336e-14	XBP1 (155g)	15	MT1E_TEFF
324	2.04997e-18	0.006949	3.15696e-16	MXD1 (166g)	15	MT1E_TEFF
325	7.57685e-13	0.00691738	1.16683e-10	STAT1 (361g)	15	MT1E_TEFF
326	1.21755e-19	0.00636163	1.87503e-17	ETV6 (117g)	15	MT1E_TEFF
327	3.73074e-05	0.006243	0.00574534	RUNX1 (61g)	15	MT1E_TEFF
328	5.81772e-08	0.00602041	8.95929e-06	TFDP1 (1279g)	15	MT1E_TEFF
329	8.87173e-13	0.00524063	1.36625e-10	RCOR1 (337g)	15	MT1E_TEFF
330	7.20057e-08	0.00467635	1.10889e-05	IRF3 (420g)	15	MT1E_TEFF
331	3.21097e-10	0.00438847	4.9449e-08	TFDP2 (378g)	15	MT1E_TEFF
332	1.76151e-09	0.0043264	2.71272e-07	ZMIZ1 (573g)	15	MT1E_TEFF
333	1.03606e-09	0.00425571	1.59553e-07	NFYC (235g)	15	MT1E_TEFF
334	7.37803e-05	0.00400844	0.0113622	POLE3 (108g)	15	MT1E_TEFF
335	7.71472e-12	0.00399158	1.18807e-09	ELK3 (131g)	15	MT1E_TEFF
336	1.48328e-05	0.00355495	0.00228426	EP300 (534g)	15	MT1E_TEFF
337	8.96464e-10	0.00349758	1.38056e-07	IRF9 (279g)	15	MT1E_TEFF
338	2.24303e-06	0.00334594	0.000345426	FOXJ2 (64g)	15	MT1E_TEFF
339	1.66689e-08	0.0032638	2.56701e-06	E2F3 (157g)	15	MT1E_TEFF
340	6.50748e-05	0.00310794	0.0100215	KLF3 (40g)	15	MT1E_TEFF
341	0.00029272	0.00292508	0.0450789	CLOCK (53g)	15	MT1E_TEFF
342	9.76231e-07	0.00280008	0.00015034	ZNF143 (513g)	15	MT1E_TEFF
343	0.000302631	0.00232168	0.0466051	TFE3 (77g)	15	MT1E_TEFF
344	6.75929e-118	0.063576	1.04093e-115	EOMES (1184g)	16	GNLY_TEFF
345	2.36083e-88	0.0569825	3.63569e-86	FLI1 (1417g)	16	GNLY_TEFF
346	3.84282e-124	0.0533093	5.91794e-122	TBX21 (742g)	16	GNLY_TEFF
347	5.36547e-107	0.0519614	8.26282e-105	E2F4 (1542g)	16	GNLY_TEFF
348	1.40329e-80	0.0463132	2.16107e-78	ELF2 (1317g)	16	GNLY_TEFF
349	9.80624e-82	0.0385702	1.51016e-79	IRF1 (1018g)	16	GNLY_TEFF
350	2.99248e-55	0.0358162	4.60842e-53	RAD21 (2931g)	16	GNLY_TEFF
351	1.86744e-60	0.0351817	2.87586e-58	CEBPB (839g)	16	GNLY_TEFF
352	2.08442e-105	0.0335452	3.21001e-103	STAT1 (361g)	16	GNLY_TEFF
353	4.3456e-33	0.0308708	6.69222e-31	MYBL1 (12g)	16	GNLY_TEFF
354	7.67921e-56	0.0292521	1.1826e-53	RUNX1 (61g)	16	GNLY_TEFF
355	4.49868e-96	0.0259323	6.92797e-94	IRF3 (420g)	16	GNLY_TEFF
356	4.72575e-67	0.0248481	7.27765e-65	CREB1 (704g)	16	GNLY_TEFF
357	3.57399e-28	0.0234827	5.50394e-26	KLF2 (19g)	16	GNLY_TEFF
358	7.40438e-111	0.0234311	1.14028e-108	ELF4 (569g)	16	GNLY_TEFF
359	2.03526e-49	0.023288	3.13429e-47	SMARCA4 (1536g)	16	GNLY_TEFF
360	1.28968e-97	0.0231408	1.9861e-95	XBP1 (155g)	16	GNLY_TEFF
361	3.43888e-24	0.0191621	5.29588e-22	UBTF (1093g)	16	GNLY_TEFF
362	8.93679e-39	0.0182571	1.37627e-36	REST (861g)	16	GNLY_TEFF
363	1.79707e-96	0.01812	2.76749e-94	TFDP2 (378g)	16	GNLY_TEFF
364	4.40096e-72	0.0163322	6.77749e-70	ZMIZ1 (573g)	16	GNLY_TEFF
365	2.79331e-84	0.0149447	4.30169e-82	IRF9 (279g)	16	GNLY_TEFF
366	1.9703e-59	0.014783	3.03426e-57	PML (682g)	16	GNLY_TEFF
367	1.15068e-37	0.0146747	1.77204e-35	IKZF1 (521g)	16	GNLY_TEFF
368	6.36647e-17	0.0145139	9.80437e-15	PRDM1 (565g)	16	GNLY_TEFF
369	9.30711e-51	0.0143981	1.4333e-48	ZNF91 (215g)	16	GNLY_TEFF
370	4.08505e-30	0.0142158	6.29097e-28	TFDP1 (1279g)	16	GNLY_TEFF
371	6.51094e-10	0.0142047	1.00268e-07	ETS1 (2295g)	16	GNLY_TEFF
372	1.07789e-40	0.0114413	1.65995e-38	MLX (201g)	16	GNLY_TEFF
373	7.51582e-53	0.0110142	1.15744e-50	SP4 (391g)	16	GNLY_TEFF
374	4.26408e-37	0.0108794	6.56668e-35	NR2C2 (103g)	16	GNLY_TEFF
375	4.78878e-10	0.010785	7.37473e-08	NFATC2 (19g)	16	GNLY_TEFF
376	8.93666e-54	0.0106803	1.37625e-51	ZNF143 (513g)	16	GNLY_TEFF
377	2.25897e-34	0.010487	3.47881e-32	ELK4 (680g)	16	GNLY_TEFF
378	5.10162e-33	0.0101209	7.8565e-31	HCFC1 (858g)	16	GNLY_TEFF
379	9.50948e-22	0.00910911	1.46446e-19	KLF3 (40g)	16	GNLY_TEFF
380	6.47867e-49	0.00854567	9.97715e-47	NFYB (270g)	16	GNLY_TEFF
381	1.17768e-27	0.00808868	1.81362e-25	NFYC (235g)	16	GNLY_TEFF
382	1.01609e-06	0.00804558	0.000156477	HDAC2 (1486g)	16	GNLY_TEFF
383	2.82603e-08	0.00799677	4.35208e-06	POLE4 (54g)	16	GNLY_TEFF
384	3.4636e-31	0.0074582	5.33395e-29	E2F3 (157g)	16	GNLY_TEFF
385	1.43316e-07	0.00734042	2.20707e-05	IRF2 (23g)	16	GNLY_TEFF
386	2.55991e-18	0.00729933	3.94226e-16	RELA (318g)	16	GNLY_TEFF
387	2.73828e-34	0.00673904	4.21694e-32	ZNF76 (406g)	16	GNLY_TEFF
388	1.38249e-11	0.00630635	2.12903e-09	KDM5A (288g)	16	GNLY_TEFF
389	7.08279e-13	0.00622391	1.09075e-10	EP300 (534g)	16	GNLY_TEFF
390	1.94747e-06	0.00585819	0.000299911	TCF12 (85g)	16	GNLY_TEFF
391	1.57678e-11	0.0055179	2.42824e-09	SIN3A (686g)	16	GNLY_TEFF
392	4.61558e-07	0.00545325	7.10799e-05	GTF2F1 (819g)	16	GNLY_TEFF
393	6.17181e-11	0.00542464	9.50459e-09	ATF6B (40g)	16	GNLY_TEFF
394	8.67093e-13	0.00478282	1.33532e-10	GABPA (685g)	16	GNLY_TEFF
395	3.94022e-13	0.00465514	6.06795e-11	TAF1 (553g)	16	GNLY_TEFF
396	6.72323e-07	0.00464167	0.000103538	SETDB1 (46g)	16	GNLY_TEFF
397	2.18607e-05	0.00424681	0.00336655	THAP11 (45g)	16	GNLY_TEFF
398	6.46806e-05	0.00362028	0.00996081	PURA (10g)	16	GNLY_TEFF
399	2.26708e-08	0.00338864	3.4913e-06	SP2 (506g)	16	GNLY_TEFF
400	1.23613e-06	0.00295509	0.000190364	CUX1 (282g)	16	GNLY_TEFF
401	2.09981e-07	0.00243167	3.2337e-05	BRF1 (443g)	16	GNLY_TEFF
402	0.000307823	0.00235155	0.0474047	FOXJ2 (64g)	16	GNLY_TEFF
403	0.000167078	0.00211128	0.02573	PATZ1 (173g)	16	GNLY_TEFF
404	1.4266e-67	0.159822	2.19696e-65	EGR1 (20g)	1	HSPA1A_TRM
405	9.98067e-46	0.121738	1.53702e-43	JUNB (13g)	1	HSPA1A_TRM
406	5.37377e-56	0.0751646	8.2756e-54	KLF10 (29g)	1	HSPA1A_TRM
407	5.45054e-53	0.0591263	8.39384e-51	EGR2 (16g)	1	HSPA1A_TRM
408	1.32112e-40	0.0569527	2.03453e-38	FOSB (81g)	1	HSPA1A_TRM
409	1.44043e-30	0.0446604	2.21826e-28	DDIT3 (27g)	1	HSPA1A_TRM
410	1.3674e-41	0.0428165	2.1058e-39	ATF4 (21g)	1	HSPA1A_TRM
411	2.75751e-44	0.0330044	4.24657e-42	POLR2A (1011g)	1	HSPA1A_TRM
412	3.82104e-32	0.0278319	5.88441e-30	JUN (345g)	1	HSPA1A_TRM
413	2.8447e-26	0.0256106	4.38084e-24	BHLHE40 (1111g)	1	HSPA1A_TRM
414	2.63946e-07	0.0238749	4.06477e-05	GTF2B (27g)	1	HSPA1A_TRM
415	3.52544e-22	0.0215651	5.42918e-20	FOS (320g)	1	HSPA1A_TRM
416	2.11356e-20	0.0197131	3.25489e-18	MAFF (206g)	1	HSPA1A_TRM
417	2.50435e-14	0.0170727	3.8567e-12	ATF3 (614g)	1	HSPA1A_TRM
418	1.54604e-23	0.0157684	2.38089e-21	MAZ (945g)	1	HSPA1A_TRM
419	5.74489e-31	0.0135133	8.84713e-29	MXI1 (89g)	1	HSPA1A_TRM
420	8.79289e-11	0.0124541	1.3541e-08	HDAC2 (1486g)	1	HSPA1A_TRM
421	6.84249e-08	0.0123521	1.05374e-05	YY1 (1080g)	1	HSPA1A_TRM
422	3.3008e-16	0.00983193	5.08323e-14	POLE3 (108g)	1	HSPA1A_TRM
423	7.15222e-25	0.009024	1.10144e-22	MXD1 (166g)	1	HSPA1A_TRM
424	1.13087e-13	0.00851434	1.74154e-11	ETV3 (169g)	1	HSPA1A_TRM
425	1.22923e-06	0.00845216	0.000189302	FOSL2 (231g)	1	HSPA1A_TRM
426	7.0817e-05	0.00776259	0.0109058	CHD2 (1263g)	1	HSPA1A_TRM
427	6.28482e-21	0.00737927	9.67862e-19	RCOR1 (337g)	1	HSPA1A_TRM
428	1.24096e-09	0.00637155	1.91108e-07	RB1 (524g)	1	HSPA1A_TRM
429	6.68967e-06	0.0059544	0.00103021	SUZ12 (1305g)	1	HSPA1A_TRM
430	3.18916e-11	0.00594408	4.91131e-09	ATF1 (608g)	1	HSPA1A_TRM
431	2.95141e-09	0.00542574	4.54517e-07	CREB3 (191g)	1	HSPA1A_TRM
432	2.1226e-10	0.00470716	3.2688e-08	EZH2 (24g)	1	HSPA1A_TRM
433	1.618e-06	0.00465932	0.000249173	TFDP1 (1279g)	1	HSPA1A_TRM
434	2.84569e-05	0.0042822	0.00438237	CTCF (17g)	1	HSPA1A_TRM
435	6.82118e-08	0.00322834	1.05046e-05	SP1 (118g)	1	HSPA1A_TRM
436	4.55397e-24	0.0763718	7.01311e-22	JUNB (13g)	2	H2AFZ_TRM
437	1.81884e-27	0.0724169	2.80102e-25	EGR1 (20g)	2	H2AFZ_TRM
438	3.33175e-42	0.0523586	5.1309e-40	KLF10 (29g)	2	H2AFZ_TRM
439	2.44905e-16	0.0389298	3.77154e-14	GTF2B (27g)	2	H2AFZ_TRM
440	8.43858e-21	0.037668	1.29954e-18	FOSB (81g)	2	H2AFZ_TRM
441	1.26432e-27	0.0308541	1.94705e-25	ATF4 (21g)	2	H2AFZ_TRM
442	3.29315e-24	0.0295884	5.07144e-22	EGR2 (16g)	2	H2AFZ_TRM
443	9.08654e-15	0.0260464	1.39933e-12	DDIT3 (27g)	2	H2AFZ_TRM
444	4.81135e-36	0.022936	7.40948e-34	MAFF (206g)	2	H2AFZ_TRM
445	1.70813e-17	0.0195202	2.63051e-15	JUN (345g)	2	H2AFZ_TRM
446	1.28984e-17	0.0189085	1.98636e-15	FOS (320g)	2	H2AFZ_TRM
447	1.34637e-17	0.0161264	2.07341e-15	POLR2A (1011g)	2	H2AFZ_TRM
448	1.73025e-22	0.0110989	2.66458e-20	MXI1 (89g)	2	H2AFZ_TRM
449	5.99287e-19	0.0100647	9.22902e-17	EZH2 (24g)	2	H2AFZ_TRM
450	1.68766e-12	0.00793795	2.599e-10	CTCF (17g)	2	H2AFZ_TRM
451	1.58589e-05	0.00714086	0.00244227	FOXO1 (77g)	2	H2AFZ_TRM
452	4.07975e-22	0.00664497	6.28281e-20	RCOR1 (337g)	2	H2AFZ_TRM
453	7.33972e-10	0.00653577	1.13032e-07	POLE3 (108g)	2	H2AFZ_TRM
454	2.28948e-09	0.00628506	3.5258e-07	CEBPD (62g)	2	H2AFZ_TRM
455	5.18314e-13	0.00588042	7.98204e-11	MXD1 (166g)	2	H2AFZ_TRM
456	4.4678e-07	0.00576172	6.88041e-05	KLF6 (184g)	2	H2AFZ_TRM
457	1.52336e-10	0.00459595	2.34597e-08	CREB3 (191g)	2	H2AFZ_TRM
458	4.64618e-10	0.00359165	7.15511e-08	SP1 (118g)	2	H2AFZ_TRM
459	2.67367e-06	0.00356683	0.000411746	TFE3 (77g)	2	H2AFZ_TRM
460	2.64882e-06	0.00321474	0.000407918	NFKB1 (107g)	2	H2AFZ_TRM
461	3.85564e-05	0.00294257	0.00593768	FOXJ2 (64g)	2	H2AFZ_TRM
462	1.9366e-06	0.00273961	0.000298236	ELK3 (131g)	2	H2AFZ_TRM
463	4.42226e-06	0.00237669	0.000681028	ZNF274 (111g)	2	H2AFZ_TRM
464	3.39879e-62	0.0509567	5.23414e-60	CREM (846g)	3	GZMB_TRM
465	7.35926e-32	0.049765	1.13333e-29	FOSB (81g)	3	GZMB_TRM
466	1.11564e-73	0.0466061	1.71809e-71	JUND (602g)	3	GZMB_TRM
467	9.28462e-36	0.0401178	1.42983e-33	STAT4 (27g)	3	GZMB_TRM
468	3.75189e-81	0.0395438	5.77791e-79	RELB (380g)	3	GZMB_TRM
469	2.35465e-65	0.0345062	3.62616e-63	REL (334g)	3	GZMB_TRM
470	1.25251e-51	0.0342739	1.92887e-49	ATF3 (614g)	3	GZMB_TRM
471	4.30977e-55	0.033212	6.63704e-53	FOXO1 (77g)	3	GZMB_TRM
472	3.036e-12	0.0307561	4.67544e-10	GTF2B (27g)	3	GZMB_TRM
473	3.55354e-81	0.0307545	5.47246e-79	KLF6 (184g)	3	GZMB_TRM
474	3.35241e-43	0.028778	5.1627e-41	CEBPB (839g)	3	GZMB_TRM
475	5.6621e-52	0.0285811	8.71963e-50	FOSL2 (231g)	3	GZMB_TRM
476	5.5967e-37	0.0285171	8.61891e-35	FOS (320g)	3	GZMB_TRM
477	2.2066e-32	0.0284242	3.39816e-30	JUN (345g)	3	GZMB_TRM
478	4.22853e-38	0.0258555	6.51193e-36	ELF1 (1332g)	3	GZMB_TRM
479	3.00617e-46	0.0245574	4.6295e-44	PRDM1 (565g)	3	GZMB_TRM
480	3.16285e-25	0.0234215	4.87078e-23	BHLHE40 (1111g)	3	GZMB_TRM
481	7.17642e-41	0.0221679	1.10517e-38	MAF (107g)	3	GZMB_TRM
482	1.53633e-38	0.0207951	2.36595e-36	CEBPD (62g)	3	GZMB_TRM
483	4.12417e-40	0.0193389	6.35123e-38	IRF4 (154g)	3	GZMB_TRM
484	3.9567e-17	0.0187464	6.09332e-15	BATF (13g)	3	GZMB_TRM
485	2.00983e-20	0.0141554	3.09514e-18	CEBPZ (791g)	3	GZMB_TRM
486	1.0407e-18	0.0136135	1.60268e-16	BCL3 (99g)	3	GZMB_TRM
487	3.10543e-10	0.0126974	4.78236e-08	MAFF (206g)	3	GZMB_TRM
488	7.3324e-23	0.0117568	1.12919e-20	ETV3 (169g)	3	GZMB_TRM
489	9.19225e-06	0.0103998	0.00141561	AHR (11g)	3	GZMB_TRM
490	8.52851e-17	0.0101639	1.31339e-14	NFKB2 (137g)	3	GZMB_TRM
491	4.50794e-06	0.0100648	0.000694223	DDIT3 (27g)	3	GZMB_TRM
492	7.96895e-31	0.00990763	1.22722e-28	BACH1 (202g)	3	GZMB_TRM
493	2.3548e-06	0.00986783	0.000362639	RORA (17g)	3	GZMB_TRM
494	1.70221e-11	0.00954916	2.62141e-09	TBX21 (742g)	3	GZMB_TRM
495	8.55057e-11	0.0091387	1.31679e-08	TGIF2 (121g)	3	GZMB_TRM
496	9.92769e-07	0.00877096	0.000152886	BCLAF1 (1634g)	3	GZMB_TRM
497	7.73503e-06	0.0086133	0.00119119	YY1 (1080g)	3	GZMB_TRM
498	4.83327e-05	0.00844429	0.00744324	MYBL1 (12g)	3	GZMB_TRM
499	2.8318e-07	0.00812371	4.36098e-05	IRF1 (1018g)	3	GZMB_TRM
500	1.25055e-12	0.00701036	1.92585e-10	NR3C1 (415g)	3	GZMB_TRM
501	5.89835e-05	0.00647578	0.00908346	ETS1 (2295g)	3	GZMB_TRM
502	1.00178e-05	0.00478984	0.00154273	GABPB1 (646g)	3	GZMB_TRM
503	8.75833e-06	0.00393359	0.00134878	ATF5 (87g)	3	GZMB_TRM
504	4.77472e-36	0.0596701	7.35307e-34	GTF2B (27g)	4	PRR4_TRM
505	2.32297e-08	0.0461411	3.57738e-06	JUNB (13g)	4	PRR4_TRM
506	1.44905e-49	0.0431371	2.23154e-47	CREM (846g)	4	PRR4_TRM
507	6.22655e-09	0.0399892	9.58888e-07	EGR1 (20g)	4	PRR4_TRM
508	1.2325e-67	0.0395951	1.89805e-65	FOXO1 (77g)	4	PRR4_TRM
509	4.13619e-16	0.0390546	6.36973e-14	FOSB (81g)	4	PRR4_TRM
510	2.46007e-51	0.0361092	3.78851e-49	JUN (345g)	4	PRR4_TRM
511	3.79784e-29	0.0342695	5.84867e-27	BATF (13g)	4	PRR4_TRM
512	1.54333e-42	0.0327556	2.37672e-40	JUND (602g)	4	PRR4_TRM
513	1.72092e-46	0.0317875	2.65021e-44	ATF3 (614g)	4	PRR4_TRM
514	2.01579e-42	0.030494	3.10432e-40	BHLHE40 (1111g)	4	PRR4_TRM
515	1.80329e-15	0.0283755	2.77706e-13	KLF10 (29g)	4	PRR4_TRM
516	2.25667e-51	0.02648	3.47528e-49	PRDM1 (565g)	4	PRR4_TRM
517	3.50751e-40	0.0264098	5.40157e-38	MAFF (206g)	4	PRR4_TRM
518	8.13471e-30	0.026364	1.25275e-27	FOS (320g)	4	PRR4_TRM
519	2.84131e-38	0.0237301	4.37562e-36	REL (334g)	4	PRR4_TRM
520	1.06974e-32	0.0206734	1.6474e-30	FOSL2 (231g)	4	PRR4_TRM
521	6.80244e-14	0.0202191	1.04758e-11	ATF4 (21g)	4	PRR4_TRM
522	1.1454e-42	0.0194595	1.76391e-40	KLF6 (184g)	4	PRR4_TRM
523	5.87104e-24	0.0194433	9.0414e-22	RELB (380g)	4	PRR4_TRM
524	2.77242e-39	0.01904	4.26953e-37	IRF4 (154g)	4	PRR4_TRM
525	7.85617e-34	0.01861	1.20985e-31	CEBPD (62g)	4	PRR4_TRM
526	1.28133e-15	0.0168713	1.97325e-13	RORA (17g)	4	PRR4_TRM
527	1.73787e-22	0.0142378	2.67632e-20	TGIF2 (121g)	4	PRR4_TRM
528	1.51228e-05	0.014155	0.00232891	DDIT3 (27g)	4	PRR4_TRM
529	3.76195e-38	0.0141192	5.79341e-36	NR3C1 (415g)	4	PRR4_TRM
530	7.26936e-22	0.0137775	1.11948e-19	MAF (107g)	4	PRR4_TRM
531	3.94059e-11	0.0127751	6.06851e-09	YY1 (1080g)	4	PRR4_TRM
532	3.14978e-07	0.0121427	4.85066e-05	AHR (11g)	4	PRR4_TRM
533	1.08597e-20	0.0112103	1.6724e-18	POLE3 (108g)	4	PRR4_TRM
534	4.88352e-28	0.00974143	7.52062e-26	BACH1 (202g)	4	PRR4_TRM
535	9.08703e-07	0.00964061	0.00013994	POLR2A (1011g)	4	PRR4_TRM
536	1.19812e-23	0.0083767	1.8451e-21	MXD1 (166g)	4	PRR4_TRM
537	3.90471e-07	0.0080578	6.01325e-05	IRF1 (1018g)	4	PRR4_TRM
538	1.60475e-14	0.00772649	2.47132e-12	TFDP1 (1279g)	4	PRR4_TRM
539	9.88072e-06	0.0077061	0.00152163	ELF1 (1332g)	4	PRR4_TRM
540	5.96576e-13	0.00743438	9.18727e-11	RB1 (524g)	4	PRR4_TRM
541	2.36832e-16	0.00738238	3.64721e-14	ATF5 (87g)	4	PRR4_TRM
542	2.03812e-05	0.00712694	0.0031387	KDM5B (32g)	4	PRR4_TRM
543	1.0147e-19	0.00698337	1.56263e-17	CREB3 (191g)	4	PRR4_TRM
544	1.32155e-11	0.00693613	2.03519e-09	MXI1 (89g)	4	PRR4_TRM
545	1.61201e-12	0.00675039	2.48249e-10	ATF1 (608g)	4	PRR4_TRM
546	4.87697e-22	0.00671348	7.51053e-20	RCOR1 (337g)	4	PRR4_TRM
547	4.53593e-13	0.00643996	6.98534e-11	EZH2 (24g)	4	PRR4_TRM
548	2.53109e-06	0.00630656	0.000389788	POLE4 (54g)	4	PRR4_TRM
549	2.35001e-06	0.00611775	0.000361901	SUZ12 (1305g)	4	PRR4_TRM
550	4.63719e-06	0.00469755	0.000714127	YBX1 (105g)	4	PRR4_TRM
551	5.4187e-08	0.00466352	8.3448e-06	EP300 (534g)	4	PRR4_TRM
552	6.36403e-05	0.00462934	0.00980061	CTCF (17g)	4	PRR4_TRM
553	2.98935e-06	0.0040151	0.00046036	RBBP5 (761g)	4	PRR4_TRM
554	1.62441e-05	0.00263711	0.0025016	SP1 (118g)	4	PRR4_TRM
555	6.06575e-05	0.00205637	0.00934126	RFX1 (109g)	4	PRR4_TRM
556	3.72069e-42	0.0308057	5.72987e-40	ATF3 (614g)	9	RGS1_TRM
557	1.68845e-36	0.0306895	2.60022e-34	JUND (602g)	9	RGS1_TRM
558	3.01243e-78	0.0296225	4.63914e-76	KLF6 (184g)	9	RGS1_TRM
559	4.76224e-39	0.0261014	7.33385e-37	RELB (380g)	9	RGS1_TRM
560	4.32687e-11	0.0249655	6.66338e-09	FOSB (81g)	9	RGS1_TRM
561	7.4346e-36	0.0246467	1.14493e-33	ELF1 (1332g)	9	RGS1_TRM
562	3.87163e-36	0.0245278	5.96231e-34	FOXO1 (77g)	9	RGS1_TRM
563	6.53652e-15	0.024029	1.00662e-12	STAT4 (27g)	9	RGS1_TRM
564	6.06164e-16	0.0239163	9.33492e-14	CREM (846g)	9	RGS1_TRM
565	9.12364e-29	0.0235191	1.40504e-26	FOS (320g)	9	RGS1_TRM
566	1.98295e-33	0.0226597	3.05375e-31	REL (334g)	9	RGS1_TRM
567	4.83309e-34	0.0212296	7.44296e-32	PRDM1 (565g)	9	RGS1_TRM
568	2.98293e-23	0.0204395	4.59372e-21	BCLAF1 (1634g)	9	RGS1_TRM
569	5.33508e-16	0.0188289	8.21602e-14	JUN (345g)	9	RGS1_TRM
570	5.263e-21	0.0178347	8.10502e-19	CEBPB (839g)	9	RGS1_TRM
571	7.61071e-21	0.0168344	1.17205e-18	FOSL2 (231g)	9	RGS1_TRM
572	1.48406e-28	0.0166495	2.28546e-26	MAF (107g)	9	RGS1_TRM
573	7.98802e-12	0.0164796	1.23016e-09	DDIT3 (27g)	9	RGS1_TRM
574	2.05499e-27	0.0163613	3.16468e-25	CEBPZ (791g)	9	RGS1_TRM
575	7.31152e-11	0.0153761	1.12597e-08	BHLHE40 (1111g)	9	RGS1_TRM
576	1.23505e-10	0.015182	1.90198e-08	ZNF148 (11g)	9	RGS1_TRM
577	5.0989e-26	0.0150327	7.85231e-24	SMARCA4 (1536g)	9	RGS1_TRM
578	2.6923e-23	0.0117313	4.14614e-21	ETV3 (169g)	9	RGS1_TRM
579	7.89624e-08	0.0116265	1.21602e-05	BATF (13g)	9	RGS1_TRM
580	2.19846e-06	0.010411	0.000338563	ETS1 (2295g)	9	RGS1_TRM
581	6.12019e-19	0.0103733	9.4251e-17	GABPB1 (646g)	9	RGS1_TRM
582	2.09098e-18	0.0102869	3.22011e-16	GTF2F1 (819g)	9	RGS1_TRM
583	1.42295e-07	0.010187	2.19134e-05	CHD2 (1263g)	9	RGS1_TRM
584	1.0051e-06	0.00988511	0.000154786	RORA (17g)	9	RGS1_TRM
585	3.02416e-13	0.00977833	4.6572e-11	IRF4 (154g)	9	RGS1_TRM
586	4.06059e-12	0.00901874	6.25331e-10	SUZ12 (1305g)	9	RGS1_TRM
587	3.5451e-15	0.00898744	5.45946e-13	NFKB2 (137g)	9	RGS1_TRM
588	3.34987e-08	0.00883165	5.1588e-06	HDAC2 (1486g)	9	RGS1_TRM
589	1.81024e-09	0.0082762	2.78777e-07	REST (861g)	9	RGS1_TRM
590	1.82829e-14	0.00770105	2.81557e-12	NR3C1 (415g)	9	RGS1_TRM
591	1.27099e-09	0.00759101	1.95732e-07	BCL3 (99g)	9	RGS1_TRM
592	1.502e-06	0.00716808	0.000231309	UBTF (1093g)	9	RGS1_TRM
593	6.57583e-07	0.00650922	0.000101268	RUNX1 (61g)	9	RGS1_TRM
594	5.76489e-08	0.00642942	8.87793e-06	TCF12 (85g)	9	RGS1_TRM
595	1.85666e-21	0.00634553	2.85925e-19	SP2 (506g)	9	RGS1_TRM
596	1.14746e-05	0.00583548	0.00176709	TGIF2 (121g)	9	RGS1_TRM
597	1.0278e-14	0.00578526	1.58282e-12	BACH1 (202g)	9	RGS1_TRM
598	8.15665e-16	0.0055697	1.25612e-13	ZMIZ1 (573g)	9	RGS1_TRM
599	3.00014e-11	0.00479132	4.62021e-09	PML (682g)	9	RGS1_TRM
600	0.000119078	0.0047558	0.018338	E2F4 (1542g)	9	RGS1_TRM
601	2.75569e-08	0.00466815	4.24377e-06	STAT1 (361g)	9	RGS1_TRM
602	0.000142881	0.00394482	0.0220037	CEBPD (62g)	9	RGS1_TRM
603	0.000185883	0.00312762	0.0286259	EP300 (534g)	9	RGS1_TRM
604	5.77626e-57	0.0458965	8.89545e-55	CREM (846g)	12	MT1X_TRM
605	2.98402e-55	0.0369207	4.5954e-53	JUND (602g)	12	MT1X_TRM
606	2.74185e-51	0.0298759	4.22245e-49	RELB (380g)	12	MT1X_TRM
607	3.99996e-23	0.0289839	6.15994e-21	STAT4 (27g)	12	MT1X_TRM
608	6.31635e-43	0.0248099	9.72718e-41	REL (334g)	12	MT1X_TRM
609	3.0337e-09	0.0229044	4.67189e-07	FOSB (81g)	12	MT1X_TRM
610	1.67157e-37	0.022582	2.57422e-35	FOSL2 (231g)	12	MT1X_TRM
611	4.27659e-27	0.0192631	6.58595e-25	ELF1 (1332g)	12	MT1X_TRM
612	1.01194e-22	0.0189377	1.55838e-20	FOXO1 (77g)	12	MT1X_TRM
613	3.01724e-16	0.0182329	4.64655e-14	ATF3 (614g)	12	MT1X_TRM
614	4.22061e-14	0.0178047	6.49974e-12	JUN (345g)	12	MT1X_TRM
615	3.71645e-35	0.0169578	5.72333e-33	KLF6 (184g)	12	MT1X_TRM
616	1.4767e-14	0.0162331	2.27412e-12	BATF (13g)	12	MT1X_TRM
617	8.81333e-13	0.0161142	1.35725e-10	FOS (320g)	12	MT1X_TRM
618	1.4527e-23	0.015183	2.23716e-21	TGIF2 (121g)	12	MT1X_TRM
619	2.2609e-23	0.0148267	3.48178e-21	CEBPD (62g)	12	MT1X_TRM
620	3.95114e-10	0.0135448	6.08476e-08	AHR (11g)	12	MT1X_TRM
621	1.25754e-20	0.0131006	1.93661e-18	IRF4 (154g)	12	MT1X_TRM
622	4.47977e-10	0.0129198	6.89885e-08	RORA (17g)	12	MT1X_TRM
623	6.72701e-18	0.0119993	1.03596e-15	CEBPZ (791g)	12	MT1X_TRM
624	3.69524e-09	0.011128	5.69067e-07	CEBPB (839g)	12	MT1X_TRM
625	3.29107e-13	0.0109391	5.06826e-11	MAF (107g)	12	MT1X_TRM
626	1.16175e-08	0.0107218	1.78909e-06	MAFF (206g)	12	MT1X_TRM
627	4.42256e-10	0.00914382	6.81074e-08	BCL3 (99g)	12	MT1X_TRM
628	1.98005e-18	0.00832347	3.04928e-16	ATF5 (87g)	12	MT1X_TRM
629	2.89529e-13	0.00705686	4.45874e-11	NR3C1 (415g)	12	MT1X_TRM
630	7.6068e-17	0.00592446	1.17145e-14	BACH1 (202g)	12	MT1X_TRM
631	3.02902e-06	0.0049684	0.000466469	CEBPG (16g)	12	MT1X_TRM
632	0.000158378	0.00276513	0.0243902	CREB3 (191g)	12	MT1X_TRM
633	2.5351e-24	0.202939	3.90405e-22	EGR1 (20g)	21	NABP1_TRM
634	2.17287e-17	0.145987	3.34622e-15	JUNB (13g)	21	NABP1_TRM
635	1.84997e-25	0.113081	2.84896e-23	KLF10 (29g)	21	NABP1_TRM
636	4.97599e-24	0.0961778	7.66302e-22	EGR2 (16g)	21	NABP1_TRM
637	2.34095e-18	0.0849055	3.60506e-16	FOSB (81g)	21	NABP1_TRM
638	4.8894e-17	0.0700695	7.52967e-15	DDIT3 (27g)	21	NABP1_TRM
639	1.62186e-20	0.0672459	2.49767e-18	ATF4 (21g)	21	NABP1_TRM
640	9.52964e-26	0.0631309	1.46757e-23	BHLHE40 (1111g)	21	NABP1_TRM
641	5.03445e-27	0.0617792	7.75305e-25	JUN (345g)	21	NABP1_TRM
642	8.2279e-24	0.0492363	1.2671e-21	FOS (320g)	21	NABP1_TRM
643	7.69797e-33	0.0471934	1.18549e-30	MXI1 (89g)	21	NABP1_TRM
644	1.69003e-11	0.0460875	2.60264e-09	AHR (11g)	21	NABP1_TRM
645	8.76167e-20	0.0449859	1.3493e-17	MAFF (206g)	21	NABP1_TRM
646	1.9825e-36	0.0438	3.05305e-34	MXD1 (166g)	21	NABP1_TRM
647	4.31949e-14	0.0381795	6.65202e-12	ATF3 (614g)	21	NABP1_TRM
648	5.82712e-23	0.038175	8.97377e-21	MAF (107g)	21	NABP1_TRM
649	8.12151e-34	0.034933	1.25071e-31	RBBP5 (761g)	21	NABP1_TRM
650	3.92645e-13	0.0334134	6.04673e-11	REL (334g)	21	NABP1_TRM
651	5.58797e-14	0.0329542	8.60547e-12	KDM5B (32g)	21	NABP1_TRM
652	4.70828e-15	0.0320334	7.25075e-13	IRF1 (1018g)	21	NABP1_TRM
653	2.67761e-14	0.0312721	4.12352e-12	FOSL2 (231g)	21	NABP1_TRM
654	1.65473e-30	0.0311299	2.54829e-28	TAF1 (553g)	21	NABP1_TRM
655	9.60527e-33	0.0302541	1.47921e-30	RCOR1 (337g)	21	NABP1_TRM
656	1.69985e-06	0.0290022	0.000261776	MYBL1 (12g)	21	NABP1_TRM
657	6.79187e-08	0.0272771	1.04595e-05	JUND (602g)	21	NABP1_TRM
658	2.08179e-30	0.0259296	3.20595e-28	SP1 (118g)	21	NABP1_TRM
659	2.9073e-25	0.0255898	4.47725e-23	EP300 (534g)	21	NABP1_TRM
660	1.53678e-24	0.0226723	2.36663e-22	TFE3 (77g)	21	NABP1_TRM
661	3.84458e-08	0.0219594	5.92066e-06	PRDM1 (565g)	21	NABP1_TRM
662	7.88303e-05	0.0209467	0.0121399	RORA (17g)	21	NABP1_TRM
663	1.09537e-20	0.0197576	1.68688e-18	BACH1 (202g)	21	NABP1_TRM
664	1.12709e-15	0.0192359	1.73571e-13	FOXJ2 (64g)	21	NABP1_TRM
665	2.34808e-13	0.0190882	3.61605e-11	CLOCK (53g)	21	NABP1_TRM
666	6.46664e-10	0.0190225	9.95863e-08	KLF6 (184g)	21	NABP1_TRM
667	1.86291e-09	0.0187194	2.86889e-07	IRF4 (154g)	21	NABP1_TRM
668	1.03298e-24	0.0184763	1.5908e-22	CUX1 (282g)	21	NABP1_TRM
669	1.56899e-09	0.0184608	2.41624e-07	ETV3 (169g)	21	NABP1_TRM
670	7.51901e-06	0.0184473	0.00115793	BPTF (24g)	21	NABP1_TRM
671	3.37708e-30	0.0181324	5.2007e-28	BRF1 (443g)	21	NABP1_TRM
672	5.83273e-19	0.0180014	8.98241e-17	GABPA (685g)	21	NABP1_TRM
673	7.10043e-17	0.0177571	1.09347e-14	HCFC1 (858g)	21	NABP1_TRM
674	3.9913e-20	0.0162597	6.1466e-18	ZNF274 (111g)	21	NABP1_TRM
675	2.0656e-23	0.0159671	3.18102e-21	THAP1 (310g)	21	NABP1_TRM
676	2.29763e-20	0.0153907	3.53835e-18	ZNF384 (213g)	21	NABP1_TRM
677	1.18195e-06	0.015351	0.000182021	CEBPD (62g)	21	NABP1_TRM
678	1.40358e-18	0.0153401	2.16151e-16	SP2 (506g)	21	NABP1_TRM
679	1.85321e-05	0.0149338	0.00285395	ZBTB2 (21g)	21	NABP1_TRM
680	7.54986e-20	0.0145526	1.16268e-17	ZNF76 (406g)	21	NABP1_TRM
681	2.40133e-12	0.0143233	3.69805e-10	SIN3A (686g)	21	NABP1_TRM
682	2.86e-09	0.0142562	4.4044e-07	NR3C1 (415g)	21	NABP1_TRM
683	3.70445e-17	0.0142241	5.70486e-15	SP4 (391g)	21	NABP1_TRM
684	3.32578e-14	0.0141673	5.1217e-12	ETV6 (117g)	21	NABP1_TRM
685	1.04319e-13	0.0139381	1.60651e-11	CREB3 (191g)	21	NABP1_TRM
686	4.17621e-17	0.013814	6.43137e-15	E2F3 (157g)	21	NABP1_TRM
687	1.03744e-10	0.0137334	1.59766e-08	PML (682g)	21	NABP1_TRM
688	2.25025e-07	0.0136586	3.46538e-05	NFKB1 (107g)	21	NABP1_TRM
689	1.2216e-14	0.0136321	1.88126e-12	ZMIZ1 (573g)	21	NABP1_TRM
690	6.16443e-16	0.0133969	9.49322e-14	ELF4 (569g)	21	NABP1_TRM
691	3.60163e-07	0.0129695	5.5465e-05	MXD4 (42g)	21	NABP1_TRM
692	9.6861e-11	0.0126845	1.49166e-08	ELK3 (131g)	21	NABP1_TRM
693	1.72202e-11	0.0126498	2.65191e-09	NR2C2 (103g)	21	NABP1_TRM
694	9.82106e-15	0.0124345	1.51244e-12	RFX1 (109g)	21	NABP1_TRM
695	7.38342e-22	0.0122291	1.13705e-19	NRF1 (233g)	21	NABP1_TRM
696	3.91186e-06	0.011987	0.000602426	TFDP1 (1279g)	21	NABP1_TRM
697	4.44947e-14	0.0117677	6.85218e-12	ZNF143 (513g)	21	NABP1_TRM
698	8.27533e-12	0.011736	1.2744e-09	SREBF1 (577g)	21	NABP1_TRM
699	3.34282e-08	0.0109405	5.14795e-06	ELK4 (680g)	21	NABP1_TRM
700	3.04434e-05	0.0105334	0.00468828	ZNF524 (11g)	21	NABP1_TRM
701	4.941e-10	0.0104984	7.60914e-08	TBP (90g)	21	NABP1_TRM
702	5.7947e-08	0.0102389	8.92385e-06	ATF1 (608g)	21	NABP1_TRM
703	2.06775e-09	0.00964857	3.18433e-07	SREBF2 (117g)	21	NABP1_TRM
704	2.97039e-05	0.00888772	0.0045744	ATF5 (87g)	21	NABP1_TRM
705	3.7243e-10	0.00854114	5.73541e-08	IRF9 (279g)	21	NABP1_TRM
706	9.65218e-12	0.00850686	1.48644e-09	PATZ1 (173g)	21	NABP1_TRM
707	9.7652e-06	0.00847145	0.00150384	SMARCC2 (24g)	21	NABP1_TRM
708	7.64042e-09	0.00839994	1.17662e-06	PHF8 (130g)	21	NABP1_TRM
709	2.05012e-55	0.168323	3.15719e-53	EZH2 (24g)	20	TYMS_TRM
710	1.70674e-50	0.099392	2.62838e-48	YBX1 (105g)	20	TYMS_TRM
711	2.88721e-51	0.0756439	4.4463e-49	TFDP1 (1279g)	20	TYMS_TRM
712	3.21622e-54	0.0714379	4.95297e-52	CTCF (17g)	20	TYMS_TRM
713	7.12456e-39	0.0654226	1.09718e-36	HDAC2 (1486g)	20	TYMS_TRM
714	4.51266e-43	0.0591749	6.9495e-41	MAZ (945g)	20	TYMS_TRM
715	3.86925e-24	0.0566367	5.95865e-22	POLR2A (1011g)	20	TYMS_TRM
716	9.87141e-47	0.0534985	1.5202e-44	RB1 (524g)	20	TYMS_TRM
717	1.44431e-29	0.0528596	2.22424e-27	ELF2 (1317g)	20	TYMS_TRM
718	1.36124e-38	0.052609	2.09631e-36	SUZ12 (1305g)	20	TYMS_TRM
719	2.47341e-23	0.0478122	3.80906e-21	RAD21 (2931g)	20	TYMS_TRM
720	2.42754e-16	0.0440725	3.73841e-14	ATF4 (21g)	20	TYMS_TRM
721	4.72749e-20	0.0413145	7.28034e-18	YY1 (1080g)	20	TYMS_TRM
722	2.24635e-18	0.0383123	3.45938e-16	BHLHE40 (1111g)	20	TYMS_TRM
723	1.87725e-30	0.0382664	2.89096e-28	POLE4 (54g)	20	TYMS_TRM
724	3.42052e-21	0.0381115	5.26759e-19	EOMES (1184g)	20	TYMS_TRM
725	1.4538e-35	0.0380626	2.23885e-33	POLE3 (108g)	20	TYMS_TRM
726	1.37949e-06	0.0348033	0.000212441	KLF10 (29g)	20	TYMS_TRM
727	1.87449e-23	0.0309407	2.88672e-21	SMARCA4 (1536g)	20	TYMS_TRM
728	1.85723e-18	0.0293898	2.86013e-16	E2F4 (1542g)	20	TYMS_TRM
729	3.00426e-12	0.0293533	4.62657e-10	CHD2 (1263g)	20	TYMS_TRM
730	1.15357e-37	0.0287181	1.7765e-35	NFYC (235g)	20	TYMS_TRM
731	2.83194e-43	0.0281378	4.36119e-41	E2F3 (157g)	20	TYMS_TRM
732	2.45356e-07	0.0279505	3.77848e-05	CREM (846g)	20	TYMS_TRM
733	9.54532e-23	0.0274865	1.46998e-20	GTF2F1 (819g)	20	TYMS_TRM
734	1.13107e-19	0.0261017	1.74184e-17	REST (861g)	20	TYMS_TRM
735	9.22282e-25	0.0259086	1.42031e-22	TAF7 (136g)	20	TYMS_TRM
736	8.05054e-17	0.0246144	1.23978e-14	TBX21 (742g)	20	TYMS_TRM
737	1.79853e-16	0.0240863	2.76974e-14	CREB1 (704g)	20	TYMS_TRM
738	7.85897e-10	0.0227226	1.21028e-07	CEBPB (839g)	20	TYMS_TRM
739	1.04323e-23	0.0226034	1.60658e-21	SP3 (447g)	20	TYMS_TRM
740	2.076e-21	0.0212749	3.19704e-19	NR3C1 (415g)	20	TYMS_TRM
741	1.00907e-06	0.0206959	0.000155396	FLI1 (1417g)	20	TYMS_TRM
742	1.49918e-13	0.0203287	2.30874e-11	CEBPZ (791g)	20	TYMS_TRM
743	4.03005e-08	0.0198105	6.20627e-06	BCLAF1 (1634g)	20	TYMS_TRM
744	2.71729e-27	0.0197273	4.18462e-25	SIN3A (686g)	20	TYMS_TRM
745	5.59922e-06	0.0196428	0.000862281	ATF3 (614g)	20	TYMS_TRM
746	3.64631e-09	0.016705	5.61532e-07	NFATC2 (19g)	20	TYMS_TRM
747	2.91271e-12	0.016004	4.48557e-10	ETV3 (169g)	20	TYMS_TRM
748	3.98241e-18	0.0159519	6.13292e-16	ATF1 (608g)	20	TYMS_TRM
749	3.7786e-18	0.0149787	5.81905e-16	KDM5A (288g)	20	TYMS_TRM
750	4.25584e-06	0.0143419	0.000655399	ELF1 (1332g)	20	TYMS_TRM
751	6.71429e-21	0.0142947	1.034e-18	MLX (201g)	20	TYMS_TRM
752	0.00027967	0.0137859	0.0430692	RELB (380g)	20	TYMS_TRM
753	3.5859e-05	0.0137195	0.00552229	FOSL2 (231g)	20	TYMS_TRM
754	7.09455e-05	0.0130618	0.0109256	RUNX1 (61g)	20	TYMS_TRM
755	2.61541e-14	0.0118601	4.02773e-12	MXD4 (42g)	20	TYMS_TRM
756	1.16563e-13	0.0112292	1.79507e-11	RELA (318g)	20	TYMS_TRM
757	7.9643e-10	0.010822	1.2265e-07	IRF3 (420g)	20	TYMS_TRM
758	9.77287e-08	0.0102022	1.50502e-05	GABPB1 (646g)	20	TYMS_TRM
759	8.60031e-08	0.00948576	1.32445e-05	HCFC1 (858g)	20	TYMS_TRM
760	5.9697e-09	0.00864084	9.19334e-07	RCOR1 (337g)	20	TYMS_TRM
761	1.33143e-09	0.00823436	2.0504e-07	ELK4 (680g)	20	TYMS_TRM
762	1.37001e-06	0.00728549	0.000210981	GABPA (685g)	20	TYMS_TRM
763	7.49897e-11	0.00727695	1.15484e-08	SP4 (391g)	20	TYMS_TRM
764	3.34051e-07	0.00722351	5.14438e-05	EP300 (534g)	20	TYMS_TRM
765	1.13969e-05	0.00571149	0.00175512	TBP (90g)	20	TYMS_TRM
766	3.36378e-05	0.00472867	0.00518022	TFDP2 (378g)	20	TYMS_TRM
767	2.44893e-06	0.00402525	0.000377136	NFYB (270g)	20	TYMS_TRM
768	7.25328e-111	0.114054	1.11701e-108	BATF (13g)	11	TMIGD2_IEL
769	2.08398e-82	0.0713064	3.20933e-80	RORA (17g)	11	TMIGD2_IEL
770	2.17265e-95	0.0466928	3.34588e-93	ELF1 (1332g)	11	TMIGD2_IEL
771	8.85785e-76	0.0423493	1.36411e-73	BCLAF1 (1634g)	11	TMIGD2_IEL
772	2.46754e-56	0.0346652	3.80001e-54	CEBPB (839g)	11	TMIGD2_IEL
773	1.38601e-86	0.0344327	2.13445e-84	CEBPZ (791g)	11	TMIGD2_IEL
774	1.24997e-28	0.0319475	1.92495e-26	CREM (846g)	11	TMIGD2_IEL
775	2.33451e-40	0.0299745	3.59515e-38	RAD21 (2931g)	11	TMIGD2_IEL
776	2.2157e-38	0.0298463	3.41217e-36	ETS1 (2295g)	11	TMIGD2_IEL
777	2.34862e-25	0.0267379	3.61687e-23	AHR (11g)	11	TMIGD2_IEL
778	1.86376e-61	0.0259465	2.87019e-59	REST (861g)	11	TMIGD2_IEL
779	3.44507e-25	0.0248165	5.30541e-23	JUND (602g)	11	TMIGD2_IEL
780	7.38968e-35	0.0237881	1.13801e-32	RELB (380g)	11	TMIGD2_IEL
781	3.87252e-40	0.0228073	5.96368e-38	PRDM1 (565g)	11	TMIGD2_IEL
782	8.59311e-59	0.0227032	1.32334e-56	GTF2F1 (819g)	11	TMIGD2_IEL
783	2.18976e-72	0.02234	3.37223e-70	NR3C1 (415g)	11	TMIGD2_IEL
784	6.58958e-26	0.0214186	1.01479e-23	CHD2 (1263g)	11	TMIGD2_IEL
785	1.00237e-29	0.0208554	1.54365e-27	HDAC2 (1486g)	11	TMIGD2_IEL
786	5.62146e-21	0.0203449	8.65705e-19	ATF3 (614g)	11	TMIGD2_IEL
787	3.11217e-55	0.0201101	4.79274e-53	GABPB1 (646g)	11	TMIGD2_IEL
788	3.62399e-26	0.0197	5.58095e-24	FOXO1 (77g)	11	TMIGD2_IEL
789	2.83599e-44	0.0193259	4.36742e-42	KLF6 (184g)	11	TMIGD2_IEL
790	1.30931e-23	0.0191037	2.01633e-21	YY1 (1080g)	11	TMIGD2_IEL
791	5.60681e-38	0.0190618	8.63449e-36	SMARCA4 (1536g)	11	TMIGD2_IEL
792	9.62989e-18	0.0188236	1.483e-15	BHLHE40 (1111g)	11	TMIGD2_IEL
793	9.91407e-35	0.0176876	1.52677e-32	IRF4 (154g)	11	TMIGD2_IEL
794	9.7529e-19	0.0156504	1.50195e-16	UBTF (1093g)	11	TMIGD2_IEL
795	7.20677e-12	0.0143921	1.10984e-09	FLI1 (1417g)	11	TMIGD2_IEL
796	4.50395e-23	0.0140075	6.93609e-21	CEBPD (62g)	11	TMIGD2_IEL
797	5.42069e-13	0.0133392	8.34786e-11	ELF2 (1317g)	11	TMIGD2_IEL
798	7.40152e-19	0.0131555	1.13983e-16	SUZ12 (1305g)	11	TMIGD2_IEL
799	1.89056e-17	0.0127087	2.91147e-15	E2F4 (1542g)	11	TMIGD2_IEL
800	1.45543e-23	0.012644	2.24136e-21	YBX1 (105g)	11	TMIGD2_IEL
801	1.0378e-07	0.0121465	1.59821e-05	FOS (320g)	11	TMIGD2_IEL
802	2.20021e-22	0.0121234	3.38832e-20	TAF7 (136g)	11	TMIGD2_IEL
803	2.01372e-06	0.0116064	0.000310114	JUN (345g)	11	TMIGD2_IEL
804	6.61938e-07	0.0109228	0.000101938	STAT4 (27g)	11	TMIGD2_IEL
805	8.84511e-36	0.0109186	1.36215e-33	BACH1 (202g)	11	TMIGD2_IEL
806	9.75095e-12	0.0104008	1.50165e-09	RUNX1 (61g)	11	TMIGD2_IEL
807	3.88839e-20	0.00892555	5.98812e-18	ATF5 (87g)	11	TMIGD2_IEL
808	5.27766e-08	0.0088786	8.12759e-06	REL (334g)	11	TMIGD2_IEL
809	1.00672e-06	0.00835525	0.000155034	FOSL2 (231g)	11	TMIGD2_IEL
810	2.04626e-22	0.00810358	3.15123e-20	ZNF91 (215g)	11	TMIGD2_IEL
811	1.36252e-13	0.0074087	2.09829e-11	IKZF1 (521g)	11	TMIGD2_IEL
812	1.26641e-17	0.00716895	1.95026e-15	KDM5A (288g)	11	TMIGD2_IEL
813	5.5452e-11	0.00669445	8.53961e-09	SP3 (447g)	11	TMIGD2_IEL
814	6.11472e-06	0.00643237	0.000941667	TBX21 (742g)	11	TMIGD2_IEL
815	1.23589e-09	0.00626923	1.90327e-07	MXD4 (42g)	11	TMIGD2_IEL
816	5.23973e-06	0.00614757	0.000806919	MAF (107g)	11	TMIGD2_IEL
817	1.67266e-18	0.00614634	2.57589e-16	ZMIZ1 (573g)	11	TMIGD2_IEL
818	5.59682e-05	0.00601019	0.0086191	POLE4 (54g)	11	TMIGD2_IEL
819	2.74375e-12	0.00552488	4.22537e-10	PML (682g)	11	TMIGD2_IEL
820	3.65459e-06	0.00514478	0.000562806	MAZ (945g)	11	TMIGD2_IEL
821	6.24179e-11	0.00500654	9.61235e-09	RELA (318g)	11	TMIGD2_IEL
822	7.07339e-05	0.00406972	0.010893	ETV3 (169g)	11	TMIGD2_IEL
823	2.67992e-05	0.00366177	0.00412707	CREB1 (704g)	11	TMIGD2_IEL
824	3.54024e-05	0.00311343	0.00545197	SREBF2 (117g)	11	TMIGD2_IEL
825	9.54791e-05	0.00259528	0.0147038	IRF3 (420g)	11	TMIGD2_IEL
826	8.51652e-35	0.116228	1.31154e-32	EGR1 (20g)	18	TRBV7-3_IEL
827	1.00218e-87	0.0933917	1.54336e-85	BATF (13g)	18	TRBV7-3_IEL
828	4.39557e-24	0.0888788	6.76918e-22	JUNB (13g)	18	TRBV7-3_IEL
829	1.30895e-40	0.0668617	2.01578e-38	GTF2B (27g)	18	TRBV7-3_IEL
830	6.91282e-35	0.0601868	1.06457e-32	FOSB (81g)	18	TRBV7-3_IEL
831	6.65161e-51	0.0537316	1.02435e-48	RORA (17g)	18	TRBV7-3_IEL
832	1.74105e-35	0.0534099	2.68121e-33	KLF10 (29g)	18	TRBV7-3_IEL
833	1.74558e-84	0.0505046	2.68819e-82	JUN (345g)	18	TRBV7-3_IEL
834	3.75009e-56	0.0493639	5.77513e-54	CREM (846g)	18	TRBV7-3_IEL
835	2.60624e-80	0.0457699	4.01361e-78	ATF3 (614g)	18	TRBV7-3_IEL
836	2.78907e-25	0.0418018	4.29516e-23	DDIT3 (27g)	18	TRBV7-3_IEL
837	1.02791e-59	0.0376574	1.58299e-57	FOS (320g)	18	TRBV7-3_IEL
838	7.14787e-59	0.0374423	1.10077e-56	BHLHE40 (1111g)	18	TRBV7-3_IEL
839	8.21649e-21	0.0354719	1.26534e-18	EGR2 (16g)	18	TRBV7-3_IEL
840	1.25662e-46	0.0347201	1.93519e-44	JUND (602g)	18	TRBV7-3_IEL
841	9.20822e-62	0.030881	1.41807e-59	PRDM1 (565g)	18	TRBV7-3_IEL
842	1.23676e-44	0.0296454	1.90462e-42	FOXO1 (77g)	18	TRBV7-3_IEL
843	1.7043e-21	0.0273182	2.62463e-19	ATF4 (21g)	18	TRBV7-3_IEL
844	5.16149e-24	0.0264289	7.9487e-22	AHR (11g)	18	TRBV7-3_IEL
845	1.56663e-78	0.0259617	2.41261e-76	NR3C1 (415g)	18	TRBV7-3_IEL
846	7.48865e-33	0.0258673	1.15325e-30	POLR2A (1011g)	18	TRBV7-3_IEL
847	5.87327e-57	0.0255395	9.04484e-55	IRF4 (154g)	18	TRBV7-3_IEL
848	5.12432e-42	0.0248456	7.89145e-40	FOSL2 (231g)	18	TRBV7-3_IEL
849	7.26949e-30	0.0220701	1.1195e-27	MAFF (206g)	18	TRBV7-3_IEL
850	9.72831e-22	0.0193536	1.49816e-19	ELF1 (1332g)	18	TRBV7-3_IEL
851	9.55901e-21	0.0193404	1.47209e-18	YY1 (1080g)	18	TRBV7-3_IEL
852	2.6502e-35	0.019267	4.08131e-33	CEBPD (62g)	18	TRBV7-3_IEL
853	1.11482e-27	0.0171351	1.71682e-25	MAF (107g)	18	TRBV7-3_IEL
854	4.41027e-16	0.0158019	6.79182e-14	RELB (380g)	18	TRBV7-3_IEL
855	4.82541e-29	0.0157023	7.43113e-27	KLF6 (184g)	18	TRBV7-3_IEL
856	2.80956e-38	0.0156243	4.32673e-36	POLE3 (108g)	18	TRBV7-3_IEL
857	6.42464e-22	0.0149803	9.89395e-20	TGIF2 (121g)	18	TRBV7-3_IEL
858	5.8019e-42	0.0147795	8.93493e-40	ATF5 (87g)	18	TRBV7-3_IEL
859	2.23126e-08	0.0142131	3.43615e-06	NFATC2 (19g)	18	TRBV7-3_IEL
860	8.64665e-23	0.0136842	1.33158e-20	SUZ12 (1305g)	18	TRBV7-3_IEL
861	4.34885e-23	0.0125122	6.69723e-21	TAF7 (136g)	18	TRBV7-3_IEL
862	6.665e-29	0.0124236	1.02641e-26	RB1 (524g)	18	TRBV7-3_IEL
863	5.81836e-34	0.0123656	8.96027e-32	ATF1 (608g)	18	TRBV7-3_IEL
864	2.34584e-08	0.0118859	3.61259e-06	CHD2 (1263g)	18	TRBV7-3_IEL
865	8.02192e-14	0.0115759	1.23538e-11	CEBPZ (791g)	18	TRBV7-3_IEL
866	4.41264e-19	0.0113638	6.79547e-17	MAZ (945g)	18	TRBV7-3_IEL
867	1.06563e-34	0.0109479	1.64108e-32	BACH1 (202g)	18	TRBV7-3_IEL
868	7.73816e-10	0.0108894	1.19168e-07	REL (334g)	18	TRBV7-3_IEL
869	5.095e-18	0.0108672	7.8463e-16	YBX1 (105g)	18	TRBV7-3_IEL
870	1.73448e-10	0.0105684	2.6711e-08	HDAC2 (1486g)	18	TRBV7-3_IEL
871	1.0887e-35	0.00967251	1.6766e-33	RCOR1 (337g)	18	TRBV7-3_IEL
872	2.10277e-29	0.00964092	3.23826e-27	MXD1 (166g)	18	TRBV7-3_IEL
873	2.39667e-19	0.00939297	3.69087e-17	MXI1 (89g)	18	TRBV7-3_IEL
874	1.81977e-17	0.00903481	2.80244e-15	TFDP1 (1279g)	18	TRBV7-3_IEL
875	2.13029e-06	0.00860846	0.000328065	ZBTB2 (21g)	18	TRBV7-3_IEL
876	9.34245e-25	0.00804871	1.43874e-22	CREB3 (191g)	18	TRBV7-3_IEL
877	1.65046e-06	0.00752938	0.000254171	POLE4 (54g)	18	TRBV7-3_IEL
878	2.78962e-10	0.00507368	4.29601e-08	EP300 (534g)	18	TRBV7-3_IEL
879	9.91442e-11	0.00503532	1.52682e-08	RBBP5 (761g)	18	TRBV7-3_IEL
880	2.62818e-05	0.00497987	0.00404739	GABPB1 (646g)	18	TRBV7-3_IEL
881	3.87111e-08	0.00421889	5.96151e-06	EZH2 (24g)	18	TRBV7-3_IEL
882	5.9401e-06	0.00366695	0.000914775	SREBF2 (117g)	18	TRBV7-3_IEL
883	3.41946e-07	0.00334528	5.26596e-05	NFYC (235g)	18	TRBV7-3_IEL
884	1.22002e-07	0.00331589	1.87883e-05	SP1 (118g)	18	TRBV7-3_IEL
885	3.3044e-07	0.0029587	5.08877e-05	RFX1 (109g)	18	TRBV7-3_IEL

## Sheet: Table S26
Table S26. Detailed information of CD4 TCR repertoire, related to Figure 2.
	contig_id	high_confidence	length	chain	v_gene	d_gene	j_gene	c_gene	full_length	productive	cdr3	cdr3_nt	reads	umis	raw_clonotype_id	raw_consensus_id	tissue	cell_barcode	cell type
1	AAACCTGAGCAATATG-10_contig_1	TRUE	499	TRB	TRBV7-2	None	TRBJ2-7	TRBC2	TRUE	TRUE	CASSLGEAEHEQYF	TGTGCCAGCAGCTTAGGAGAGGCTGAGCACGAGCAGTACTTC	3440	2	clonotype1296	clonotype1296_consensus_2	Lymph.node	Lymph.node_cDNA_AAACCTGAGCAATATG-1	STMN1_TCM
2	AAACCTGAGCAATATG-10_contig_2	TRUE	490	TRA	TRAV1-1	None	TRAJ27	TRAC	TRUE	TRUE	CAVGNTNAGKSTF	TGCGCTGTGGGGAACACCAATGCAGGCAAATCAACCTTT	4620	3	clonotype1296	clonotype1296_consensus_1	Lymph.node	Lymph.node_cDNA_AAACCTGAGCAATATG-1	STMN1_TCM
3	AAACCTGAGCAATATG-10_contig_3	TRUE	374	TRB	None	None	TRBJ2-1	TRBC2	FALSE	FALSE	None	None	2536	2	clonotype1296	None	Lymph.node	Lymph.node_cDNA_AAACCTGAGCAATATG-1	STMN1_TCM
4	AAACCTGCAAGAGTCG-16_contig_1	TRUE	496	TRB	TRBV7-2	None	TRBJ1-5	TRBC1	TRUE	TRUE	CASSSWGDQPQHF	TGTGCCAGCAGCTCTTGGGGGGATCAGCCCCAGCATTTT	11748	5	clonotype1298	clonotype1298_consensus_2	Spleen	Spleen_cDNA_AAACCTGCAAGAGTCG-1	KLF2_TCM
5	AAACCTGCAAGAGTCG-16_contig_2	TRUE	460	TRA	TRAV12-3	None	TRAJ7	TRAC	TRUE	TRUE	CAMKGGNNRLAF	TGTGCAATGAAGGGTGGGAACAACAGACTCGCTTTT	564	1	clonotype1298	clonotype1298_consensus_1	Spleen	Spleen_cDNA_AAACCTGCAAGAGTCG-1	KLF2_TCM
6	AAACCTGCAAGCGCTC-11_contig_1	TRUE	469	TRB	TRBV28	None	TRBJ1-6	TRBC1	TRUE	TRUE	CASSFSGTGGSPLHF	TGTGCCAGCAGTTTTTCCGGGACAGGGGGGTCACCCCTCCACTTT	5188	2	clonotype1299	clonotype1299_consensus_1	Marrow	Marrow_cDNA_AAACCTGCAAGCGCTC-1	GZMK_TEM
7	AAACCTGCAAGCGCTC-11_contig_2	TRUE	590	TRA	TRAV12-1	None	TRAJ6	TRAC	TRUE	TRUE	CVVNPNPSGGSYIPTF	TGTGTGGTGAACCCTAATCCATCAGGAGGAAGCTACATACCTACATTT	15370	4	clonotype1299	clonotype1299_consensus_2	Marrow	Marrow_cDNA_AAACCTGCAAGCGCTC-1	GZMK_TEM
8	AAACCTGCAAGCGCTC-11_contig_3	TRUE	325	TRA	None	None	TRAJ5	TRAC	FALSE	FALSE	None	None	6626	1	clonotype1299	None	Marrow	Marrow_cDNA_AAACCTGCAAGCGCTC-1	GZMK_TEM
9	AAACCTGCAAGCTGAG-15_contig_1	TRUE	565	TRA	TRAV29/DV5	None	TRAJ29	TRAC	TRUE	TRUE	CATISGNTPLVF	TGTGCAACTATATCAGGAAACACACCTCTTGTCTTT	4790	3	clonotype1300	clonotype1300_consensus_2	Small.intestine	Small.intestine_cDNA_AAACCTGCAAGCTGAG-1	RGS1_TRM
10	AAACCTGCAAGCTGAG-15_contig_2	TRUE	469	TRB	TRBV28	None	TRBJ2-1	TRBC2	TRUE	TRUE	CASSLPAGYNEQFF	TGTGCCAGCAGTCTCCCAGCGGGGTACAATGAGCAGTTCTTC	9970	4	clonotype1300	clonotype1300_consensus_1	Small.intestine	Small.intestine_cDNA_AAACCTGCAAGCTGAG-1	RGS1_TRM
11	AAACCTGCAGTAAGAT-11_contig_1	TRUE	496	TRB	TRBV3-1	None	TRBJ1-4	TRBC1	TRUE	TRUE	CASSQTGGYEKLFF	TGTGCCAGCAGCCAGACAGGAGGATACGAAAAACTGTTTTTT	8414	7	clonotype1303	clonotype1303_consensus_1	Marrow	Marrow_cDNA_AAACCTGCAGTAAGAT-1	GZMK_TEM
12	AAACCTGCAGTAAGAT-11_contig_2	TRUE	500	TRA	TRAV38-2/DV8	None	TRAJ44	TRAC	TRUE	TRUE	CAYRSAYDGTASKLTF	TGTGCTTATAGGAGCGCGTATGACGGCACTGCCAGTAAACTCACCTTT	10634	5	clonotype1303	clonotype1303_consensus_2	Marrow	Marrow_cDNA_AAACCTGCAGTAAGAT-1	GZMK_TEM
13	AAACCTGCAGTAAGAT-11_contig_3	TRUE	423	TRA	TRAV35	None	TRAJ34	TRAC	TRUE	FALSE	CAGHRQAHLWDW	TGTGCTGGGCACCGACAAGCTCATCTTTGGGACTGG	2202	2	clonotype1303	None	Marrow	Marrow_cDNA_AAACCTGCAGTAAGAT-1	GZMK_TEM
14	AAACCTGCATCGATGT-11_contig_1	TRUE	494	TRA	TRAV38-2/DV8	None	TRAJ34	TRAC	TRUE	TRUE	CAYRSAQGTDKLIF	TGTGCTTATAGGAGCGCGCAGGGCACCGACAAGCTCATCTTT	9878	4	clonotype1305	clonotype1305_consensus_2	Marrow	Marrow_cDNA_AAACCTGCATCGATGT-1	LINC00861_TN
15	AAACCTGCATCGATGT-11_contig_2	TRUE	513	TRB	TRBV5-1	None	TRBJ1-1	TRBC1	TRUE	TRUE	CASSPQGGLLNTEAFF	TGCGCCAGCAGCCCGCAGGGTGGACTATTGAACACTGAAGCTTTCTTT	9888	6	clonotype1305	clonotype1305_consensus_1	Marrow	Marrow_cDNA_AAACCTGCATCGATGT-1	LINC00861_TN
16	AAACCTGGTGACTACT-17_contig_1	TRUE	548	TRA	TRAV5	None	TRAJ45	TRAC	TRUE	TRUE	CGAGGGADGLTF	TGTGGGGCAGGAGGAGGTGCTGACGGACTCACCTTT	284	1	clonotype375	clonotype375_consensus_1	Stomach	Stomach_cDNA_AAACCTGGTGACTACT-1	KLF2_TCM
17	AAACCTGGTGACTACT-17_contig_2	TRUE	506	TRB	TRBV5-5	None	TRBJ2-3	TRBC2	TRUE	TRUE	CASSLQREVEDTQYF	TGTGCCAGCAGCTTGCAGCGGGAGGTGGAAGATACGCAGTATTTT	4562	4	clonotype375	clonotype375_consensus_2	Stomach	Stomach_cDNA_AAACCTGGTGACTACT-1	KLF2_TCM
18	AAACCTGTCAGGTAAA-12_contig_1	TRUE	570	TRA	TRAV8-4	None	TRAJ45	TRAC	TRUE	TRUE	CTGDSGGGADGLTF	TGTACCGGGGATTCAGGAGGAGGTGCTGACGGACTCACCTTT	7316	3	clonotype1309	clonotype1309_consensus_2	Muscle	Muscle_cDNA_AAACCTGTCAGGTAAA-1	MT1E_TRM
19	AAACCTGTCAGGTAAA-12_contig_2	TRUE	502	TRB	TRBV18	None	TRBJ1-3	TRBC1	TRUE	TRUE	CASSRDSSGNTIYF	TGTGCCAGCTCGCGGGACAGCTCTGGAAACACCATATATTTT	6558	2	clonotype1309	clonotype1309_consensus_1	Muscle	Muscle_cDNA_AAACCTGTCAGGTAAA-1	MT1E_TRM
20	AAACGGGAGATACACA-11_contig_1	TRUE	514	TRA	TRAV17	None	TRAJ54	TRAC	TRUE	TRUE	CATVPIQGAQKLVF	TGTGCTACGGTTCCCATTCAGGGAGCCCAGAAGCTGGTATTT	2944	2	clonotype1316	clonotype1316_consensus_1	Marrow	Marrow_cDNA_AAACGGGAGATACACA-1	GZMK_TEM
21	AAACGGGAGATACACA-11_contig_2	TRUE	502	TRB	TRBV3-1	None	TRBJ2-3	TRBC2	TRUE	TRUE	CASSRLAGGGVDTQYF	TGTGCCAGCAGCCGTCTGGCGGGAGGGGGAGTGGATACGCAGTATTTT	5790	5	clonotype1316	clonotype1316_consensus_2	Marrow	Marrow_cDNA_AAACGGGAGATACACA-1	GZMK_TEM
22	AAACGGGAGCATCATC-10_contig_1	TRUE	502	TRB	TRBV7-2	None	TRBJ2-7	TRBC2	TRUE	TRUE	CASSLSGQAPYEQYF	TGTGCCAGCAGCCTATCGGGACAGGCCCCCTACGAGCAGTACTTC	9390	6	clonotype1317	clonotype1317_consensus_1	Lymph.node	Lymph.node_cDNA_AAACGGGAGCATCATC-1	STMN1_TCM
23	AAACGGGAGCATCATC-10_contig_2	TRUE	571	TRA	TRAV29/DV5	None	TRAJ42	TRAC	TRUE	TRUE	CAARHGGSQGNLIF	TGTGCAGCAAGGCACGGAGGAAGCCAAGGAAATCTCATCTTT	4062	2	clonotype1317	clonotype1317_consensus_2	Lymph.node	Lymph.node_cDNA_AAACGGGAGCATCATC-1	STMN1_TCM
24	AAACGGGAGCATCATC-10_contig_3	TRUE	313	TRB	None	None	TRBJ1-1	TRBC1	FALSE	FALSE	None	None	2144	2	clonotype1317	None	Lymph.node	Lymph.node_cDNA_AAACGGGAGCATCATC-1	STMN1_TCM
25	AAACGGGAGCCCTAAT-15_contig_1	TRUE	592	TRB	TRBV19	None	TRBJ1-3	TRBC1	TRUE	TRUE	CASSPTGSSGNTIYF	TGTGCCAGTAGCCCAACAGGGAGCTCTGGAAACACCATATATTTT	4612	6	clonotype1318	clonotype1318_consensus_2	Small.intestine	Small.intestine_cDNA_AAACGGGAGCCCTAAT-1	RGS1_TRM
26	AAACGGGAGCCCTAAT-15_contig_2	TRUE	462	TRA	TRAV13-1	None	TRAJ35	TRAC	TRUE	TRUE	CAASGGTFGNVLHC	TGTGCAGCAAGTGGGGGGACCTTTGGGAATGTGCTGCATTGC	13044	5	clonotype1318	clonotype1318_consensus_1	Small.intestine	Small.intestine_cDNA_AAACGGGAGCCCTAAT-1	RGS1_TRM
27	AAACGGGAGCCCTAAT-15_contig_3	TRUE	621	TRA	TRAV3	None	TRAJ30	TRAC	TRUE	TRUE	CAVRDGPGRDDKIIF	TGTGCTGTGAGAGACGGTCCGGGGAGAGATGACAAGATCATCTTT	11084	6	clonotype1318	clonotype1318_consensus_3	Small.intestine	Small.intestine_cDNA_AAACGGGAGCCCTAAT-1	RGS1_TRM
28	AAACGGGCAAGAAGAG-12_contig_1	TRUE	499	TRB	TRBV7-2	None	TRBJ2-1	TRBC2	TRUE	TRUE	CASSLQAGANEQFF	TGTGCCAGCAGCTTACAAGCGGGAGCTAATGAGCAGTTCTTC	15602	5	clonotype37	clonotype37_consensus_3	Muscle	Muscle_cDNA_AAACGGGCAAGAAGAG-1	NKG7_Th1
29	AAACGGGCAAGAAGAG-12_contig_2	TRUE	557	TRA	TRAV16	None	TRAJ57	TRAC	TRUE	TRUE	CALRLTQGGSEKLVF	TGTGCTCTAAGACTAACTCAGGGCGGATCTGAAAAGCTGGTCTTT	10596	2	clonotype37	clonotype37_consensus_2	Muscle	Muscle_cDNA_AAACGGGCAAGAAGAG-1	NKG7_Th1
30	AAACGGGCAAGAAGAG-12_contig_3	TRUE	559	TRA	TRAV12-2	None	TRAJ48	TRAC	TRUE	TRUE	CAVMPPFISNFGNEKLTF	TGTGCCGTGATGCCCCCTTTTATATCTAACTTTGGAAATGAGAAATTAACCTTT	5426	2	clonotype37	clonotype37_consensus_1	Muscle	Muscle_cDNA_AAACGGGCAAGAAGAG-1	NKG7_Th1
31	AAACGGGCAATGTAAG-7_contig_1	TRUE	555	TRB	TRBV30	None	TRBJ2-7	TRBC2	TRUE	TRUE	CAWSVAGGGREQYF	TGTGCCTGGAGTGTAGCGGGAGGGGGTCGGGAGCAGTACTTC	3192	5	clonotype1324	clonotype1324_consensus_1	Rectum	Rectum_cDNA_AAACGGGCAATGTAAG-1	LMNA_TRM
32	AAACGGGCAATGTAAG-7_contig_2	TRUE	460	TRA	TRAV9-2	None	TRAJ18	TRAC	TRUE	TRUE	CALLGGRGSTLGRLYF	TGTGCTCTGTTAGGAGGGAGAGGCTCAACCCTGGGGAGGCTATACTTT	5266	2	clonotype1324	clonotype1324_consensus_2	Rectum	Rectum_cDNA_AAACGGGCAATGTAAG-1	LMNA_TRM
33	AAACGGGCACTGTCGG-10_contig_1	TRUE	507	TRA	TRAV12-3	None	TRAJ52	TRAC	TRUE	TRUE	CAMSALGGTSYGKLTF	TGTGCAATGAGCGCGCTAGGTGGTACTAGCTATGGAAAGCTGACATTT	2994	1	clonotype1325	clonotype1325_consensus_2	Lymph.node	Lymph.node_cDNA_AAACGGGCACTGTCGG-1	TNF_TRM
34	AAACGGGCACTGTCGG-10_contig_2	TRUE	479	TRB	TRBV29-1	None	TRBJ1-2	TRBC1	TRUE	TRUE	CSVEMQGLNYGYTF	TGCAGCGTTGAAATGCAGGGATTAAACTATGGCTACACCTTC	782	4	clonotype1325	clonotype1325_consensus_1	Lymph.node	Lymph.node_cDNA_AAACGGGCACTGTCGG-1	TNF_TRM
35	AAACGGGGTAGGGTAC-1_contig_1	TRUE	570	TRA	TRAV8-4	None	TRAJ9	TRAC	TRUE	TRUE	CAVSDTTGGFKTIF	TGTGCTGTGAGTGATACTACTGGAGGCTTCAAAACTATCTTT	18284	9	clonotype379	clonotype379_consensus_2	Common.bile.duct	Common.bile.duct_cDNA_AAACGGGGTAGGGTAC-1	TNF_TRM
36	AAACGGGGTAGGGTAC-1_contig_2	TRUE	501	TRB	TRBV7-9	None	TRBJ2-3	TRBC2	TRUE	TRUE	CASSFAGTDTQYF	TGTGCCAGCAGCTTTGCCGGAACAGATACGCAGTATTTT	32100	10	clonotype379	clonotype379_consensus_1	Common.bile.duct	Common.bile.duct_cDNA_AAACGGGGTAGGGTAC-1	TNF_TRM
37	AAACGGGGTCCGTGAC-15_contig_1	TRUE	457	TRB	TRBV28	None	TRBJ2-7	TRBC2	TRUE	TRUE	CASSLNEQYF	TGTGCCAGCAGTTTAAACGAGCAGTACTTC	17462	6	clonotype1333	clonotype1333_consensus_2	Small.intestine	Small.intestine_cDNA_AAACGGGGTCCGTGAC-1	RGS1_TRM
38	AAACGGGGTCCGTGAC-15_contig_2	TRUE	509	TRA	TRAV24	None	TRAJ36	TRAC	TRUE	TRUE	CALKTGANNLFF	TGTGCCCTGAAGACTGGGGCAAACAACCTCTTCTTT	7218	2	clonotype1333	clonotype1333_consensus_1	Small.intestine	Small.intestine_cDNA_AAACGGGGTCCGTGAC-1	RGS1_TRM
39	AAACGGGGTGACTCAT-17_contig_1	TRUE	508	TRA	TRAV20	None	TRAJ48	TRAC	TRUE	TRUE	CAVRPNFGNEKLTF	TGTGCTGTGCGGCCGAACTTTGGAAATGAGAAATTAACCTTT	3702	4	clonotype1334	clonotype1334_consensus_2	Stomach	Stomach_cDNA_AAACGGGGTGACTCAT-1	CTLA4_Treg
40	AAACGGGGTGACTCAT-17_contig_2	TRUE	504	TRB	TRBV12-4	None	TRBJ1-6	TRBC1	TRUE	TRUE	CASSRGPESPPLHF	TGTGCCAGCAGTCGGGGACCAGAAAGTCCGCCCCTCCACTTT	33398	29	clonotype1334	clonotype1334_consensus_1	Stomach	Stomach_cDNA_AAACGGGGTGACTCAT-1	CTLA4_Treg
41	AAACGGGGTTTCCACC-3_contig_1	TRUE	629	TRB	TRBV19	None	TRBJ1-5	TRBC1	TRUE	TRUE	CASSTGSPQPQHF	TGTGCCAGTAGTACAGGGTCTCCTCAGCCCCAGCATTTT	13754	4	clonotype1337	clonotype1337_consensus_1	Blood	Blood_cDNA_AAACGGGGTTTCCACC-1	ITGB1_TN/CM
42	AAACGGGGTTTCCACC-3_contig_2	TRUE	485	TRA	TRAV21	None	TRAJ32	TRAC	TRUE	TRUE	CAVNGGATNKLIF	TGTGCTGTTAATGGTGGTGCTACAAACAAGCTCATCTTT	24382	5	clonotype1337	clonotype1337_consensus_2	Blood	Blood_cDNA_AAACGGGGTTTCCACC-1	ITGB1_TN/CM
43	AAACGGGTCATGCTCC-4_contig_1	TRUE	517	TRA	TRAV17	None	TRAJ43	TRAC	TRUE	TRUE	CATVRDNDMRF	TGTGCTACGGTGAGGGACAATGACATGCGCTTT	7342	3	clonotype1339	clonotype1339_consensus_1	Esophagus	Esophagus_cDNA_AAACGGGTCATGCTCC-1	TNF_TRM
44	AAACGGGTCATGCTCC-4_contig_2	TRUE	483	TRB	TRBV25-1	None	TRBJ2-1	TRBC2	TRUE	TRUE	CASSEFGGGEQFF	TGTGCCAGCAGTGAATTCGGGGGCGGTGAGCAGTTCTTC	5120	4	clonotype1339	clonotype1339_consensus_2	Esophagus	Esophagus_cDNA_AAACGGGTCATGCTCC-1	TNF_TRM
45	AAACGGGTCCAAGTAC-7_contig_1	TRUE	497	TRB	TRBV7-6	None	TRBJ1-1	TRBC1	TRUE	TRUE	CASSPGTTNTEAFF	TGTGCCAGCAGCCCCGGGACCACGAACACTGAAGCTTTCTTT	2682	5	clonotype1340	clonotype1340_consensus_1	Rectum	Rectum_cDNA_AAACGGGTCCAAGTAC-1	KLF2_TCM
46	AAACGGGTCCAAGTAC-7_contig_2	TRUE	509	TRA	TRAV5	None	TRAJ11	TRAC	TRUE	TRUE	CAERDISGYSTLTF	TGTGCAGAGAGGGATATTTCAGGATACAGCACCCTCACCTTT	2738	1	clonotype1340	clonotype1340_consensus_2	Rectum	Rectum_cDNA_AAACGGGTCCAAGTAC-1	KLF2_TCM
47	AAACGGGTCCAAGTAC-7_contig_3	TRUE	331	TRA	None	None	TRAJ10	TRAC	FALSE	FALSE	None	None	2018	1	clonotype1340	None	Rectum	Rectum_cDNA_AAACGGGTCCAAGTAC-1	KLF2_TCM
48	AAACGGGTCTAACCGA-16_contig_1	TRUE	495	TRA	TRAV9-2	None	TRAJ7	TRAC	TRUE	TRUE	CALAKYYGNNRLAF	TGTGCTCTCGCTAAGTACTATGGGAACAACAGACTCGCTTTT	3182	2	clonotype1342	clonotype1342_consensus_1	Spleen	Spleen_cDNA_AAACGGGTCTAACCGA-1	KLF2_TCM
49	AAACGGGTCTAACCGA-16_contig_2	TRUE	526	TRB	TRBV18	None	TRBJ2-2	TRBC2	TRUE	TRUE	CASSPPNRENTGELFF	TGTGCCAGCTCACCACCGAACAGGGAAAACACCGGGGAGCTGTTTTTT	636	2	clonotype1342	clonotype1342_consensus_2	Spleen	Spleen_cDNA_AAACGGGTCTAACCGA-1	KLF2_TCM
50	AAACGGGTCTTCCTTC-10_contig_1	TRUE	503	TRB	TRBV2	None	TRBJ2-1	TRBC2	TRUE	TRUE	CASISTGGSSYNEQFF	TGTGCCAGCATCTCCACGGGAGGGAGCTCCTACAATGAGCAGTTCTTC	8484	4	clonotype1343	clonotype1343_consensus_2	Lymph.node	Lymph.node_cDNA_AAACGGGTCTTCCTTC-1	STMN1_TCM
51	AAACGGGTCTTCCTTC-10_contig_2	TRUE	621	TRA	TRAV3	None	TRAJ3	TRAC	TRUE	TRUE	CAVPRGGSSASKIIF	TGTGCTGTGCCCCGGGGGGGCAGCAGTGCTTCCAAGATAATCTTT	2710	1	clonotype1343	clonotype1343_consensus_1	Lymph.node	Lymph.node_cDNA_AAACGGGTCTTCCTTC-1	STMN1_TCM
52	AAAGATGCAAGCCATT-7_contig_1	TRUE	499	TRB	TRBV7-8	None	TRBJ2-6	TRBC2	TRUE	TRUE	CASSAQGSGANVLTF	TGTGCCAGCAGCGCCCAGGGCTCTGGGGCCAACGTCCTGACTTTC	3830	3	clonotype1346	clonotype1346_consensus_3	Rectum	Rectum_cDNA_AAAGATGCAAGCCATT-1	LMNA_TRM
53	AAAGATGCAAGCCATT-7_contig_2	TRUE	502	TRB	TRBV12-4	None	TRBJ1-5	TRBC1	TRUE	TRUE	CASSPPNQPQHF	TGTGCCAGCAGCCCCCCCAATCAGCCCCAGCATTTT	2118	3	clonotype1346	clonotype1346_consensus_1	Rectum	Rectum_cDNA_AAAGATGCAAGCCATT-1	LMNA_TRM
54	AAAGATGCAAGCCATT-7_contig_3	TRUE	520	TRA	TRAV14/DV4	None	TRAJ9	TRAC	TRUE	TRUE	CAMRELSNTGGFKTIF	TGTGCAATGAGAGAGCTCTCAAATACTGGAGGCTTCAAAACTATCTTT	3054	2	clonotype1346	clonotype1346_consensus_2	Rectum	Rectum_cDNA_AAAGATGCAAGCCATT-1	LMNA_TRM
55	AAAGATGCACGTGAGA-10_contig_1	TRUE	493	TRA	TRAV9-2	None	TRAJ15	TRAC	TRUE	TRUE	CALTPNQAGTALIF	TGTGCTCTGACCCCCAACCAGGCAGGAACTGCTCTGATCTTT	4784	2	clonotype1351	clonotype1351_consensus_2	Lymph.node	Lymph.node_cDNA_AAAGATGCACGTGAGA-1	STMN1_TCM
56	AAAGATGCACGTGAGA-10_contig_2	TRUE	541	TRB	TRBV7-9	None	TRBJ2-1	TRBC2	TRUE	TRUE	CASSQLGLADYNEQFF	TGTGCCAGCAGCCAACTCGGCCTAGCAGATTACAATGAGCAGTTCTTC	14782	11	clonotype1351	clonotype1351_consensus_1	Lymph.node	Lymph.node_cDNA_AAAGATGCACGTGAGA-1	STMN1_TCM
57	AAAGATGCAGCTGGCT-7_contig_1	TRUE	510	TRB	TRBV7-9	None	TRBJ1-4	TRBC1	TRUE	TRUE	CASSQGQGRANEKLFF	TGTGCCAGCAGCCAAGGACAGGGAAGGGCTAATGAAAAACTGTTTTTT	10766	6	clonotype1352	clonotype1352_consensus_2	Rectum	Rectum_cDNA_AAAGATGCAGCTGGCT-1	MT1E_TRM
58	AAAGATGCAGCTGGCT-7_contig_2	TRUE	565	TRA	TRAV21	None	TRAJ53	TRAC	TRUE	TRUE	CAVKRVNSGGSNYKLTF	TGTGCTGTGAAAAGAGTAAATAGTGGAGGTAGCAACTATAAACTGACATTT	5342	2	clonotype1352	clonotype1352_consensus_1	Rectum	Rectum_cDNA_AAAGATGCAGCTGGCT-1	MT1E_TRM
59	AAAGATGCAGCTGGCT-7_contig_3	TRUE	305	TRB	None	None	TRBJ2-7	TRBC2	FALSE	FALSE	None	None	1674	1	clonotype1352	None	Rectum	Rectum_cDNA_AAAGATGCAGCTGGCT-1	MT1E_TRM
60	AAAGATGCATCGGGTC-2_contig_1	TRUE	532	TRB	TRBV6-2	None	TRBJ2-1	TRBC2	TRUE	TRUE	CASSYSTTRDSEQFF	TGTGCCAGCAGTTACTCAACTACTAGGGACTCGGAGCAGTTCTTC	912	2	clonotype1355	clonotype1355_consensus_2	Bladder	Bladder_cDNA_AAAGATGCATCGGGTC-1	TNF_TRM
61	AAAGATGCATCGGGTC-2_contig_2	TRUE	489	TRA	TRAV9-2	None	TRAJ3	TRAC	TRUE	TRUE	CALSSSASKIIF	TGTGCTCTGAGCAGCAGTGCTTCCAAGATAATCTTT	5666	2	clonotype1355	clonotype1355_consensus_1	Bladder	Bladder_cDNA_AAAGATGCATCGGGTC-1	TNF_TRM
62	AAAGATGGTCGGCATC-17_contig_1	TRUE	502	TRB	TRBV7-2	None	TRBJ2-2	TRBC2	TRUE	TRUE	CASSLLVQATGELFF	TGTGCCAGCAGCTTACTAGTGCAGGCCACCGGGGAGCTGTTTTTT	8762	11	clonotype1357	clonotype1357_consensus_2	Stomach	Stomach_cDNA_AAAGATGGTCGGCATC-1	CTLA4_Treg
63	AAAGATGGTCGGCATC-17_contig_2	TRUE	450	TRA	TRAV9-2	None	TRAJ37	TRAC	TRUE	TRUE	CALGGGNTGKLIF	TGTGCTCTGGGTGGTGGCAACACAGGCAAACTAATCTTT	9574	7	clonotype1357	clonotype1357_consensus_1	Stomach	Stomach_cDNA_AAAGATGGTCGGCATC-1	CTLA4_Treg
64	AAAGATGGTGCCTGTG-10_contig_1	TRUE	501	TRB	TRBV12-3	None	TRBJ1-1	TRBC1	TRUE	TRUE	CASSTMGITEAFF	TGTGCCAGCAGTACGATGGGAATCACTGAAGCTTTCTTT	15358	8	clonotype1358	clonotype1358_consensus_2	Lymph.node	Lymph.node_cDNA_AAAGATGGTGCCTGTG-1	STMN1_TCM
65	AAAGATGGTGCCTGTG-10_contig_2	TRUE	447	TRA	TRAV34	None	TRAJ20	TRAC	TRUE	TRUE	CGADSNDYKLSF	TGTGGAGCAGACTCTAACGACTACAAGCTCAGCTTT	2370	2	clonotype1358	clonotype1358_consensus_1	Lymph.node	Lymph.node_cDNA_AAAGATGGTGCCTGTG-1	STMN1_TCM
66	AAAGATGGTGTAATGA-7_contig_1	TRUE	498	TRB	TRBV12-4	None	TRBJ2-7	TRBC2	TRUE	TRUE	CASSRGPYEQYF	TGTGCCAGCAGCCGGGGACCGTACGAGCAGTACTTC	8238	4	clonotype1359	clonotype1359_consensus_1	Rectum	Rectum_cDNA_AAAGATGGTGTAATGA-1	LMNA_TRM
67	AAAGATGGTGTAATGA-7_contig_2	TRUE	612	TRA	TRAV3	None	TRAJ23	TRAC	TRUE	TRUE	CAVSVWGGKLIF	TGTGCTGTGAGCGTCTGGGGAGGAAAGCTTATCTTC	1228	2	clonotype1359	clonotype1359_consensus_2	Rectum	Rectum_cDNA_AAAGATGGTGTAATGA-1	LMNA_TRM
68	AAAGATGTCGCGCCAA-10_contig_1	TRUE	497	TRB	TRBV7-6	None	TRBJ2-7	TRBC2	TRUE	TRUE	CASSKGQPNYEQYF	TGTGCCAGCAGCAAGGGACAGCCAAACTACGAGCAGTACTTC	6630	4	clonotype1362	clonotype1362_consensus_2	Lymph.node	Lymph.node_cDNA_AAAGATGTCGCGCCAA-1	STMN1_TCM
69	AAAGATGTCGCGCCAA-10_contig_2	TRUE	495	TRA	TRAV12-3	None	TRAJ34	TRAC	TRUE	TRUE	CAMITQTDKLIF	TGTGCAATGATAACACAGACCGACAAGCTCATCTTT	3306	1	clonotype1362	clonotype1362_consensus_1	Lymph.node	Lymph.node_cDNA_AAAGATGTCGCGCCAA-1	STMN1_TCM
70	AAAGATGTCTTGTACT-3_contig_1	TRUE	506	TRA	TRAV13-2	None	TRAJ11	TRAC	TRUE	TRUE	CAENSGYSTLTF	TGTGCAGAGAATTCAGGATACAGCACCCTCACCTTT	25680	9	clonotype1365	clonotype1365_consensus_1	Blood	Blood_cDNA_AAAGATGTCTTGTACT-1	LINC00861_TN
71	AAAGATGTCTTGTACT-3_contig_2	TRUE	674	TRB	TRBV5-6	None	TRBJ2-5	TRBC2	TRUE	TRUE	CASRGGAGLQETQYF	TGTGCCAGCAGAGGAGGGGCGGGCCTCCAAGAGACCCAGTACTTC	39164	11	clonotype1365	clonotype1365_consensus_2	Blood	Blood_cDNA_AAAGATGTCTTGTACT-1	LINC00861_TN
72	AAAGCAAAGAGACTAT-3_contig_1	TRUE	505	TRB	TRBV28	None	TRBJ2-2	TRBC2	TRUE	TRUE	CASSKAGPNTGELFF	TGTGCCAGCAGTAAAGCGGGGCCGAACACCGGGGAGCTGTTTTTT	23908	8	clonotype1367	clonotype1367_consensus_1	Blood	Blood_cDNA_AAAGCAAAGAGACTAT-1	ITGB1_TN/CM
73	AAAGCAAAGAGACTAT-3_contig_2	TRUE	573	TRA	TRAV8-4	None	TRAJ37	TRAC	TRUE	TRUE	CAVSFGSGNTGKLIF	TGTGCTGTGAGTTTTGGCTCTGGCAACACAGGCAAACTAATCTTT	30042	6	clonotype1367	clonotype1367_consensus_2	Blood	Blood_cDNA_AAAGCAAAGAGACTAT-1	ITGB1_TN/CM
74	AAAGCAAAGTGGTAGC-16_contig_1	TRUE	494	TRB	TRBV7-2	None	TRBJ2-3	TRBC2	TRUE	TRUE	CASSSILGTGWYF	TGTGCCAGCAGTTCAATACTCGGGACAGGGTGGTATTTT	10820	5	clonotype1368	clonotype1368_consensus_1	Spleen	Spleen_cDNA_AAAGCAAAGTGGTAGC-1	KLF2_TCM
75	AAAGCAAAGTGGTAGC-16_contig_2	TRUE	484	TRA	TRAV21	None	TRAJ39	TRAC	TRUE	TRUE	CAVKGDAGNMLTF	TGTGCTGTGAAGGGGGATGCAGGCAACATGCTCACCTTT	9746	4	clonotype1368	clonotype1368_consensus_2	Spleen	Spleen_cDNA_AAAGCAAAGTGGTAGC-1	KLF2_TCM
76	AAAGCAACAAGCGCTC-11_contig_1	TRUE	570	TRA	TRAV8-4	None	TRAJ3	TRAC	TRUE	TRUE	CAVSEESSASKIIF	TGTGCTGTGAGTGAAGAAAGCAGTGCTTCCAAGATAATCTTT	3876	2	clonotype1369	clonotype1369_consensus_2	Marrow	Marrow_cDNA_AAAGCAACAAGCGCTC-1	LINC00861_TN
77	AAAGCAACAAGCGCTC-11_contig_2	TRUE	521	TRB	TRBV6-5	None	TRBJ1-2	TRBC1	TRUE	TRUE	CASSYSYRDFFGGYTF	TGTGCCAGCAGTTACTCCTACAGGGATTTTTTTGGTGGCTACACCTTC	14340	4	clonotype1369	clonotype1369_consensus_1	Marrow	Marrow_cDNA_AAAGCAACAAGCGCTC-1	LINC00861_TN
78	AAAGCAACACCAGGTC-16_contig_1	TRUE	488	TRB	TRBV6-6	None	TRBJ1-5	TRBC1	TRUE	TRUE	CASRGQVSPQHF	TGTGCCAGCAGGGGACAGGTTTCGCCCCAGCATTTT	938	1	clonotype1370	clonotype1370_consensus_1	Spleen	Spleen_cDNA_AAAGCAACACCAGGTC-1	STMN1_TCM
79	AAAGCAACACCAGGTC-16_contig_2	TRUE	593	TRA	TRAV17	None	TRAJ52	TRAC	TRUE	TRUE	CATVLMSNAGGTSYGKLTF	TGTGCTACGGTCCTAATGTCTAATGCTGGTGGTACTAGCTATGGAAAGCTGACATTT	1026	2	clonotype1370	clonotype1370_consensus_2	Spleen	Spleen_cDNA_AAAGCAACACCAGGTC-1	STMN1_TCM
80	AAAGCAACACCAGGTC-16_contig_3	TRUE	311	TRB	None	None	TRBJ2-1	TRBC2	FALSE	FALSE	None	None	3174	4	clonotype1370	None	Spleen	Spleen_cDNA_AAAGCAACACCAGGTC-1	STMN1_TCM
81	AAAGCAAGTATATGGA-16_contig_1	TRUE	496	TRB	TRBV5-1	None	TRBJ1-2	TRBC1	TRUE	TRUE	CASSLGDNYGYTF	TGCGCCAGCAGCTTGGGAGATAACTATGGCTACACCTTC	12666	6	clonotype1373	clonotype1373_consensus_2	Spleen	Spleen_cDNA_AAAGCAAGTATATGGA-1	KLF2_TCM
82	AAAGCAAGTATATGGA-16_contig_2	TRUE	462	TRA	TRAV13-1	None	TRAJ29	TRAC	TRUE	TRUE	CAASINSGNTPLVF	TGTGCAGCAAGTATAAATTCAGGAAACACACCTCTTGTCTTT	3240	1	clonotype1373	clonotype1373_consensus_3	Spleen	Spleen_cDNA_AAAGCAAGTATATGGA-1	KLF2_TCM
83	AAAGCAAGTATATGGA-16_contig_3	TRUE	501	TRA	TRAV12-3	None	TRAJ31	TRAC	TRUE	TRUE	CAMSEKNNNARLMF	TGTGCAATGAGCGAAAAGAATAACAATGCCAGACTCATGTTT	2012	2	clonotype1373	clonotype1373_consensus_1	Spleen	Spleen_cDNA_AAAGCAAGTATATGGA-1	KLF2_TCM
84	AAAGCAAGTATATGGA-16_contig_4	TRUE	395	TRB	None	None	TRBJ1-1	TRBC1	FALSE	FALSE	None	None	7830	9	clonotype1373	None	Spleen	Spleen_cDNA_AAAGCAAGTATATGGA-1	KLF2_TCM
85	AAAGCAATCACCAGGC-10_contig_1	TRUE	501	TRB	TRBV12-3	None	TRBJ1-1	TRBC1	TRUE	TRUE	CASSLQENTEAFF	TGTGCCAGCAGCTTACAGGAGAACACTGAAGCTTTCTTT	4708	3	clonotype1384	clonotype1384_consensus_1	Lymph.node	Lymph.node_cDNA_AAAGCAATCACCAGGC-1	STMN1_TCM
86	AAAGCAATCACCAGGC-10_contig_2	TRUE	513	TRA	TRAV30	None	TRAJ13	TRAC	TRUE	TRUE	CGTESPSYQKVTF	TGTGGCACAGAGTCCCCGAGTTACCAGAAAGTTACCTTT	5350	2	clonotype1384	clonotype1384_consensus_2	Lymph.node	Lymph.node_cDNA_AAAGCAATCACCAGGC-1	STMN1_TCM
87	AAAGCAATCCTTGCCA-7_contig_1	TRUE	495	TRB	TRBV20-1	None	TRBJ2-1	TRBC2	TRUE	TRUE	CSASPTRHNEQFF	TGCAGTGCTAGTCCTACTAGGCACAATGAGCAGTTCTTC	2144	2	clonotype1390	clonotype1390_consensus_2	Rectum	Rectum_cDNA_AAAGCAATCCTTGCCA-1	LMNA_TRM
88	AAAGCAATCCTTGCCA-7_contig_2	TRUE	508	TRA	TRAV29/DV5	None	TRAJ42	TRAC	TRUE	TRUE	CAARRSQGNLIF	TGTGCAGCAAGACGAAGCCAAGGAAATCTCATCTTT	2720	1	clonotype1390	clonotype1390_consensus_1	Rectum	Rectum_cDNA_AAAGCAATCCTTGCCA-1	LMNA_TRM
89	AAAGCAATCGTACGGC-10_contig_1	TRUE	663	TRB	TRBV19	None	TRBJ2-3	TRBC2	TRUE	TRUE	CASSIRGQGDTDTQYF	TGTGCCAGTAGTATAAGAGGACAGGGGGACACAGATACGCAGTATTTT	6386	5	clonotype1392	clonotype1392_consensus_1	Lymph.node	Lymph.node_cDNA_AAAGCAATCGTACGGC-1	STMN1_TCM
90	AAAGCAATCGTACGGC-10_contig_2	TRUE	570	TRA	TRAV8-4	None	TRAJ48	TRAC	TRUE	TRUE	CAVSEGFGNEKLTF	TGTGCTGTGAGTGAGGGCTTTGGAAATGAGAAATTAACCTTT	3428	2	clonotype1392	clonotype1392_consensus_2	Lymph.node	Lymph.node_cDNA_AAAGCAATCGTACGGC-1	STMN1_TCM
91	AAAGTAGAGCATGGCA-10_contig_1	TRUE	462	TRA	TRAV13-1	None	TRAJ44	TRAC	TRUE	TRUE	CAASNTGTASKLTF	TGTGCAGCAAGTAATACCGGCACTGCCAGTAAACTCACCTTT	9902	4	clonotype1394	clonotype1394_consensus_1	Lymph.node	Lymph.node_cDNA_AAAGTAGAGCATGGCA-1	STMN1_TCM
92	AAAGTAGAGCATGGCA-10_contig_2	TRUE	510	TRB	TRBV7-9	None	TRBJ1-1	TRBC1	TRUE	TRUE	CASSLAIGQGRTEAFF	TGTGCCAGCAGCTTAGCAATCGGTCAGGGACGCACTGAAGCTTTCTTT	13174	9	clonotype1394	clonotype1394_consensus_2	Lymph.node	Lymph.node_cDNA_AAAGTAGAGCATGGCA-1	STMN1_TCM
93	AAAGTAGCAACTGCGC-8_contig_1	TRUE	635	TRB	TRBV19	None	TRBJ1-5	TRBC1	TRUE	TRUE	CASSRSGVGNQPQHF	TGTGCCAGTAGCAGGTCCGGGGTAGGCAATCAGCCCCAGCATTTT	16038	4	clonotype1397	clonotype1397_consensus_1	Liver	Liver_cDNA_AAAGTAGCAACTGCGC-1	LINC00861_TN
94	AAAGTAGCAACTGCGC-8_contig_2	TRUE	456	TRA	TRAV2	None	TRAJ5	TRAC	TRUE	TRUE	CAVEDPTGMGRRALTF	TGTGCTGTGGAGGATCCGACTGGGATGGGCAGGAGAGCACTTACTTTT	1260	1	clonotype1397	clonotype1397_consensus_2	Liver	Liver_cDNA_AAAGTAGCAACTGCGC-1	LINC00861_TN
95	AAAGTAGCAACTGCTA-3_contig_1	TRUE	478	TRA	TRAV2	None	TRAJ32	TRAC	TRUE	TRUE	CAVSANKLIF	TGTGCTGTGAGTGCAAACAAGCTCATCTTT	60862	10	clonotype1398	clonotype1398_consensus_2	Blood	Blood_cDNA_AAAGTAGCAACTGCTA-1	ITGB1_TN/CM
96	AAAGTAGCAACTGCTA-3_contig_2	TRUE	621	TRB	TRBV4-1	None	TRBJ2-3	TRBC2	TRUE	TRUE	CASSLKEGAAGGASTDTQYF	TGCGCCAGCAGCCTAAAGGAAGGAGCAGCGGGAGGAGCGAGCACAGATACGCAGTATTTT	7156	11	clonotype1398	clonotype1398_consensus_1	Blood	Blood_cDNA_AAAGTAGCAACTGCTA-1	ITGB1_TN/CM
97	AAAGTAGCATTGAGCT-19_contig_1	TRUE	638	TRB	TRBV19	None	TRBJ1-2	TRBC1	TRUE	TRUE	CASSIGGQILSYGYTF	TGTGCCAGTAGTATAGGGGGACAGATCCTGAGTTATGGCTACACCTTC	2394	4	clonotype1402	clonotype1402_consensus_1	Trachea	Trachea_cDNA_AAAGTAGCATTGAGCT-1	STMN1_TCM
98	AAAGTAGCATTGAGCT-19_contig_2	TRUE	512	TRA	TRAV17	None	TRAJ7	TRAC	TRUE	TRUE	CATDAGNNRLAF	TGTGCTACGGACGCCGGGAACAACAGACTCGCTTTT	1440	1	clonotype1402	clonotype1402_consensus_2	Trachea	Trachea_cDNA_AAAGTAGCATTGAGCT-1	STMN1_TCM
99	AAAGTAGGTCTGCCAG-10_contig_1	TRUE	492	TRA	TRAV13-2	None	TRAJ29	TRAC	TRUE	TRUE	CAEVLSGNTPLVF	TGTGCAGAGGTACTTTCAGGAAACACACCTCTTGTCTTT	3180	2	clonotype1405	clonotype1405_consensus_1	Lymph.node	Lymph.node_cDNA_AAAGTAGGTCTGCCAG-1	STMN1_TCM
100	AAAGTAGGTCTGCCAG-10_contig_2	TRUE	501	TRB	TRBV7-8	None	TRBJ2-5	TRBC2	TRUE	TRUE	CASSFGQGWTQYF	TGTGCCAGCAGCTTCGGACAGGGATGGACCCAGTACTTC	4864	5	clonotype1405	clonotype1405_consensus_2	Lymph.node	Lymph.node_cDNA_AAAGTAGGTCTGCCAG-1	STMN1_TCM
101	AAAGTAGTCAGAGACG-3_contig_1	TRUE	646	TRA	TRAV8-6	None	TRAJ57	TRAC	TRUE	TRUE	CAVSTIQGGSEKLVF	TGTGCTGTGAGTACGATTCAGGGCGGATCTGAAAAGCTGGTCTTT	7222	3	clonotype1408	clonotype1408_consensus_1	Blood	Blood_cDNA_AAAGTAGTCAGAGACG-1	GZMK_TEM
102	AAAGTAGTCAGAGACG-3_contig_2	TRUE	476	TRB	TRBV9	None	TRBJ2-5	TRBC2	TRUE	TRUE	CASSAGQGARGTQYF	TGTGCCAGCAGCGCTGGACAGGGGGCGCGAGGGACCCAGTACTTC	39912	9	clonotype1408	clonotype1408_consensus_2	Blood	Blood_cDNA_AAAGTAGTCAGAGACG-1	GZMK_TEM
103	AAAGTAGTCCGCAAGC-19_contig_1	TRUE	462	TRA	TRAV13-1	None	TRAJ5	TRAC	TRUE	TRUE	CAATQDMGRRALTF	TGTGCAGCAACCCAGGACATGGGCAGGAGAGCACTTACTTTT	1958	1	clonotype1410	clonotype1410_consensus_1	Trachea	Trachea_cDNA_AAAGTAGTCCGCAAGC-1	TNF_TRM
104	AAAGTAGTCCGCAAGC-19_contig_2	TRUE	504	TRB	TRBV6-6	None	TRBJ2-6	TRBC2	TRUE	TRUE	CASSQGGPGAGANVLTF	TGTGCCAGCAGTCAAGGAGGTCCGGGGGCTGGGGCCAACGTCCTGACTTTC	1908	2	clonotype1410	clonotype1410_consensus_2	Trachea	Trachea_cDNA_AAAGTAGTCCGCAAGC-1	TNF_TRM
105	AAAGTAGTCCGTTGCT-7_contig_1	TRUE	578	TRA	TRAV12-1	None	TRAJ49	TRAC	TRUE	TRUE	CVADTGNQFYF	TGTGTGGCCGACACCGGTAACCAGTTCTATTTT	2906	2	clonotype706	clonotype706_consensus_2	Rectum	Rectum_cDNA_AAAGTAGTCCGTTGCT-1	MT1E_TRM
106	AAAGTAGTCCGTTGCT-7_contig_2	TRUE	470	TRB	TRBV20-1	None	TRBJ2-1	TRBC2	TRUE	TRUE	CSAYNEQFF	TGCAGTGCTTACAATGAGCAGTTCTTC	4956	2	clonotype706	clonotype706_consensus_1	Rectum	Rectum_cDNA_AAAGTAGTCCGTTGCT-1	MT1E_TRM
107	AAAGTAGTCCTGTAGA-11_contig_1	TRUE	499	TRB	TRBV7-2	None	TRBJ2-1	TRBC2	TRUE	TRUE	CASSLQAGANEQFF	TGTGCCAGCAGCTTACAAGCGGGAGCTAATGAGCAGTTCTTC	34596	11	clonotype20	clonotype20_consensus_2	Marrow	Marrow_cDNA_AAAGTAGTCCTGTAGA-1	NKG7_Th1
108	AAAGTAGTCCTGTAGA-11_contig_2	TRUE	559	TRA	TRAV12-2	None	TRAJ48	TRAC	TRUE	TRUE	CAVMPPFISNFGNEKLTF	TGTGCCGTGATGCCCCCTTTTATATCTAACTTTGGAAATGAGAAATTAACCTTT	3396	1	clonotype20	clonotype20_consensus_1	Marrow	Marrow_cDNA_AAAGTAGTCCTGTAGA-1	NKG7_Th1
109	AAAGTAGTCCTTGCCA-15_contig_1	TRUE	473	TRB	TRBV9	None	TRBJ1-2	TRBC1	TRUE	TRUE	CASSVGAAIYGYTF	TGTGCCAGCAGCGTAGGGGCCGCAATATATGGCTACACCTTC	4840	4	clonotype1412	clonotype1412_consensus_1	Small.intestine	Small.intestine_cDNA_AAAGTAGTCCTTGCCA-1	RGS1_TRM
110	AAAGTAGTCCTTGCCA-15_contig_2	TRUE	589	TRA	TRAV17	None	TRAJ57	TRAC	TRUE	TRUE	CATRGVEGGSEKLVF	TGTGCTACGAGAGGGGTGGAGGGCGGATCTGAAAAGCTGGTCTTT	14890	6	clonotype1412	clonotype1412_consensus_2	Small.intestine	Small.intestine_cDNA_AAAGTAGTCCTTGCCA-1	RGS1_TRM
111	AAAGTAGTCTGTGCAA-16_contig_1	TRUE	510	TRB	TRBV12-3	None	TRBJ2-5	TRBC2	TRUE	TRUE	CASSPSGTGGGETQYF	TGTGCCAGCAGTCCATCCGGGACAGGGGGCGGAGAGACCCAGTACTTC	8124	4	clonotype1414	clonotype1414_consensus_1	Spleen	Spleen_cDNA_AAAGTAGTCTGTGCAA-1	STMN1_TCM
112	AAAGTAGTCTGTGCAA-16_contig_2	TRUE	666	TRA	TRAV8-3	None	TRAJ43	TRAC	TRUE	TRUE	CAVGARRNNDMRF	TGTGCTGTGGGTGCGAGGCGGAACAATGACATGCGCTTT	2324	1	clonotype1414	clonotype1414_consensus_2	Spleen	Spleen_cDNA_AAAGTAGTCTGTGCAA-1	STMN1_TCM
113	AAAGTAGTCTGTGCAA-16_contig_3	TRUE	460	TRA	TRAV13-1	None	TRAJ40	TRAC	TRUE	FALSE	None	None	4530	1	clonotype1414	None	Spleen	Spleen_cDNA_AAAGTAGTCTGTGCAA-1	STMN1_TCM
114	AAATGCCAGTACGACG-10_contig_1	TRUE	552	TRB	TRBV30	None	TRBJ1-5	TRBC1	TRUE	TRUE	CAWSGGGNQPQHF	TGTGCCTGGAGTGGTGGGGGAAATCAGCCCCAGCATTTT	2790	2	clonotype1418	clonotype1418_consensus_1	Lymph.node	Lymph.node_cDNA_AAATGCCAGTACGACG-1	STMN1_TCM
115	AAATGCCAGTACGACG-10_contig_2	TRUE	476	TRA	TRAV35	None	TRAJ49	TRAC	TRUE	TRUE	CAGQPGSGNQFYF	TGTGCTGGGCAGCCCGGGTCCGGTAACCAGTTCTATTTT	450	2	clonotype1418	clonotype1418_consensus_2	Lymph.node	Lymph.node_cDNA_AAATGCCAGTACGACG-1	STMN1_TCM
116	AAATGCCAGTACGACG-10_contig_3	TRUE	537	TRA	TRAV22	None	TRAJ58	TRAC	TRUE	FALSE	None	None	1944	1	clonotype1418	None	Lymph.node	Lymph.node_cDNA_AAATGCCAGTACGACG-1	STMN1_TCM
117	AAATGCCCAGATGGGT-16_contig_1	TRUE	549	TRA	TRAV12-1	None	TRAJ37	TRAC	TRUE	TRUE	CVVNLRGKLIF	TGTGTGGTGAACTTGCGGGGCAAACTAATCTTT	1104	1	clonotype1422	clonotype1422_consensus_2	Spleen	Spleen_cDNA_AAATGCCCAGATGGGT-1	KLF2_TCM
118	AAATGCCCAGATGGGT-16_contig_2	TRUE	498	TRB	TRBV7-9	None	TRBJ1-5	TRBC1	TRUE	TRUE	CASSQGTDQPQHF	TGTGCCAGCAGCCAGGGGACAGATCAGCCCCAGCATTTT	4614	3	clonotype1422	clonotype1422_consensus_1	Spleen	Spleen_cDNA_AAATGCCCAGATGGGT-1	KLF2_TCM
119	AAATGCCCATGCCCGA-10_contig_1	TRUE	574	TRA	TRAV8-1	None	TRAJ15	TRAC	TRUE	TRUE	CAVNGNQAGTALIF	TGTGCCGTGAATGGAAACCAGGCAGGAACTGCTCTGATCTTT	1454	1	clonotype1424	clonotype1424_consensus_1	Lymph.node	Lymph.node_cDNA_AAATGCCCATGCCCGA-1	STMN1_TCM
120	AAATGCCCATGCCCGA-10_contig_2	TRUE	504	TRB	TRBV12-4	None	TRBJ2-7	TRBC2	TRUE	TRUE	CASSFGGRGYEQYF	TGTGCCAGCAGTTTCGGCGGGAGGGGATACGAGCAGTACTTC	4496	2	clonotype1424	clonotype1424_consensus_2	Lymph.node	Lymph.node_cDNA_AAATGCCCATGCCCGA-1	STMN1_TCM
121	AAATGCCCATGCCCGA-10_contig_3	TRUE	347	TRB	None	None	TRBJ1-5	TRBC1	FALSE	FALSE	None	None	5860	3	clonotype1424	None	Lymph.node	Lymph.node_cDNA_AAATGCCCATGCCCGA-1	STMN1_TCM
122	AAATGCCGTAACGTTC-16_contig_1	TRUE	504	TRA	TRAV12-3	None	TRAJ10	TRAC	TRUE	TRUE	CAMRPFPGGGNKLTF	TGTGCAATGAGACCTTTCCCGGGAGGAGGAAACAAACTCACCTTT	7800	2	clonotype1427	clonotype1427_consensus_2	Spleen	Spleen_cDNA_AAATGCCGTAACGTTC-1	KLF2_TCM
123	AAATGCCGTAACGTTC-16_contig_2	TRUE	488	TRB	TRBV15	None	TRBJ1-5	TRBC1	TRUE	TRUE	CATSSSQTGNQPQHF	TGTGCCACCAGCAGTTCGCAGACAGGCAATCAGCCCCAGCATTTT	1288	4	clonotype1427	clonotype1427_consensus_1	Spleen	Spleen_cDNA_AAATGCCGTAACGTTC-1	KLF2_TCM
124	AAATGCCGTCATGCAT-1_contig_1	TRUE	623	TRB	TRBV19	None	TRBJ1-1	TRBC1	TRUE	TRUE	CASSVNTEAFF	TGTGCCAGTAGTGTCAACACTGAAGCTTTCTTT	2124	1	clonotype257	clonotype257_consensus_2	Common.bile.duct	Common.bile.duct_cDNA_AAATGCCGTCATGCAT-1	TNF_TRM
125	AAATGCCGTCATGCAT-1_contig_2	TRUE	544	TRA	TRAV12-2	None	TRAJ21	TRAC	TRUE	TRUE	CAAYLYNFNKFYF	TGTGCCGCCTACTTATACAACTTCAACAAATTTTACTTT	10000	3	clonotype257	clonotype257_consensus_1	Common.bile.duct	Common.bile.duct_cDNA_AAATGCCGTCATGCAT-1	TNF_TRM
126	AAATGCCGTCATGCAT-1_contig_3	TRUE	310	TRB	None	None	TRBJ2-7	TRBC2	FALSE	FALSE	None	None	1788	2	clonotype257	None	Common.bile.duct	Common.bile.duct_cDNA_AAATGCCGTCATGCAT-1	TNF_TRM
127	AAATGCCTCGACCAGC-10_contig_1	TRUE	495	TRA	TRAV12-3	None	TRAJ48	TRAC	TRUE	TRUE	CAMSSKGGKLTF	TGTGCAATGAGTTCTAAAGGGGGGAAATTAACCTTT	5938	2	clonotype1432	clonotype1432_consensus_2	Lymph.node	Lymph.node_cDNA_AAATGCCTCGACCAGC-1	STMN1_TCM
128	AAATGCCTCGACCAGC-10_contig_2	TRUE	498	TRB	TRBV20-1	None	TRBJ2-1	TRBC2	TRUE	TRUE	CSARYSGSGDEQFF	TGCAGTGCTAGATATAGCGGGAGTGGAGATGAGCAGTTCTTC	3752	2	clonotype1432	clonotype1432_consensus_1	Lymph.node	Lymph.node_cDNA_AAATGCCTCGACCAGC-1	STMN1_TCM
129	AAATGCCTCGACCAGC-10_contig_3	TRUE	516	TRA	TRAV24	None	TRAJ35	TRAC	TRUE	FALSE	None	None	4350	2	clonotype1432	None	Lymph.node	Lymph.node_cDNA_AAATGCCTCGACCAGC-1	STMN1_TCM
130	AAATGCCTCTCTTGAT-17_contig_1	TRUE	499	TRB	TRBV7-2	None	TRBJ2-7	TRBC2	TRUE	TRUE	CASRQSGSSYEQYF	TGTGCCAGCAGACAAAGCGGGAGCTCCTACGAGCAGTACTTC	9650	9	clonotype1436	clonotype1436_consensus_2	Stomach	Stomach_cDNA_AAATGCCTCTCTTGAT-1	LMNA_TRM
131	AAATGCCTCTCTTGAT-17_contig_2	TRUE	495	TRA	TRAV9-2	None	TRAJ36	TRAC	TRUE	TRUE	CALSDQTGANNLFF	TGTGCTCTGAGTGATCAAACTGGGGCAAACAACCTCTTCTTT	1262	3	clonotype1436	clonotype1436_consensus_1	Stomach	Stomach_cDNA_AAATGCCTCTCTTGAT-1	LMNA_TRM
132	AACACGTAGCCACCTG-10_contig_1	TRUE	481	TRB	TRBV2	None	TRBJ2-2	TRBC2	TRUE	TRUE	CASKLGAVTNTGELFF	TGTGCCAGCAAATTGGGGGCCGTGACGAACACCGGGGAGCTGTTTTTT	1980	1	clonotype1439	clonotype1439_consensus_2	Lymph.node	Lymph.node_cDNA_AACACGTAGCCACCTG-1	STMN1_TCM
133	AACACGTAGCCACCTG-10_contig_2	TRUE	569	TRA	TRAV8-2	None	TRAJ37	TRAC	TRUE	TRUE	CVVSASNTGKLIF	TGTGTTGTGAGTGCTAGCAACACAGGCAAACTAATCTTT	4308	2	clonotype1439	clonotype1439_consensus_1	Lymph.node	Lymph.node_cDNA_AACACGTAGCCACCTG-1	STMN1_TCM
134	AACACGTAGTCTTGCA-10_contig_1	TRUE	491	TRA	TRAV9-2	None	TRAJ31	TRAC	TRUE	TRUE	CALIRASGGARLMF	TGTGCTCTGATTCGGGCTTCTGGGGGTGCCAGACTCATGTTT	122	2	clonotype1441	clonotype1441_consensus_3	Lymph.node	Lymph.node_cDNA_AACACGTAGTCTTGCA-1	STMN1_TCM
135	AACACGTAGTCTTGCA-10_contig_2	TRUE	518	TRB	TRBV6-5	None	TRBJ1-2	TRBC1	TRUE	TRUE	CASSYLGQASYGYTF	TGTGCCAGCAGTTACCTTGGACAGGCGAGCTATGGCTACACCTTC	6018	5	clonotype1441	clonotype1441_consensus_2	Lymph.node	Lymph.node_cDNA_AACACGTAGTCTTGCA-1	STMN1_TCM
136	AACACGTAGTCTTGCA-10_contig_3	TRUE	491	TRB	TRBV6-4	None	TRBJ1-5	TRBC1	TRUE	TRUE	CASSGRITVGPQHF	TGTGCCAGCAGTGGACGGATCACGGTCGGTCCCCAGCATTTT	8114	4	clonotype1441	clonotype1441_consensus_1	Lymph.node	Lymph.node_cDNA_AACACGTAGTCTTGCA-1	STMN1_TCM
137	AACACGTGTAGAGTGC-3_contig_1	TRUE	475	TRA	TRAV9-2	None	TRAJ13	TRAC	TRUE	TRUE	CALFRSGGYQKVTF	TGTGCCCTGTTCCGGTCTGGGGGTTACCAGAAAGTTACCTTT	10198	5	clonotype1447	clonotype1447_consensus_2	Blood	Blood_cDNA_AACACGTGTAGAGTGC-1	ITGB1_TN/CM
138	AACACGTGTAGAGTGC-3_contig_2	TRUE	524	TRB	TRBV20-1	None	TRBJ2-3	TRBC2	TRUE	TRUE	CSGFTSGSITDTQYF	TGCAGCGGATTCACTAGCGGGAGTATAACAGATACGCAGTATTTT	13194	4	clonotype1447	clonotype1447_consensus_1	Blood	Blood_cDNA_AACACGTGTAGAGTGC-1	ITGB1_TN/CM
139	AACACGTGTCACCCAG-11_contig_1	TRUE	462	TRA	TRAV13-1	None	TRAJ12	TRAC	TRUE	TRUE	CAASIQGSSYKLIF	TGTGCAGCAAGTATACAGGGGAGCAGCTATAAATTGATCTTC	17996	6	clonotype1450	clonotype1450_consensus_1	Marrow	Marrow_cDNA_AACACGTGTCACCCAG-1	ITGB1_TN/CM
140	AACACGTGTCACCCAG-11_contig_2	TRUE	496	TRB	TRBV7-2	None	TRBJ2-1	TRBC2	TRUE	TRUE	CASSFGSYNEQFF	TGTGCCAGCAGCTTTGGATCGTACAATGAGCAGTTCTTC	16882	7	clonotype1450	clonotype1450_consensus_2	Marrow	Marrow_cDNA_AACACGTGTCACCCAG-1	ITGB1_TN/CM
141	AACACGTGTCACCCAG-11_contig_3	TRUE	562	TRA	TRAV22	None	TRAJ4	TRAC	TRUE	FALSE	None	None	2816	1	clonotype1450	None	Marrow	Marrow_cDNA_AACACGTGTCACCCAG-1	ITGB1_TN/CM
142	AACACGTGTTTAAGCC-16_contig_1	TRUE	470	TRB	TRBV28	None	TRBJ1-5	TRBC1	TRUE	TRUE	CASSLVPQLGQPQHF	TGTGCCAGCAGTTTAGTACCACAGCTGGGTCAGCCCCAGCATTTT	21360	14	clonotype1454	clonotype1454_consensus_2	Spleen	Spleen_cDNA_AACACGTGTTTAAGCC-1	CTLA4_Treg
143	AACACGTGTTTAAGCC-16_contig_2	TRUE	497	TRA	TRAV38-2/DV8	None	TRAJ58	TRAC	TRUE	TRUE	CAYIGRETSGSRLTF	TGTGCTTATATCGGGCGAGAAACCAGTGGCTCTAGGTTGACCTTT	15362	4	clonotype1454	clonotype1454_consensus_1	Spleen	Spleen_cDNA_AACACGTGTTTAAGCC-1	CTLA4_Treg
144	AACACGTGTTTGCATG-11_contig_1	TRUE	459	TRA	TRAV13-1	None	TRAJ53	TRAC	TRUE	TRUE	CAATQASNYKLTF	TGTGCAGCAACCCAAGCTAGCAACTATAAACTGACATTT	11766	5	clonotype1455	clonotype1455_consensus_1	Marrow	Marrow_cDNA_AACACGTGTTTGCATG-1	GZMK_TEM
145	AACACGTGTTTGCATG-11_contig_2	TRUE	496	TRB	TRBV9	None	TRBJ1-1	TRBC1	TRUE	TRUE	CASSVEGGDTEAFF	TGTGCCAGCAGCGTGGAAGGGGGGGACACTGAAGCTTTCTTT	10366	2	clonotype1455	clonotype1455_consensus_2	Marrow	Marrow_cDNA_AACACGTGTTTGCATG-1	GZMK_TEM
146	AACCATGAGGTGATTA-16_contig_1	TRUE	605	TRA	TRAV8-2	None	TRAJ49	TRAC	TRUE	TRUE	CVVSESTGNQFYF	TGTGTTGTGAGTGAGAGCACCGGTAACCAGTTCTATTTT	5546	2	clonotype1462	clonotype1462_consensus_2	Spleen	Spleen_cDNA_AACCATGAGGTGATTA-1	KLF2_TCM
147	AACCATGAGGTGATTA-16_contig_2	TRUE	482	TRB	TRBV15	None	TRBJ2-7	TRBC2	TRUE	TRUE	CAISRVTGAPYEQYF	TGTGCCATCTCCCGGGTCACGGGGGCCCCCTACGAGCAGTACTTC	4876	4	clonotype1462	clonotype1462_consensus_1	Spleen	Spleen_cDNA_AACCATGAGGTGATTA-1	KLF2_TCM
148	AACCATGCAACACCTA-3_contig_1	TRUE	546	TRA	TRAV36/DV7	None	TRAJ49	TRAC	TRUE	TRUE	CAPTLNTGNQFYF	TGTGCTCCGACCCTTAACACCGGTAACCAGTTCTATTTT	12868	3	clonotype1465	clonotype1465_consensus_1	Blood	Blood_cDNA_AACCATGCAACACCTA-1	ITGB1_TN/CM
149	AACCATGCAACACCTA-3_contig_2	TRUE	504	TRB	TRBV6-6	None	TRBJ2-1	TRBC2	TRUE	TRUE	CASSYSGTSGVYNEQFF	TGTGCCAGCAGTTATTCCGGGACTAGCGGGGTTTACAATGAGCAGTTCTTC	15180	4	clonotype1465	clonotype1465_consensus_2	Blood	Blood_cDNA_AACCATGCAACACCTA-1	ITGB1_TN/CM
150	AACCATGCAACACCTA-3_contig_3	TRUE	479	TRB	TRBV7-3	None	TRBJ2-7	TRBC2	TRUE	FALSE	CQQLVPKTGWYYEQYF	TGCCAGCAGCTAGTCCCGAAGACAGGGTGGTACTACGAGCAGTACTTC	6128	1	clonotype1465	None	Blood	Blood_cDNA_AACCATGCAACACCTA-1	ITGB1_TN/CM
151	AACCATGCAACACCTA-3_contig_4	TRUE	601	TRA	TRAV12-1	None	TRAJ39	TRAC	TRUE	FALSE	CGYNNAGNMLTF	TGTGGTTATAATAATGCAGGCAACATGCTCACCTTT	6252	4	clonotype1465	None	Blood	Blood_cDNA_AACCATGCAACACCTA-1	ITGB1_TN/CM
152	AACCATGCAAGTCTAC-3_contig_1	TRUE	462	TRA	TRAV13-1	None	TRAJ38	TRAC	TRUE	TRUE	CAARDAGNNRKLIW	TGTGCAGCACGAGATGCTGGCAACAACCGTAAGCTGATTTGG	12236	3	clonotype1467	clonotype1467_consensus_1	Blood	Blood_cDNA_AACCATGCAAGTCTAC-1	LINC00861_TN
153	AACCATGCAAGTCTAC-3_contig_2	TRUE	535	TRB	TRBV6-2	None	TRBJ2-1	TRBC2	TRUE	TRUE	CASTDPGVGSYNEQFF	TGTGCCAGCACCGACCCAGGGGTGGGCTCCTACAATGAGCAGTTCTTC	7550	7	clonotype1467	clonotype1467_consensus_2	Blood	Blood_cDNA_AACCATGCAAGTCTAC-1	LINC00861_TN
154	AACCATGCACCGAAAG-16_contig_1	TRUE	498	TRA	TRAV12-1	None	TRAJ33	TRAC	TRUE	TRUE	CVVIEDSNYQLIW	TGTGTGGTGATTGAGGATAGCAACTATCAGTTAATCTGG	2946	1	clonotype1470	clonotype1470_consensus_2	Spleen	Spleen_cDNA_AACCATGCACCGAAAG-1	KLF2_TCM
155	AACCATGCACCGAAAG-16_contig_2	TRUE	548	TRB	TRBV18	None	TRBJ2-6	TRBC2	TRUE	TRUE	CASSPRTSGGISGANVLTF	TGTGCCAGCTCACCAAGGACTAGCGGGGGAATCTCTGGGGCCAACGTCCTGACTTTC	1120	3	clonotype1470	clonotype1470_consensus_1	Spleen	Spleen_cDNA_AACCATGCACCGAAAG-1	KLF2_TCM
156	AACCATGCACCGAAAG-16_contig_3	TRUE	488	TRA	TRAV21	None	TRAJ48	TRAC	TRUE	FALSE	None	None	546	1	clonotype1470	None	Spleen	Spleen_cDNA_AACCATGCACCGAAAG-1	KLF2_TCM
157	AACCATGCAGCCACCA-16_contig_1	TRUE	514	TRB	TRBV18	None	TRBJ2-1	TRBC2	TRUE	TRUE	CASSKTENNEQFF	TGTGCCAGCTCAAAGACGGAGAACAATGAGCAGTTCTTC	10616	6	clonotype1471	clonotype1471_consensus_1	Spleen	Spleen_cDNA_AACCATGCAGCCACCA-1	KLF2_TCM
158	AACCATGCAGCCACCA-16_contig_2	TRUE	506	TRA	TRAV21	None	TRAJ57	TRAC	TRUE	TRUE	CAVGGGSEKLVF	TGTGCTGTGGGGGGCGGATCTGAAAAGCTGGTCTTT	5256	2	clonotype1471	clonotype1471_consensus_2	Spleen	Spleen_cDNA_AACCATGCAGCCACCA-1	KLF2_TCM
159	AACCATGGTAAATGAC-16_contig_1	TRUE	448	TRA	TRAV2	None	TRAJ34	TRAC	TRUE	TRUE	CAVGGNTDKLIF	TGTGCTGTGGGGGGTAACACCGACAAGCTCATCTTT	4126	2	clonotype1472	clonotype1472_consensus_2	Spleen	Spleen_cDNA_AACCATGGTAAATGAC-1	TNF_TRM
160	AACCATGGTAAATGAC-16_contig_2	TRUE	504	TRB	TRBV6-6	None	TRBJ2-1	TRBC2	TRUE	TRUE	CASSYSGPAGVYNEQFF	TGTGCCAGCAGTTACTCTGGTCCCGCGGGCGTTTACAATGAGCAGTTCTTC	9046	3	clonotype1472	clonotype1472_consensus_1	Spleen	Spleen_cDNA_AACCATGGTAAATGAC-1	TNF_TRM
161	AACCATGGTAAATGAC-16_contig_3	TRUE	316	TRB	None	None	TRBJ1-4	TRBC1	FALSE	FALSE	None	None	3566	2	clonotype1472	None	Spleen	Spleen_cDNA_AACCATGGTAAATGAC-1	TNF_TRM
162	AACCATGGTAAGGGCT-17_contig_1	TRUE	515	TRB	TRBV11-2	None	TRBJ2-5	TRBC2	TRUE	TRUE	CASSASGRAQETQYF	TGTGCCAGCAGCGCTAGCGGGAGGGCCCAAGAGACCCAGTACTTC	3100	3	clonotype1473	clonotype1473_consensus_1	Stomach	Stomach_cDNA_AACCATGGTAAGGGCT-1	KLF2_TCM
163	AACCATGGTAAGGGCT-17_contig_2	TRUE	523	TRA	TRAV17	None	TRAJ37	TRAC	TRUE	TRUE	CATDKSNTGKLIF	TGTGCTACGGACAAGTCAAACACAGGCAAACTAATCTTT	664	1	clonotype1473	clonotype1473_consensus_2	Stomach	Stomach_cDNA_AACCATGGTAAGGGCT-1	KLF2_TCM
164	AACCATGGTAAGGGCT-17_contig_3	TRUE	575	TRB	TRBV21-1	None	TRBJ2-3	TRBC2	TRUE	FALSE	CQQQKGRGRAGDTQYF	TGCCAGCAGCAAAAAGGACGCGGGAGGGCCGGGGATACGCAGTATTTT	62	2	clonotype1473	None	Stomach	Stomach_cDNA_AACCATGGTAAGGGCT-1	KLF2_TCM
165	AACCATGGTAAGTGGC-10_contig_1	TRUE	471	TRB	TRBV4-1	None	TRBJ1-2	TRBC1	TRUE	TRUE	CASSQEVGLNYGYTF	TGCGCCAGCAGCCAAGAGGTGGGTCTTAACTATGGCTACACCTTC	6822	5	clonotype1474	clonotype1474_consensus_2	Lymph.node	Lymph.node_cDNA_AACCATGGTAAGTGGC-1	STMN1_TCM
166	AACCATGGTAAGTGGC-10_contig_2	TRUE	567	TRA	TRAV8-4	None	TRAJ43	TRAC	TRUE	TRUE	CAVSPYNNNDMRF	TGTGCTGTGAGTCCTTACAATAACAATGACATGCGCTTT	8490	7	clonotype1474	clonotype1474_consensus_1	Lymph.node	Lymph.node_cDNA_AACCATGGTAAGTGGC-1	STMN1_TCM
167	AACCATGTCATTATCC-10_contig_1	TRUE	651	TRB	TRBV19	None	TRBJ1-5	TRBC1	TRUE	TRUE	CASSMARDRGHQPQHF	TGTGCCAGTAGTATGGCCCGGGACAGGGGTCATCAGCCCCAGCATTTT	9948	11	clonotype1480	clonotype1480_consensus_1	Lymph.node	Lymph.node_cDNA_AACCATGTCATTATCC-1	STMN1_TCM
168	AACCATGTCATTATCC-10_contig_2	TRUE	689	TRA	TRAV8-3	None	TRAJ28	TRAC	TRUE	TRUE	CAVGGAGSYQLTF	TGTGCTGTAGGAGGGGCTGGGAGTTACCAACTCACTTTC	1128	2	clonotype1480	clonotype1480_consensus_2	Lymph.node	Lymph.node_cDNA_AACCATGTCATTATCC-1	STMN1_TCM
169	AACCGCGCAGACAGGT-1_contig_1	TRUE	615	TRA	TRAV3	None	TRAJ40	TRAC	TRUE	TRUE	CAVRSSGTYKYIF	TGTGCTGTGAGATCCTCAGGAACCTACAAATACATCTTT	7342	2	clonotype1495	clonotype1495_consensus_1	Common.bile.duct	Common.bile.duct_cDNA_AACCGCGCAGACAGGT-1	GZMK_TEM
170	AACCGCGCAGACAGGT-1_contig_2	TRUE	498	TRB	TRBV6-6	None	TRBJ1-3	TRBC1	TRUE	TRUE	CASSDKTASGNTIYF	TGTGCCAGCAGTGACAAGACGGCCTCTGGAAACACCATATATTTT	5358	2	clonotype1495	clonotype1495_consensus_2	Common.bile.duct	Common.bile.duct_cDNA_AACCGCGCAGACAGGT-1	GZMK_TEM
171	AACCGCGCAGACAGGT-1_contig_3	TRUE	306	TRB	None	None	TRBJ2-5	TRBC2	FALSE	FALSE	None	None	4290	2	clonotype1495	None	Common.bile.duct	Common.bile.duct_cDNA_AACCGCGCAGACAGGT-1	GZMK_TEM
172	AACCGCGGTCTAAAGA-17_contig_1	TRUE	502	TRA	TRAV29/DV5	None	TRAJ27	TRAC	TRUE	TRUE	CAARAGKSTF	TGTGCAGCACGCGCAGGCAAATCAACCTTT	6300	6	clonotype1498	clonotype1498_consensus_1	Stomach	Stomach_cDNA_AACCGCGGTCTAAAGA-1	CTLA4_Treg
173	AACCGCGGTCTAAAGA-17_contig_2	TRUE	485	TRB	TRBV24-1	None	TRBJ2-1	TRBC2	TRUE	TRUE	CATSDLRLDNEQFF	TGTGCCACCAGTGATTTGCGACTAGACAATGAGCAGTTCTTC	2726	6	clonotype1498	clonotype1498_consensus_2	Stomach	Stomach_cDNA_AACCGCGGTCTAAAGA-1	CTLA4_Treg
174	AACCGCGGTCTAAAGA-17_contig_3	TRUE	516	TRA	TRAV27	None	TRAJ58	TRAC	TRUE	TRUE	CAGAQASGSRLTF	TGTGCAGGAGCTCAAGCCAGTGGCTCTAGGTTGACCTTT	2198	2	clonotype1498	clonotype1498_consensus_3	Stomach	Stomach_cDNA_AACCGCGGTCTAAAGA-1	CTLA4_Treg
175	AACCGCGGTTCACGGC-17_contig_1	TRUE	570	TRA	TRAV8-4	None	TRAJ4	TRAC	TRUE	TRUE	CAVSFSGGYNKLIF	TGTGCTGTGAGTTTTTCTGGTGGCTACAATAAGCTGATTTTT	5186	7	clonotype1502	clonotype1502_consensus_2	Stomach	Stomach_cDNA_AACCGCGGTTCACGGC-1	CTLA4_Treg
176	AACCGCGGTTCACGGC-17_contig_2	TRUE	657	TRB	TRBV19	None	TRBJ2-1	TRBC2	TRUE	TRUE	CASSSLAERSEQFF	TGTGCCAGTAGTTCTCTAGCGGAGCGGAGTGAGCAGTTCTTC	5310	10	clonotype1502	clonotype1502_consensus_1	Stomach	Stomach_cDNA_AACCGCGGTTCACGGC-1	CTLA4_Treg
177	AACCGCGGTTCACGGC-17_contig_3	TRUE	461	TRA	TRAV4	None	TRAJ20	TRAC	TRUE	FALSE	None	None	1454	4	clonotype1502	None	Stomach	Stomach_cDNA_AACCGCGGTTCACGGC-1	CTLA4_Treg
178	AACCGCGGTTGCTCCT-1_contig_1	TRUE	488	TRB	TRBV4-3	None	TRBJ1-6	TRBC1	TRUE	TRUE	CASSQDRDRARSPLHF	TGCGCCAGCAGCCAAGATAGGGACAGGGCTCGCTCACCCCTCCACTTT	10802	5	clonotype1503	clonotype1503_consensus_2	Common.bile.duct	Common.bile.duct_cDNA_AACCGCGGTTGCTCCT-1	TNF_TRM
179	AACCGCGGTTGCTCCT-1_contig_2	TRUE	679	TRA	TRAV8-3	None	TRAJ41	TRAC	TRUE	TRUE	CAVGSGSGYALNF	TGTGCTGTGGGCTCGGGGTCCGGGTATGCACTCAACTTC	3356	2	clonotype1503	clonotype1503_consensus_1	Common.bile.duct	Common.bile.duct_cDNA_AACCGCGGTTGCTCCT-1	TNF_TRM
180	AACCGCGTCAGCTGGC-7_contig_1	TRUE	511	TRA	TRAV23/DV6	None	TRAJ13	TRAC	TRUE	TRUE	CAASSSGGYQKVTF	TGTGCAGCAAGCTCCTCTGGGGGTTACCAGAAAGTTACCTTT	504	1	clonotype1504	clonotype1504_consensus_1	Rectum	Rectum_cDNA_AACCGCGTCAGCTGGC-1	TNF_TRM
181	AACCGCGTCAGCTGGC-7_contig_2	TRUE	511	TRB	TRBV7-3	None	TRBJ2-1	TRBC2	TRUE	TRUE	CASSLKSGLAGNNEQFF	TGTGCCAGCAGCTTAAAGTCAGGTCTAGCGGGAAATAATGAGCAGTTCTTC	14960	12	clonotype1504	clonotype1504_consensus_2	Rectum	Rectum_cDNA_AACCGCGTCAGCTGGC-1	TNF_TRM
182	AACGTTGAGCCGTCGT-11_contig_1	TRUE	490	TRB	TRBV7-2	None	TRBJ2-4	TRBC2	TRUE	TRUE	CASSLGGIQYF	TGTGCCAGCAGCTTGGGGGGCATTCAGTACTTC	14198	6	clonotype1511	clonotype1511_consensus_1	Marrow	Marrow_cDNA_AACGTTGAGCCGTCGT-1	ITGB1_TN/CM
183	AACGTTGAGCCGTCGT-11_contig_2	TRUE	564	TRA	TRAV8-2	None	TRAJ22	TRAC	TRUE	TRUE	CVVLPSSGSARQLTF	TGTGTTGTGCTTCCTTCATCTGGTTCTGCAAGGCAACTGACCTTT	8990	3	clonotype1511	clonotype1511_consensus_2	Marrow	Marrow_cDNA_AACGTTGAGCCGTCGT-1	ITGB1_TN/CM
184	AACGTTGAGCTAACTC-17_contig_1	TRUE	480	TRA	TRAV9-2	None	TRAJ23	TRAC	TRUE	TRUE	CALSDRNQGGKLIF	TGTGCTCTGAGTGATCGTAACCAGGGAGGAAAGCTTATCTTC	3060	3	clonotype1512	clonotype1512_consensus_2	Stomach	Stomach_cDNA_AACGTTGAGCTAACTC-1	LMNA_TRM
185	AACGTTGAGCTAACTC-17_contig_2	TRUE	501	TRB	TRBV12-3	None	TRBJ2-5	TRBC2	TRUE	TRUE	CASSSDSQETQYF	TGTGCCAGCAGTTCCGACAGCCAAGAGACCCAGTACTTC	3742	4	clonotype1512	clonotype1512_consensus_1	Stomach	Stomach_cDNA_AACGTTGAGCTAACTC-1	LMNA_TRM
186	AACGTTGAGCTAACTC-17_contig_3	TRUE	478	TRA	TRAV13-2	None	TRAJ48	None	TRUE	FALSE	CREPFGNEKLTF	TGCAGAGAACCCTTTGGAAATGAGAAATTAACCTTT	542	1	clonotype1512	None	Stomach	Stomach_cDNA_AACGTTGAGCTAACTC-1	LMNA_TRM
187	AACGTTGAGCTGAACG-7_contig_1	TRUE	509	TRA	TRAV25	None	TRAJ53	TRAC	TRUE	TRUE	CAGPLGGSNYKLTF	TGTGCAGGGCCCCTTGGAGGTAGCAACTATAAACTGACATTT	2170	1	clonotype1513	clonotype1513_consensus_2	Rectum	Rectum_cDNA_AACGTTGAGCTGAACG-1	KLF2_TCM
188	AACGTTGAGCTGAACG-7_contig_2	TRUE	496	TRB	TRBV3-1	None	TRBJ2-1	TRBC2	TRUE	TRUE	CASSPSGGYNEQFF	TGTGCCAGCAGCCCTTCGGGAGGATACAATGAGCAGTTCTTC	4860	3	clonotype1513	clonotype1513_consensus_1	Rectum	Rectum_cDNA_AACGTTGAGCTGAACG-1	KLF2_TCM
189	AACGTTGAGCTGAACG-7_contig_3	TRUE	353	TRA	TRAV26-2	None	TRAJ52	TRAC	TRUE	FALSE	CCCVLLHPVNAGGTSYGKLTF	TGCTGCTGTGTACTACTGCATCCTGTTAATGCTGGTGGTACTAGCTATGGAAAGCTGACATTT	576	1	clonotype1513	None	Rectum	Rectum_cDNA_AACGTTGAGCTGAACG-1	KLF2_TCM
190	AACGTTGAGGGCTCTC-10_contig_1	TRUE	463	TRA	TRAV2	None	TRAJ30	TRAC	TRUE	TRUE	CAVEDIDKIIF	TGTGCTGTGGAGGATATCGACAAGATCATCTTT	1232	1	clonotype1514	clonotype1514_consensus_1	Lymph.node	Lymph.node_cDNA_AACGTTGAGGGCTCTC-1	KLF2_TCM
191	AACGTTGAGGGCTCTC-10_contig_2	TRUE	473	TRB	TRBV10-3	None	TRBJ2-1	TRBC2	TRUE	TRUE	CAISESRVGNEQFF	TGTGCCATCAGTGAGTCGAGGGTTGGCAATGAGCAGTTCTTC	6444	4	clonotype1514	clonotype1514_consensus_2	Lymph.node	Lymph.node_cDNA_AACGTTGAGGGCTCTC-1	KLF2_TCM
192	AACGTTGCAAGTTAAG-10_contig_1	TRUE	570	TRA	TRAV8-4	None	TRAJ29	TRAC	TRUE	TRUE	CAVSGVSGNTPLVF	TGTGCTGTGAGTGGGGTTTCAGGAAACACACCTCTTGTCTTT	2664	1	clonotype1515	clonotype1515_consensus_2	Lymph.node	Lymph.node_cDNA_AACGTTGCAAGTTAAG-1	STMN1_TCM
193	AACGTTGCAAGTTAAG-10_contig_2	TRUE	653	TRB	TRBV5-4	None	TRBJ1-2	TRBC1	TRUE	TRUE	CASSLDLGREDGYTF	TGTGCCAGCAGCTTGGATTTAGGCAGAGAGGATGGCTACACCTTC	3640	2	clonotype1515	clonotype1515_consensus_1	Lymph.node	Lymph.node_cDNA_AACGTTGCAAGTTAAG-1	STMN1_TCM
194	AACGTTGCACAACGTT-3_contig_1	TRUE	467	TRA	TRAV12-3	None	TRAJ33	TRAC	TRUE	TRUE	CAMSNYQLIW	TGTGCAATGAGCAACTATCAGTTAATCTGG	6884	2	clonotype1516	clonotype1516_consensus_2	Blood	Blood_cDNA_AACGTTGCACAACGTT-1	LINC00861_TN
195	AACGTTGCACAACGTT-3_contig_2	TRUE	648	TRB	TRBV19	None	TRBJ2-7	TRBC2	TRUE	TRUE	CASSSTGTGDNEQYF	TGTGCCAGTAGTAGCACCGGGACAGGGGATAACGAGCAGTACTTC	6824	2	clonotype1516	clonotype1516_consensus_1	Blood	Blood_cDNA_AACGTTGCACAACGTT-1	LINC00861_TN
196	AACGTTGCATTTCACT-7_contig_1	TRUE	495	TRA	TRAV9-2	None	TRAJ53	TRAC	TRUE	TRUE	CALMSGGSNYKLTF	TGTGCTCTGATGAGTGGAGGTAGCAACTATAAACTGACATTT	1106	1	clonotype714	clonotype714_consensus_2	Rectum	Rectum_cDNA_AACGTTGCATTTCACT-1	LMNA_TRM
197	AACGTTGCATTTCACT-7_contig_2	TRUE	496	TRB	TRBV7-2	None	TRBJ2-3	TRBC2	TRUE	TRUE	CASSLQGSDTQYF	TGTGCCAGCAGCTTGCAGGGTTCAGATACGCAGTATTTT	2518	4	clonotype714	clonotype714_consensus_1	Rectum	Rectum_cDNA_AACGTTGCATTTCACT-1	LMNA_TRM
198	AACGTTGGTAGCAAAT-11_contig_1	TRUE	552	TRB	TRBV30	None	TRBJ1-6	TRBC1	TRUE	TRUE	CARAAGQNSPLHF	TGTGCCCGGGCGGCAGGGCAGAATTCACCCCTCCACTTT	10048	5	clonotype1521	clonotype1521_consensus_2	Marrow	Marrow_cDNA_AACGTTGGTAGCAAAT-1	ITGB1_TN/CM
199	AACGTTGGTAGCAAAT-11_contig_2	TRUE	502	TRA	TRAV1-2	None	TRAJ30	TRAC	TRUE	TRUE	CAVRRDDKIIF	TGTGCTGTGAGGAGAGATGACAAGATCATCTTT	3702	4	clonotype1521	clonotype1521_consensus_1	Marrow	Marrow_cDNA_AACGTTGGTAGCAAAT-1	ITGB1_TN/CM
200	AACGTTGGTCCAACTA-11_contig_1	TRUE	483	TRB	TRBV29-1	None	TRBJ2-3	TRBC2	TRUE	TRUE	CSVEPGGTDTQYF	TGCAGCGTTGAACCAGGTGGGACAGATACGCAGTATTTT	10438	6	clonotype1524	clonotype1524_consensus_1	Marrow	Marrow_cDNA_AACGTTGGTCCAACTA-1	ITGB1_TN/CM
201	AACGTTGGTCCAACTA-11_contig_2	TRUE	500	TRA	TRAV12-3	None	TRAJ52	TRAC	TRUE	TRUE	CAMGGGTSYGKLTF	TGTGCAATGGGTGGTGGTACTAGCTATGGAAAGCTGACATTT	2446	2	clonotype1524	clonotype1524_consensus_2	Marrow	Marrow_cDNA_AACGTTGGTCCAACTA-1	ITGB1_TN/CM
202	AACGTTGGTGTGCGTC-17_contig_1	TRUE	473	TRB	TRBV10-3	None	TRBJ2-7	TRBC2	TRUE	TRUE	CAIRGGTPKHEQYF	TGTGCCATCAGGGGCGGGACCCCAAAACACGAGCAGTACTTC	4170	5	clonotype1531	clonotype1531_consensus_1	Stomach	Stomach_cDNA_AACGTTGGTGTGCGTC-1	LMNA_TRM
203	AACGTTGGTGTGCGTC-17_contig_2	TRUE	504	TRA	TRAV12-2	None	TRAJ32	TRAC	TRUE	TRUE	CAVYGGATNKLIF	TGTGCCGTCTATGGTGGTGCTACAAACAAGCTCATCTTT	814	1	clonotype1531	clonotype1531_consensus_2	Stomach	Stomach_cDNA_AACGTTGGTGTGCGTC-1	LMNA_TRM
204	AACGTTGGTTCGTGAT-11_contig_1	TRUE	502	TRB	TRBV9	None	TRBJ2-2	TRBC2	TRUE	TRUE	CASSVGDFTNTGELFF	TGTGCCAGCAGCGTAGGGGACTTTACCAACACCGGGGAGCTGTTTTTT	5082	4	clonotype1532	clonotype1532_consensus_2	Marrow	Marrow_cDNA_AACGTTGGTTCGTGAT-1	GZMK_TEM
205	AACGTTGGTTCGTGAT-11_contig_2	TRUE	618	TRA	TRAV3	None	TRAJ35	TRAC	TRUE	TRUE	CAVSRGGFGNVLHC	TGTGCTGTGAGTAGGGGAGGCTTTGGGAATGTGCTGCATTGC	10292	8	clonotype1532	clonotype1532_consensus_1	Marrow	Marrow_cDNA_AACGTTGGTTCGTGAT-1	GZMK_TEM
206	AACTCAGAGTCCGGTC-17_contig_1	TRUE	514	TRB	TRBV14	None	TRBJ2-2	TRBC2	TRUE	TRUE	CASSQVREVTGELFF	TGTGCCAGCAGCCAAGTGCGGGAGGTTACCGGGGAGCTGTTTTTT	3182	3	clonotype307	clonotype307_consensus_2	Stomach	Stomach_cDNA_AACTCAGAGTCCGGTC-1	LMNA_TRM
207	AACTCAGAGTCCGGTC-17_contig_2	TRUE	621	TRA	TRAV3	None	TRAJ22	TRAC	TRUE	TRUE	CAVRMSSGSARQLTF	TGTGCTGTGAGAATGTCTTCTGGTTCTGCAAGGCAACTGACCTTT	1488	2	clonotype307	clonotype307_consensus_1	Stomach	Stomach_cDNA_AACTCAGAGTCCGGTC-1	LMNA_TRM
208	AACTCAGGTAGTAGTA-1_contig_1	TRUE	574	TRA	TRAV8-1	None	TRAJ42	TRAC	TRUE	TRUE	CAVTYGGSQGNLIF	TGTGCCGTGACGTATGGAGGAAGCCAAGGAAATCTCATCTTT	7738	5	clonotype1548	clonotype1548_consensus_1	Common.bile.duct	Common.bile.duct_cDNA_AACTCAGGTAGTAGTA-1	TNF_TRM
209	AACTCAGGTAGTAGTA-1_contig_2	TRUE	491	TRB	TRBV2	None	TRBJ2-2	TRBC2	TRUE	TRUE	CASRPFTGELFF	TGTGCCAGCAGACCCTTCACCGGGGAGCTGTTTTTT	35318	14	clonotype1548	clonotype1548_consensus_2	Common.bile.duct	Common.bile.duct_cDNA_AACTCAGGTAGTAGTA-1	TNF_TRM
210	AACTCAGGTAGTAGTA-1_contig_3	TRUE	507	TRA	None	None	TRAJ44	TRAC	FALSE	FALSE	None	None	16364	5	clonotype1548	None	Common.bile.duct	Common.bile.duct_cDNA_AACTCAGGTAGTAGTA-1	TNF_TRM
211	AACTCAGGTCATGCCG-1_contig_1	TRUE	660	TRB	TRBV19	None	TRBJ2-3	TRBC2	TRUE	TRUE	CASSMTSGRTDTQYF	TGTGCCAGTAGTATGACTAGCGGGAGGACAGATACGCAGTATTTT	420	3	clonotype1550	clonotype1550_consensus_2	Common.bile.duct	Common.bile.duct_cDNA_AACTCAGGTCATGCCG-1	TNF_TRM
212	AACTCAGGTCATGCCG-1_contig_2	TRUE	523	TRA	TRAV14/DV4	None	TRAJ16	TRAC	TRUE	TRUE	CAMREGGDGQKLLF	TGTGCAATGAGAGAGGGTGGAGATGGCCAGAAGCTGCTCTTT	9682	3	clonotype1550	clonotype1550_consensus_1	Common.bile.duct	Common.bile.duct_cDNA_AACTCAGGTCATGCCG-1	TNF_TRM
213	AACTCAGTCAACACCA-7_contig_1	TRUE	481	TRB	TRBV10-2	None	TRBJ2-4	TRBC2	TRUE	TRUE	CASKANLAKNIQYF	TGCGCCAGCAAGGCAAACCTAGCCAAAAACATTCAGTACTTC	4812	4	clonotype1555	clonotype1555_consensus_2	Rectum	Rectum_cDNA_AACTCAGTCAACACCA-1	LMNA_TRM
214	AACTCAGTCAACACCA-7_contig_2	TRUE	481	TRA	TRAV21	None	TRAJ33	TRAC	TRUE	TRUE	CAPMDSNYQLIW	TGTGCTCCCATGGATAGCAACTATCAGTTAATCTGG	3750	2	clonotype1555	clonotype1555_consensus_1	Rectum	Rectum_cDNA_AACTCAGTCAACACCA-1	LMNA_TRM
215	AACTCAGTCATGCAAC-16_contig_1	TRUE	517	TRA	TRAV29/DV5	None	TRAJ54	TRAC	TRUE	TRUE	CAASAGSQGAQKLVF	TGTGCAGCAAGCGCGGGGTCTCAGGGAGCCCAGAAGCTGGTATTT	1984	1	clonotype1556	clonotype1556_consensus_1	Spleen	Spleen_cDNA_AACTCAGTCATGCAAC-1	KLF2_TCM
216	AACTCAGTCATGCAAC-16_contig_2	TRUE	510	TRB	TRBV5-1	None	TRBJ2-6	TRBC2	TRUE	TRUE	CASSLTAGANVLTF	TGCGCCAGCAGCTTGACAGCTGGGGCCAACGTCCTGACTTTC	11742	8	clonotype1556	clonotype1556_consensus_2	Spleen	Spleen_cDNA_AACTCAGTCATGCAAC-1	KLF2_TCM
217	AACTCAGTCCGAACGC-17_contig_1	TRUE	687	TRA	TRAV8-3	None	TRAJ45	TRAC	TRUE	TRUE	CAVYSGGGADGLTF	TGTGCTGTCTATTCAGGAGGAGGTGCTGACGGACTCACCTTT	4866	7	clonotype1557	clonotype1557_consensus_2	Stomach	Stomach_cDNA_AACTCAGTCCGAACGC-1	CTLA4_Treg
218	AACTCAGTCCGAACGC-17_contig_2	TRUE	629	TRB	TRBV19	None	TRBJ2-7	TRBC2	TRUE	TRUE	CASSPGRAYEQYF	TGTGCCAGTAGTCCGGGCAGGGCCTACGAGCAGTACTTC	2556	3	clonotype1557	clonotype1557_consensus_1	Stomach	Stomach_cDNA_AACTCAGTCCGAACGC-1	CTLA4_Treg
219	AACTCAGTCCGAACGC-17_contig_3	TRUE	505	TRA	TRAV4	None	TRAJ34	TRAC	TRUE	FALSE	None	None	1596	2	clonotype1557	None	Stomach	Stomach_cDNA_AACTCAGTCCGAACGC-1	CTLA4_Treg
220	AACTCAGTCCGAACGC-17_contig_4	TRUE	496	TRB	TRBV21-1	None	TRBJ2-4	TRBC2	TRUE	FALSE	CASSRLTGGAKNIQYF	TGTGCCAGCAGCCGATTGACAGGGGGAGCCAAAAACATTCAGTACTTC	6872	6	clonotype1557	None	Stomach	Stomach_cDNA_AACTCAGTCCGAACGC-1	CTLA4_Treg
221	AACTCCCAGTCCCACG-11_contig_1	TRUE	570	TRA	TRAV8-4	None	TRAJ9	TRAC	TRUE	TRUE	CAVTRNTGGFKTIF	TGTGCTGTGACCAGAAATACTGGAGGCTTCAAAACTATCTTT	6430	3	clonotype1561	clonotype1561_consensus_2	Marrow	Marrow_cDNA_AACTCCCAGTCCCACG-1	GZMK_TEM
222	AACTCCCAGTCCCACG-11_contig_2	TRUE	511	TRB	TRBV14	None	TRBJ1-3	TRBC1	TRUE	TRUE	CASSQLSSGNTIYF	TGTGCCAGCAGCCAATTGAGCTCTGGAAACACCATATATTTT	5020	4	clonotype1561	clonotype1561_consensus_1	Marrow	Marrow_cDNA_AACTCCCAGTCCCACG-1	GZMK_TEM
223	AACTCCCCACGGCTAC-17_contig_1	TRUE	554	TRA	TRAV12-1	None	TRAJ23	TRAC	TRUE	TRUE	CVVLRGNQGGKLIF	TGTGTGGTGCTGAGGGGGAACCAGGGAGGAAAGCTTATCTTC	4106	4	clonotype1562	clonotype1562_consensus_1	Stomach	Stomach_cDNA_AACTCCCCACGGCTAC-1	CTLA4_Treg
224	AACTCCCCACGGCTAC-17_contig_2	TRUE	495	TRB	TRBV27	None	TRBJ2-3	TRBC2	TRUE	TRUE	CASSLSRLITDTQYF	TGTGCCAGCAGTTTATCGCGGCTAATCACAGATACGCAGTATTTT	4808	7	clonotype1562	clonotype1562_consensus_2	Stomach	Stomach_cDNA_AACTCCCCACGGCTAC-1	CTLA4_Treg
225	AACTCCCCAGATCCAT-17_contig_1	TRUE	501	TRB	TRBV6-6	None	TRBJ1-2	TRBC1	TRUE	TRUE	CASIAKTSGTRYGYTF	TGTGCCAGCATCGCTAAAACCTCCGGGACAAGATATGGCTACACCTTC	840	2	clonotype1565	clonotype1565_consensus_3	Stomach	Stomach_cDNA_AACTCCCCAGATCCAT-1	KLF2_TCM
226	AACTCCCCAGATCCAT-17_contig_2	TRUE	494	TRA	TRAV24	None	TRAJ52	TRAC	TRUE	TRUE	CAFIANAGGTSYGKLTF	TGTGCCTTTATAGCTAATGCTGGTGGTACTAGCTATGGAAAGCTGACATTT	1016	2	clonotype1565	clonotype1565_consensus_1	Stomach	Stomach_cDNA_AACTCCCCAGATCCAT-1	KLF2_TCM
227	AACTCCCCAGATCCAT-17_contig_3	TRUE	455	TRA	TRAV9-2	None	TRAJ53	TRAC	TRUE	TRUE	CALCLSGGSNYKLTF	TGTGCTCTCTGCCTCAGTGGAGGTAGCAACTATAAACTGACATTT	4696	3	clonotype1565	clonotype1565_consensus_2	Stomach	Stomach_cDNA_AACTCCCCAGATCCAT-1	KLF2_TCM
228	AACTCCCCAGATCCAT-17_contig_4	TRUE	381	TRB	None	None	TRBJ2-3	TRBC2	FALSE	FALSE	None	None	1678	3	clonotype1565	None	Stomach	Stomach_cDNA_AACTCCCCAGATCCAT-1	KLF2_TCM
229	AACTCCCCAGGAACGT-15_contig_1	TRUE	505	TRB	TRBV2	None	TRBJ2-2	TRBC2	TRUE	TRUE	CASRPGQRTGELFF	TGTGCCAGCAGGCCGGGACAGCGCACCGGGGAGCTGTTTTTT	15380	6	clonotype1566	clonotype1566_consensus_1	Small.intestine	Small.intestine_cDNA_AACTCCCCAGGAACGT-1	RGS1_TRM
230	AACTCCCCAGGAACGT-15_contig_2	TRUE	464	TRA	TRAV39	None	TRAJ26	TRAC	TRUE	TRUE	CAVDIRPNYGQNFVF	TGTGCCGTGGACATACGGCCGAACTATGGTCAGAATTTTGTCTTT	4916	1	clonotype1566	clonotype1566_consensus_2	Small.intestine	Small.intestine_cDNA_AACTCCCCAGGAACGT-1	RGS1_TRM
231	AACTCCCTCAACTCTT-10_contig_1	TRUE	453	TRA	TRAV13-1	None	TRAJ43	TRAC	TRUE	TRUE	CAAKGNNDMRF	TGTGCAGCAAAAGGGAACAATGACATGCGCTTT	3276	2	clonotype1571	clonotype1571_consensus_1	Lymph.node	Lymph.node_cDNA_AACTCCCTCAACTCTT-1	STMN1_TCM
232	AACTCCCTCAACTCTT-10_contig_2	TRUE	632	TRB	TRBV19	None	TRBJ2-7	TRBC2	TRUE	TRUE	CASSTGLAFLEQYF	TGTGCCAGTAGTACCGGACTAGCCTTTTTAGAGCAGTACTTC	4076	4	clonotype1571	clonotype1571_consensus_2	Lymph.node	Lymph.node_cDNA_AACTCCCTCAACTCTT-1	STMN1_TCM
233	AACTCCCTCAGTTCGA-3_contig_1	TRUE	495	TRB	TRBV5-1	None	TRBJ2-1	TRBC2	TRUE	TRUE	CASSGHAGLVGNEQFF	TGCGCCAGCAGCGGGCATGCAGGACTAGTCGGGAATGAGCAGTTCTTC	49156	18	clonotype1573	clonotype1573_consensus_2	Blood	Blood_cDNA_AACTCCCTCAGTTCGA-1	ITGB1_TN/CM
234	AACTCCCTCAGTTCGA-3_contig_2	TRUE	483	TRA	TRAV38-2/DV8	None	TRAJ44	TRAC	TRUE	TRUE	CAHTGTASKLTF	TGTGCTCATACCGGCACTGCCAGTAAACTCACCTTT	25434	10	clonotype1573	clonotype1573_consensus_1	Blood	Blood_cDNA_AACTCCCTCAGTTCGA-1	ITGB1_TN/CM
235	AACTCCCTCGACCAGC-7_contig_1	TRUE	680	TRA	TRAV8-3	None	TRAJ3	TRAC	TRUE	TRUE	CAVGPGGSASKIIF	TGTGCTGTGGGGCCCGGGGGCAGTGCTTCCAAGATAATCTTT	3784	2	clonotype1574	clonotype1574_consensus_1	Rectum	Rectum_cDNA_AACTCCCTCGACCAGC-1	LMNA_TRM
236	AACTCCCTCGACCAGC-7_contig_2	TRUE	498	TRB	TRBV14	None	TRBJ1-4	TRBC1	TRUE	TRUE	CASSPLGLEKLFF	TGTGCCAGCAGCCCCCTCGGGTTGGAAAAACTGTTTTTT	2510	3	clonotype1574	clonotype1574_consensus_2	Rectum	Rectum_cDNA_AACTCCCTCGACCAGC-1	LMNA_TRM
237	AACTCCCTCGACCAGC-7_contig_3	TRUE	544	TRA	TRAV12-2	None	TRAJ7	TRAC	TRUE	TRUE	CAVNITGNNRLAF	TGTGCCGTGAACATAACCGGGAACAACAGACTCGCTTTT	4020	2	clonotype1574	clonotype1574_consensus_3	Rectum	Rectum_cDNA_AACTCCCTCGACCAGC-1	LMNA_TRM
238	AACTCTTAGAATAGGG-16_contig_1	TRUE	529	TRA	TRAV26-1	None	TRAJ10	TRAC	TRUE	TRUE	CIVRVILTGGGNKLTF	TGCATCGTCAGAGTCATACTCACGGGAGGAGGAAACAAACTCACCTTT	4816	4	clonotype1576	clonotype1576_consensus_2	Spleen	Spleen_cDNA_AACTCTTAGAATAGGG-1	KLF2_TCM
239	AACTCTTAGAATAGGG-16_contig_2	TRUE	752	TRB	TRBV5-1	None	TRBJ1-5	TRBC1	TRUE	TRUE	CASSLKGQPQHF	TGCGCCAGCAGCTTGAAGGGGCAGCCCCAGCATTTT	11392	7	clonotype1576	clonotype1576_consensus_1	Spleen	Spleen_cDNA_AACTCTTAGAATAGGG-1	KLF2_TCM
240	AACTCTTAGAGGGATA-11_contig_1	TRUE	574	TRA	TRAV8-1	None	TRAJ13	TRAC	TRUE	TRUE	CAVILSRGYQKVTF	TGTGCCGTGATCCTTTCCCGGGGTTACCAGAAAGTTACCTTT	7702	2	clonotype1578	clonotype1578_consensus_1	Marrow	Marrow_cDNA_AACTCTTAGAGGGATA-1	GZMK_TEM
241	AACTCTTAGAGGGATA-11_contig_2	TRUE	509	TRB	TRBV6-1	None	TRBJ2-1	TRBC2	TRUE	TRUE	CASSETGGSYNEQFF	TGTGCCAGCAGCGAGACAGGGGGTTCCTACAATGAGCAGTTCTTC	4786	3	clonotype1578	clonotype1578_consensus_2	Marrow	Marrow_cDNA_AACTCTTAGAGGGATA-1	GZMK_TEM
242	AACTCTTAGAGGGATA-11_contig_3	TRUE	349	TRA	TRAV1-2	None	None	TRAC	FALSE	FALSE	None	None	944	2	clonotype1578	None	Marrow	Marrow_cDNA_AACTCTTAGAGGGATA-1	GZMK_TEM
243	AACTCTTCAAGAGTCG-1_contig_1	TRUE	487	TRA	TRAV21	None	TRAJ4	TRAC	TRUE	TRUE	CAVPFSGGYNKLIF	TGTGCTGTCCCCTTTTCTGGTGGCTACAATAAGCTGATTTTT	5738	2	clonotype1585	clonotype1585_consensus_1	Common.bile.duct	Common.bile.duct_cDNA_AACTCTTCAAGAGTCG-1	TNF_TRM
244	AACTCTTCAAGAGTCG-1_contig_2	TRUE	492	TRB	TRBV6-5	None	TRBJ2-1	TRBC2	TRUE	TRUE	CASGGTYSYNEQFF	TGTGCCAGCGGAGGGACCTACTCCTACAATGAGCAGTTCTTC	386	3	clonotype1585	clonotype1585_consensus_2	Common.bile.duct	Common.bile.duct_cDNA_AACTCTTCAAGAGTCG-1	TNF_TRM
245	AACTCTTCAAGAGTCG-1_contig_3	TRUE	480	TRA	TRAV12-3	None	TRAJ40	TRAC	TRUE	FALSE	None	None	9890	4	clonotype1585	None	Common.bile.duct	Common.bile.duct_cDNA_AACTCTTCAAGAGTCG-1	TNF_TRM
246	AACTCTTCAAGCCCAC-17_contig_1	TRUE	472	TRB	TRBV2	None	TRBJ1-5	TRBC1	TRUE	TRUE	CASKIGSGNQPQHF	TGTGCCAGCAAAATCGGTTCGGGCAATCAGCCCCAGCATTTT	17448	14	clonotype722	clonotype722_consensus_1	Stomach	Stomach_cDNA_AACTCTTCAAGCCCAC-1	CTLA4_Treg
247	AACTCTTCAAGCCCAC-17_contig_2	TRUE	487	TRA	TRAV29/DV5	None	TRAJ37	TRAC	TRUE	TRUE	CAASTIRGSSNTGKLIF	TGTGCAGCAAGCACGATCAGGGGCTCTAGCAACACAGGCAAACTAATCTTT	5160	4	clonotype722	clonotype722_consensus_2	Stomach	Stomach_cDNA_AACTCTTCAAGCCCAC-1	CTLA4_Treg
248	AACTCTTCACAGAGGT-10_contig_1	TRUE	478	TRB	TRBV28	None	TRBJ1-1	TRBC1	TRUE	TRUE	CASSEQGARGNTEAFF	TGTGCCAGCAGCGAACAGGGGGCTAGGGGGAACACTGAAGCTTTCTTT	2836	1	clonotype1589	clonotype1589_consensus_1	Lymph.node	Lymph.node_cDNA_AACTCTTCACAGAGGT-1	STMN1_TCM
249	AACTCTTCACAGAGGT-10_contig_2	TRUE	513	TRA	TRAV16	None	TRAJ57	TRAC	TRUE	TRUE	CAPRSQGGSEKLVF	TGTGCTCCACGATCTCAGGGCGGATCTGAAAAGCTGGTCTTT	3004	3	clonotype1589	clonotype1589_consensus_2	Lymph.node	Lymph.node_cDNA_AACTCTTCACAGAGGT-1	STMN1_TCM
250	AACTCTTCACAGAGGT-10_contig_3	TRUE	308	TRB	None	None	TRBJ2-7	TRBC2	FALSE	FALSE	None	None	720	1	clonotype1589	None	Lymph.node	Lymph.node_cDNA_AACTCTTCACAGAGGT-1	STMN1_TCM
251	AACTCTTCACAGAGGT-10_contig_4	TRUE	378	TRB	None	None	TRBJ1-3	TRBC1	FALSE	FALSE	None	None	3210	1	clonotype1589	None	Lymph.node	Lymph.node_cDNA_AACTCTTCACAGAGGT-1	STMN1_TCM
252	AACTCTTCAGTCGATT-10_contig_1	TRUE	502	TRB	TRBV7-2	None	TRBJ1-1	TRBC1	TRUE	TRUE	CASSLWAQGNTEAFF	TGTGCCAGCAGCTTATGGGCCCAGGGGAACACTGAAGCTTTCTTT	17336	9	clonotype1591	clonotype1591_consensus_1	Lymph.node	Lymph.node_cDNA_AACTCTTCAGTCGATT-1	STMN1_TCM
253	AACTCTTCAGTCGATT-10_contig_2	TRUE	484	TRA	TRAV10	None	TRAJ6	TRAC	TRUE	TRUE	CVVSSLRGGSYIPTF	TGTGTGGTGAGCTCCCTAAGGGGAGGAAGCTACATACCTACATTT	3194	1	clonotype1591	clonotype1591_consensus_2	Lymph.node	Lymph.node_cDNA_AACTCTTCAGTCGATT-1	STMN1_TCM
254	AACTCTTCATAGGATA-17_contig_1	TRUE	521	TRB	TRBV6-1	None	TRBJ2-3	TRBC2	TRUE	TRUE	CASSEAYFPTGGSTDTQYF	TGTGCCAGCAGTGAAGCGTATTTCCCCACAGGGGGAAGCACAGATACGCAGTATTTT	7684	8	clonotype1595	clonotype1595_consensus_1	Stomach	Stomach_cDNA_AACTCTTCATAGGATA-1	CTLA4_Treg
255	AACTCTTCATAGGATA-17_contig_2	TRUE	561	TRA	TRAV16	None	TRAJ48	TRAC	TRUE	TRUE	CALLNFGNEKLTF	TGTGCTCTTCTTAACTTTGGAAATGAGAAATTAACCTTT	5816	5	clonotype1595	clonotype1595_consensus_2	Stomach	Stomach_cDNA_AACTCTTCATAGGATA-1	CTLA4_Treg
256	AACTCTTCATAGGATA-17_contig_3	TRUE	530	TRB	None	None	TRBJ1-3	TRBC1	FALSE	FALSE	None	None	610	2	clonotype1595	None	Stomach	Stomach_cDNA_AACTCTTCATAGGATA-1	CTLA4_Treg
257	AACTCTTCATGCCACG-11_contig_1	TRUE	545	TRB	TRBV7-8	None	TRBJ2-5	TRBC2	TRUE	TRUE	CASSSQGLAGGETQYF	TGTGCCAGCAGCTCCCAAGGACTAGCGGGGGGGGAGACCCAGTACTTC	16048	5	clonotype1596	clonotype1596_consensus_1	Marrow	Marrow_cDNA_AACTCTTCATGCCACG-1	GZMK_TEM
258	AACTCTTCATGCCACG-11_contig_2	TRUE	454	TRA	TRAV2	None	TRAJ34	TRAC	TRUE	TRUE	CAVEEGDTDKLIF	TGTGCTGTGGAGGAAGGGGACACCGACAAGCTCATCTTT	2886	2	clonotype1596	clonotype1596_consensus_2	Marrow	Marrow_cDNA_AACTCTTCATGCCACG-1	GZMK_TEM
259	AACTCTTGTAGCCTCG-15_contig_1	TRUE	516	TRA	TRAV30	None	TRAJ20	TRAC	TRUE	TRUE	CGTEGTPNDYKLSF	TGTGGCACAGAGGGGACCCCTAACGACTACAAGCTCAGCTTT	3454	1	clonotype1598	clonotype1598_consensus_2	Small.intestine	Small.intestine_cDNA_AACTCTTGTAGCCTCG-1	RGS1_TRM
260	AACTCTTGTAGCCTCG-15_contig_2	TRUE	517	TRB	TRBV18	None	TRBJ2-3	TRBC2	TRUE	TRUE	CASSPQKSTDTQYF	TGTGCCAGCTCACCACAGAAAAGCACAGATACGCAGTATTTT	9882	4	clonotype1598	clonotype1598_consensus_1	Small.intestine	Small.intestine_cDNA_AACTCTTGTAGCCTCG-1	RGS1_TRM
261	AACTCTTTCAATAAGG-10_contig_1	TRUE	495	TRA	TRAV12-3	None	TRAJ49	TRAC	TRUE	TRUE	CAMSATGNQFYF	TGTGCAATGAGCGCTACCGGTAACCAGTTCTATTTT	3398	1	clonotype1605	clonotype1605_consensus_1	Lymph.node	Lymph.node_cDNA_AACTCTTTCAATAAGG-1	STMN1_TCM
262	AACTCTTTCAATAAGG-10_contig_2	TRUE	632	TRB	TRBV19	None	TRBJ2-5	TRBC2	TRUE	TRUE	CASRARLGEETQYF	TGTGCCAGTAGAGCCCGCCTAGGGGAAGAGACCCAGTACTTC	3460	2	clonotype1605	clonotype1605_consensus_2	Lymph.node	Lymph.node_cDNA_AACTCTTTCAATAAGG-1	STMN1_TCM
263	AACTCTTTCCTCGCAT-10_contig_1	TRUE	492	TRA	TRAV21	None	TRAJ37	TRAC	TRUE	TRUE	CAVRSLGSSNTGKLIF	TGTGCTGTGAGGAGTCTTGGCTCTAGCAACACAGGCAAACTAATCTTT	812	1	clonotype1609	clonotype1609_consensus_2	Lymph.node	Lymph.node_cDNA_AACTCTTTCCTCGCAT-1	TNF_TRM
264	AACTCTTTCCTCGCAT-10_contig_2	TRUE	526	TRB	TRBV6-2	None	TRBJ1-1	TRBC1	TRUE	TRUE	CASNHGQATEAFF	TGTGCCAGCAACCATGGACAGGCTACTGAAGCTTTCTTT	11956	9	clonotype1609	clonotype1609_consensus_1	Lymph.node	Lymph.node_cDNA_AACTCTTTCCTCGCAT-1	TNF_TRM
265	AACTCTTTCTACTCAT-10_contig_1	TRUE	618	TRA	TRAV3	None	TRAJ30	TRAC	TRUE	TRUE	CAVRDIGRDDKIIF	TGTGCTGTGAGAGACATCGGCAGAGATGACAAGATCATCTTT	2530	1	clonotype1611	clonotype1611_consensus_2	Lymph.node	Lymph.node_cDNA_AACTCTTTCTACTCAT-1	STMN1_TCM
266	AACTCTTTCTACTCAT-10_contig_2	TRUE	505	TRB	TRBV6-5	None	TRBJ1-3	TRBC1	TRUE	TRUE	CASSYGGSSGNTIYF	TGTGCCAGCAGTTACGGAGGCAGCTCCGGAAACACCATATATTTT	600	1	clonotype1611	clonotype1611_consensus_1	Lymph.node	Lymph.node_cDNA_AACTCTTTCTACTCAT-1	STMN1_TCM
267	AACTCTTTCTACTCAT-10_contig_3	TRUE	384	TRB	None	None	TRBJ2-1	TRBC2	FALSE	FALSE	None	None	2006	1	clonotype1611	None	Lymph.node	Lymph.node_cDNA_AACTCTTTCTACTCAT-1	STMN1_TCM
268	AACTCTTTCTACTCAT-10_contig_4	TRUE	314	TRB	None	None	TRBJ2-7	TRBC2	FALSE	FALSE	None	None	2084	2	clonotype1611	None	Lymph.node	Lymph.node_cDNA_AACTCTTTCTACTCAT-1	STMN1_TCM
269	AACTGGTCAAGTACCT-15_contig_1	TRUE	623	TRB	TRBV19	None	TRBJ1-1	TRBC1	TRUE	TRUE	CASSVNTEAFF	TGTGCCAGTAGTGTCAACACTGAAGCTTTCTTT	16434	6	clonotype257	clonotype257_consensus_2	Small.intestine	Small.intestine_cDNA_AACTGGTCAAGTACCT-1	RGS1_TRM
270	AACTGGTCAAGTACCT-15_contig_2	TRUE	544	TRA	TRAV12-2	None	TRAJ21	TRAC	TRUE	TRUE	CAAYLYNFNKFYF	TGTGCCGCCTACTTATACAACTTCAACAAATTTTACTTT	10702	5	clonotype257	clonotype257_consensus_1	Small.intestine	Small.intestine_cDNA_AACTGGTCAAGTACCT-1	RGS1_TRM
271	AACTGGTCAAGTACCT-15_contig_3	TRUE	391	TRB	None	None	TRBJ2-7	TRBC2	FALSE	FALSE	None	None	13140	6	clonotype257	None	Small.intestine	Small.intestine_cDNA_AACTGGTCAAGTACCT-1	RGS1_TRM
272	AACTGGTCACAGTCGC-1_contig_1	TRUE	495	TRB	TRBV27	None	TRBJ1-6	TRBC1	TRUE	TRUE	CASSLSGRNNSPLHF	TGTGCCAGCAGTTTATCCGGGAGAAATAATTCACCCCTCCACTTT	6310	3	clonotype1618	clonotype1618_consensus_2	Common.bile.duct	Common.bile.duct_cDNA_AACTGGTCACAGTCGC-1	TNF_TRM
273	AACTGGTCACAGTCGC-1_contig_2	TRUE	610	TRA	TRAV8-6	None	TRAJ5	TRAC	TRUE	TRUE	CAVSDGKGRRALTF	TGTGCTGTGAGTGATGGGAAGGGCAGGAGAGCACTTACTTTT	7696	6	clonotype1618	clonotype1618_consensus_3	Common.bile.duct	Common.bile.duct_cDNA_AACTGGTCACAGTCGC-1	TNF_TRM
274	AACTGGTCACAGTCGC-1_contig_3	TRUE	485	TRB	TRBV24-1	None	TRBJ2-7	TRBC2	TRUE	TRUE	CATSDLKGFDEQYF	TGTGCCACCAGTGATTTGAAGGGGTTCGACGAGCAGTACTTC	11138	5	clonotype1618	clonotype1618_consensus_1	Common.bile.duct	Common.bile.duct_cDNA_AACTGGTCACAGTCGC-1	TNF_TRM
275	AACTGGTCACAGTCGC-1_contig_4	TRUE	455	TRA	None	None	TRAJ6	TRAC	FALSE	FALSE	None	None	4850	1	clonotype1618	None	Common.bile.duct	Common.bile.duct_cDNA_AACTGGTCACAGTCGC-1	TNF_TRM
276	AACTGGTCAGCCTATA-3_contig_1	TRUE	500	TRB	TRBV11-2	None	TRBJ2-3	TRBC2	TRUE	TRUE	CASSLRVPTDTQYF	TGTGCCAGCAGCTTAAGGGTGCCTACAGATACGCAGTATTTT	50040	18	clonotype1621	clonotype1621_consensus_1	Blood	Blood_cDNA_AACTGGTCAGCCTATA-1	LINC00861_TN
277	AACTGGTCAGCCTATA-3_contig_2	TRUE	559	TRA	TRAV12-2	None	TRAJ52	TRAC	TRUE	TRUE	CAVNNRGAGGTSYGKLTF	TGTGCCGTGAACAATCGTGGTGCTGGTGGTACTAGCTATGGAAAGCTGACATTT	3386	2	clonotype1621	clonotype1621_consensus_2	Blood	Blood_cDNA_AACTGGTCAGCCTATA-1	LINC00861_TN
278	AACTGGTCAGCCTATA-3_contig_3	TRUE	444	TRA	TRAV35	None	TRAJ52	TRAC	TRUE	FALSE	CWAFQAHAGGTSYGKLTF	TGCTGGGCCTTCCAAGCGCATGCTGGTGGTACTAGCTATGGAAAGCTGACATTT	8158	3	clonotype1621	None	Blood	Blood_cDNA_AACTGGTCAGCCTATA-1	LINC00861_TN
279	AACTGGTCAGGCGATA-17_contig_1	TRUE	494	TRB	TRBV24-1	None	TRBJ2-5	TRBC2	TRUE	TRUE	CATTCRTEVECSETQYF	TGTGCCACCACATGCCGGACCGAAGTAGAGTGTTCGGAGACCCAGTACTTC	3860	5	clonotype1622	clonotype1622_consensus_2	Stomach	Stomach_cDNA_AACTGGTCAGGCGATA-1	LMNA_TRM
280	AACTGGTCAGGCGATA-17_contig_2	TRUE	495	TRA	TRAV12-3	None	TRAJ49	TRAC	TRUE	TRUE	CAMRGTGNQFYF	TGTGCAATGAGGGGCACCGGTAACCAGTTCTATTTT	1088	2	clonotype1622	clonotype1622_consensus_1	Stomach	Stomach_cDNA_AACTGGTCAGGCGATA-1	LMNA_TRM
281	AACTGGTCAGGCGATA-17_contig_3	TRUE	473	TRB	TRBV10-3	None	TRBJ2-3	TRBC2	TRUE	TRUE	CAIAGLGESNTQYF	TGTGCCATCGCAGGACTAGGTGAATCGAATACGCAGTATTTT	11170	12	clonotype1622	clonotype1622_consensus_3	Stomach	Stomach_cDNA_AACTGGTCAGGCGATA-1	LMNA_TRM
282	AACTGGTCAGGTTTCA-11_contig_1	TRUE	493	TRA	TRAV1-1	None	TRAJ11	TRAC	TRUE	TRUE	CAVSPDSGYSTLTF	TGCGCTGTGAGTCCTGATTCAGGATACAGCACCCTCACCTTT	5060	3	clonotype1624	clonotype1624_consensus_2	Marrow	Marrow_cDNA_AACTGGTCAGGTTTCA-1	ITGB1_TN/CM
283	AACTGGTCAGGTTTCA-11_contig_2	TRUE	502	TRB	TRBV5-1	None	TRBJ1-2	TRBC1	TRUE	TRUE	CASSPGGTGRTHGYTF	TGCGCCAGCAGCCCTGGGGGGACGGGGAGGACTCATGGCTACACCTTC	4196	4	clonotype1624	clonotype1624_consensus_1	Marrow	Marrow_cDNA_AACTGGTCAGGTTTCA-1	ITGB1_TN/CM
284	AACTGGTGTAAGGGAA-11_contig_1	TRUE	498	TRB	TRBV12-3	None	TRBJ2-2	TRBC2	TRUE	TRUE	CASSFGTGELFF	TGTGCCAGCAGTTTTGGGACCGGGGAGCTGTTTTTT	10758	3	clonotype1626	clonotype1626_consensus_1	Marrow	Marrow_cDNA_AACTGGTGTAAGGGAA-1	GZMK_TEM
285	AACTGGTGTAAGGGAA-11_contig_2	TRUE	601	TRA	TRAV8-6	None	TRAJ20	TRAC	TRUE	TRUE	CAVKGDYKLSF	TGTGCTGTGAAGGGCGACTACAAGCTCAGCTTT	25946	7	clonotype1626	clonotype1626_consensus_2	Marrow	Marrow_cDNA_AACTGGTGTAAGGGAA-1	GZMK_TEM
286	AACTGGTGTAAGGGAA-11_contig_3	TRUE	484	TRB	TRBV21-1	None	TRBJ2-2	TRBC2	TRUE	FALSE	None	None	3274	3	clonotype1626	None	Marrow	Marrow_cDNA_AACTGGTGTAAGGGAA-1	GZMK_TEM
287	AACTGGTGTTTCGCTC-7_contig_1	TRUE	467	TRB	TRBV29-1	None	TRBJ2-7	TRBC2	TRUE	TRUE	CSVATGTYEQYF	TGCAGCGTCGCTACAGGAACCTACGAGCAGTACTTC	2192	3	clonotype1629	clonotype1629_consensus_2	Rectum	Rectum_cDNA_AACTGGTGTTTCGCTC-1	MT1E_TRM
288	AACTGGTGTTTCGCTC-7_contig_2	TRUE	536	TRA	TRAV12-2	None	TRAJ23	TRAC	TRUE	TRUE	CAVFPEGGKLIF	TGTGCCGTCTTTCCCGAGGGAGGAAAGCTTATCTTC	2132	4	clonotype1629	clonotype1629_consensus_1	Rectum	Rectum_cDNA_AACTGGTGTTTCGCTC-1	MT1E_TRM
289	AACTGGTTCCCTAATT-10_contig_1	TRUE	459	TRA	TRAV13-1	None	TRAJ5	TRAC	TRUE	TRUE	CAASKVGRRALTF	TGTGCAGCAAGTAAGGTGGGCAGGAGAGCACTTACTTTT	6136	3	clonotype1633	clonotype1633_consensus_2	Lymph.node	Lymph.node_cDNA_AACTGGTTCCCTAATT-1	STMN1_TCM
290	AACTGGTTCCCTAATT-10_contig_2	TRUE	512	TRB	TRBV6-5	None	TRBJ1-1	TRBC1	TRUE	TRUE	CASYHRGDTEAFF	TGTGCCAGCTACCACAGGGGTGACACTGAAGCTTTCTTT	9558	7	clonotype1633	clonotype1633_consensus_1	Lymph.node	Lymph.node_cDNA_AACTGGTTCCCTAATT-1	STMN1_TCM
291	AACTGGTTCGTTTAGG-19_contig_1	TRUE	523	TRB	TRBV11-2	None	TRBJ2-1	TRBC2	TRUE	TRUE	CASSLEYSGSSYNEQFF	TGTGCCAGCAGCTTAGAGTATTCGGGGAGCTCCTACAATGAGCAGTTCTTC	2396	5	clonotype1637	clonotype1637_consensus_1	Trachea	Trachea_cDNA_AACTGGTTCGTTTAGG-1	TNF_TRM
292	AACTGGTTCGTTTAGG-19_contig_2	TRUE	567	TRA	TRAV8-4	None	TRAJ3	TRAC	TRUE	TRUE	CAVRYSSASKIIF	TGTGCTGTGAGGTACAGCAGTGCTTCCAAGATAATCTTT	1016	1	clonotype1637	clonotype1637_consensus_2	Trachea	Trachea_cDNA_AACTGGTTCGTTTAGG-1	TNF_TRM
293	AACTTTCAGAAACCAT-16_contig_1	TRUE	453	TRA	TRAV9-2	None	TRAJ11	TRAC	TRUE	TRUE	CALKGNSGYSTLTF	TGTGCTCTGAAGGGAAATTCAGGATACAGCACCCTCACCTTT	1972	1	clonotype1638	clonotype1638_consensus_2	Spleen	Spleen_cDNA_AACTTTCAGAAACCAT-1	KLF2_TCM
294	AACTTTCAGAAACCAT-16_contig_2	TRUE	539	TRB	TRBV18	None	TRBJ1-4	TRBC1	TRUE	TRUE	CASSPPGTGSNEKLFF	TGTGCCAGCTCACCACCGGGGACAGGATCTAATGAAAAACTGTTTTTT	4252	5	clonotype1638	clonotype1638_consensus_1	Spleen	Spleen_cDNA_AACTTTCAGAAACCAT-1	KLF2_TCM
295	AACTTTCAGAAACCAT-16_contig_3	TRUE	476	TRA	None	None	TRAJ6	TRAC	FALSE	FALSE	None	None	3578	2	clonotype1638	None	Spleen	Spleen_cDNA_AACTTTCAGAAACCAT-1	KLF2_TCM
296	AACTTTCAGGAATGGA-7_contig_1	TRUE	490	TRB	TRBV3-1	None	TRBJ1-1	TRBC1	TRUE	TRUE	CASSQGGTEAFF	TGTGCCAGCAGCCAGGGGGGCACTGAAGCTTTCTTT	1054	1	clonotype1642	clonotype1642_consensus_1	Rectum	Rectum_cDNA_AACTTTCAGGAATGGA-1	KLF2_TCM
297	AACTTTCAGGAATGGA-7_contig_2	TRUE	570	TRA	TRAV8-4	None	TRAJ7	TRAC	TRUE	TRUE	CAVSGGGGNNRLAF	TGTGCTGTGAGTGGAGGAGGTGGGAACAACAGACTCGCTTTT	1996	3	clonotype1642	clonotype1642_consensus_2	Rectum	Rectum_cDNA_AACTTTCAGGAATGGA-1	KLF2_TCM
298	AACTTTCCAATTGCTG-17_contig_1	TRUE	455	TRA	TRAV2	None	TRAJ37	TRAC	TRUE	TRUE	CAVGGSSNTGKLIF	TGTGCTGTGGGCGGCTCTAGCAACACAGGCAAACTAATCTTT	1344	1	clonotype498	clonotype498_consensus_2	Stomach	Stomach_cDNA_AACTTTCCAATTGCTG-1	RGS1_TRM
299	AACTTTCCAATTGCTG-17_contig_2	TRUE	503	TRB	TRBV10-1	None	TRBJ2-5	TRBC2	TRUE	TRUE	CASSLRLAETQYF	TGCGCCAGCAGCCTGAGACTGGCAGAGACCCAGTACTTC	8564	15	clonotype498	clonotype498_consensus_1	Stomach	Stomach_cDNA_AACTTTCCAATTGCTG-1	RGS1_TRM
300	AACTTTCGTAAATACG-8_contig_1	TRUE	450	TRA	TRAV13-1	None	TRAJ49	TRAC	TRUE	TRUE	CAASGNQFYF	TGTGCAGCAAGCGGTAACCAGTTCTATTTT	10196	4	clonotype1651	clonotype1651_consensus_2	Liver	Liver_cDNA_AACTTTCGTAAATACG-1	LINC00861_TN
301	AACTTTCGTAAATACG-8_contig_2	TRUE	487	TRB	TRBV29-1	None	TRBJ2-7	TRBC2	TRUE	TRUE	CSVDLAGVGYEQYF	TGCAGCGTTGACCTAGCGGGAGTAGGGTACGAGCAGTACTTC	15236	4	clonotype1651	clonotype1651_consensus_1	Liver	Liver_cDNA_AACTTTCGTAAATACG-1	LINC00861_TN
302	AACTTTCGTAAATACG-8_contig_3	TRUE	501	TRB	TRBV3-1	None	TRBJ2-1	TRBC2	TRUE	FALSE	None	None	1174	8	clonotype1651	None	Liver	Liver_cDNA_AACTTTCGTAAATACG-1	LINC00861_TN
303	AACTTTCGTAAATACG-8_contig_4	TRUE	433	TRA	None	None	TRAJ35	TRAC	FALSE	FALSE	None	None	2886	4	clonotype1651	None	Liver	Liver_cDNA_AACTTTCGTAAATACG-1	LINC00861_TN
304	AACTTTCGTACTTAGC-7_contig_1	TRUE	487	TRB	TRBV9	None	TRBJ2-7	TRBC2	TRUE	TRUE	CASSPGYEQYF	TGTGCCAGCAGTCCGGGCTACGAGCAGTACTTC	4394	6	clonotype1652	clonotype1652_consensus_1	Rectum	Rectum_cDNA_AACTTTCGTACTTAGC-1	RGS1_TRM
305	AACTTTCGTACTTAGC-7_contig_2	TRUE	550	TRA	TRAV12-1	None	TRAJ35	TRAC	TRUE	TRUE	CVVSLGFGNVLHC	TGTGTGGTGAGTTTAGGCTTTGGGAATGTGCTGCATTGC	2350	3	clonotype1652	clonotype1652_consensus_2	Rectum	Rectum_cDNA_AACTTTCGTACTTAGC-1	RGS1_TRM
306	AACTTTCTCAGTCCCT-17_contig_1	TRUE	465	TRA	TRAV13-1	None	TRAJ40	TRAC	TRUE	TRUE	CAARDGTSGTYKYIF	TGTGCAGCAAGGGATGGTACCTCAGGAACCTACAAATACATCTTT	2638	3	clonotype1657	clonotype1657_consensus_2	Stomach	Stomach_cDNA_AACTTTCTCAGTCCCT-1	CTLA4_Treg
307	AACTTTCTCAGTCCCT-17_contig_2	TRUE	502	TRB	TRBV5-1	None	TRBJ2-1	TRBC2	TRUE	TRUE	CASSSLAGDGREQFF	TGCGCCAGCAGCTCGCTAGCGGGAGACGGCAGGGAGCAGTTCTTC	4160	7	clonotype1657	clonotype1657_consensus_1	Stomach	Stomach_cDNA_AACTTTCTCAGTCCCT-1	CTLA4_Treg
308	AACTTTCTCCTATTCA-17_contig_1	TRUE	481	TRB	TRBV2	None	TRBJ1-6	TRBC1	TRUE	TRUE	CASSEALRGIYNSPLHF	TGTGCCAGCAGTGAAGCGCTTCGGGGTATCTATAATTCACCCCTCCACTTT	1514	2	clonotype1659	clonotype1659_consensus_2	Stomach	Stomach_cDNA_AACTTTCTCCTATTCA-1	LMNA_TRM
309	AACTTTCTCCTATTCA-17_contig_2	TRUE	529	TRA	TRAV14/DV4	None	TRAJ53	TRAC	TRUE	TRUE	CAMRGNSGGSNYKLTF	TGTGCAATGAGAGGGAATAGTGGAGGTAGCAACTATAAACTGACATTT	2370	5	clonotype1659	clonotype1659_consensus_1	Stomach	Stomach_cDNA_AACTTTCTCCTATTCA-1	LMNA_TRM
310	AACTTTCTCGTTGCCT-7_contig_1	TRUE	512	TRA	TRAV13-2	None	TRAJ52	TRAC	TRUE	TRUE	CAEKGGTSYGKLTF	TGTGCAGAGAAGGGTGGTACTAGCTATGGAAAGCTGACATTT	6934	3	clonotype1664	clonotype1664_consensus_1	Rectum	Rectum_cDNA_AACTTTCTCGTTGCCT-1	LMNA_TRM
311	AACTTTCTCGTTGCCT-7_contig_2	TRUE	563	TRB	TRBV7-9	None	TRBJ2-5	TRBC2	TRUE	TRUE	CASSLVGRGSGETQYF	TGTGCCAGCAGCTTAGTCGGCAGGGGGTCAGGGGAGACCCAGTACTTC	3326	5	clonotype1664	clonotype1664_consensus_2	Rectum	Rectum_cDNA_AACTTTCTCGTTGCCT-1	LMNA_TRM
312	AAGACCTAGGAGCGAG-10_contig_1	TRUE	486	TRB	TRBV29-1	None	TRBJ2-1	TRBC2	TRUE	TRUE	CSAPTGGINNEQFF	TGCAGCGCCCCAACAGGGGGGATAAACAATGAGCAGTTCTTC	1632	1	clonotype1672	clonotype1672_consensus_1	Lymph.node	Lymph.node_cDNA_AAGACCTAGGAGCGAG-1	STMN1_TCM
313	AAGACCTAGGAGCGAG-10_contig_2	TRUE	564	TRA	TRAV8-4	None	TRAJ30	TRAC	TRUE	TRUE	CAVSERDDKIIF	TGTGCTGTGAGTGAAAGGGATGACAAGATCATCTTT	9062	4	clonotype1672	clonotype1672_consensus_2	Lymph.node	Lymph.node_cDNA_AAGACCTAGGAGCGAG-1	STMN1_TCM
314	AAGACCTCATGGATGG-16_contig_1	TRUE	524	TRB	TRBV20-1	None	TRBJ2-2	TRBC2	TRUE	TRUE	CSARAPSGMAGELFF	TGCAGTGCTAGAGCTCCTAGCGGGATGGCCGGGGAGCTGTTTTTT	11336	6	clonotype1680	clonotype1680_consensus_1	Spleen	Spleen_cDNA_AAGACCTCATGGATGG-1	KLF2_TCM
315	AAGACCTCATGGATGG-16_contig_2	TRUE	471	TRA	TRAV13-1	None	TRAJ3	TRAC	TRUE	TRUE	CAASPSLRYSSASKIIF	TGTGCAGCAAGTCCCTCCCTCCGGTACAGCAGTGCTTCCAAGATAATCTTT	13632	5	clonotype1680	clonotype1680_consensus_2	Spleen	Spleen_cDNA_AAGACCTCATGGATGG-1	KLF2_TCM
316	AAGACCTCATGGATGG-16_contig_3	TRUE	525	TRA	TRAV27	None	TRAJ39	TRAC	TRUE	FALSE	None	None	3316	3	clonotype1680	None	Spleen	Spleen_cDNA_AAGACCTCATGGATGG-1	KLF2_TCM
317	AAGACCTCATTCTTAC-3_contig_1	TRUE	483	TRB	TRBV5-1	None	TRBJ1-1	TRBC1	TRUE	TRUE	CASSPRTGGNTEAFF	TGCGCCAGCAGTCCCAGGACAGGGGGGAACACTGAAGCTTTCTTT	7200	5	clonotype1681	clonotype1681_consensus_2	Blood	Blood_cDNA_AAGACCTCATTCTTAC-1	ITGB1_TN/CM
318	AAGACCTCATTCTTAC-3_contig_2	TRUE	552	TRA	TRAV16	None	TRAJ10	TRAC	TRUE	TRUE	CGLVTGGGNKLTF	TGTGGTTTGGTCACGGGAGGAGGAAACAAACTCACCTTT	18760	3	clonotype1681	clonotype1681_consensus_1	Blood	Blood_cDNA_AAGACCTCATTCTTAC-1	ITGB1_TN/CM
319	AAGACCTGTTCGGGCT-3_contig_1	TRUE	510	TRB	TRBV12-4	None	TRBJ2-2	TRBC2	TRUE	TRUE	CASSRRLAGNTGELFF	TGTGCCAGCAGTCGGCGACTAGCGGGCAACACCGGGGAGCTGTTTTTT	8392	2	clonotype1684	clonotype1684_consensus_1	Blood	Blood_cDNA_AAGACCTGTTCGGGCT-1	ITGB1_TN/CM
320	AAGACCTGTTCGGGCT-3_contig_2	TRUE	543	TRA	TRAV12-1	None	TRAJ40	TRAC	TRUE	TRUE	CVRTYKYIF	TGTGTGAGAACCTACAAATACATCTTT	21682	3	clonotype1684	clonotype1684_consensus_2	Blood	Blood_cDNA_AAGACCTGTTCGGGCT-1	ITGB1_TN/CM
321	AAGACCTGTTCGGGCT-3_contig_3	TRUE	341	TRB	None	None	TRBJ1-1	TRBC1	FALSE	FALSE	None	None	26454	3	clonotype1684	None	Blood	Blood_cDNA_AAGACCTGTTCGGGCT-1	ITGB1_TN/CM
322	AAGACCTTCAGTACGT-16_contig_1	TRUE	459	TRA	TRAV13-1	None	TRAJ10	TRAC	TRUE	TRUE	CAASAGGGNKLTF	TGTGCAGCAAGTGCGGGAGGAGGAAACAAACTCACCTTT	3804	6	clonotype1685	clonotype1685_consensus_1	Spleen	Spleen_cDNA_AAGACCTTCAGTACGT-1	KLF2_TCM
323	AAGACCTTCAGTACGT-16_contig_2	TRUE	481	TRB	TRBV5-1	None	TRBJ2-1	TRBC2	TRUE	TRUE	CASSLDPSGTNEQFF	TGCGCCAGCAGCTTGGACCCTAGCGGGACGAATGAGCAGTTCTTC	12064	7	clonotype1685	clonotype1685_consensus_2	Spleen	Spleen_cDNA_AAGACCTTCAGTACGT-1	KLF2_TCM
324	AAGCCGCAGCACGCCT-16_contig_1	TRUE	502	TRB	TRBV20-1	None	TRBJ1-1	TRBC1	TRUE	TRUE	CSAARRGNTEAFF	TGCAGTGCTGCCCGAAGGGGGAACACTGAAGCTTTCTTT	8492	3	clonotype1691	clonotype1691_consensus_2	Spleen	Spleen_cDNA_AAGCCGCAGCACGCCT-1	KLF2_TCM
325	AAGCCGCAGCACGCCT-16_contig_2	TRUE	522	TRA	TRAV8-6	None	TRAJ9	TRAC	TRUE	TRUE	CAVSDPTGGFKTIF	TGTGCTGTGAGTGATCCGACTGGAGGCTTCAAAACTATCTTT	2198	1	clonotype1691	clonotype1691_consensus_1	Spleen	Spleen_cDNA_AAGCCGCAGCACGCCT-1	KLF2_TCM
326	AAGCCGCCACATTAGC-11_contig_1	TRUE	563	TRA	TRAV16	None	TRAJ49	TRAC	TRUE	TRUE	CALKTGNQFYF	TGTGCTCTAAAGACCGGTAACCAGTTCTATTTT	10554	3	clonotype85	clonotype85_consensus_2	Marrow	Marrow_cDNA_AAGCCGCCACATTAGC-1	GZMK_TEM
327	AAGCCGCCACATTAGC-11_contig_2	TRUE	512	TRB	TRBV6-1	None	TRBJ1-5	TRBC1	TRUE	TRUE	CASSEVGGGVGQPQHF	TGTGCCAGCAGTGAAGTAGGGGGGGGCGTCGGCCAGCCCCAGCATTTT	14350	7	clonotype85	clonotype85_consensus_1	Marrow	Marrow_cDNA_AAGCCGCCACATTAGC-1	GZMK_TEM
328	AAGCCGCCATTATCTC-16_contig_1	TRUE	523	TRA	TRAV14/DV4	None	TRAJ53	TRAC	TRUE	TRUE	CAIYSGGSNYKLTF	TGTGCAATCTATAGTGGAGGTAGCAACTATAAACTGACATTT	5378	3	clonotype1698	clonotype1698_consensus_1	Spleen	Spleen_cDNA_AAGCCGCCATTATCTC-1	TNF_TRM
329	AAGCCGCCATTATCTC-16_contig_2	TRUE	510	TRB	TRBV12-4	None	TRBJ1-5	TRBC1	TRUE	TRUE	CASSLGGILSNQPQHF	TGTGCCAGCAGCCTGGGGGGGATTTTAAGCAATCAGCCCCAGCATTTT	7402	4	clonotype1698	clonotype1698_consensus_2	Spleen	Spleen_cDNA_AAGCCGCCATTATCTC-1	TNF_TRM
330	AAGCCGCGTGGGTCAA-11_contig_1	TRUE	635	TRB	TRBV19	None	TRBJ2-1	TRBC2	TRUE	TRUE	CASSIVLGLYNEQFF	TGTGCCAGTAGTATTGTACTCGGTCTGTACAATGAGCAGTTCTTC	5546	3	clonotype1700	clonotype1700_consensus_1	Marrow	Marrow_cDNA_AAGCCGCGTGGGTCAA-1	LINC00861_TN
331	AAGCCGCGTGGGTCAA-11_contig_2	TRUE	571	TRA	TRAV29/DV5	None	TRAJ41	TRAC	TRUE	TRUE	CAARYSNSGYALNF	TGTGCAGCAAGGTACTCAAATTCCGGGTATGCACTCAACTTC	1700	1	clonotype1700	clonotype1700_consensus_2	Marrow	Marrow_cDNA_AAGCCGCGTGGGTCAA-1	LINC00861_TN
332	AAGCCGCGTGGGTCAA-11_contig_3	TRUE	556	TRB	TRBV21-1	None	TRBJ2-7	TRBC2	TRUE	FALSE	CASSASGGTPYEQYF	TGTGCCAGCAGCGCATCGGGCGGGACTCCCTACGAGCAGTACTTC	5754	2	clonotype1700	None	Marrow	Marrow_cDNA_AAGCCGCGTGGGTCAA-1	LINC00861_TN
333	AAGCCGCTCAGGTAAA-2_contig_1	TRUE	545	TRA	TRAV41	None	TRAJ9	TRAC	TRUE	TRUE	CAVGTGGFKTIF	TGTGCTGTCGGTACTGGAGGCTTCAAAACTATCTTT	3378	2	clonotype1701	clonotype1701_consensus_2	Bladder	Bladder_cDNA_AAGCCGCTCAGGTAAA-1	TNF_TRM
334	AAGCCGCTCAGGTAAA-2_contig_2	TRUE	484	TRB	TRBV6-5	None	TRBJ2-7	TRBC2	TRUE	TRUE	CASSLGPTYEQYF	TGTGCCAGCAGTTTAGGACCGACCTACGAGCAGTACTTC	3368	3	clonotype1701	clonotype1701_consensus_1	Bladder	Bladder_cDNA_AAGCCGCTCAGGTAAA-1	TNF_TRM
335	AAGCCGCTCAGGTAAA-2_contig_3	TRUE	511	TRA	TRAV24	None	TRAJ52	TRAC	TRUE	FALSE	None	None	2024	2	clonotype1701	None	Bladder	Bladder_cDNA_AAGCCGCTCAGGTAAA-1	TNF_TRM
336	AAGCCGCTCATCGCTC-16_contig_1	TRUE	515	TRB	TRBV11-2	None	TRBJ2-3	TRBC2	TRUE	TRUE	CASSLGDRGTDTQYF	TGTGCCAGCAGCTTAGGGGACAGGGGCACAGATACGCAGTATTTT	8292	4	clonotype1702	clonotype1702_consensus_1	Spleen	Spleen_cDNA_AAGCCGCTCATCGCTC-1	KLF2_TCM
337	AAGCCGCTCATCGCTC-16_contig_2	TRUE	453	TRA	TRAV9-2	None	TRAJ54	TRAC	TRUE	TRUE	CALSRIQGAQKLVF	TGTGCTCTGAGCCGCATTCAGGGAGCCCAGAAGCTGGTATTT	12932	4	clonotype1702	clonotype1702_consensus_2	Spleen	Spleen_cDNA_AAGCCGCTCATCGCTC-1	KLF2_TCM
338	AAGGAGCTCAAGATCC-7_contig_1	TRUE	459	TRA	TRAV13-1	None	TRAJ49	TRAC	TRUE	TRUE	CAASWDTGNQFYF	TGTGCAGCAAGTTGGGACACCGGTAACCAGTTCTATTTT	46	1	clonotype1722	clonotype1722_consensus_1	Rectum	Rectum_cDNA_AAGGAGCTCAAGATCC-1	LMNA_TRM
339	AAGGAGCTCAAGATCC-7_contig_2	TRUE	500	TRB	TRBV11-2	None	TRBJ2-1	TRBC2	TRUE	TRUE	CASSRDGGRGEQFF	TGTGCCAGCAGTCGAGATGGGGGGAGAGGGGAGCAGTTCTTC	8680	9	clonotype1722	clonotype1722_consensus_2	Rectum	Rectum_cDNA_AAGGAGCTCAAGATCC-1	LMNA_TRM
340	AAGGAGCTCCTTTCGG-11_contig_1	TRUE	500	TRB	TRBV7-6	None	TRBJ2-7	TRBC2	TRUE	TRUE	CASSPRTSVSYEQYF	TGTGCCAGCAGCCCTCGGACTAGTGTATCCTACGAGCAGTACTTC	7752	2	clonotype1724	clonotype1724_consensus_1	Marrow	Marrow_cDNA_AAGGAGCTCCTTTCGG-1	ITGB1_TN/CM
341	AAGGAGCTCCTTTCGG-11_contig_2	TRUE	564	TRA	TRAV16	None	TRAJ52	TRAC	TRUE	TRUE	CALSGGGTSYGKLTF	TGTGCTCTAAGTGGAGGGGGTACTAGCTATGGAAAGCTGACATTT	9816	5	clonotype1724	clonotype1724_consensus_2	Marrow	Marrow_cDNA_AAGGAGCTCCTTTCGG-1	ITGB1_TN/CM
342	AAGGAGCTCCTTTCGG-11_contig_3	TRUE	406	TRB	TRBV6-7	None	None	None	FALSE	FALSE	None	None	2618	1	clonotype1724	None	Marrow	Marrow_cDNA_AAGGAGCTCCTTTCGG-1	ITGB1_TN/CM
343	AAGGAGCTCGAATCCA-10_contig_1	TRUE	522	TRB	TRBV12-5	None	TRBJ1-2	TRBC1	TRUE	TRUE	CASGRPEVGASGGYTF	TGTGCTAGTGGCAGACCCGAAGTTGGAGCCTCCGGCGGCTACACCTTC	2802	4	clonotype1725	clonotype1725_consensus_2	Lymph.node	Lymph.node_cDNA_AAGGAGCTCGAATCCA-1	STMN1_TCM
344	AAGGAGCTCGAATCCA-10_contig_2	TRUE	494	TRA	TRAV12-1	None	TRAJ43	TRAC	TRUE	TRUE	CVVLKGGHNNNDMRF	TGTGTGGTGTTGAAGGGCGGGCACAATAACAATGACATGCGCTTT	878	1	clonotype1725	clonotype1725_consensus_1	Lymph.node	Lymph.node_cDNA_AAGGAGCTCGAATCCA-1	STMN1_TCM
345	AAGGAGCTCGCCAAAT-11_contig_1	TRUE	496	TRB	TRBV3-1	None	TRBJ2-7	TRBC2	TRUE	TRUE	CASSQTTRPNEQYF	TGTGCCAGCAGCCAAACGACTAGACCGAACGAGCAGTACTTC	7674	4	clonotype1726	clonotype1726_consensus_2	Marrow	Marrow_cDNA_AAGGAGCTCGCCAAAT-1	GZMK_TEM
346	AAGGAGCTCGCCAAAT-11_contig_2	TRUE	460	TRA	TRAV9-2	None	TRAJ42	TRAC	TRUE	TRUE	CALSDRYGGSQGNLIF	TGTGCTCTGAGTGATCGTTATGGAGGAAGCCAAGGAAATCTCATCTTT	6810	2	clonotype1726	clonotype1726_consensus_1	Marrow	Marrow_cDNA_AAGGAGCTCGCCAAAT-1	GZMK_TEM
347	AAGGAGCTCTAAGCCA-3_contig_1	TRUE	495	TRA	TRAV21	None	TRAJ45	TRAC	TRUE	TRUE	CAPCDSGGGADGLTF	TGTGCTCCTTGTGATTCAGGAGGAGGTGCTGACGGACTCACCTTT	32448	1	clonotype1728	clonotype1728_consensus_1	Blood	Blood_cDNA_AAGGAGCTCTAAGCCA-1	ITGB1_TN/CM
348	AAGGAGCTCTAAGCCA-3_contig_2	TRUE	503	TRB	TRBV6-1	None	TRBJ2-4	TRBC2	TRUE	TRUE	CASIERTANIQYF	TGTGCCAGCATAGAGCGTACAGCGAACATTCAGTACTTC	28596	6	clonotype1728	clonotype1728_consensus_2	Blood	Blood_cDNA_AAGGAGCTCTAAGCCA-1	ITGB1_TN/CM
349	AAGGCAGAGACGCAAC-15_contig_1	TRUE	505	TRB	TRBV7-2	None	TRBJ2-1	TRBC2	TRUE	TRUE	CASSLSGTYRYNEQFF	TGTGCCAGCAGCCTATCCGGGACGTATAGATACAATGAGCAGTTCTTC	51878	15	clonotype691	clonotype691_consensus_2	Small.intestine	Small.intestine_cDNA_AAGGCAGAGACGCAAC-1	RGS1_TRM
350	AAGGCAGAGACGCAAC-15_contig_2	TRUE	461	TRA	TRAV9-2	None	TRAJ53	TRAC	TRUE	TRUE	CALSDHSGGSNYKLTF	TGTGCTCTGAGTGATCACAGTGGAGGTAGCAACTATAAACTGACATTT	14924	4	clonotype691	clonotype691_consensus_1	Small.intestine	Small.intestine_cDNA_AAGGCAGAGACGCAAC-1	RGS1_TRM
351	AAGGCAGAGATCACGG-11_contig_1	TRUE	490	TRA	TRAV1-1	None	TRAJ20	TRAC	TRUE	TRUE	CAVSLSNDYKLSF	TGCGCTGTCTCTCTTTCTAACGACTACAAGCTCAGCTTT	1830	4	clonotype1731	clonotype1731_consensus_1	Marrow	Marrow_cDNA_AAGGCAGAGATCACGG-1	LINC00861_TN
352	AAGGCAGAGATCACGG-11_contig_2	TRUE	569	TRB	TRBV4-3	None	TRBJ2-3	TRBC2	TRUE	TRUE	CASSHAGQGKGTDTQYF	TGCGCCAGCAGCCATGCGGGGCAGGGGAAAGGGACAGATACGCAGTATTTT	21066	6	clonotype1731	clonotype1731_consensus_2	Marrow	Marrow_cDNA_AAGGCAGAGATCACGG-1	LINC00861_TN
353	AAGGCAGAGCTCTCGG-1_contig_1	TRUE	497	TRB	TRBV7-6	None	TRBJ2-1	TRBC2	TRUE	TRUE	CASSRGQSYNEQFF	TGTGCCAGCAGCCGCGGACAGAGCTACAATGAGCAGTTCTTC	39724	15	clonotype734	clonotype734_consensus_2	Common.bile.duct	Common.bile.duct_cDNA_AAGGCAGAGCTCTCGG-1	TNF_TRM
354	AAGGCAGAGCTCTCGG-1_contig_2	TRUE	518	TRA	TRAV21	None	TRAJ36	TRAC	TRUE	TRUE	CAVWPGANNLFF	TGTGCTGTGTGGCCTGGGGCAAACAACCTCTTCTTT	33912	7	clonotype734	clonotype734_consensus_1	Common.bile.duct	Common.bile.duct_cDNA_AAGGCAGAGCTCTCGG-1	TNF_TRM
355	AAGGCAGAGCTCTCGG-1_contig_3	TRUE	308	TRB	None	None	TRBJ2-4	TRBC2	FALSE	FALSE	None	None	3442	1	clonotype734	None	Common.bile.duct	Common.bile.duct_cDNA_AAGGCAGAGCTCTCGG-1	TNF_TRM
356	AAGGCAGAGTATTGGA-16_contig_1	TRUE	476	TRB	TRBV6-4	None	TRBJ1-1	TRBC1	TRUE	TRUE	CASSESLGVGPTEAFF	TGTGCCAGCAGTGAGTCTCTCGGGGTTGGGCCAACTGAAGCTTTCTTT	3010	2	clonotype1733	clonotype1733_consensus_1	Spleen	Spleen_cDNA_AAGGCAGAGTATTGGA-1	CTLA4_Treg
357	AAGGCAGAGTATTGGA-16_contig_2	TRUE	471	TRA	TRAV13-1	None	TRAJ52	TRAC	TRUE	TRUE	CAASLRAGGTSYGKLTF	TGTGCAGCAAGTTTAAGAGCTGGTGGTACTAGCTATGGAAAGCTGACATTT	21680	9	clonotype1733	clonotype1733_consensus_3	Spleen	Spleen_cDNA_AAGGCAGAGTATTGGA-1	CTLA4_Treg
358	AAGGCAGAGTATTGGA-16_contig_3	TRUE	571	TRA	TRAV8-1	None	TRAJ40	TRAC	TRUE	TRUE	CAVPTSGTYKYIF	TGTGCCGTTCCTACCTCAGGAACCTACAAATACATCTTT	4392	3	clonotype1733	clonotype1733_consensus_2	Spleen	Spleen_cDNA_AAGGCAGAGTATTGGA-1	CTLA4_Treg
359	AAGGCAGCAATGTTGC-10_contig_1	TRUE	517	TRB	TRBV7-9	None	TRBJ2-7	TRBC2	TRUE	TRUE	CASNEGRGYEQYF	TGTGCCAGCAACGAAGGGCGGGGCTACGAGCAGTACTTC	11118	5	clonotype502	clonotype502_consensus_1	Lymph.node	Lymph.node_cDNA_AAGGCAGCAATGTTGC-1	TNF_TRM
360	AAGGCAGCAATGTTGC-10_contig_2	TRUE	518	TRA	TRAV17	None	TRAJ39	TRAC	TRUE	TRUE	CATVLGNAGNMLTF	TGTGCTACGGTCTTGGGTAATGCAGGCAACATGCTCACCTTT	3036	1	clonotype502	clonotype502_consensus_2	Lymph.node	Lymph.node_cDNA_AAGGCAGCAATGTTGC-1	TNF_TRM
361	AAGGCAGCAGATGGGT-8_contig_1	TRUE	471	TRB	TRBV29-1	None	TRBJ2-3	TRBC2	TRUE	TRUE	CSVDPSGTDTQYF	TGCAGCGTTGACCCTAGCGGCACAGATACGCAGTATTTT	15558	4	clonotype1738	clonotype1738_consensus_3	Liver	Liver_cDNA_AAGGCAGCAGATGGGT-1	TNF_TRM
362	AAGGCAGCAGATGGGT-8_contig_2	TRUE	611	TRA	TRAV8-2	None	TRAJ44	TRAC	TRUE	TRUE	CVVSDRRGTASKLTF	TGTGTTGTGAGTGATCGGCGCGGCACTGCCAGTAAACTCACCTTT	29264	2	clonotype1738	clonotype1738_consensus_4	Liver	Liver_cDNA_AAGGCAGCAGATGGGT-1	TNF_TRM
363	AAGGCAGCAGATGGGT-8_contig_3	TRUE	680	TRA	TRAV8-3	None	TRAJ10	TRAC	TRUE	TRUE	CAVGDKGGGNKLTF	TGTGCTGTGGGTGACAAGGGAGGAGGAAACAAACTCACCTTT	5858	3	clonotype1738	clonotype1738_consensus_2	Liver	Liver_cDNA_AAGGCAGCAGATGGGT-1	TNF_TRM
364	AAGGCAGCAGATGGGT-8_contig_4	TRUE	502	TRB	TRBV3-1	None	TRBJ2-3	TRBC2	TRUE	TRUE	CASSLKLAGGPDTQYF	TGTGCCAGCAGCCTAAAGTTGGCGGGAGGGCCGGATACGCAGTATTTT	17688	3	clonotype1738	clonotype1738_consensus_1	Liver	Liver_cDNA_AAGGCAGCAGATGGGT-1	TNF_TRM
365	AAGGCAGCAGATGGGT-8_contig_5	TRUE	311	TRB	None	None	TRBJ1-2	TRBC1	FALSE	FALSE	None	None	4904	3	clonotype1738	None	Liver	Liver_cDNA_AAGGCAGCAGATGGGT-1	TNF_TRM
366	AAGGCAGCAGCTCGCA-3_contig_1	TRUE	495	TRB	TRBV18	None	TRBJ1-2	TRBC1	TRUE	TRUE	CASSRAGGGDTVGYTF	TGTGCCAGCTCCCGTGCCGGGGGGGGTGACACGGTCGGCTACACCTTC	13218	4	clonotype1739	clonotype1739_consensus_2	Blood	Blood_cDNA_AAGGCAGCAGCTCGCA-1	ITGB1_TN/CM
367	AAGGCAGCAGCTCGCA-3_contig_2	TRUE	547	TRA	TRAV21	None	TRAJ56	TRAC	TRUE	TRUE	CAGQGANSKLTF	TGTGCTGGGCAGGGAGCCAATAGTAAGCTGACATTT	13754	5	clonotype1739	clonotype1739_consensus_1	Blood	Blood_cDNA_AAGGCAGCAGCTCGCA-1	ITGB1_TN/CM
368	AAGGCAGTCAACACCA-17_contig_1	TRUE	501	TRB	TRBV12-3	None	TRBJ2-7	TRBC2	TRUE	TRUE	CASSTRRGAEQYF	TGTGCCAGCAGCACGAGGCGGGGGGCCGAGCAGTACTTC	5086	6	clonotype736	clonotype736_consensus_2	Stomach	Stomach_cDNA_AAGGCAGTCAACACCA-1	RGS1_TRM
369	AAGGCAGTCAACACCA-17_contig_2	TRUE	568	TRA	TRAV19	None	TRAJ8	TRAC	TRUE	TRUE	CALDFMNTGFQKLVF	TGTGCTCTCGACTTCATGAACACAGGCTTTCAGAAACTTGTATTT	1794	3	clonotype736	clonotype736_consensus_1	Stomach	Stomach_cDNA_AAGGCAGTCAACACCA-1	RGS1_TRM
370	AAGGCAGTCCATGAAC-10_contig_1	TRUE	459	TRA	TRAV13-1	None	TRAJ12	TRAC	TRUE	TRUE	CAASMDSSYKLIF	TGTGCAGCAAGTATGGATAGCAGCTATAAATTGATCTTC	2128	1	clonotype1745	clonotype1745_consensus_2	Lymph.node	Lymph.node_cDNA_AAGGCAGTCCATGAAC-1	STMN1_TCM
371	AAGGCAGTCCATGAAC-10_contig_2	TRUE	492	TRB	TRBV20-1	None	TRBJ2-3	TRBC2	TRUE	TRUE	CSATRKRAGDTQYF	TGCAGTGCTACACGCAAGCGGGCGGGGGATACGCAGTATTTT	6336	4	clonotype1745	clonotype1745_consensus_1	Lymph.node	Lymph.node_cDNA_AAGGCAGTCCATGAAC-1	STMN1_TCM
372	AAGGCAGTCCGCGGTA-2_contig_1	TRUE	498	TRB	TRBV20-1	None	TRBJ2-5	TRBC2	TRUE	TRUE	CSAWLAGYQETQYF	TGCAGTGCTTGGCTAGCGGGGTACCAAGAGACCCAGTACTTC	2636	3	clonotype1746	clonotype1746_consensus_1	Bladder	Bladder_cDNA_AAGGCAGTCCGCGGTA-1	TNF_TRM
373	AAGGCAGTCCGCGGTA-2_contig_2	TRUE	664	TRA	TRAV8-3	None	TRAJ48	TRAC	TRUE	TRUE	CAVVFFGNEKLTF	TGTGCTGTGGTTTTCTTTGGAAATGAGAAATTAACCTTT	930	1	clonotype1746	clonotype1746_consensus_2	Bladder	Bladder_cDNA_AAGGCAGTCCGCGGTA-1	TNF_TRM
374	AAGGTTCAGCCACCTG-11_contig_1	TRUE	650	TRA	TRAV8-6	None	TRAJ43	TRAC	TRUE	TRUE	CAVKESDMRF	TGTGCTGTGAAGGAGAGTGACATGCGCTTT	6148	4	clonotype1749	clonotype1749_consensus_2	Marrow	Marrow_cDNA_AAGGTTCAGCCACCTG-1	ITGB1_TN/CM
375	AAGGTTCAGCCACCTG-11_contig_2	TRUE	498	TRB	TRBV6-5	None	TRBJ2-7	TRBC2	TRUE	TRUE	CASSYDDSPSYEQYF	TGTGCCAGCAGTTATGATGACAGCCCCTCCTACGAGCAGTACTTC	2566	2	clonotype1749	clonotype1749_consensus_1	Marrow	Marrow_cDNA_AAGGTTCAGCCACCTG-1	ITGB1_TN/CM
376	AAGGTTCCAATCAGAA-4_contig_1	TRUE	507	TRB	TRBV6-2	None	TRBJ2-3	TRBC2	TRUE	TRUE	CASSYPAGGFADTQYF	TGTGCCAGCAGTTACCCAGCGGGAGGGTTCGCAGATACGCAGTATTTT	4020	2	clonotype1755	clonotype1755_consensus_1	Esophagus	Esophagus_cDNA_AAGGTTCCAATCAGAA-1	TNF_TRM
377	AAGGTTCCAATCAGAA-4_contig_2	TRUE	544	TRA	TRAV8-4	None	TRAJ29	TRAC	TRUE	TRUE	CAVSDHRTPLVF	TGTGCTGTGAGTGATCACCGGACACCTCTTGTCTTT	1506	2	clonotype1755	clonotype1755_consensus_2	Esophagus	Esophagus_cDNA_AAGGTTCCAATCAGAA-1	TNF_TRM
378	AAGGTTCGTATAATGG-10_contig_1	TRUE	576	TRA	TRAV8-4	None	TRAJ44	TRAC	TRUE	TRUE	CAVSDQRTGTASKLTF	TGTGCTGTGAGTGATCAAAGAACCGGCACTGCCAGTAAACTCACCTTT	1944	2	clonotype1758	clonotype1758_consensus_2	Lymph.node	Lymph.node_cDNA_AAGGTTCGTATAATGG-1	STMN1_TCM
379	AAGGTTCGTATAATGG-10_contig_2	TRUE	630	TRB	TRBV5-4	None	TRBJ1-4	TRBC1	TRUE	TRUE	CASSQGGSNEKLFF	TGTGCCAGCAGCCAAGGGGGATCTAATGAAAAACTGTTTTTT	394	3	clonotype1758	clonotype1758_consensus_1	Lymph.node	Lymph.node_cDNA_AAGGTTCGTATAATGG-1	STMN1_TCM
380	AAGGTTCGTATATCCG-16_contig_1	TRUE	481	TRB	TRBV4-2	None	TRBJ2-1	TRBC2	TRUE	TRUE	CASSQDSGRPSEQFF	TGTGCCAGCAGCCAAGATAGCGGGAGGCCCAGCGAGCAGTTCTTC	10448	7	clonotype1759	clonotype1759_consensus_2	Spleen	Spleen_cDNA_AAGGTTCGTATATCCG-1	KLF2_TCM
381	AAGGTTCGTATATCCG-16_contig_2	TRUE	567	TRA	TRAV8-4	None	TRAJ31	TRAC	TRUE	TRUE	CAVSHPNNARLMF	TGTGCTGTGAGTCACCCTAACAATGCCAGACTCATGTTT	3830	5	clonotype1759	clonotype1759_consensus_1	Spleen	Spleen_cDNA_AAGGTTCGTATATCCG-1	KLF2_TCM
382	AAGGTTCGTGAAGGCT-7_contig_1	TRUE	471	TRB	TRBV28	None	TRBJ2-6	TRBC2	TRUE	TRUE	CASSQMRGSGANVLTF	TGTGCCAGCAGCCAGATGCGCGGGTCCGGGGCCAACGTCCTGACTTTC	962	2	clonotype1763	clonotype1763_consensus_1	Rectum	Rectum_cDNA_AAGGTTCGTGAAGGCT-1	MT1E_TRM
383	AAGGTTCGTGAAGGCT-7_contig_2	TRUE	574	TRA	TRAV29/DV5	None	TRAJ42	TRAC	TRUE	TRUE	CAARRYGGSQGNLIF	TGTGCAGCAAGAAGGTATGGAGGAAGCCAAGGAAATCTCATCTTT	3004	2	clonotype1763	clonotype1763_consensus_2	Rectum	Rectum_cDNA_AAGGTTCGTGAAGGCT-1	MT1E_TRM
384	AAGGTTCGTGAAGGCT-7_contig_3	TRUE	324	TRB	None	None	TRBJ2-1	TRBC2	FALSE	FALSE	None	None	748	4	clonotype1763	None	Rectum	Rectum_cDNA_AAGGTTCGTGAAGGCT-1	MT1E_TRM
385	AAGGTTCGTGATGTGG-8_contig_1	TRUE	498	TRA	TRAV5	None	TRAJ9	TRAC	TRUE	TRUE	CAEVNTGGFKTIF	TGTGCAGAGGTAAATACTGGAGGCTTCAAAACTATCTTT	47888	8	clonotype740	clonotype740_consensus_2	Liver	Liver_cDNA_AAGGTTCGTGATGTGG-1	KLF2_TCM
386	AAGGTTCGTGATGTGG-8_contig_2	TRUE	501	TRB	TRBV20-1	None	TRBJ1-1	TRBC1	TRUE	TRUE	CSARTGGSLARAAFF	TGCAGTGCTAGGACGGGTGGCTCCCTAGCCCGTGCCGCTTTCTTT	26684	5	clonotype740	clonotype740_consensus_1	Liver	Liver_cDNA_AAGGTTCGTGATGTGG-1	KLF2_TCM
387	AAGTCTGAGACTAGGC-16_contig_1	TRUE	480	TRB	TRBV20-1	None	TRBJ2-1	TRBC2	TRUE	TRUE	CSARSNEQFF	TGCAGTGCTAGATCCAATGAGCAGTTCTTC	9496	4	clonotype1771	clonotype1771_consensus_1	Spleen	Spleen_cDNA_AAGTCTGAGACTAGGC-1	KLF2_TCM
388	AAGTCTGAGACTAGGC-16_contig_2	TRUE	559	TRA	TRAV19	None	TRAJ40	TRAC	TRUE	TRUE	CALASGTYKYIF	TGTGCTCTGGCCTCCGGAACCTACAAATACATCTTT	3412	1	clonotype1771	clonotype1771_consensus_2	Spleen	Spleen_cDNA_AAGTCTGAGACTAGGC-1	KLF2_TCM
389	AAGTCTGAGTCTCGGC-17_contig_1	TRUE	635	TRB	TRBV19	None	TRBJ1-5	TRBC1	TRUE	TRUE	CASSIYGTVNQPQHF	TGTGCCAGTAGTATATATGGGACAGTCAATCAGCCCCAGCATTTT	2262	3	clonotype1778	clonotype1778_consensus_2	Stomach	Stomach_cDNA_AAGTCTGAGTCTCGGC-1	CTLA4_Treg
390	AAGTCTGAGTCTCGGC-17_contig_2	TRUE	541	TRA	TRAV12-2	None	TRAJ33	TRAC	TRUE	TRUE	CAVRDSNYQLIW	TGTGCCGTGAGGGATAGCAACTATCAGTTAATCTGG	1918	4	clonotype1778	clonotype1778_consensus_1	Stomach	Stomach_cDNA_AAGTCTGAGTCTCGGC-1	CTLA4_Treg
391	AAGTCTGAGTCTCGGC-17_contig_3	TRUE	307	TRB	None	None	TRBJ1-1	TRBC1	FALSE	FALSE	None	None	1148	4	clonotype1778	None	Stomach	Stomach_cDNA_AAGTCTGAGTCTCGGC-1	CTLA4_Treg
392	AAGTCTGCAATGACCT-7_contig_1	TRUE	511	TRB	TRBV14	None	TRBJ2-3	TRBC2	TRUE	TRUE	CASSRRQGADTQYF	TGTGCCAGCAGCCGGCGACAGGGCGCAGATACGCAGTATTTT	7306	8	clonotype1781	clonotype1781_consensus_2	Rectum	Rectum_cDNA_AAGTCTGCAATGACCT-1	LMNA_TRM
393	AAGTCTGCAATGACCT-7_contig_2	TRUE	509	TRA	TRAV39	None	TRAJ44	TRAC	TRUE	TRUE	CAVVVTGTASKLTF	TGTGCCGTGGTCGTTACCGGCACTGCCAGTAAACTCACCTTT	2792	1	clonotype1781	clonotype1781_consensus_1	Rectum	Rectum_cDNA_AAGTCTGCAATGACCT-1	LMNA_TRM
394	AAGTCTGCATAGTAAG-10_contig_1	TRUE	508	TRA	TRAV20	None	TRAJ54	TRAC	TRUE	TRUE	CAVQARGGAQKLVF	TGTGCTGTGCAGGCAAGGGGGGGAGCCCAGAAGCTGGTATTT	1008	4	clonotype1785	clonotype1785_consensus_1	Lymph.node	Lymph.node_cDNA_AAGTCTGCATAGTAAG-1	STMN1_TCM
395	AAGTCTGCATAGTAAG-10_contig_2	TRUE	505	TRB	TRBV7-2	None	TRBJ2-6	TRBC2	TRUE	TRUE	CASSPGQGSGANVLTF	TGTGCCAGCAGCCCCGGACAGGGTAGTGGGGCCAACGTCCTGACTTTC	6566	5	clonotype1785	clonotype1785_consensus_2	Lymph.node	Lymph.node_cDNA_AAGTCTGCATAGTAAG-1	STMN1_TCM
396	AAGTCTGCATCCTTGC-16_contig_1	TRUE	590	TRA	TRAV26-1	None	TRAJ39	TRAC	TRUE	TRUE	CIVINAGNMLTF	TGCATCGTGATTAATGCAGGCAACATGCTCACCTTT	5422	3	clonotype1786	clonotype1786_consensus_1	Spleen	Spleen_cDNA_AAGTCTGCATCCTTGC-1	TNF_TRM
397	AAGTCTGCATCCTTGC-16_contig_2	TRUE	653	TRB	TRBV5-4	None	TRBJ2-3	TRBC2	TRUE	TRUE	CASSRAGPSEDTQYF	TGTGCCAGCAGTAGAGCGGGGCCTAGCGAAGATACGCAGTATTTT	4186	5	clonotype1786	clonotype1786_consensus_2	Spleen	Spleen_cDNA_AAGTCTGCATCCTTGC-1	TNF_TRM
398	AAGTCTGGTGAAATCA-19_contig_1	TRUE	495	TRB	TRBV20-1	None	TRBJ2-1	TRBC2	TRUE	TRUE	CSGEQREGGEQFF	TGCAGTGGTGAGCAACGGGAGGGCGGTGAGCAGTTCTTC	4052	4	clonotype1789	clonotype1789_consensus_2	Trachea	Trachea_cDNA_AAGTCTGGTGAAATCA-1	TNF_TRM
399	AAGTCTGGTGAAATCA-19_contig_2	TRUE	500	TRA	TRAV17	None	TRAJ52	TRAC	TRUE	TRUE	CATVGGTSYGKLTF	TGTGCTACGGTCGGTGGTACTAGCTATGGAAAGCTGACATTT	2644	1	clonotype1789	clonotype1789_consensus_1	Trachea	Trachea_cDNA_AAGTCTGGTGAAATCA-1	TNF_TRM
400	AAGTCTGGTTAGGGTG-10_contig_1	TRUE	503	TRB	TRBV6-1	None	TRBJ2-7	TRBC2	TRUE	TRUE	CASSDRGPYEQYF	TGTGCCAGCAGTGACAGGGGGCCGTACGAGCAGTACTTC	6582	4	clonotype1791	clonotype1791_consensus_1	Lymph.node	Lymph.node_cDNA_AAGTCTGGTTAGGGTG-1	STMN1_TCM
401	AAGTCTGGTTAGGGTG-10_contig_2	TRUE	520	TRA	TRAV21	None	TRAJ56	TRAC	TRUE	TRUE	CAVSTGANSKLTF	TGTGCTGTGTCTACTGGAGCCAATAGTAAGCTGACATTT	1958	1	clonotype1791	clonotype1791_consensus_2	Lymph.node	Lymph.node_cDNA_AAGTCTGGTTAGGGTG-1	STMN1_TCM
402	AAGTCTGTCACCTCGT-15_contig_1	TRUE	474	TRA	TRAV29/DV5	None	TRAJ39	TRAC	TRUE	TRUE	CAASLNNAGNMLTF	TGTGCAGCAAGCCTTAATAATGCAGGCAACATGCTCACCTTT	8562	2	clonotype1793	clonotype1793_consensus_3	Small.intestine	Small.intestine_cDNA_AAGTCTGTCACCTCGT-1	RGS1_TRM
403	AAGTCTGTCACCTCGT-15_contig_2	TRUE	497	TRA	TRAV38-2/DV8	None	TRAJ58	TRAC	TRUE	TRUE	CAYLVEETSGSRLTF	TGTGCTTATTTGGTAGAGGAAACCAGTGGCTCTAGGTTGACCTTT	10616	5	clonotype1793	clonotype1793_consensus_1	Small.intestine	Small.intestine_cDNA_AAGTCTGTCACCTCGT-1	RGS1_TRM
404	AAGTCTGTCACCTCGT-15_contig_3	TRUE	473	TRB	TRBV10-3	None	TRBJ2-1	TRBC2	TRUE	TRUE	CAFSGDRSYNEQFF	TGTGCCTTTAGCGGGGACCGCTCCTACAATGAGCAGTTCTTC	16432	6	clonotype1793	clonotype1793_consensus_2	Small.intestine	Small.intestine_cDNA_AAGTCTGTCACCTCGT-1	RGS1_TRM
405	AAGTCTGTCGATGAGG-10_contig_1	TRUE	499	TRB	TRBV7-2	None	TRBJ2-7	TRBC2	TRUE	TRUE	CASSLAVGRAEQYF	TGTGCCAGCAGCTTAGCGGTCGGGAGGGCTGAGCAGTACTTC	11002	7	clonotype1794	clonotype1794_consensus_1	Lymph.node	Lymph.node_cDNA_AAGTCTGTCGATGAGG-1	STMN1_TCM
406	AAGTCTGTCGATGAGG-10_contig_2	TRUE	495	TRA	TRAV9-2	None	TRAJ38	TRAC	TRUE	TRUE	CALSNAGNNRKLIW	TGTGCTCTGTCCAATGCTGGCAACAACCGTAAGCTGATTTGG	3920	2	clonotype1794	clonotype1794_consensus_2	Lymph.node	Lymph.node_cDNA_AAGTCTGTCGATGAGG-1	STMN1_TCM
407	AAGTCTGTCTGCTGCT-16_contig_1	TRUE	624	TRA	TRAV3	None	TRAJ21	TRAC	TRUE	TRUE	CAVRDIPRDNFNKFYF	TGTGCTGTGAGAGACATTCCCAGGGACAACTTCAACAAATTTTACTTT	2260	3	clonotype1798	clonotype1798_consensus_1	Spleen	Spleen_cDNA_AAGTCTGTCTGCTGCT-1	KLF2_TCM
408	AAGTCTGTCTGCTGCT-16_contig_2	TRUE	639	TRB	TRBV19	None	TRBJ2-7	TRBC2	TRUE	TRUE	CASSIAGRTLHEQYF	TGTGCCAGTAGTATAGCCGGGAGGACCCTACACGAGCAGTACTTC	998	1	clonotype1798	clonotype1798_consensus_2	Spleen	Spleen_cDNA_AAGTCTGTCTGCTGCT-1	KLF2_TCM
409	AAGTCTGTCTGCTGCT-16_contig_3	TRUE	360	TRB	None	None	TRBJ1-5	TRBC1	FALSE	FALSE	None	None	6564	3	clonotype1798	None	Spleen	Spleen_cDNA_AAGTCTGTCTGCTGCT-1	KLF2_TCM
410	AATCCAGAGCAGATCG-7_contig_1	TRUE	499	TRB	TRBV7-2	None	TRBJ2-5	TRBC2	TRUE	TRUE	CASSLGRGRETQYF	TGTGCCAGCAGCTTAGGAAGGGGGCGGGAGACCCAGTACTTC	5938	6	clonotype1801	clonotype1801_consensus_1	Rectum	Rectum_cDNA_AATCCAGAGCAGATCG-1	KLF2_TCM
411	AATCCAGAGCAGATCG-7_contig_2	TRUE	509	TRA	TRAV13-2	None	TRAJ15	TRAC	TRUE	TRUE	CAEPNQAGTALIF	TGTGCAGAGCCGAACCAGGCAGGAACTGCTCTGATCTTT	3018	2	clonotype1801	clonotype1801_consensus_2	Rectum	Rectum_cDNA_AATCCAGAGCAGATCG-1	KLF2_TCM
412	AATCCAGGTCCGTCAG-11_contig_1	TRUE	501	TRA	TRAV12-3	None	TRAJ44	TRAC	TRUE	TRUE	CAMSLSGTASKLTF	TGTGCAATGAGCCTGTCCGGCACTGCCAGTAAACTCACCTTT	4120	1	clonotype1809	clonotype1809_consensus_2	Marrow	Marrow_cDNA_AATCCAGGTCCGTCAG-1	GZMK_TEM
413	AATCCAGGTCCGTCAG-11_contig_2	TRUE	501	TRB	TRBV20-1	None	TRBJ2-3	TRBC2	TRUE	TRUE	CSARDRGSGTDTQYF	TGCAGTGCTAGAGATCGCGGGAGTGGGACAGATACGCAGTATTTT	12908	5	clonotype1809	clonotype1809_consensus_1	Marrow	Marrow_cDNA_AATCCAGGTCCGTCAG-1	GZMK_TEM
414	AATCCAGGTCCGTCAG-11_contig_3	TRUE	510	TRA	TRAV13-2	None	TRAJ54	TRAC	TRUE	FALSE	None	None	6284	1	clonotype1809	None	Marrow	Marrow_cDNA_AATCCAGGTCCGTCAG-1	GZMK_TEM
415	AATCCAGGTCCGTCAG-11_contig_4	TRUE	496	TRB	TRBV3-1	None	TRBJ2-7	TRBC2	TRUE	FALSE	CASSLTSGSHEQYF	TGTGCCAGCAGCCTGACAAGCGGGAGCCACGAGCAGTACTTC	6220	2	clonotype1809	None	Marrow	Marrow_cDNA_AATCCAGGTCCGTCAG-1	GZMK_TEM
416	AATCCAGGTCGGGTCT-3_contig_1	TRUE	505	TRA	TRAV17	None	TRAJ46	TRAC	TRUE	TRUE	CATDQKKSSGDKLTF	TGTGCTACGGACCAGAAGAAAAGCAGCGGAGACAAGCTGACTTTT	8366	2	clonotype1810	clonotype1810_consensus_1	Blood	Blood_cDNA_AATCCAGGTCGGGTCT-1	LINC00861_TN
417	AATCCAGGTCGGGTCT-3_contig_2	TRUE	518	TRB	TRBV5-4	None	TRBJ1-2	TRBC1	TRUE	TRUE	CASSLVQGIGYTF	TGTGCCAGCAGCTTGGTACAGGGGATTGGCTACACCTTC	4328	3	clonotype1810	clonotype1810_consensus_2	Blood	Blood_cDNA_AATCCAGGTCGGGTCT-1	LINC00861_TN
418	AATCCAGGTCGGGTCT-3_contig_3	TRUE	520	TRB	TRBV10-1	None	TRBJ2-5	TRBC2	TRUE	FALSE	None	None	1050	1	clonotype1810	None	Blood	Blood_cDNA_AATCCAGGTCGGGTCT-1	LINC00861_TN
419	AATCCAGTCCAAATGC-17_contig_1	TRUE	638	TRB	TRBV19	None	TRBJ1-3	TRBC1	TRUE	TRUE	CASSISGAYSGNTIYF	TGTGCCAGTAGTATAAGCGGTGCCTACTCTGGAAACACCATATATTTT	4266	5	clonotype1818	clonotype1818_consensus_1	Stomach	Stomach_cDNA_AATCCAGTCCAAATGC-1	KLF2_TCM
420	AATCCAGTCCAAATGC-17_contig_2	TRUE	576	TRA	TRAV8-4	None	TRAJ45	TRAC	TRUE	TRUE	CAVSDYSGGGADGLTF	TGTGCTGTGAGTGACTATTCAGGAGGAGGTGCTGACGGACTCACCTTT	3606	4	clonotype1818	clonotype1818_consensus_2	Stomach	Stomach_cDNA_AATCCAGTCCAAATGC-1	KLF2_TCM
421	AATCCAGTCCAAATGC-17_contig_3	TRUE	448	TRA	None	None	TRAJ39	TRAC	FALSE	FALSE	None	None	2018	1	clonotype1818	None	Stomach	Stomach_cDNA_AATCCAGTCCAAATGC-1	KLF2_TCM
422	AATCCAGTCCAAATGC-17_contig_4	TRUE	439	TRA	TRAV26-2	None	TRAJ45	TRAC	TRUE	FALSE	CILVGFQEEVLTD	TGCATCCTGGTGGGATTTCAGGAGGAGGTGCTGACGGAC	3802	2	clonotype1818	None	Stomach	Stomach_cDNA_AATCCAGTCCAAATGC-1	KLF2_TCM
423	AATCCAGTCCAGTAGT-3_contig_1	TRUE	494	TRB	TRBV7-9	None	TRBJ2-7	TRBC2	TRUE	TRUE	CASSLGTEQYF	TGTGCCAGCAGCTTAGGGACCGAGCAGTACTTC	28476	9	clonotype1819	clonotype1819_consensus_2	Blood	Blood_cDNA_AATCCAGTCCAGTAGT-1	LINC00861_TN
424	AATCCAGTCCAGTAGT-3_contig_2	TRUE	456	TRA	TRAV13-1	None	TRAJ40	TRAC	TRUE	TRUE	CAADSGTYKYIF	TGTGCAGCAGACTCAGGAACCTACAAATACATCTTT	35210	2	clonotype1819	clonotype1819_consensus_1	Blood	Blood_cDNA_AATCCAGTCCAGTAGT-1	LINC00861_TN
425	AATCCAGTCCAGTAGT-3_contig_3	TRUE	396	TRA	TRAV26-2	None	TRAJ22	TRAC	TRUE	FALSE	None	None	8950	2	clonotype1819	None	Blood	Blood_cDNA_AATCCAGTCCAGTAGT-1	LINC00861_TN
426	AATCCAGTCCGCGGTA-11_contig_1	TRUE	496	TRB	TRBV7-2	None	TRBJ1-4	TRBC1	TRUE	TRUE	CASSPPPVGKLFF	TGTGCCAGCAGCCCCCCCCCTGTGGGAAAACTGTTTTTT	23644	6	clonotype1820	clonotype1820_consensus_2	Marrow	Marrow_cDNA_AATCCAGTCCGCGGTA-1	GZMK_TEM
427	AATCCAGTCCGCGGTA-11_contig_2	TRUE	568	TRA	TRAV19	None	TRAJ6	TRAC	TRUE	TRUE	CALILPSGGSYIPTF	TGTGCTCTGATTCTCCCATCAGGAGGAAGCTACATACCTACATTT	1990	2	clonotype1820	clonotype1820_consensus_1	Marrow	Marrow_cDNA_AATCCAGTCCGCGGTA-1	GZMK_TEM
428	AATCCAGTCTTAGCCC-16_contig_1	TRUE	486	TRA	TRAV36/DV7	None	TRAJ54	TRAC	TRUE	TRUE	CAVERQGAQKLVF	TGTGCTGTGGAGAGGCAGGGAGCCCAGAAGCTGGTATTT	2786	2	clonotype1822	clonotype1822_consensus_1	Spleen	Spleen_cDNA_AATCCAGTCTTAGCCC-1	KLF2_TCM
429	AATCCAGTCTTAGCCC-16_contig_2	TRUE	524	TRB	TRBV20-1	None	TRBJ2-5	TRBC2	TRUE	TRUE	CSARPSGTRLETQYF	TGCAGTGCTAGGCCTAGCGGGACGAGATTAGAGACCCAGTACTTC	12390	10	clonotype1822	clonotype1822_consensus_2	Spleen	Spleen_cDNA_AATCCAGTCTTAGCCC-1	KLF2_TCM
430	AATCCAGTCTTAGCCC-16_contig_3	TRUE	507	TRA	TRAV30	None	TRAJ29	TRAC	TRUE	FALSE	None	None	11140	3	clonotype1822	None	Spleen	Spleen_cDNA_AATCCAGTCTTAGCCC-1	KLF2_TCM
431	AATCGGTAGGTACTCT-7_contig_1	TRUE	517	TRA	TRAV5	None	TRAJ45	TRAC	TRUE	TRUE	CGAGGGADGLTF	TGTGGGGCAGGAGGAGGTGCTGACGGACTCACCTTT	3424	2	clonotype375	clonotype375_consensus_1	Rectum	Rectum_cDNA_AATCGGTAGGTACTCT-1	MT1E_TRM
432	AATCGGTAGGTACTCT-7_contig_2	TRUE	506	TRB	TRBV5-5	None	TRBJ2-3	TRBC2	TRUE	TRUE	CASSLQREVEDTQYF	TGTGCCAGCAGCTTGCAGCGGGAGGTGGAAGATACGCAGTATTTT	10152	9	clonotype375	clonotype375_consensus_2	Rectum	Rectum_cDNA_AATCGGTAGGTACTCT-1	MT1E_TRM
433	AATCGGTCACGGTAGA-10_contig_1	TRUE	461	TRA	TRAV13-1	None	TRAJ22	TRAC	TRUE	TRUE	CAAGSSGSARQLTF	TGTGCAGCAGGGTCTTCTGGTTCTGCAAGGCAACTGACCTTT	5120	3	clonotype1828	clonotype1828_consensus_1	Lymph.node	Lymph.node_cDNA_AATCGGTCACGGTAGA-1	STMN1_TCM
434	AATCGGTCACGGTAGA-10_contig_2	TRUE	503	TRB	TRBV5-1	None	TRBJ1-2	TRBC1	TRUE	TRUE	CASSLVLTGGYGYTF	TGCGCCAGCAGCTTGGTCCTGACAGGGGGGTATGGCTACACCTTC	5754	3	clonotype1828	clonotype1828_consensus_2	Lymph.node	Lymph.node_cDNA_AATCGGTCACGGTAGA-1	STMN1_TCM
435	AATCGGTCACGGTAGA-10_contig_3	TRUE	498	TRB	TRBV6-6	None	TRBJ2-2	TRBC2	TRUE	TRUE	CASSQDRGNTGELFF	TGTGCCAGCAGCCAGGACAGGGGGAACACCGGGGAGCTGTTTTTT	7342	3	clonotype1828	clonotype1828_consensus_3	Lymph.node	Lymph.node_cDNA_AATCGGTCACGGTAGA-1	STMN1_TCM
436	AATCGGTCAGCATACT-7_contig_1	TRUE	603	TRA	TRAV3	None	TRAJ10	TRAC	TRUE	TRUE	CAPKNKLTF	TGTGCCCCAAAAAACAAACTCACCTTT	4408	4	clonotype1829	clonotype1829_consensus_1	Rectum	Rectum_cDNA_AATCGGTCAGCATACT-1	MT1E_TRM
437	AATCGGTCAGCATACT-7_contig_2	TRUE	487	TRB	TRBV5-8	None	TRBJ2-1	TRBC2	TRUE	TRUE	CASSSVPAPTQFF	TGTGCCAGCAGCTCGGTTCCCGCCCCGACCCAGTTCTTC	5214	3	clonotype1829	clonotype1829_consensus_2	Rectum	Rectum_cDNA_AATCGGTCAGCATACT-1	MT1E_TRM
438	AATCGGTGTACCGTAT-10_contig_1	TRUE	502	TRA	TRAV24	None	TRAJ33	TRAC	TRUE	TRUE	CALFSNYQLIW	TGTGCCCTCTTTAGCAACTATCAGTTAATCTGG	8868	6	clonotype1835	clonotype1835_consensus_2	Lymph.node	Lymph.node_cDNA_AATCGGTGTACCGTAT-1	CTLA4_Treg
439	AATCGGTGTACCGTAT-10_contig_2	TRUE	539	TRB	TRBV18	None	TRBJ2-7	TRBC2	TRUE	TRUE	CASSPVGQGVSYEQYF	TGTGCCAGCTCACCTGTCGGACAGGGAGTTTCCTACGAGCAGTACTTC	6454	4	clonotype1835	clonotype1835_consensus_1	Lymph.node	Lymph.node_cDNA_AATCGGTGTACCGTAT-1	CTLA4_Treg
440	AATCGGTGTGATAAAC-2_contig_1	TRUE	514	TRA	TRAV29/DV5	None	TRAJ30	TRAC	TRUE	TRUE	CAASDVNRDDKIIF	TGTGCAGCAAGCGACGTGAACAGAGATGACAAGATCATCTTT	17762	4	clonotype1838	clonotype1838_consensus_1	Bladder	Bladder_cDNA_AATCGGTGTGATAAAC-1	ITGB1_TN/CM
441	AATCGGTGTGATAAAC-2_contig_2	TRUE	507	TRB	TRBV7-9	None	TRBJ2-1	TRBC2	TRUE	TRUE	CASSLARVRNSEQFF	TGTGCCAGCAGCTTAGCGCGGGTCAGAAACAGTGAGCAGTTCTTC	9624	5	clonotype1838	clonotype1838_consensus_2	Bladder	Bladder_cDNA_AATCGGTGTGATAAAC-1	ITGB1_TN/CM
442	AATCGGTTCCATGAGT-7_contig_1	TRUE	499	TRB	TRBV20-1	None	TRBJ1-2	TRBC1	TRUE	TRUE	CSAPDGGSDGYTF	TGCAGTGCTCCGGACGGGGGGTCGGATGGCTACACCTTC	7954	5	clonotype1842	clonotype1842_consensus_2	Rectum	Rectum_cDNA_AATCGGTTCCATGAGT-1	KLF2_TCM
443	AATCGGTTCCATGAGT-7_contig_2	TRUE	456	TRA	TRAV13-1	None	TRAJ13	TRAC	TRUE	TRUE	CAAGGGYQKVTF	TGTGCAGCTGGGGGGGGTTACCAGAAAGTTACCTTT	1524	1	clonotype1842	clonotype1842_consensus_1	Rectum	Rectum_cDNA_AATCGGTTCCATGAGT-1	KLF2_TCM
444	AATCGGTTCCATGAGT-7_contig_3	TRUE	469	TRB	TRBV21-1	None	TRBJ2-2	TRBC2	TRUE	FALSE	CQQQTSDGELFF	TGCCAGCAGCAGACCTCGGACGGGGAGCTGTTTTTT	2908	2	clonotype1842	None	Rectum	Rectum_cDNA_AATCGGTTCCATGAGT-1	KLF2_TCM
445	AATCGGTTCCTTCAAT-8_contig_1	TRUE	502	TRB	TRBV7-2	None	TRBJ2-2	TRBC2	TRUE	TRUE	CASSRTGGNTGELFF	TGTGCCAGCAGCAGGACAGGGGGTAACACCGGGGAGCTGTTTTTT	67034	13	clonotype745	clonotype745_consensus_1	Liver	Liver_cDNA_AATCGGTTCCTTCAAT-1	TNF_TRM
446	AATCGGTTCCTTCAAT-8_contig_2	TRUE	476	TRA	TRAV13-1	None	TRAJ52	TRAC	TRUE	TRUE	CAASRRLGAGGTSYGKLTF	TGTGCAGCAAGTCGACGCTTGGGTGCTGGTGGTACTAGCTATGGAAAGCTGACATTT	4162	4	clonotype745	clonotype745_consensus_2	Liver	Liver_cDNA_AATCGGTTCCTTCAAT-1	TNF_TRM
447	ACACCAACAACGATCT-7_contig_1	TRUE	648	TRB	TRBV19	None	TRBJ1-1	TRBC1	TRUE	TRUE	CASSVNTEAFF	TGTGCCAGTAGTGTCAACACTGAAGCTTTCTTT	1686	1	clonotype257	clonotype257_consensus_2	Rectum	Rectum_cDNA_ACACCAACAACGATCT-1	LMNA_TRM
448	ACACCAACAACGATCT-7_contig_2	TRUE	544	TRA	TRAV12-2	None	TRAJ21	TRAC	TRUE	TRUE	CAAYLYNFNKFYF	TGTGCCGCCTACTTATACAACTTCAACAAATTTTACTTT	272	2	clonotype257	clonotype257_consensus_1	Rectum	Rectum_cDNA_ACACCAACAACGATCT-1	LMNA_TRM
449	ACACCAACAACGATCT-7_contig_3	TRUE	344	TRB	None	None	TRBJ2-7	TRBC2	FALSE	FALSE	None	None	2888	3	clonotype257	None	Rectum	Rectum_cDNA_ACACCAACAACGATCT-1	LMNA_TRM
450	ACACCAAGTGATAAAC-11_contig_1	TRUE	631	TRA	TRAV8-2	None	TRAJ13	TRAC	TRUE	TRUE	CVVSDRGYQKVTF	TGTGTTGTGAGTGATAGGGGTTACCAGAAAGTTACCTTT	5136	4	clonotype1856	clonotype1856_consensus_1	Marrow	Marrow_cDNA_ACACCAAGTGATAAAC-1	ITGB1_TN/CM
451	ACACCAAGTGATAAAC-11_contig_2	TRUE	623	TRB	TRBV19	None	TRBJ1-2	TRBC1	TRUE	TRUE	CASSSRVGYTF	TGTGCCAGTAGTAGCAGGGTTGGCTACACCTTC	8820	8	clonotype1856	clonotype1856_consensus_2	Marrow	Marrow_cDNA_ACACCAAGTGATAAAC-1	ITGB1_TN/CM
452	ACACCAAGTGATAAAC-11_contig_3	TRUE	551	TRA	TRAV16	None	TRAJ30	TRAC	TRUE	FALSE	CALP*	TGTGCTCTACCTTAA	11932	3	clonotype1856	None	Marrow	Marrow_cDNA_ACACCAAGTGATAAAC-1	ITGB1_TN/CM
453	ACACCAAGTGATAAAC-11_contig_4	TRUE	312	TRB	None	None	TRBJ2-3	TRBC2	FALSE	FALSE	None	None	4698	8	clonotype1856	None	Marrow	Marrow_cDNA_ACACCAAGTGATAAAC-1	ITGB1_TN/CM
454	ACACCAATCAACGGCC-15_contig_1	TRUE	480	TRB	TRBV25-1	None	TRBJ2-2	TRBC2	TRUE	TRUE	CASSAPFVTGELFF	TGTGCCAGCAGCGCTCCTTTTGTCACCGGGGAGCTGTTTTTT	7940	7	clonotype1858	clonotype1858_consensus_1	Small.intestine	Small.intestine_cDNA_ACACCAATCAACGGCC-1	RGS1_TRM
455	ACACCAATCAACGGCC-15_contig_2	TRUE	496	TRA	TRAV17	None	TRAJ54	TRAC	TRUE	TRUE	CATDQGAQKLVF	TGTGCTACGGATCAGGGAGCCCAGAAGCTGGTATTT	7292	2	clonotype1858	clonotype1858_consensus_2	Small.intestine	Small.intestine_cDNA_ACACCAATCAACGGCC-1	RGS1_TRM
456	ACACCAATCAACGGCC-15_contig_3	TRUE	485	TRA	TRAV38-2/DV8	None	TRAJ31	TRAC	TRUE	FALSE	None	None	676	1	clonotype1858	None	Small.intestine	Small.intestine_cDNA_ACACCAATCAACGGCC-1	RGS1_TRM
457	ACACCAATCTCAAACG-12_contig_1	TRUE	563	TRA	TRAV22	None	TRAJ33	TRAC	TRUE	TRUE	CAAVRDSNYQLIW	TGTGCTGCGGTGCGGGATAGCAACTATCAGTTAATCTGG	660	1	clonotype1861	clonotype1861_consensus_2	Muscle	Muscle_cDNA_ACACCAATCTCAAACG-1	TNF_TRM
458	ACACCAATCTCAAACG-12_contig_2	TRUE	629	TRB	TRBV19	None	TRBJ1-1	TRBC1	TRUE	TRUE	CASSWTEDTEAFF	TGTGCCAGTAGCTGGACAGAAGACACTGAAGCTTTCTTT	4138	7	clonotype1861	clonotype1861_consensus_1	Muscle	Muscle_cDNA_ACACCAATCTCAAACG-1	TNF_TRM
459	ACACCAATCTTCAACT-2_contig_1	TRUE	478	TRB	TRBV4-3	None	TRBJ1-2	TRBC1	TRUE	TRUE	CASSRDRGSYGYTF	TGCGCCAGCAGCCGCGACAGGGGTTCCTATGGCTACACCTTC	1706	4	clonotype749	clonotype749_consensus_1	Bladder	Bladder_cDNA_ACACCAATCTTCAACT-1	TNF_TRM
460	ACACCAATCTTCAACT-2_contig_2	TRUE	577	TRA	TRAV8-1	None	TRAJ42	TRAC	TRUE	TRUE	CAVISRGGSQGNLIF	TGTGCCGTGATAAGTCGAGGAGGAAGCCAAGGAAATCTCATCTTT	1422	3	clonotype749	clonotype749_consensus_2	Bladder	Bladder_cDNA_ACACCAATCTTCAACT-1	TNF_TRM
461	ACACCCTCAACAACCT-3_contig_1	TRUE	456	TRA	TRAV13-1	None	TRAJ29	TRAC	TRUE	TRUE	CAATSGNTPLVF	TGTGCAGCAACCTCAGGAAACACACCTCTTGTCTTT	21162	5	clonotype1869	clonotype1869_consensus_2	Blood	Blood_cDNA_ACACCCTCAACAACCT-1	LINC00861_TN
462	ACACCCTCAACAACCT-3_contig_2	TRUE	632	TRB	TRBV19	None	TRBJ1-1	TRBC1	TRUE	TRUE	CASSIDFLNTEAFF	TGTGCCAGTAGTATAGATTTCCTAAACACTGAAGCTTTCTTT	37736	8	clonotype1869	clonotype1869_consensus_1	Blood	Blood_cDNA_ACACCCTCAACAACCT-1	LINC00861_TN
463	ACACCCTCATCATCCC-11_contig_1	TRUE	502	TRB	TRBV7-2	None	TRBJ2-5	TRBC2	TRUE	TRUE	CASSLRLRIVETQYF	TGTGCCAGCAGCTTGAGGCTTCGGATTGTGGAGACCCAGTACTTC	8804	7	clonotype1874	clonotype1874_consensus_2	Marrow	Marrow_cDNA_ACACCCTCATCATCCC-1	LINC00861_TN
464	ACACCCTCATCATCCC-11_contig_2	TRUE	517	TRA	TRAV26-1	None	TRAJ53	TRAC	TRUE	TRUE	CIKGSNYKLTF	TGCATCAAAGGTAGCAACTATAAACTGACATTT	6462	2	clonotype1874	clonotype1874_consensus_1	Marrow	Marrow_cDNA_ACACCCTCATCATCCC-1	LINC00861_TN
465	ACACCCTCATTCCTGC-8_contig_1	TRUE	514	TRB	TRBV14	None	TRBJ2-7	TRBC2	TRUE	TRUE	CASSQDPRGYYEQYF	TGTGCCAGCAGCCAAGATCCCAGGGGATATTACGAGCAGTACTTC	7740	2	clonotype1876	clonotype1876_consensus_2	Liver	Liver_cDNA_ACACCCTCATTCCTGC-1	MT1E_TRM
466	ACACCCTCATTCCTGC-8_contig_2	TRUE	536	TRA	TRAV21	None	TRAJ5	TRAC	TRUE	TRUE	CAVDMGRRALTF	TGTGCTGTGGACATGGGCAGGAGAGCACTTACTTTT	10778	1	clonotype1876	clonotype1876_consensus_1	Liver	Liver_cDNA_ACACCCTCATTCCTGC-1	MT1E_TRM
467	ACACCCTCATTCCTGC-8_contig_3	TRUE	322	TRA	TRAV1-1	None	TRAJ31	TRAC	TRUE	FALSE	None	None	11452	1	clonotype1876	None	Liver	Liver_cDNA_ACACCCTCATTCCTGC-1	MT1E_TRM
468	ACACCCTGTCAAACTC-16_contig_1	TRUE	521	TRA	TRAV30	None	TRAJ52	TRAC	TRUE	TRUE	CGTANAGGTSYGKLTF	TGTGGCACAGCCAATGCTGGTGGTACTAGCTATGGAAAGCTGACATTT	2754	3	clonotype1879	clonotype1879_consensus_2	Spleen	Spleen_cDNA_ACACCCTGTCAAACTC-1	KLF2_TCM
469	ACACCCTGTCAAACTC-16_contig_2	TRUE	473	TRB	TRBV9	None	TRBJ2-1	TRBC2	TRUE	TRUE	CASSSRGRDNEQFF	TGTGCCAGCAGCTCAAGAGGCCGCGACAATGAGCAGTTCTTC	7544	3	clonotype1879	clonotype1879_consensus_1	Spleen	Spleen_cDNA_ACACCCTGTCAAACTC-1	KLF2_TCM
470	ACACCCTGTTGTCGCG-1_contig_1	TRUE	507	TRB	TRBV29-1	None	TRBJ1-1	TRBC1	TRUE	TRUE	CSVEDNSNTEAFF	TGCAGCGTTGAAGATAATTCGAACACTGAAGCTTTCTTT	11536	5	clonotype1883	clonotype1883_consensus_1	Common.bile.duct	Common.bile.duct_cDNA_ACACCCTGTTGTCGCG-1	TNF_TRM
471	ACACCCTGTTGTCGCG-1_contig_2	TRUE	662	TRA	TRAV8-6	None	TRAJ40	TRAC	TRUE	TRUE	CAVSEASGTYKYIF	TGTGCTGTGAGTGAAGCCTCAGGAACCTACAAATACATCTTT	3120	3	clonotype1883	clonotype1883_consensus_2	Common.bile.duct	Common.bile.duct_cDNA_ACACCCTGTTGTCGCG-1	TNF_TRM
472	ACACCGGAGGTGATTA-1_contig_1	TRUE	492	TRB	TRBV29-1	None	TRBJ2-3	TRBC2	TRUE	TRUE	CSVEGSGTVVGDTQYF	TGCAGCGTTGAAGGTTCCGGGACAGTTGTAGGAGATACGCAGTATTTT	27118	9	clonotype754	clonotype754_consensus_2	Common.bile.duct	Common.bile.duct_cDNA_ACACCGGAGGTGATTA-1	TNF_TRM
473	ACACCGGAGGTGATTA-1_contig_2	TRUE	546	TRA	TRAV12-1	None	TRAJ44	TRAC	TRUE	TRUE	CVVNTGTASKLTF	TGTGTGGTGAATACCGGCACTGCCAGTAAACTCACCTTT	5012	1	clonotype754	clonotype754_consensus_3	Common.bile.duct	Common.bile.duct_cDNA_ACACCGGAGGTGATTA-1	TNF_TRM
474	ACACCGGAGGTGATTA-1_contig_3	TRUE	583	TRA	TRAV17	None	TRAJ27	TRAC	TRUE	TRUE	CAPVLTNAGKSTF	TGTGCTCCGGTCCTCACCAATGCAGGCAAATCAACCTTT	4470	5	clonotype754	clonotype754_consensus_1	Common.bile.duct	Common.bile.duct_cDNA_ACACCGGAGGTGATTA-1	TNF_TRM
475	ACACCGGCAACGCACC-7_contig_1	TRUE	499	TRB	TRBV7-2	None	TRBJ2-1	TRBC2	TRUE	TRUE	CASSLQAGANEQFF	TGTGCCAGCAGCTTACAAGCGGGAGCTAATGAGCAGTTCTTC	20556	12	clonotype26	clonotype26_consensus_2	Rectum	Rectum_cDNA_ACACCGGCAACGCACC-1	LMNA_TRM
476	ACACCGGCAACGCACC-7_contig_2	TRUE	570	TRA	TRAV16	None	TRAJ57	TRAC	TRUE	TRUE	CALRLTQGGSEKLVF	TGTGCTCTAAGACTAACTCAGGGCGGATCTGAAAAGCTGGTCTTT	5362	3	clonotype26	clonotype26_consensus_1	Rectum	Rectum_cDNA_ACACCGGCAACGCACC-1	LMNA_TRM
477	ACACCGGCAACGCACC-7_contig_3	TRUE	390	TRB	TRBV9	None	TRBJ1-5	None	TRUE	FALSE	CISVPASHRSNQPQHF	TGTATTTCTGTGCCAGCATCCCATCGGAGCAATCAGCCCCAGCATTTT	2394	1	clonotype26	None	Rectum	Rectum_cDNA_ACACCGGCAACGCACC-1	LMNA_TRM
478	ACACCGGGTACTCAAC-10_contig_1	TRUE	505	TRB	TRBV7-2	None	TRBJ2-2	TRBC2	TRUE	TRUE	CASSFSGGSDTGELFF	TGTGCCAGCAGCTTCTCAGGGGGCTCTGACACCGGGGAGCTGTTTTTT	12788	5	clonotype1895	clonotype1895_consensus_2	Lymph.node	Lymph.node_cDNA_ACACCGGGTACTCAAC-1	STMN1_TCM
479	ACACCGGGTACTCAAC-10_contig_2	TRUE	502	TRA	TRAV1-1	None	TRAJ38	TRAC	TRUE	TRUE	CAVVGSLNAGNNRKLIW	TGCGCTGTGGTTGGTTCCCTTAATGCTGGCAACAACCGTAAGCTGATTTGG	1228	2	clonotype1895	clonotype1895_consensus_1	Lymph.node	Lymph.node_cDNA_ACACCGGGTACTCAAC-1	STMN1_TCM
480	ACACCGGGTACTCAAC-10_contig_3	TRUE	307	TRB	TRBV18	None	TRBJ2-7	TRBC2	TRUE	FALSE	CQLTNVTSYEQYF	TGCCAGCTCACCAATGTGACCTCCTACGAGCAGTACTTC	2608	1	clonotype1895	None	Lymph.node	Lymph.node_cDNA_ACACCGGGTACTCAAC-1	STMN1_TCM
481	ACACCGGGTAGTAGTA-19_contig_1	TRUE	624	TRA	TRAV3	None	TRAJ32	TRAC	TRUE	TRUE	CAVRGYYGGATNKLIF	TGTGCTGTGAGAGGCTATTATGGTGGTGCTACAAACAAGCTCATCTTT	954	1	clonotype1896	clonotype1896_consensus_2	Trachea	Trachea_cDNA_ACACCGGGTAGTAGTA-1	TNF_TRM
482	ACACCGGGTAGTAGTA-19_contig_2	TRUE	533	TRB	TRBV20-1	None	TRBJ2-6	TRBC2	TRUE	TRUE	CSARELKGLNSGANVLTF	TGCAGTGCTAGAGAATTGAAGGGCCTCAACTCTGGGGCCAACGTCCTGACTTTC	4342	4	clonotype1896	clonotype1896_consensus_1	Trachea	Trachea_cDNA_ACACCGGGTAGTAGTA-1	TNF_TRM
483	ACACCGGGTAGTAGTA-19_contig_3	TRUE	320	TRB	None	None	TRBJ1-6	TRBC1	FALSE	FALSE	None	None	628	2	clonotype1896	None	Trachea	Trachea_cDNA_ACACCGGGTAGTAGTA-1	TNF_TRM
484	ACACCGGTCTGGCGTG-19_contig_1	TRUE	467	TRA	TRAV25	None	TRAJ21	TRAC	TRUE	TRUE	CPGRGFNKFYF	TGTCCAGGACGGGGCTTCAACAAATTTTACTTT	3426	3	clonotype1899	clonotype1899_consensus_2	Trachea	Trachea_cDNA_ACACCGGTCTGGCGTG-1	TNF_TRM
485	ACACCGGTCTGGCGTG-19_contig_2	TRUE	492	TRB	TRBV6-6	None	TRBJ1-1	TRBC1	TRUE	TRUE	CASSYSGSAEAFF	TGTGCCAGCAGTTATTCAGGGAGCGCTGAAGCTTTCTTT	604	1	clonotype1899	clonotype1899_consensus_1	Trachea	Trachea_cDNA_ACACCGGTCTGGCGTG-1	TNF_TRM
486	ACACCGGTCTGGCGTG-19_contig_3	TRUE	338	TRB	None	None	TRBJ1-6	TRBC1	FALSE	FALSE	None	None	1714	3	clonotype1899	None	Trachea	Trachea_cDNA_ACACCGGTCTGGCGTG-1	TNF_TRM
487	ACACTGAAGAATTGTG-16_contig_1	TRUE	502	TRB	TRBV7-2	None	TRBJ1-2	TRBC1	TRUE	TRUE	CASSAEGQASYGYTF	TGTGCCAGCAGCGCGGAAGGACAGGCGAGCTATGGCTACACCTTC	6246	7	clonotype27	clonotype27_consensus_2	Spleen	Spleen_cDNA_ACACTGAAGAATTGTG-1	NKG7_Th1
488	ACACTGAAGAATTGTG-16_contig_2	TRUE	571	TRA	TRAV8-1	None	TRAJ9	TRAC	TRUE	TRUE	CAVANTGGFKTIF	TGTGCCGTCGCTAATACTGGAGGCTTCAAAACTATCTTT	1766	3	clonotype27	clonotype27_consensus_1	Spleen	Spleen_cDNA_ACACTGAAGAATTGTG-1	NKG7_Th1
489	ACACTGAAGACATAAC-10_contig_1	TRUE	503	TRB	TRBV7-9	None	TRBJ2-7	TRBC2	TRUE	TRUE	CASSRDRASYEQYF	TGTGCCAGCAGCCGGGACAGGGCCTCCTACGAGCAGTACTTC	7562	6	clonotype1901	clonotype1901_consensus_1	Lymph.node	Lymph.node_cDNA_ACACTGAAGACATAAC-1	STMN1_TCM
490	ACACTGAAGACATAAC-10_contig_2	TRUE	511	TRA	TRAV29/DV5	None	TRAJ27	TRAC	TRUE	TRUE	CAARAANAGKSTF	TGTGCAGCAAGGGCCGCCAATGCAGGCAAATCAACCTTT	3006	3	clonotype1901	clonotype1901_consensus_2	Lymph.node	Lymph.node_cDNA_ACACTGAAGACATAAC-1	STMN1_TCM
491	ACACTGAAGAGTGACC-11_contig_1	TRUE	513	TRB	TRBV29-1	None	TRBJ2-5	TRBC2	TRUE	TRUE	CSVEGDRGRSETQYF	TGCAGCGTTGAGGGGGACAGGGGGCGATCGGAGACCCAGTACTTC	20496	9	clonotype1903	clonotype1903_consensus_2	Marrow	Marrow_cDNA_ACACTGAAGAGTGACC-1	GZMK_TEM
492	ACACTGAAGAGTGACC-11_contig_2	TRUE	518	TRA	TRAV13-2	None	TRAJ39	TRAC	TRUE	TRUE	CAGPSKWDNAGNMLTF	TGTGCAGGGCCATCCAAATGGGATAATGCAGGCAACATGCTCACCTTT	1908	3	clonotype1903	clonotype1903_consensus_1	Marrow	Marrow_cDNA_ACACTGAAGAGTGACC-1	GZMK_TEM
493	ACACTGAAGATACACA-3_contig_1	TRUE	498	TRB	TRBV20-1	None	TRBJ2-3	TRBC2	TRUE	TRUE	CSAREGTWLDTQYF	TGCAGTGCTAGAGAAGGGACCTGGCTAGATACGCAGTATTTT	39796	11	clonotype1904	clonotype1904_consensus_1	Blood	Blood_cDNA_ACACTGAAGATACACA-1	ITGB1_TN/CM
494	ACACTGAAGATACACA-3_contig_2	TRUE	590	TRA	TRAV41	None	TRAJ33	TRAC	TRUE	TRUE	CAVMAGSNYQLIW	TGTGCTGTCATGGCTGGGAGCAACTATCAGTTAATCTGG	12978	7	clonotype1904	clonotype1904_consensus_2	Blood	Blood_cDNA_ACACTGAAGATACACA-1	ITGB1_TN/CM
495	ACACTGAAGATACACA-3_contig_3	TRUE	487	TRB	TRBV21-1	None	TRBJ2-1	TRBC2	TRUE	FALSE	CASSKDRVGEQFF	TGTGCCAGCAGCAAAGACAGGGTAGGTGAGCAGTTCTTC	14492	8	clonotype1904	None	Blood	Blood_cDNA_ACACTGAAGATACACA-1	ITGB1_TN/CM
496	ACACTGAAGTAGGCCA-16_contig_1	TRUE	500	TRB	TRBV6-5	None	TRBJ1-2	TRBC1	TRUE	TRUE	CASGWDRGGYTF	TGTGCCAGCGGCTGGGACAGGGGCGGCTACACCTTC	5564	5	clonotype1907	clonotype1907_consensus_1	Spleen	Spleen_cDNA_ACACTGAAGTAGGCCA-1	KLF2_TCM
497	ACACTGAAGTAGGCCA-16_contig_2	TRUE	586	TRA	TRAV26-1	None	TRAJ28	TRAC	TRUE	TRUE	CIVKRGLSGAGSYQLTF	TGCATCGTCAAAAGGGGACTCTCTGGGGCTGGGAGTTACCAACTCACTTTC	3066	1	clonotype1907	clonotype1907_consensus_2	Spleen	Spleen_cDNA_ACACTGAAGTAGGCCA-1	KLF2_TCM
498	ACACTGAAGTTGAGTA-10_contig_1	TRUE	518	TRB	TRBV20-1	None	TRBJ2-4	TRBC2	TRUE	TRUE	CSARDSGQPIQYF	TGCAGTGCTAGAGATTCAGGACAACCAATTCAGTACTTC	5394	4	clonotype1909	clonotype1909_consensus_1	Lymph.node	Lymph.node_cDNA_ACACTGAAGTTGAGTA-1	STMN1_TCM
499	ACACTGAAGTTGAGTA-10_contig_2	TRUE	495	TRB	TRBV15	None	TRBJ1-1	TRBC1	TRUE	TRUE	CATSRAVGTANTEAFF	TGTGCCACCAGCAGGGCAGTCGGGACAGCGAACACTGAAGCTTTCTTT	1320	3	clonotype1909	clonotype1909_consensus_3	Lymph.node	Lymph.node_cDNA_ACACTGAAGTTGAGTA-1	STMN1_TCM
500	ACACTGAAGTTGAGTA-10_contig_3	TRUE	526	TRA	TRAV29/DV5	None	TRAJ45	TRAC	TRUE	TRUE	CAASPPMYSGGGADGLTF	TGTGCAGCAAGCCCCCCAATGTATTCAGGAGGAGGTGCTGACGGACTCACCTTT	13526	6	clonotype1909	clonotype1909_consensus_2	Lymph.node	Lymph.node_cDNA_ACACTGAAGTTGAGTA-1	STMN1_TCM
501	ACACTGACAAAGGCGT-1_contig_1	TRUE	496	TRB	TRBV7-2	None	TRBJ2-3	TRBC2	TRUE	TRUE	CASSPLAADTQYF	TGTGCCAGCAGCCCTTTAGCAGCAGATACGCAGTATTTT	23832	10	clonotype1910	clonotype1910_consensus_1	Common.bile.duct	Common.bile.duct_cDNA_ACACTGACAAAGGCGT-1	TNF_TRM
502	ACACTGACAAAGGCGT-1_contig_2	TRUE	534	TRA	TRAV5	None	TRAJ36	TRAC	TRUE	TRUE	CAESRSSGAGANNLFF	TGTGCAGAGAGTCGATCGTCCGGCGCTGGGGCAAACAACCTCTTCTTT	9156	3	clonotype1910	clonotype1910_consensus_3	Common.bile.duct	Common.bile.duct_cDNA_ACACTGACAAAGGCGT-1	TNF_TRM
503	ACACTGACAAAGGCGT-1_contig_3	TRUE	528	TRA	TRAV21	None	TRAJ40	TRAC	TRUE	TRUE	CAVPPGDASGTYKYIF	TGTGCTGTCCCGCCGGGGGATGCCTCAGGAACCTACAAATACATCTTT	16544	5	clonotype1910	clonotype1910_consensus_2	Common.bile.duct	Common.bile.duct_cDNA_ACACTGACAAAGGCGT-1	TNF_TRM
504	ACACTGACAAAGGCGT-1_contig_4	TRUE	410	TRB	None	None	TRBJ1-4	TRBC1	FALSE	FALSE	None	None	2880	5	clonotype1910	None	Common.bile.duct	Common.bile.duct_cDNA_ACACTGACAAAGGCGT-1	TNF_TRM
505	ACACTGACATCACAAC-7_contig_1	TRUE	516	TRB	TRBV11-2	None	TRBJ2-3	TRBC2	TRUE	TRUE	CASSSGTGATDTQYF	TGTGCCAGCAGCTCCGGGACAGGGGCTACAGATACGCAGTATTTT	3604	4	clonotype1914	clonotype1914_consensus_2	Rectum	Rectum_cDNA_ACACTGACATCACAAC-1	KLF2_TCM
506	ACACTGACATCACAAC-7_contig_2	TRUE	610	TRA	TRAV8-6	None	TRAJ23	TRAC	TRUE	TRUE	CAVRVYNQGEKLIF	TGTGCTGTGAGGGTTTATAACCAGGGAGAAAAGCTTATCTTC	542	1	clonotype1914	clonotype1914_consensus_3	Rectum	Rectum_cDNA_ACACTGACATCACAAC-1	KLF2_TCM
507	ACACTGACATCACAAC-7_contig_3	TRUE	465	TRA	TRAV13-1	None	TRAJ37	TRAC	TRUE	TRUE	CAASKSPSNTGKLIF	TGTGCAGCAAGTAAATCCCCTAGCAACACAGGCAAACTAATCTTT	292	1	clonotype1914	clonotype1914_consensus_1	Rectum	Rectum_cDNA_ACACTGACATCACAAC-1	KLF2_TCM
508	ACACTGACATTTGCTT-10_contig_1	TRUE	512	TRA	TRAV6	None	TRAJ3	TRAC	TRUE	TRUE	CALGGYSSASKIIF	TGTGCTCTAGGGGGGTACAGCAGTGCTTCCAAGATAATCTTT	2780	1	clonotype1915	clonotype1915_consensus_1	Lymph.node	Lymph.node_cDNA_ACACTGACATTTGCTT-1	STMN1_TCM
509	ACACTGACATTTGCTT-10_contig_2	TRUE	508	TRB	TRBV12-4	None	TRBJ1-5	TRBC1	TRUE	TRUE	CASSFSSNQPQHF	TGTGCCAGCAGTTTCTCTAGCAATCAGCCCCAGCATTTT	10716	8	clonotype1915	clonotype1915_consensus_2	Lymph.node	Lymph.node_cDNA_ACACTGACATTTGCTT-1	STMN1_TCM
510	ACACTGAGTATATCCG-17_contig_1	TRUE	470	TRB	TRBV11-2	None	TRBJ2-7	TRBC2	TRUE	TRUE	CASSLVASEQYF	TGTGCCAGCAGCTTAGTAGCGAGTGAGCAGTACTTC	7456	7	clonotype1917	clonotype1917_consensus_1	Stomach	Stomach_cDNA_ACACTGAGTATATCCG-1	KLF2_TCM
511	ACACTGAGTATATCCG-17_contig_2	TRUE	555	TRA	TRAV16	None	TRAJ52	TRAC	TRUE	TRUE	CALYIMGGKLTF	TGTGCTCTATATATTATGGGGGGAAAGCTGACATTT	7290	2	clonotype1917	clonotype1917_consensus_2	Stomach	Stomach_cDNA_ACACTGAGTATATCCG-1	KLF2_TCM
512	ACACTGAGTATATCCG-17_contig_3	TRUE	383	TRB	None	None	TRBJ1-1	TRBC1	FALSE	FALSE	None	None	944	2	clonotype1917	None	Stomach	Stomach_cDNA_ACACTGAGTATATCCG-1	KLF2_TCM
513	ACACTGAGTATTACCG-3_contig_1	TRUE	498	TRB	TRBV28	None	TRBJ2-1	TRBC2	TRUE	TRUE	CASSLSSRGNEQFF	TGTGCCAGCAGTCTGTCAAGCAGGGGCAATGAGCAGTTCTTC	6030	3	clonotype1919	clonotype1919_consensus_2	Blood	Blood_cDNA_ACACTGAGTATTACCG-1	ITGB1_TN/CM
514	ACACTGAGTATTACCG-3_contig_2	TRUE	449	TRA	TRAV9-2	None	TRAJ30	TRAC	TRUE	TRUE	CALQRGGDDKIIF	TGTGCTCTGCAAAGGGGAGGAGATGACAAGATCATCTTT	14186	4	clonotype1919	clonotype1919_consensus_1	Blood	Blood_cDNA_ACACTGAGTATTACCG-1	ITGB1_TN/CM
515	ACACTGAGTATTACCG-3_contig_3	TRUE	313	TRB	None	None	TRBJ2-2P	TRBC2	FALSE	FALSE	None	None	16324	8	clonotype1919	None	Blood	Blood_cDNA_ACACTGAGTATTACCG-1	ITGB1_TN/CM
516	ACACTGAGTATTACCG-3_contig_4	TRUE	543	TRA	TRAV19	None	TRAJ37	TRAC	TRUE	FALSE	None	None	10880	5	clonotype1919	None	Blood	Blood_cDNA_ACACTGAGTATTACCG-1	ITGB1_TN/CM
517	ACAGCCGAGACTCGGA-16_contig_1	TRUE	523	TRA	TRAV14/DV4	None	TRAJ21	TRAC	TRUE	TRUE	CAMREAYNFNKFYF	TGTGCAATGAGAGAGGCATACAACTTCAACAAATTTTACTTT	3020	1	clonotype1923	clonotype1923_consensus_2	Spleen	Spleen_cDNA_ACAGCCGAGACTCGGA-1	ITGB1_TN/CM
518	ACAGCCGAGACTCGGA-16_contig_2	TRUE	476	TRB	TRBV9	None	TRBJ1-1	TRBC1	TRUE	TRUE	CASSVVDREGTEAFF	TGTGCCAGCAGCGTAGTGGACAGGGAGGGCACTGAAGCTTTCTTT	3918	2	clonotype1923	clonotype1923_consensus_1	Spleen	Spleen_cDNA_ACAGCCGAGACTCGGA-1	ITGB1_TN/CM
519	ACAGCCGCAGCTATTG-15_contig_1	TRUE	476	TRB	TRBV4-3	None	TRBJ1-1	TRBC1	TRUE	TRUE	CASSQQGRTEAFF	TGCGCCAGCAGCCAACAGGGGCGGACTGAAGCTTTCTTT	17412	5	clonotype1932	clonotype1932_consensus_3	Small.intestine	Small.intestine_cDNA_ACAGCCGCAGCTATTG-1	RGS1_TRM
520	ACAGCCGCAGCTATTG-15_contig_2	TRUE	523	TRA	TRAV14/DV4	None	TRAJ39	TRAC	TRUE	TRUE	CAMRENNAGNMLTF	TGTGCAATGAGAGAAAATAATGCAGGCAACATGCTCACCTTT	1750	2	clonotype1932	clonotype1932_consensus_2	Small.intestine	Small.intestine_cDNA_ACAGCCGCAGCTATTG-1	RGS1_TRM
521	ACAGCCGCAGCTATTG-15_contig_3	TRUE	478	TRA	TRAV12-3	None	TRAJ29	TRAC	TRUE	TRUE	CAMSEAGNTPLVF	TGTGCAATGAGCGAGGCAGGAAACACACCTCTTGTCTTT	1208	2	clonotype1932	clonotype1932_consensus_1	Small.intestine	Small.intestine_cDNA_ACAGCCGCAGCTATTG-1	RGS1_TRM
522	ACAGCCGCAGCTATTG-15_contig_4	TRUE	498	TRB	TRBV7-2	None	TRBJ2-7	TRBC2	TRUE	FALSE	CQQPDRELRGQYF	TGCCAGCAACCCGACAGGGAACTACGAGGTCAGTACTTC	1786	2	clonotype1932	None	Small.intestine	Small.intestine_cDNA_ACAGCCGCAGCTATTG-1	RGS1_TRM
523	ACAGCCGGTCTAGAGG-7_contig_1	TRUE	490	TRB	TRBV5-1	None	TRBJ2-3	TRBC2	TRUE	TRUE	CASSPGLAGITDTQYF	TGCGCCAGCAGCCCAGGACTAGCGGGAATCACAGATACGCAGTATTTT	5866	4	clonotype1941	clonotype1941_consensus_2	Rectum	Rectum_cDNA_ACAGCCGGTCTAGAGG-1	KLF2_TCM
524	ACAGCCGGTCTAGAGG-7_contig_2	TRUE	552	TRA	TRAV12-1	None	TRAJ49	TRAC	TRUE	TRUE	CVVNWGPGEFYF	TGTGTGGTGAACTGGGGTCCCGGGGAGTTCTATTTT	8918	2	clonotype1941	clonotype1941_consensus_1	Rectum	Rectum_cDNA_ACAGCCGGTCTAGAGG-1	KLF2_TCM
525	ACAGCCGGTCTAGAGG-7_contig_3	TRUE	357	TRB	None	None	TRBJ1-5	TRBC1	FALSE	FALSE	None	None	4896	4	clonotype1941	None	Rectum	Rectum_cDNA_ACAGCCGGTCTAGAGG-1	KLF2_TCM
526	ACAGCTAAGGACATTA-2_contig_1	TRUE	514	TRA	TRAV20	None	TRAJ42	TRAC	TRUE	TRUE	CAVRMNYGGSQGNLIF	TGTGCTGTGCGGATGAATTATGGAGGAAGCCAAGGAAATCTCATCTTT	4082	2	clonotype1947	clonotype1947_consensus_1	Bladder	Bladder_cDNA_ACAGCTAAGGACATTA-1	MT1E_TRM
527	ACAGCTAAGGACATTA-2_contig_2	TRUE	533	TRB	TRBV20-1	None	TRBJ2-7	TRBC2	TRUE	TRUE	CSARDRTASGSFPYEQYF	TGCAGTGCTAGAGATCGGACGGCTAGCGGGAGTTTCCCCTACGAGCAGTACTTC	13042	7	clonotype1947	clonotype1947_consensus_2	Bladder	Bladder_cDNA_ACAGCTAAGGACATTA-1	MT1E_TRM
528	ACAGCTACATGGTAGG-10_contig_1	TRUE	500	TRA	TRAV17	None	TRAJ41	TRAC	TRUE	TRUE	CATASGYALNF	TGTGCTACGGCCTCCGGGTATGCACTCAACTTC	3730	1	clonotype1955	clonotype1955_consensus_2	Lymph.node	Lymph.node_cDNA_ACAGCTACATGGTAGG-1	STMN1_TCM
529	ACAGCTACATGGTAGG-10_contig_2	TRUE	496	TRB	TRBV3-1	None	TRBJ2-1	TRBC2	TRUE	TRUE	CASSLQGGGNEQFF	TGTGCCAGCAGCCTTCAGGGGGGAGGGAATGAGCAGTTCTTC	2950	3	clonotype1955	clonotype1955_consensus_1	Lymph.node	Lymph.node_cDNA_ACAGCTACATGGTAGG-1	STMN1_TCM
530	ACAGCTACATGGTAGG-10_contig_3	TRUE	504	TRA	TRAV20	None	TRAJ31	TRAC	TRUE	FALSE	CCGVANNARLMF	TGCTGTGGAGTTGCGAACAATGCCAGACTCATGTTT	1862	1	clonotype1955	None	Lymph.node	Lymph.node_cDNA_ACAGCTACATGGTAGG-1	STMN1_TCM
531	ACAGCTATCTTAACCT-11_contig_1	TRUE	450	TRA	TRAV13-1	None	TRAJ20	TRAC	TRUE	TRUE	CAGRDYKLSF	TGTGCAGGCCGGGACTACAAGCTCAGCTTT	2606	3	clonotype1962	clonotype1962_consensus_1	Marrow	Marrow_cDNA_ACAGCTATCTTAACCT-1	GZMK_TEM
532	ACAGCTATCTTAACCT-11_contig_2	TRUE	684	TRB	TRBV5-6	None	TRBJ1-1	TRBC1	TRUE	TRUE	CASSLTMDRGLFTEAFF	TGTGCCAGCAGCTTGACTATGGACAGGGGGCTGTTTACTGAAGCTTTCTTT	6308	2	clonotype1962	clonotype1962_consensus_2	Marrow	Marrow_cDNA_ACAGCTATCTTAACCT-1	GZMK_TEM
533	ACAGCTATCTTAACCT-11_contig_3	TRUE	361	TRB	None	None	TRBJ2-1	TRBC2	FALSE	FALSE	None	None	4514	7	clonotype1962	None	Marrow	Marrow_cDNA_ACAGCTATCTTAACCT-1	GZMK_TEM
534	ACATACGAGAGTCGGT-11_contig_1	TRUE	499	TRB	TRBV7-2	None	TRBJ2-1	TRBC2	TRUE	TRUE	CASSLQAGANEQFF	TGTGCCAGCAGCTTACAAGCGGGAGCTAATGAGCAGTTCTTC	23496	10	clonotype1964	clonotype1964_consensus_4	Marrow	Marrow_cDNA_ACATACGAGAGTCGGT-1	NKG7_Th1
535	ACATACGAGAGTCGGT-11_contig_2	TRUE	473	TRB	TRBV9	None	TRBJ2-1	TRBC2	TRUE	TRUE	CASSVVGRDNEQFF	TGTGCCAGCAGCGTAGTGGGCCGTGACAATGAGCAGTTCTTC	19542	5	clonotype1964	clonotype1964_consensus_2	Marrow	Marrow_cDNA_ACATACGAGAGTCGGT-1	NKG7_Th1
536	ACATACGAGAGTCGGT-11_contig_3	TRUE	554	TRA	TRAV16	None	TRAJ57	TRAC	TRUE	TRUE	CALRLTQGGSEKLVF	TGTGCTCTAAGACTAACTCAGGGCGGATCTGAAAAGCTGGTCTTT	564	2	clonotype1964	clonotype1964_consensus_3	Marrow	Marrow_cDNA_ACATACGAGAGTCGGT-1	NKG7_Th1
537	ACATACGAGAGTCGGT-11_contig_4	TRUE	559	TRA	TRAV12-2	None	TRAJ48	TRAC	TRUE	TRUE	CAVMPPFISNFGNEKLTF	TGTGCCGTGATGCCCCCTTTTATATCTAACTTTGGAAATGAGAAATTAACCTTT	5800	4	clonotype1964	clonotype1964_consensus_1	Marrow	Marrow_cDNA_ACATACGAGAGTCGGT-1	NKG7_Th1
538	ACATACGAGAGTCGGT-11_contig_5	TRUE	672	TRB	TRBV5-6	None	TRBJ1-1	TRBC1	TRUE	FALSE	None	None	2510	4	clonotype1964	None	Marrow	Marrow_cDNA_ACATACGAGAGTCGGT-1	NKG7_Th1
539	ACATACGAGTCGATAA-11_contig_1	TRUE	506	TRA	TRAV17	None	TRAJ50	TRAC	TRUE	TRUE	CATDLKTSYDKVIF	TGTGCTACGGACTTGAAAACCTCCTACGACAAGGTGATATTT	2930	4	clonotype762	clonotype762_consensus_2	Marrow	Marrow_cDNA_ACATACGAGTCGATAA-1	GZMK_TEM
540	ACATACGAGTCGATAA-11_contig_2	TRUE	523	TRB	TRBV18	None	TRBJ1-6	TRBC1	TRUE	TRUE	CASSPTPSGNSPLHF	TGTGCCAGCTCACCTACTCCCTCGGGGAATTCACCCCTCCACTTT	4294	6	clonotype762	clonotype762_consensus_1	Marrow	Marrow_cDNA_ACATACGAGTCGATAA-1	GZMK_TEM
541	ACATACGAGTGTACTC-10_contig_1	TRUE	515	TRB	TRBV20-1	None	TRBJ1-2	TRBC1	TRUE	TRUE	CSASTDNYGYTF	TGCAGTGCTTCGACCGATAACTATGGCTACACCTTC	9316	4	clonotype1965	clonotype1965_consensus_2	Lymph.node	Lymph.node_cDNA_ACATACGAGTGTACTC-1	STMN1_TCM
542	ACATACGAGTGTACTC-10_contig_2	TRUE	466	TRA	TRAV10	None	TRAJ15	TRAC	TRUE	TRUE	CVVSLRAGTALIF	TGTGTGGTGAGCCTTAGAGCAGGAACTGCTCTGATCTTT	142	3	clonotype1965	clonotype1965_consensus_1	Lymph.node	Lymph.node_cDNA_ACATACGAGTGTACTC-1	STMN1_TCM
543	ACATACGCAAGCCTAT-4_contig_1	TRUE	499	TRB	TRBV7-2	None	TRBJ2-1	TRBC2	TRUE	TRUE	CASSLQAGANEQFF	TGTGCCAGCAGCTTACAAGCGGGAGCTAATGAGCAGTTCTTC	9812	6	clonotype26	clonotype26_consensus_2	Esophagus	Esophagus_cDNA_ACATACGCAAGCCTAT-1	NKG7_Th1
544	ACATACGCAAGCCTAT-4_contig_2	TRUE	510	TRA	TRAV16	None	TRAJ57	TRAC	TRUE	TRUE	CALRLTQGGSEKLVF	TGTGCTCTAAGACTAACTCAGGGCGGATCTGAAAAGCTGGTCTTT	1818	2	clonotype26	clonotype26_consensus_1	Esophagus	Esophagus_cDNA_ACATACGCAAGCCTAT-1	NKG7_Th1
545	ACATACGCAAGCCTAT-4_contig_3	TRUE	477	TRB	TRBV9	None	TRBJ1-5	TRBC1	TRUE	FALSE	CISVPASHRSNQPQHF	TGTATTTCTGTGCCAGCATCCCATCGGAGCAATCAGCCCCAGCATTTT	2848	2	clonotype26	None	Esophagus	Esophagus_cDNA_ACATACGCAAGCCTAT-1	NKG7_Th1
546	ACATACGTCAAAGACA-11_contig_1	TRUE	459	TRA	TRAV13-1	None	TRAJ9	TRAC	TRUE	TRUE	CAASNTGGFKTIF	TGTGCAGCAAGTAATACTGGAGGCTTCAAAACTATCTTT	7752	2	clonotype1975	clonotype1975_consensus_1	Marrow	Marrow_cDNA_ACATACGTCAAAGACA-1	LINC00861_TN
547	ACATACGTCAAAGACA-11_contig_2	TRUE	487	TRB	TRBV5-1	None	TRBJ2-1	TRBC2	TRUE	TRUE	CASSLWVAKDNEQFF	TGCGCCAGCAGCTTGTGGGTAGCTAAAGACAATGAGCAGTTCTTC	11648	6	clonotype1975	clonotype1975_consensus_2	Marrow	Marrow_cDNA_ACATACGTCAAAGACA-1	LINC00861_TN
548	ACATACGTCAAAGACA-11_contig_3	TRUE	746	TRA	TRAV8-3	None	TRAJ3	None	FALSE	FALSE	CAVTSKYSSASKIIF	TGTGCCGTGACCAGCAAGTACAGCAGTGCTTCCAAGATAATCTTT	146	1	clonotype1975	None	Marrow	Marrow_cDNA_ACATACGTCAAAGACA-1	LINC00861_TN
549	ACATACGTCAAAGACA-11_contig_4	TRUE	527	TRA	TRAV14/DV4	None	TRAJ9	TRAC	TRUE	FALSE	None	None	7110	2	clonotype1975	None	Marrow	Marrow_cDNA_ACATACGTCAAAGACA-1	LINC00861_TN
550	ACATACGTCAAGCCTA-19_contig_1	TRUE	502	TRB	TRBV7-2	None	TRBJ2-5	TRBC2	TRUE	TRUE	CASSLVGGEQETQYF	TGTGCCAGCAGCTTAGTAGGAGGGGAGCAAGAGACCCAGTACTTC	11502	12	clonotype1976	clonotype1976_consensus_3	Trachea	Trachea_cDNA_ACATACGTCAAGCCTA-1	TNF_TRM
551	ACATACGTCAAGCCTA-19_contig_2	TRUE	500	TRA	TRAV17	None	TRAJ24	TRAC	TRUE	TRUE	CATELARSWGKLQF	TGTGCTACAGAGCTAGCAAGGAGCTGGGGGAAATTGCAGTTT	4532	4	clonotype1976	clonotype1976_consensus_1	Trachea	Trachea_cDNA_ACATACGTCAAGCCTA-1	TNF_TRM
552	ACATACGTCAAGCCTA-19_contig_3	TRUE	508	TRA	TRAV23/DV6	None	TRAJ13	TRAC	TRUE	TRUE	CAAKITGYQKVTF	TGTGCAGCAAAAATAACGGGTTACCAGAAAGTTACCTTT	8254	5	clonotype1976	clonotype1976_consensus_2	Trachea	Trachea_cDNA_ACATACGTCAAGCCTA-1	TNF_TRM
553	ACATCAGAGAGTACAT-11_contig_1	TRUE	462	TRA	TRAV13-1	None	TRAJ44	TRAC	TRUE	TRUE	CAASKGGTASKLTF	TGTGCAGCAAGTAAAGGCGGCACTGCCAGTAAACTCACCTTT	14832	6	clonotype1981	clonotype1981_consensus_2	Marrow	Marrow_cDNA_ACATCAGAGAGTACAT-1	ITGB1_TN/CM
554	ACATCAGAGAGTACAT-11_contig_2	TRUE	535	TRB	TRBV6-2	None	TRBJ1-2	TRBC1	TRUE	TRUE	CASSDLGRAYNYGYTF	TGTGCCAGCAGTGACCTCGGGAGGGCCTACAACTATGGCTACACCTTC	13576	5	clonotype1981	clonotype1981_consensus_1	Marrow	Marrow_cDNA_ACATCAGAGAGTACAT-1	ITGB1_TN/CM
555	ACATCAGAGAGTACAT-11_contig_3	TRUE	441	TRB	None	None	TRBJ2-2P	TRBC2	FALSE	FALSE	None	None	9626	4	clonotype1981	None	Marrow	Marrow_cDNA_ACATCAGAGAGTACAT-1	ITGB1_TN/CM
556	ACATCAGAGGACAGCT-7_contig_1	TRUE	481	TRA	TRAV10	None	TRAJ15	TRAC	TRUE	TRUE	CVVSARQAGTALIF	TGTGTGGTGAGCGCCCGGCAGGCAGGAACTGCTCTGATCTTT	4002	2	clonotype1985	clonotype1985_consensus_1	Rectum	Rectum_cDNA_ACATCAGAGGACAGCT-1	KLF2_TCM
557	ACATCAGAGGACAGCT-7_contig_2	TRUE	564	TRB	TRBV19	None	TRBJ1-5	TRBC1	TRUE	TRUE	CASSQQGTNQPQHF	TGTGCCAGTAGTCAACAGGGTACCAATCAGCCCCAGCATTTT	2400	2	clonotype1985	clonotype1985_consensus_2	Rectum	Rectum_cDNA_ACATCAGAGGACAGCT-1	KLF2_TCM
558	ACATCAGCATGCCCGA-12_contig_1	TRUE	508	TRB	TRBV6-5	None	TRBJ2-1	TRBC2	TRUE	TRUE	CASSLRSGGSNNEQFF	TGTGCCAGCAGTCTACGGTCGGGAGGGTCTAACAATGAGCAGTTCTTC	7702	2	clonotype47	clonotype47_consensus_1	Muscle	Muscle_cDNA_ACATCAGCATGCCCGA-1	NKG7_Th1
559	ACATCAGCATGCCCGA-12_contig_2	TRUE	504	TRA	TRAV21	None	TRAJ52	TRAC	TRUE	TRUE	CAVSGGGTSYGKLTF	TGTGCTGTGAGCGGTGGTGGTACTAGCTATGGAAAGCTGACATTT	9242	2	clonotype47	clonotype47_consensus_2	Muscle	Muscle_cDNA_ACATCAGCATGCCCGA-1	NKG7_Th1
560	ACATCAGCATGCCTTC-3_contig_1	TRUE	469	TRB	TRBV29-1	None	TRBJ1-2	TRBC1	TRUE	TRUE	CSVEGGTGKDYGYTF	TGCAGCGTTGAAGGGGGGACAGGGAAGGACTATGGCTACACCTTC	10018	3	clonotype1990	clonotype1990_consensus_1	Blood	Blood_cDNA_ACATCAGCATGCCTTC-1	LINC00861_TN
561	ACATCAGCATGCCTTC-3_contig_2	TRUE	445	TRA	TRAV9-2	None	TRAJ9	TRAC	TRUE	TRUE	CALSAGGFKTIF	TGTGCTCTGAGCGCGGGAGGCTTCAAAACTATCTTT	23004	4	clonotype1990	clonotype1990_consensus_2	Blood	Blood_cDNA_ACATCAGCATGCCTTC-1	LINC00861_TN
562	ACATCAGTCTACTTAC-19_contig_1	TRUE	564	TRA	TRAV5	None	TRAJ48	TRAC	TRUE	TRUE	CAVLNFGNEKLTF	TGTGCAGTCCTTAACTTTGGAAATGAGAAATTAACCTTT	1164	3	clonotype45	clonotype45_consensus_1	Trachea	Trachea_cDNA_ACATCAGTCTACTTAC-1	NKG7_Th1
563	ACATCAGTCTACTTAC-19_contig_2	TRUE	758	TRB	TRBV5-1	None	TRBJ2-5	TRBC2	TRUE	TRUE	CASAGTGVLETQYF	TGCGCCAGTGCCGGGACAGGGGTTCTGGAGACCCAGTACTTC	3652	3	clonotype45	clonotype45_consensus_2	Trachea	Trachea_cDNA_ACATCAGTCTACTTAC-1	NKG7_Th1
564	ACATCAGTCTCTTATG-7_contig_1	TRUE	526	TRB	TRBV2	None	TRBJ1-5	TRBC1	TRUE	TRUE	CASSGRGDNQPQHF	TGTGCCAGCAGTGGTAGGGGCGACAATCAGCCCCAGCATTTT	1146	6	clonotype1996	clonotype1996_consensus_2	Rectum	Rectum_cDNA_ACATCAGTCTCTTATG-1	LMNA_TRM
565	ACATCAGTCTCTTATG-7_contig_2	TRUE	570	TRA	TRAV8-4	None	TRAJ37	TRAC	TRUE	TRUE	CAVSKNGNTGKLIF	TGTGCTGTGAGTAAGAATGGCAACACAGGCAAACTAATCTTT	582	1	clonotype1996	clonotype1996_consensus_1	Rectum	Rectum_cDNA_ACATCAGTCTCTTATG-1	LMNA_TRM
566	ACATGGTAGTTACCCA-2_contig_1	TRUE	555	TRB	TRBV30	None	TRBJ1-6	TRBC1	TRUE	TRUE	CAWKGQSNNSPLHF	TGTGCCTGGAAGGGGCAGTCAAATAATTCACCCCTCCACTTT	1918	4	clonotype2003	clonotype2003_consensus_1	Bladder	Bladder_cDNA_ACATGGTAGTTACCCA-1	TNF_TRM
567	ACATGGTAGTTACCCA-2_contig_2	TRUE	450	TRA	TRAV9-2	None	TRAJ49	TRAC	TRUE	TRUE	CALQTNTGNQFYF	TGTGCTCTCCAAACGAACACCGGTAACCAGTTCTATTTT	8610	4	clonotype2003	clonotype2003_consensus_2	Bladder	Bladder_cDNA_ACATGGTAGTTACCCA-1	TNF_TRM
568	ACATGGTGTCTAAACC-10_contig_1	TRUE	521	TRB	TRBV20-1	None	TRBJ2-6	TRBC2	TRUE	TRUE	CSAPPGGGANVLTF	TGCAGTGCTCCACCAGGGGGCGGGGCCAACGTCCTGACTTTC	7814	4	clonotype2009	clonotype2009_consensus_1	Lymph.node	Lymph.node_cDNA_ACATGGTGTCTAAACC-1	TNF_TRM
569	ACATGGTGTCTAAACC-10_contig_2	TRUE	467	TRA	TRAV9-2	None	TRAJ31	TRAC	TRUE	TRUE	CALIDNNARLMF	TGTGCTCTGATCGATAACAATGCCAGACTCATGTTT	3472	1	clonotype2009	clonotype2009_consensus_2	Lymph.node	Lymph.node_cDNA_ACATGGTGTCTAAACC-1	TNF_TRM
570	ACATGGTGTTCACCTC-3_contig_1	TRUE	499	TRB	TRBV9	None	TRBJ2-3	TRBC2	TRUE	TRUE	CASSVRTSGSDTQYF	TGTGCCAGCAGCGTCCGGACTAGCGGGAGTGATACGCAGTATTTT	31294	10	clonotype2012	clonotype2012_consensus_1	Blood	Blood_cDNA_ACATGGTGTTCACCTC-1	ITGB1_TN/CM
571	ACATGGTGTTCACCTC-3_contig_2	TRUE	532	TRA	TRAV29/DV5	None	TRAJ43	TRAC	TRUE	TRUE	CAASEVGDMRF	TGTGCAGCAAGCGAGGTAGGGGACATGCGCTTT	9280	3	clonotype2012	clonotype2012_consensus_2	Blood	Blood_cDNA_ACATGGTGTTCACCTC-1	ITGB1_TN/CM
572	ACATGGTGTTCACCTC-3_contig_3	TRUE	573	TRA	TRAV19	None	TRAJ53	TRAC	TRUE	FALSE	CALTL	TGTGCTCTGACCCTT	11472	3	clonotype2012	None	Blood	Blood_cDNA_ACATGGTGTTCACCTC-1	ITGB1_TN/CM
573	ACATGGTTCCTAGGGC-15_contig_1	TRUE	478	TRB	TRBV4-3	None	TRBJ2-7	TRBC2	TRUE	TRUE	CASSQEGPRGEQYF	TGCGCCAGCAGCCAAGAAGGGCCCCGTGGCGAGCAGTACTTC	13602	7	clonotype201	clonotype201_consensus_2	Small.intestine	Small.intestine_cDNA_ACATGGTTCCTAGGGC-1	RGS1_TRM
574	ACATGGTTCCTAGGGC-15_contig_2	TRUE	571	TRA	TRAV8-1	None	TRAJ44	TRAC	TRUE	TRUE	CALVSGTASKLTF	TGTGCCTTGGTAAGCGGCACTGCCAGTAAACTCACCTTT	8918	6	clonotype201	clonotype201_consensus_1	Small.intestine	Small.intestine_cDNA_ACATGGTTCCTAGGGC-1	RGS1_TRM
575	ACATGGTTCCTAGGGC-15_contig_3	TRUE	391	TRB	None	None	TRBJ1-5	TRBC1	FALSE	FALSE	None	None	9594	7	clonotype201	None	Small.intestine	Small.intestine_cDNA_ACATGGTTCCTAGGGC-1	RGS1_TRM
576	ACATGGTTCCTAGGGC-15_contig_4	TRUE	368	TRB	None	None	TRBJ2-1	TRBC2	FALSE	FALSE	None	None	2680	1	clonotype201	None	Small.intestine	Small.intestine_cDNA_ACATGGTTCCTAGGGC-1	RGS1_TRM
577	ACATGGTTCTTGTATC-7_contig_1	TRUE	499	TRB	TRBV7-2	None	TRBJ1-5	TRBC1	TRUE	TRUE	CASSKQGRNQPQHF	TGTGCCAGCAGCAAACAGGGGAGAAATCAGCCCCAGCATTTT	21180	14	clonotype2017	clonotype2017_consensus_1	Rectum	Rectum_cDNA_ACATGGTTCTTGTATC-1	LMNA_TRM
578	ACATGGTTCTTGTATC-7_contig_2	TRUE	650	TRA	TRAV8-2	None	TRAJ52	TRAC	TRUE	TRUE	CVVSDPAGGTSYGKLTF	TGTGTTGTGAGTGATCCCGCTGGTGGTACTAGCTATGGAAAGCTGACATTT	1588	1	clonotype2017	clonotype2017_consensus_2	Rectum	Rectum_cDNA_ACATGGTTCTTGTATC-1	LMNA_TRM
579	ACCAGTAAGAAGGACA-3_contig_1	TRUE	481	TRB	TRBV4-1	None	TRBJ2-7	TRBC2	TRUE	TRUE	CASSQDEQGAYEQYF	TGCGCCAGCAGCCAAGACGAACAGGGTGCCTACGAGCAGTACTTC	28764	6	clonotype2019	clonotype2019_consensus_2	Blood	Blood_cDNA_ACCAGTAAGAAGGACA-1	ITGB1_TN/CM
580	ACCAGTAAGAAGGACA-3_contig_2	TRUE	537	TRA	TRAV2	None	TRAJ37	TRAC	TRUE	TRUE	CAVEVSGNTGKLIF	TGTGCTGTGGAGGTCTCTGGCAACACAGGCAAACTAATCTTT	21228	2	clonotype2019	clonotype2019_consensus_1	Blood	Blood_cDNA_ACCAGTAAGAAGGACA-1	ITGB1_TN/CM
581	ACCAGTAGTCATCGGC-17_contig_1	TRUE	503	TRA	TRAV25	None	TRAJ36	TRAC	TRUE	TRUE	CAGDSGANNLFF	TGTGCAGGGGACAGTGGGGCAAACAACCTCTTCTTT	1952	3	clonotype2024	clonotype2024_consensus_2	Stomach	Stomach_cDNA_ACCAGTAGTCATCGGC-1	KLF2_TCM
582	ACCAGTAGTCATCGGC-17_contig_2	TRUE	520	TRB	TRBV6-2	None	TRBJ2-5	TRBC2	TRUE	TRUE	CASSYGETQYF	TGTGCCAGCAGTTACGGGGAGACCCAGTACTTC	4908	5	clonotype2024	clonotype2024_consensus_1	Stomach	Stomach_cDNA_ACCAGTAGTCATCGGC-1	KLF2_TCM
583	ACCAGTAGTCTTCGTC-1_contig_1	TRUE	549	TRB	TRBV30	None	TRBJ1-1	TRBC1	TRUE	TRUE	CAWDRANTEAFF	TGTGCCTGGGACAGGGCGAACACTGAAGCTTTCTTT	7832	4	clonotype2025	clonotype2025_consensus_2	Common.bile.duct	Common.bile.duct_cDNA_ACCAGTAGTCTTCGTC-1	TNF_TRM
584	ACCAGTAGTCTTCGTC-1_contig_2	TRUE	511	TRA	TRAV23/DV6	None	TRAJ37	TRAC	TRUE	TRUE	CAANPSSNTGKLIF	TGTGCAGCAAACCCCTCTAGCAACACAGGCAAACTAATCTTT	7604	2	clonotype2025	clonotype2025_consensus_1	Common.bile.duct	Common.bile.duct_cDNA_ACCAGTAGTCTTCGTC-1	TNF_TRM
585	ACCAGTATCGCACTCT-11_contig_1	TRUE	471	TRB	TRBV7-2	None	TRBJ1-1	TRBC1	TRUE	TRUE	CASTSPEAGTEAFF	TGTGCCAGCACCTCCCCGGAGGCCGGCACTGAAGCTTTCTTT	17354	7	clonotype2027	clonotype2027_consensus_2	Marrow	Marrow_cDNA_ACCAGTATCGCACTCT-1	ITGB1_TN/CM
586	ACCAGTATCGCACTCT-11_contig_2	TRUE	459	TRA	TRAV13-1	None	TRAJ4	TRAC	TRUE	TRUE	CAASRGGYNKLIF	TGTGCAGCAAGTAGGGGTGGCTACAATAAGCTGATTTTT	15318	4	clonotype2027	clonotype2027_consensus_1	Marrow	Marrow_cDNA_ACCAGTATCGCACTCT-1	ITGB1_TN/CM
587	ACCCACTAGAAACGCC-10_contig_1	TRUE	482	TRB	TRBV20-1	None	TRBJ2-5	TRBC2	TRUE	TRUE	CSARLDTRKTQYF	TGCAGTGCTAGATTGGACACAAGAAAGACCCAGTACTTC	5532	5	clonotype2028	clonotype2028_consensus_1	Lymph.node	Lymph.node_cDNA_ACCCACTAGAAACGCC-1	STMN1_TCM
588	ACCCACTAGAAACGCC-10_contig_2	TRUE	526	TRA	TRAV14/DV4	None	TRAJ54	TRAC	TRUE	TRUE	CAMREGIQGAQKLVF	TGTGCAATGAGAGAGGGAATTCAGGGAGCCCAGAAGCTGGTATTT	5344	2	clonotype2028	clonotype2028_consensus_2	Lymph.node	Lymph.node_cDNA_ACCCACTAGAAACGCC-1	STMN1_TCM
589	ACCCACTCATACAGCT-1_contig_1	TRUE	486	TRB	TRBV28	None	TRBJ2-1	TRBC2	TRUE	TRUE	CASSPQRGRAVNEQFF	TGTGCCAGCAGTCCCCAACGAGGGAGGGCCGTCAATGAGCAGTTCTTC	10372	5	clonotype2035	clonotype2035_consensus_1	Common.bile.duct	Common.bile.duct_cDNA_ACCCACTCATACAGCT-1	TNF_TRM
590	ACCCACTCATACAGCT-1_contig_2	TRUE	545	TRA	TRAV26-1	None	TRAJ49	TRAC	TRUE	TRUE	CIVRGSNTGNQFYF	TGCATCGTCAGAGGCTCGAACACCGGTAACCAGTTCTATTTT	3132	2	clonotype2035	clonotype2035_consensus_2	Common.bile.duct	Common.bile.duct_cDNA_ACCCACTCATACAGCT-1	TNF_TRM
591	ACCCACTGTCTTGCGG-19_contig_1	TRUE	618	TRA	TRAV41	None	TRAJ27	TRAC	TRUE	TRUE	CAVRNRDTNAGKSTF	TGTGCTGTCAGGAATCGGGACACCAATGCAGGCAAATCAACCTTT	366	3	clonotype2038	clonotype2038_consensus_1	Trachea	Trachea_cDNA_ACCCACTGTCTTGCGG-1	STMN1_TCM
592	ACCCACTGTCTTGCGG-19_contig_2	TRUE	479	TRB	TRBV27	None	TRBJ1-6	TRBC1	TRUE	TRUE	CASKGQGLGSPLHF	TGTGCCAGCAAGGGACAGGGGCTGGGTTCACCCCTCCACTTT	1280	3	clonotype2038	clonotype2038_consensus_2	Trachea	Trachea_cDNA_ACCCACTGTCTTGCGG-1	STMN1_TCM
593	ACCCACTGTGTGCCTG-10_contig_1	TRUE	735	TRB	TRBV11-2	None	TRBJ2-3	TRBC2	TRUE	TRUE	CASSLRTLGGDTQYF	TGTGCCAGCAGCTTACGAACACTCGGGGGAGATACGCAGTATTTT	7906	5	clonotype2040	clonotype2040_consensus_1	Lymph.node	Lymph.node_cDNA_ACCCACTGTGTGCCTG-1	STMN1_TCM
594	ACCCACTGTGTGCCTG-10_contig_2	TRUE	618	TRA	TRAV3	None	TRAJ21	TRAC	TRUE	TRUE	CAVRVEYNFNKFYF	TGTGCTGTGAGAGTCGAATACAACTTCAACAAATTTTACTTT	2430	2	clonotype2040	clonotype2040_consensus_2	Lymph.node	Lymph.node_cDNA_ACCCACTGTGTGCCTG-1	STMN1_TCM
595	ACCCACTTCAACTCTT-17_contig_1	TRUE	500	TRB	TRBV24-1	None	TRBJ2-2	TRBC2	TRUE	TRUE	CATSDSGTSGRAYTGELFF	TGTGCCACCAGTGATTCCGGGACTAGCGGGAGGGCTTACACCGGGGAGCTGTTTTTT	3044	4	clonotype2042	clonotype2042_consensus_1	Stomach	Stomach_cDNA_ACCCACTTCAACTCTT-1	CTLA4_Treg
596	ACCCACTTCAACTCTT-17_contig_2	TRUE	457	TRA	TRAV2	None	TRAJ10	TRAC	TRUE	TRUE	CAVFILTGGGNKLTF	TGTGCTGTCTTTATACTCACGGGAGGAGGAAACAAACTCACCTTT	2142	4	clonotype2042	clonotype2042_consensus_2	Stomach	Stomach_cDNA_ACCCACTTCAACTCTT-1	CTLA4_Treg
597	ACCCACTTCAACTCTT-17_contig_3	TRUE	527	TRA	TRAV14/DV4	None	TRAJ9	TRAC	TRUE	FALSE	None	None	224	2	clonotype2042	None	Stomach	Stomach_cDNA_ACCCACTTCAACTCTT-1	CTLA4_Treg
598	ACCCACTTCCCTCTTT-7_contig_1	TRUE	456	TRA	TRAV13-1	None	TRAJ20	TRAC	TRUE	TRUE	CAARINDYKLSF	TGTGCAGCAAGGATAAACGACTACAAGCTCAGCTTT	1460	1	clonotype2044	clonotype2044_consensus_2	Rectum	Rectum_cDNA_ACCCACTTCCCTCTTT-1	KLF2_TCM
599	ACCCACTTCCCTCTTT-7_contig_2	TRUE	483	TRB	TRBV5-1	None	TRBJ2-1	TRBC2	TRUE	TRUE	CASSSRTGGANEQFF	TGCGCCAGCAGCTCCCGGACAGGGGGTGCGAATGAGCAGTTCTTC	8126	7	clonotype2044	clonotype2044_consensus_1	Rectum	Rectum_cDNA_ACCCACTTCCCTCTTT-1	KLF2_TCM
600	ACCCACTTCCCTCTTT-7_contig_3	TRUE	419	TRB	None	None	TRBJ1-5	TRBC1	FALSE	FALSE	None	None	930	1	clonotype2044	None	Rectum	Rectum_cDNA_ACCCACTTCCCTCTTT-1	KLF2_TCM
601	ACCCACTTCGTTTATC-17_contig_1	TRUE	501	TRA	TRAV9-2	None	TRAJ39	TRAC	TRUE	TRUE	CALSDARGNAGNMLTF	TGTGCTCTGAGTGATGCCCGGGGTAATGCAGGCAACATGCTCACCTTT	1112	3	clonotype2047	clonotype2047_consensus_2	Stomach	Stomach_cDNA_ACCCACTTCGTTTATC-1	CTLA4_Treg
602	ACCCACTTCGTTTATC-17_contig_2	TRUE	480	TRB	TRBV5-1	None	TRBJ1-2	TRBC1	TRUE	TRUE	CASSSTGGDYGYTF	TGCGCCAGCAGCTCAACAGGGGGTGACTATGGCTACACCTTC	16882	18	clonotype2047	clonotype2047_consensus_1	Stomach	Stomach_cDNA_ACCCACTTCGTTTATC-1	CTLA4_Treg
603	ACCCACTTCGTTTATC-17_contig_3	TRUE	510	TRA	TRAV13-2	None	TRAJ45	TRAC	TRUE	FALSE	None	None	1808	2	clonotype2047	None	Stomach	Stomach_cDNA_ACCCACTTCGTTTATC-1	CTLA4_Treg
604	ACCGTAAAGATCTGAA-17_contig_1	TRUE	645	TRA	TRAV8-6	None	TRAJ58	TRAC	TRUE	TRUE	CAVSVVASGSRLTF	TGTGCTGTGAGTGTCGTCGCCAGTGGCTCTAGGTTGACCTTT	594	2	clonotype776	clonotype776_consensus_2	Stomach	Stomach_cDNA_ACCGTAAAGATCTGAA-1	LMNA_TRM
605	ACCGTAAAGATCTGAA-17_contig_2	TRUE	501	TRB	TRBV7-9	None	TRBJ1-2	TRBC1	TRUE	TRUE	CASSSGRPYGYTF	TGTGCCAGCAGCTCGGGACGGCCCTATGGCTACACCTTC	18612	12	clonotype776	clonotype776_consensus_1	Stomach	Stomach_cDNA_ACCGTAAAGATCTGAA-1	LMNA_TRM
606	ACCGTAAAGCATGGCA-17_contig_1	TRUE	521	TRB	TRBV6-2	None	TRBJ2-7	TRBC2	TRUE	TRUE	CASSYGTSGSRYEQYF	TGTGCCAGCAGTTACGGGACTAGCGGGAGTCGGTACGAGCAGTACTTC	6472	7	clonotype2049	clonotype2049_consensus_1	Stomach	Stomach_cDNA_ACCGTAAAGCATGGCA-1	CTLA4_Treg
607	ACCGTAAAGCATGGCA-17_contig_2	TRUE	451	TRA	TRAV2	None	TRAJ32	TRAC	TRUE	TRUE	CAVDGGATNKLIF	TGTGCTGTGGACGGTGGTGCTACAAACAAGCTCATCTTT	2538	1	clonotype2049	clonotype2049_consensus_2	Stomach	Stomach_cDNA_ACCGTAAAGCATGGCA-1	CTLA4_Treg
608	ACCGTAAAGTTACGGG-3_contig_1	TRUE	499	TRB	TRBV7-2	None	TRBJ2-7	TRBC2	TRUE	TRUE	CASSHRGDGYEQYF	TGTGCCAGCAGCCACCGAGGAGACGGCTACGAGCAGTACTTC	61144	8	clonotype2051	clonotype2051_consensus_1	Blood	Blood_cDNA_ACCGTAAAGTTACGGG-1	ITGB1_TN/CM
609	ACCGTAAAGTTACGGG-3_contig_2	TRUE	493	TRA	TRAV1-1	None	TRAJ27	TRAC	TRUE	TRUE	CAVRDNTNAGKSTF	TGCGCTGTGAGGGATAACACCAATGCAGGCAAATCAACCTTT	13492	8	clonotype2051	clonotype2051_consensus_2	Blood	Blood_cDNA_ACCGTAAAGTTACGGG-1	ITGB1_TN/CM
610	ACCGTAACACGAAAGC-10_contig_1	TRUE	476	TRB	TRBV10-3	None	TRBJ1-2	TRBC1	TRUE	TRUE	CAISEAEDRSVGYTF	TGTGCCATCAGTGAGGCCGAAGACAGGTCAGTAGGCTACACCTTC	6718	3	clonotype2055	clonotype2055_consensus_2	Lymph.node	Lymph.node_cDNA_ACCGTAACACGAAAGC-1	TNF_TRM
611	ACCGTAACACGAAAGC-10_contig_2	TRUE	492	TRA	TRAV13-2	None	TRAJ26	TRAC	TRUE	TRUE	CEKYGQNFVF	TGTGAGAAGTATGGTCAGAATTTTGTCTTT	4412	3	clonotype2055	clonotype2055_consensus_1	Lymph.node	Lymph.node_cDNA_ACCGTAACACGAAAGC-1	TNF_TRM
612	ACCGTAACACGAAAGC-10_contig_3	TRUE	396	TRB	None	None	TRBJ2-1	TRBC2	FALSE	FALSE	None	None	6826	2	clonotype2055	None	Lymph.node	Lymph.node_cDNA_ACCGTAACACGAAAGC-1	TNF_TRM
613	ACCGTAATCAACACTG-19_contig_1	TRUE	489	TRB	TRBV25-1	None	TRBJ2-3	TRBC2	TRUE	TRUE	CASSEGQGSTDTQYF	TGTGCCAGCAGTGAAGGACAGGGCAGCACAGATACGCAGTATTTT	1016	2	clonotype2061	clonotype2061_consensus_2	Trachea	Trachea_cDNA_ACCGTAATCAACACTG-1	RGS1_TRM
614	ACCGTAATCAACACTG-19_contig_2	TRUE	621	TRA	TRAV3	None	TRAJ28	TRAC	TRUE	TRUE	CAVSRTGAGSYQLTF	TGTGCTGTGAGCCGAACTGGGGCTGGGAGTTACCAACTCACTTTC	3074	5	clonotype2061	clonotype2061_consensus_1	Trachea	Trachea_cDNA_ACCGTAATCAACACTG-1	RGS1_TRM
615	ACCGTAATCGAGCCCA-16_contig_1	TRUE	494	TRB	TRBV7-6	None	TRBJ2-1	TRBC2	TRUE	TRUE	CASSWQSYNEQFF	TGTGCCAGCAGCTGGCAATCCTACAATGAGCAGTTCTTC	9508	4	clonotype2064	clonotype2064_consensus_2	Spleen	Spleen_cDNA_ACCGTAATCGAGCCCA-1	TNF_TRM
616	ACCGTAATCGAGCCCA-16_contig_2	TRUE	479	TRA	TRAV21	None	TRAJ20	TRAC	TRUE	TRUE	CAVLNDYKLSF	TGTGCTGTGCTGAACGACTACAAGCTCAGCTTT	17304	6	clonotype2064	clonotype2064_consensus_1	Spleen	Spleen_cDNA_ACCGTAATCGAGCCCA-1	TNF_TRM
617	ACCGTAATCTGATACG-8_contig_1	TRUE	510	TRB	TRBV18	None	TRBJ2-7	TRBC2	TRUE	TRUE	CASSPTPYEQYF	TGTGCCAGCTCACCGACTCCCTACGAGCAGTACTTC	15828	2	clonotype2065	clonotype2065_consensus_1	Liver	Liver_cDNA_ACCGTAATCTGATACG-1	MT1E_TRM
618	ACCGTAATCTGATACG-8_contig_2	TRUE	511	TRA	TRAV23/DV6	None	TRAJ57	TRAC	TRUE	TRUE	CAARKEGGSEKLVF	TGTGCAGCAAGGAAGGAGGGCGGATCTGAAAAGCTGGTCTTT	13846	5	clonotype2065	clonotype2065_consensus_2	Liver	Liver_cDNA_ACCGTAATCTGATACG-1	MT1E_TRM
619	ACCGTAATCTGATACG-8_contig_3	TRUE	302	TRB	None	None	TRBJ2-1	TRBC2	FALSE	FALSE	None	None	2828	10	clonotype2065	None	Liver	Liver_cDNA_ACCGTAATCTGATACG-1	MT1E_TRM
620	ACCGTAATCTGATACG-8_contig_4	TRUE	484	TRA	TRAV39	None	TRAJ30	None	TRUE	FALSE	CMTSLPPTSVPWTMNRDDKIIF	TGCATGACCTCTCTGCCACCTACTTCTGTGCCGTGGACAATGAACAGAGATGACAAGATCATCTTT	94	1	clonotype2065	None	Liver	Liver_cDNA_ACCGTAATCTGATACG-1	MT1E_TRM
621	ACCTTTACATCCCACT-10_contig_1	TRUE	548	TRA	TRAV29/DV5	None	TRAJ42	TRAC	TRUE	TRUE	CAASAEGYGGSQGNLIF	TGTGCAGCAAGCGCGGAGGGGTATGGAGGAAGCCAAGGAAATCTCATCTTT	7328	5	clonotype2073	clonotype2073_consensus_2	Lymph.node	Lymph.node_cDNA_ACCTTTACATCCCACT-1	TNF_TRM
622	ACCTTTACATCCCACT-10_contig_2	TRUE	536	TRB	TRBV18	None	TRBJ2-3	TRBC2	TRUE	TRUE	CASSRFDRSTDTQYF	TGTGCCAGCTCCCGGTTCGACAGAAGCACAGATACGCAGTATTTT	15554	9	clonotype2073	clonotype2073_consensus_1	Lymph.node	Lymph.node_cDNA_ACCTTTACATCCCACT-1	TNF_TRM
623	ACCTTTAGTAAGGATT-16_contig_1	TRUE	462	TRA	TRAV13-1	None	TRAJ29	TRAC	TRUE	TRUE	CAATYNSGNTPLVF	TGTGCAGCAACTTATAATTCAGGAAACACACCTCTTGTCTTT	3000	3	clonotype2074	clonotype2074_consensus_1	Spleen	Spleen_cDNA_ACCTTTAGTAAGGATT-1	KLF2_TCM
624	ACCTTTAGTAAGGATT-16_contig_2	TRUE	473	TRB	TRBV10-3	None	TRBJ1-2	TRBC1	TRUE	TRUE	CAISAQGAYYGYTF	TGTGCCATCAGCGCTCAGGGGGCTTACTATGGCTACACCTTC	10950	6	clonotype2074	clonotype2074_consensus_2	Spleen	Spleen_cDNA_ACCTTTAGTAAGGATT-1	KLF2_TCM
625	ACCTTTAGTCTTGCGG-11_contig_1	TRUE	533	TRA	TRAV27	None	TRAJ52	TRAC	TRUE	TRUE	CAGNAGGTSYGKLTF	TGTGCGGGAAATGCTGGTGGTACTAGCTATGGAAAGCTGACATTT	11474	8	clonotype2077	clonotype2077_consensus_2	Marrow	Marrow_cDNA_ACCTTTAGTCTTGCGG-1	ITGB1_TN/CM
626	ACCTTTAGTCTTGCGG-11_contig_2	TRUE	502	TRB	TRBV3-1	None	TRBJ1-6	TRBC1	TRUE	TRUE	CASRQTGGRYNSPLHF	TGTGCCAGCAGACAGACAGGGGGCCGGTATAATTCACCCCTCCACTTT	3252	2	clonotype2077	clonotype2077_consensus_1	Marrow	Marrow_cDNA_ACCTTTAGTCTTGCGG-1	ITGB1_TN/CM
627	ACCTTTAGTGAGGGAG-11_contig_1	TRUE	518	TRB	TRBV20-1	None	TRBJ2-7	TRBC2	TRUE	TRUE	CSARHGSSYEQYF	TGCAGTGCTAGACACGGGAGCTCCTACGAGCAGTACTTC	18348	10	clonotype2078	clonotype2078_consensus_1	Marrow	Marrow_cDNA_ACCTTTAGTGAGGGAG-1	LINC00861_TN
628	ACCTTTAGTGAGGGAG-11_contig_2	TRUE	484	TRA	TRAV35	None	TRAJ52	TRAC	TRUE	TRUE	CAGQSWGGYAGGTSYGKLTF	TGTGCTGGGCAGTCATGGGGGGGATATGCTGGTGGTACTAGCTATGGAAAGCTGACATTT	950	4	clonotype2078	clonotype2078_consensus_2	Marrow	Marrow_cDNA_ACCTTTAGTGAGGGAG-1	LINC00861_TN
629	ACCTTTAGTGAGGGAG-11_contig_3	TRUE	682	TRA	TRAV14/DV4	None	TRAJ52	TRAC	TRUE	FALSE	CKVGGTSYGKLTF	TGCAAAGTAGGTGGTACTAGCTATGGAAAGCTGACATTT	114	1	clonotype2078	None	Marrow	Marrow_cDNA_ACCTTTAGTGAGGGAG-1	LINC00861_TN
630	ACCTTTAGTTGAACTC-2_contig_1	TRUE	499	TRB	TRBV7-2	None	TRBJ2-1	TRBC2	TRUE	TRUE	CASSLQAGANEQFF	TGTGCCAGCAGCTTACAAGCGGGAGCTAATGAGCAGTTCTTC	10764	5	clonotype26	clonotype26_consensus_2	Bladder	Bladder_cDNA_ACCTTTAGTTGAACTC-1	NKG7_Th1
631	ACCTTTAGTTGAACTC-2_contig_2	TRUE	543	TRA	TRAV16	None	TRAJ57	TRAC	TRUE	TRUE	CALRLTQGGSEKLVF	TGTGCTCTAAGACTAACTCAGGGCGGATCTGAAAAGCTGGTCTTT	2212	1	clonotype26	clonotype26_consensus_1	Bladder	Bladder_cDNA_ACCTTTAGTTGAACTC-1	NKG7_Th1
632	ACCTTTATCAGATAAG-3_contig_1	TRUE	518	TRB	TRBV20-1	None	TRBJ1-2	TRBC1	TRUE	TRUE	CSASWTGAYGYTF	TGCAGTGCTAGCTGGACAGGGGCCTATGGCTACACCTTC	34852	13	clonotype2081	clonotype2081_consensus_2	Blood	Blood_cDNA_ACCTTTATCAGATAAG-1	LINC00861_TN
633	ACCTTTATCAGATAAG-3_contig_2	TRUE	456	TRA	TRAV13-1	None	TRAJ39	TRAC	TRUE	TRUE	CAASQAGNMLTF	TGTGCAGCAAGTCAAGCAGGCAACATGCTCACCTTT	1224	3	clonotype2081	clonotype2081_consensus_1	Blood	Blood_cDNA_ACCTTTATCAGATAAG-1	LINC00861_TN
634	ACCTTTATCCTTTCTC-16_contig_1	TRUE	556	TRA	TRAV12-1	None	TRAJ32	TRAC	TRUE	TRUE	CVGIFGGATNKLIF	TGTGTGGGGATATTTGGTGGTGCTACAAACAAGCTCATCTTT	4552	2	clonotype2082	clonotype2082_consensus_1	Spleen	Spleen_cDNA_ACCTTTATCCTTTCTC-1	KLF2_TCM
635	ACCTTTATCCTTTCTC-16_contig_2	TRUE	507	TRB	TRBV12-4	None	TRBJ2-3	TRBC2	TRUE	TRUE	CASSLGGRGSDTQYF	TGTGCCAGCAGTTTGGGCGGGAGGGGCTCAGATACGCAGTATTTT	10242	3	clonotype2082	clonotype2082_consensus_2	Spleen	Spleen_cDNA_ACCTTTATCCTTTCTC-1	KLF2_TCM
636	ACCTTTATCCTTTCTC-16_contig_3	TRUE	326	TRB	TRBV6-4	None	None	TRBC2	FALSE	FALSE	None	None	418	2	clonotype2082	None	Spleen	Spleen_cDNA_ACCTTTATCCTTTCTC-1	KLF2_TCM
637	ACGAGCCCATGATCCA-10_contig_1	TRUE	518	TRB	TRBV20-1	None	TRBJ2-2	TRBC2	TRUE	TRUE	CSARTENTGELFF	TGCAGTGCCCGGACGGAGAACACCGGGGAGCTGTTTTTT	11170	6	clonotype2095	clonotype2095_consensus_1	Lymph.node	Lymph.node_cDNA_ACGAGCCCATGATCCA-1	STMN1_TCM
638	ACGAGCCCATGATCCA-10_contig_2	TRUE	479	TRA	TRAV24	None	TRAJ35	TRAC	TRUE	TRUE	CALIGFGNVLHC	TGTGCCTTGATAGGCTTTGGGAATGTGCTGCATTGC	3196	1	clonotype2095	clonotype2095_consensus_2	Lymph.node	Lymph.node_cDNA_ACGAGCCCATGATCCA-1	STMN1_TCM
639	ACGAGCCGTGCGATAG-11_contig_1	TRUE	503	TRB	TRBV10-2	None	TRBJ2-1	TRBC2	TRUE	TRUE	CASSEGLAEYNEQFF	TGCGCCAGCAGTGAAGGACTAGCGGAGTACAATGAGCAGTTCTTC	17000	8	clonotype2099	clonotype2099_consensus_2	Marrow	Marrow_cDNA_ACGAGCCGTGCGATAG-1	GZMK_TEM
640	ACGAGCCGTGCGATAG-11_contig_2	TRUE	515	TRA	TRAV13-2	None	TRAJ34	TRAC	TRUE	TRUE	CAEKTPHHNTDKLIF	TGTGCAGAGAAAACCCCACACCATAACACCGACAAGCTCATCTTT	19500	6	clonotype2099	clonotype2099_consensus_1	Marrow	Marrow_cDNA_ACGAGCCGTGCGATAG-1	GZMK_TEM
641	ACGAGCCGTGCGATAG-11_contig_3	TRUE	531	TRA	TRAV19	None	TRAJ20	None	TRUE	FALSE	CSEVNDYKLSF	TGCTCTGAAGTCAACGACTACAAGCTCAGCTTT	4328	1	clonotype2099	None	Marrow	Marrow_cDNA_ACGAGCCGTGCGATAG-1	GZMK_TEM
642	ACGAGCCTCAAGGCTT-11_contig_1	TRUE	499	TRB	TRBV7-2	None	TRBJ2-7	TRBC2	TRUE	TRUE	CASSRREGGYEQYF	TGTGCCAGCAGCCGTAGGGAGGGAGGGTACGAGCAGTACTTC	4108	1	clonotype2101	clonotype2101_consensus_2	Marrow	Marrow_cDNA_ACGAGCCTCAAGGCTT-1	LINC00861_TN
643	ACGAGCCTCAAGGCTT-11_contig_2	TRUE	508	TRA	TRAV6	None	TRAJ9	TRAC	TRUE	TRUE	CALLIAGGFKTIF	TGTGCTCTTTTAATAGCTGGAGGCTTCAAAACTATCTTT	8314	3	clonotype2101	clonotype2101_consensus_1	Marrow	Marrow_cDNA_ACGAGCCTCAAGGCTT-1	LINC00861_TN
644	ACGAGGACAACCGCCA-19_contig_1	TRUE	488	TRB	TRBV20-1	None	TRBJ2-3	TRBC2	TRUE	TRUE	CSARDAGEIADTQYF	TGCAGTGCTAGAGATGCAGGGGAGATCGCAGATACGCAGTATTTT	4082	3	clonotype2111	clonotype2111_consensus_1	Trachea	Trachea_cDNA_ACGAGGACAACCGCCA-1	KLF2_TCM
645	ACGAGGACAACCGCCA-19_contig_2	TRUE	511	TRA	TRAV29/DV5	None	TRAJ11	TRAC	TRUE	TRUE	CAAPAGESGYSTLTF	TGTGCAGCCCCGGCGGGTGAATCAGGATACAGCACCCTCACCTTT	1048	1	clonotype2111	clonotype2111_consensus_2	Trachea	Trachea_cDNA_ACGAGGACAACCGCCA-1	KLF2_TCM
646	ACGAGGACAACCGCCA-19_contig_3	TRUE	520	TRB	TRBV7-3	None	TRBJ2-2	TRBC2	TRUE	FALSE	None	None	910	1	clonotype2111	None	Trachea	Trachea_cDNA_ACGAGGACAACCGCCA-1	KLF2_TCM
647	ACGAGGAGTAGAGCTG-10_contig_1	TRUE	451	TRA	TRAV9-2	None	TRAJ49	TRAC	TRUE	TRUE	CALTQRGTGNQFYF	TGTGCTCTGACCCAAAGAGGGACCGGTAACCAGTTCTATTTT	5040	2	clonotype2116	clonotype2116_consensus_1	Lymph.node	Lymph.node_cDNA_ACGAGGAGTAGAGCTG-1	STMN1_TCM
648	ACGAGGAGTAGAGCTG-10_contig_2	TRUE	498	TRB	TRBV20-1	None	TRBJ1-5	TRBC1	TRUE	TRUE	CSAQGSSSNQPQHF	TGCAGTGCTCAGGGGTCCAGTAGCAATCAGCCCCAGCATTTT	8986	5	clonotype2116	clonotype2116_consensus_2	Lymph.node	Lymph.node_cDNA_ACGAGGAGTAGAGCTG-1	STMN1_TCM
649	ACGAGGAGTCAGATAA-10_contig_1	TRUE	511	TRB	TRBV14	None	TRBJ2-3	TRBC2	TRUE	TRUE	CASSQDVGTDTQYF	TGTGCCAGCAGCCAAGATGTGGGGACAGATACGCAGTATTTT	5810	3	clonotype2117	clonotype2117_consensus_1	Lymph.node	Lymph.node_cDNA_ACGAGGAGTCAGATAA-1	STMN1_TCM
650	ACGAGGAGTCAGATAA-10_contig_2	TRUE	517	TRA	TRAV16	None	TRAJ36	TRAC	TRUE	TRUE	CALLTGANNLFF	TGTGCTCTCCTAACTGGGGCAAACAACCTCTTCTTT	1538	2	clonotype2117	clonotype2117_consensus_2	Lymph.node	Lymph.node_cDNA_ACGAGGAGTCAGATAA-1	STMN1_TCM
651	ACGAGGAGTCAGATAA-10_contig_3	TRUE	301	TRB	None	None	TRBJ2-7	TRBC2	FALSE	FALSE	None	None	1150	3	clonotype2117	None	Lymph.node	Lymph.node_cDNA_ACGAGGAGTCAGATAA-1	STMN1_TCM
652	ACGAGGATCCCTAATT-11_contig_1	TRUE	561	TRA	TRAV8-4	None	TRAJ31	TRAC	TRUE	TRUE	CAVRRNARLMF	TGTGCTGTGAGGCGCAATGCCAGACTCATGTTT	826	1	clonotype2121	clonotype2121_consensus_1	Marrow	Marrow_cDNA_ACGAGGATCCCTAATT-1	GZMK_TEM
653	ACGAGGATCCCTAATT-11_contig_2	TRUE	474	TRB	TRBV5-5	None	TRBJ2-3	TRBC2	TRUE	TRUE	CASSLAYPGTGVGTDTQYF	TGTGCCAGCAGCTTGGCCTATCCCGGGACAGGGGTTGGCACAGATACGCAGTATTTT	4726	2	clonotype2121	clonotype2121_consensus_2	Marrow	Marrow_cDNA_ACGAGGATCCCTAATT-1	GZMK_TEM
654	ACGAGGATCCCTAATT-11_contig_3	TRUE	316	TRB	TRBV2	None	TRBJ1-1	TRBC1	TRUE	FALSE	None	None	260	2	clonotype2121	None	Marrow	Marrow_cDNA_ACGAGGATCCCTAATT-1	GZMK_TEM
655	ACGAGGATCCCTAATT-11_contig_4	TRUE	373	TRB	None	None	TRBJ1-6	TRBC1	FALSE	FALSE	None	None	2360	1	clonotype2121	None	Marrow	Marrow_cDNA_ACGAGGATCCCTAATT-1	GZMK_TEM
656	ACGAGGATCCTTCAAT-11_contig_1	TRUE	489	TRB	TRBV20-1	None	TRBJ1-5	TRBC1	TRUE	TRUE	CSAGGVINQPQHF	TGCAGTGCGGGGGGGGTAATCAATCAGCCCCAGCATTTT	17382	9	clonotype2122	clonotype2122_consensus_2	Marrow	Marrow_cDNA_ACGAGGATCCTTCAAT-1	ITGB1_TN/CM
657	ACGAGGATCCTTCAAT-11_contig_2	TRUE	494	TRA	TRAV38-2/DV8	None	TRAJ57	TRAC	TRUE	TRUE	CAYRSAGGSEKLVF	TGTGCTTATAGGAGCGCGGGCGGATCTGAAAAGCTGGTCTTT	8864	6	clonotype2122	clonotype2122_consensus_1	Marrow	Marrow_cDNA_ACGAGGATCCTTCAAT-1	ITGB1_TN/CM
658	ACGAGGATCGCCTGAG-17_contig_1	TRUE	569	TRA	TRAV22	None	TRAJ18	TRAC	TRUE	TRUE	CAVADRGSTLGRLYF	TGTGCTGTGGCCGACAGAGGCTCAACCCTGGGGAGGCTATACTTT	1342	1	clonotype2123	clonotype2123_consensus_1	Stomach	Stomach_cDNA_ACGAGGATCGCCTGAG-1	KLF2_TCM
659	ACGAGGATCGCCTGAG-17_contig_2	TRUE	502	TRB	TRBV7-2	None	TRBJ2-1	TRBC2	TRUE	TRUE	CASSYPGTGNNEQFF	TGTGCCAGCAGCTACCCCGGGACAGGGAACAATGAGCAGTTCTTC	12892	14	clonotype2123	clonotype2123_consensus_2	Stomach	Stomach_cDNA_ACGAGGATCGCCTGAG-1	KLF2_TCM
660	ACGATACGTTGGGACA-16_contig_1	TRUE	518	TRA	TRAV27	None	TRAJ24	TRAC	TRUE	TRUE	CAGLTTDSWGKLQF	TGTGCAGGGTTGACAACTGACAGCTGGGGGAAATTGCAGTTT	8754	3	clonotype2136	clonotype2136_consensus_1	Spleen	Spleen_cDNA_ACGATACGTTGGGACA-1	KLF2_TCM
661	ACGATACGTTGGGACA-16_contig_2	TRUE	509	TRB	TRBV6-1	None	TRBJ2-3	TRBC2	TRUE	TRUE	CATLGSGRATDTQYF	TGTGCCACCCTGGGGTCCGGGAGGGCCACAGATACGCAGTATTTT	6442	3	clonotype2136	clonotype2136_consensus_2	Spleen	Spleen_cDNA_ACGATACGTTGGGACA-1	KLF2_TCM
662	ACGATGTAGAAGGTTT-10_contig_1	TRUE	570	TRA	TRAV8-4	None	TRAJ49	TRAC	TRUE	TRUE	CAVNLPNTGNQFYF	TGTGCTGTGAACTTGCCGAACACCGGTAACCAGTTCTATTTT	8204	6	clonotype2141	clonotype2141_consensus_1	Lymph.node	Lymph.node_cDNA_ACGATGTAGAAGGTTT-1	STMN1_TCM
663	ACGATGTAGAAGGTTT-10_contig_2	TRUE	510	TRB	TRBV6-5	None	TRBJ2-7	TRBC2	TRUE	TRUE	CASSYSSAQKTSGRSNEQYF	TGTGCCAGCAGTTACTCATCCGCGCAAAAAACTAGCGGGAGAAGTAACGAGCAGTACTTC	5926	3	clonotype2141	clonotype2141_consensus_2	Lymph.node	Lymph.node_cDNA_ACGATGTAGAAGGTTT-1	STMN1_TCM
664	ACGATGTAGTTGCAGG-10_contig_1	TRUE	547	TRA	TRAV29/DV5	None	TRAJ18	TRAC	TRUE	TRUE	CAALADRGSTLGRLYF	TGTGCAGCTCTGGCCGACAGAGGCTCAACCCTGGGGAGGCTATACTTT	4572	2	clonotype2146	clonotype2146_consensus_2	Lymph.node	Lymph.node_cDNA_ACGATGTAGTTGCAGG-1	STMN1_TCM
665	ACGATGTAGTTGCAGG-10_contig_2	TRUE	544	TRB	TRBV5-5	None	TRBJ2-1	TRBC2	TRUE	TRUE	CASSLAGGPRNEQFF	TGTGCCAGCAGCTTAGCGGGAGGGCCGAGGAATGAGCAGTTCTTC	5014	2	clonotype2146	clonotype2146_consensus_1	Lymph.node	Lymph.node_cDNA_ACGATGTAGTTGCAGG-1	STMN1_TCM
666	ACGATGTCAAAGAATC-12_contig_1	TRUE	471	TRB	TRBV7-2	None	TRBJ2-1	TRBC2	TRUE	TRUE	CASSLQAGANEQFF	TGTGCCAGCAGCTTACAAGCGGGAGCTAATGAGCAGTTCTTC	9492	5	clonotype26	clonotype26_consensus_2	Muscle	Muscle_cDNA_ACGATGTCAAAGAATC-1	NKG7_Th1
667	ACGATGTCAAAGAATC-12_contig_2	TRUE	596	TRA	TRAV16	None	TRAJ57	TRAC	TRUE	TRUE	CALRLTQGGSEKLVF	TGTGCTCTAAGACTAACTCAGGGCGGATCTGAAAAGCTGGTCTTT	4054	2	clonotype26	clonotype26_consensus_1	Muscle	Muscle_cDNA_ACGATGTCAAAGAATC-1	NKG7_Th1
668	ACGATGTCAAAGAATC-12_contig_3	TRUE	409	TRA	TRAV12-2	None	TRAJ48	None	TRUE	FALSE	CAVMPPFISNFGNEKLTF	TGTGCCGTGATGCCCCCTTTTATATCTAACTTTGGAAATGAGAAATTAACCTTT	1302	1	clonotype26	None	Muscle	Muscle_cDNA_ACGATGTCAAAGAATC-1	NKG7_Th1
669	ACGATGTCAAGTTAAG-1_contig_1	TRUE	495	TRB	TRBV6-1	None	TRBJ1-1	TRBC1	TRUE	TRUE	CASSLGALGSEAFF	TGTGCCAGCAGTCTGGGGGCCCTAGGGTCTGAAGCTTTCTTT	4142	3	clonotype2147	clonotype2147_consensus_2	Common.bile.duct	Common.bile.duct_cDNA_ACGATGTCAAGTTAAG-1	TNF_TRM
670	ACGATGTCAAGTTAAG-1_contig_2	TRUE	455	TRA	TRAV9-2	None	TRAJ37	TRAC	TRUE	TRUE	CALAYGSGNTGKLIF	TGTGCTCTCGCCTATGGCTCTGGCAACACAGGCAAACTAATCTTT	4286	2	clonotype2147	clonotype2147_consensus_1	Common.bile.duct	Common.bile.duct_cDNA_ACGATGTCAAGTTAAG-1	TNF_TRM
671	ACGATGTCATATGGTC-11_contig_1	TRUE	501	TRB	TRBV4-3	None	TRBJ2-5	TRBC2	TRUE	TRUE	CASSQSWGETQYF	TGCGCCAGCAGCCAATCCTGGGGGGAGACCCAGTACTTC	10764	5	clonotype2151	clonotype2151_consensus_2	Marrow	Marrow_cDNA_ACGATGTCATATGGTC-1	LINC00861_TN
672	ACGATGTCATATGGTC-11_contig_2	TRUE	498	TRA	TRAV12-3	None	TRAJ24	TRAC	TRUE	TRUE	CAMRNDSWGKLQF	TGTGCAATGAGGAATGACAGCTGGGGGAAATTGCAGTTT	3770	4	clonotype2151	clonotype2151_consensus_1	Marrow	Marrow_cDNA_ACGATGTCATATGGTC-1	LINC00861_TN
673	ACGATGTGTTATGTGC-3_contig_1	TRUE	512	TRA	TRAV13-2	None	TRAJ4	TRAC	TRUE	TRUE	CAEINTGGYNKLIF	TGTGCAGAGATCAATACTGGTGGCTACAATAAGCTGATTTTT	9570	4	clonotype2160	clonotype2160_consensus_1	Blood	Blood_cDNA_ACGATGTGTTATGTGC-1	LINC00861_TN
674	ACGATGTGTTATGTGC-3_contig_2	TRUE	537	TRB	TRBV6-6	None	TRBJ2-5	TRBC2	TRUE	TRUE	CASSYSRGQETQYF	TGTGCCAGCAGTTACTCACGGGGGCAAGAGACCCAGTACTTC	25814	8	clonotype2160	clonotype2160_consensus_2	Blood	Blood_cDNA_ACGATGTGTTATGTGC-1	LINC00861_TN
675	ACGATGTGTTGAGGTG-16_contig_1	TRUE	529	TRA	TRAV14/DV4	None	TRAJ23	TRAC	TRUE	TRUE	CAMRETSKNQGGKLIF	TGTGCAATGAGAGAGACTTCGAAGAACCAGGGAGGAAAGCTTATCTTC	6964	3	clonotype2162	clonotype2162_consensus_2	Spleen	Spleen_cDNA_ACGATGTGTTGAGGTG-1	KLF2_TCM
676	ACGATGTGTTGAGGTG-16_contig_2	TRUE	493	TRB	TRBV9	None	TRBJ2-7	TRBC2	TRUE	TRUE	CASSVGQGGEQYF	TGTGCCAGCAGCGTGGGACAGGGTGGCGAGCAGTACTTC	8544	5	clonotype2162	clonotype2162_consensus_1	Spleen	Spleen_cDNA_ACGATGTGTTGAGGTG-1	KLF2_TCM
677	ACGATGTTCGTCTGAA-11_contig_1	TRUE	475	TRB	TRBV2	None	TRBJ1-6	TRBC1	TRUE	TRUE	CASSDIYYNSPLHF	TGTGCCAGCAGTGATATTTACTATAATTCACCCCTCCACTTT	1772	3	clonotype2166	clonotype2166_consensus_3	Marrow	Marrow_cDNA_ACGATGTTCGTCTGAA-1	ITGB1_TN/CM
678	ACGATGTTCGTCTGAA-11_contig_2	TRUE	530	TRA	TRAV27	None	TRAJ26	TRAC	TRUE	TRUE	CAGRLDNYGQNFVF	TGTGCAGGAAGGTTGGATAACTATGGTCAGAATTTTGTCTTT	16794	6	clonotype2166	clonotype2166_consensus_1	Marrow	Marrow_cDNA_ACGATGTTCGTCTGAA-1	ITGB1_TN/CM
679	ACGATGTTCGTCTGAA-11_contig_3	TRUE	500	TRA	TRAV38-2/DV8	None	TRAJ22	TRAC	TRUE	TRUE	CAYRSGVSGSARQLTF	TGTGCTTATAGGAGCGGCGTTTCTGGTTCTGCAAGGCAACTGACCTTT	31236	9	clonotype2166	clonotype2166_consensus_2	Marrow	Marrow_cDNA_ACGATGTTCGTCTGAA-1	ITGB1_TN/CM
680	ACGCAGCAGCTAACTC-2_contig_1	TRUE	457	TRB	TRBV28	None	TRBJ1-2	TRBC1	TRUE	TRUE	CASSPPPGYTF	TGTGCCAGCAGTCCCCCCCCAGGCTACACCTTC	458	2	clonotype2170	clonotype2170_consensus_1	Bladder	Bladder_cDNA_ACGCAGCAGCTAACTC-1	TNF_TRM
681	ACGCAGCAGCTAACTC-2_contig_2	TRUE	535	TRA	TRAV14/DV4	None	TRAJ52	TRAC	TRUE	TRUE	CAMREVNAGGTSYGKLTF	TGTGCAATGAGAGAAGTCAATGCTGGTGGTACTAGCTATGGAAAGCTGACATTT	3130	4	clonotype2170	clonotype2170_consensus_2	Bladder	Bladder_cDNA_ACGCAGCAGCTAACTC-1	TNF_TRM
682	ACGCAGCCAAACAACA-10_contig_1	TRUE	537	TRB	TRBV30	None	TRBJ1-2	TRBC1	TRUE	TRUE	CAWSRTGSNYGYTF	TGTGCCTGGAGTAGAACAGGGTCCAACTATGGCTACACCTTC	7704	5	clonotype784	clonotype784_consensus_2	Lymph.node	Lymph.node_cDNA_ACGCAGCCAAACAACA-1	TNF_TRM
683	ACGCAGCCAAACAACA-10_contig_2	TRUE	448	TRA	TRAV22	None	TRAJ24	TRAC	TRUE	TRUE	CAVTTDSWGKLQF	TGTGCTGTGACAACTGACAGCTGGGGGAAATTGCAGTTT	2412	1	clonotype784	clonotype784_consensus_1	Lymph.node	Lymph.node_cDNA_ACGCAGCCAAACAACA-1	TNF_TRM
684	ACGCAGCCACACCGAC-16_contig_1	TRUE	500	TRA	TRAV25	None	TRAJ49	TRAC	TRUE	TRUE	CAPNTGNQFYF	TGTGCACCCAACACCGGTAACCAGTTCTATTTT	2968	1	clonotype2171	clonotype2171_consensus_1	Spleen	Spleen_cDNA_ACGCAGCCACACCGAC-1	KLF2_TCM
685	ACGCAGCCACACCGAC-16_contig_2	TRUE	635	TRB	TRBV19	None	TRBJ1-5	TRBC1	TRUE	TRUE	CASSISWDREKPQHF	TGTGCCAGTAGTATTTCGTGGGACAGGGAGAAGCCCCAGCATTTT	7166	7	clonotype2171	clonotype2171_consensus_2	Spleen	Spleen_cDNA_ACGCAGCCACACCGAC-1	KLF2_TCM
686	ACGCAGCCACACCGAC-16_contig_3	TRUE	478	TRA	None	None	TRAJ6	TRAC	FALSE	FALSE	None	None	956	1	clonotype2171	None	Spleen	Spleen_cDNA_ACGCAGCCACACCGAC-1	KLF2_TCM
687	ACGCAGCCACATTCGA-17_contig_1	TRUE	504	TRB	TRBV11-2	None	TRBJ1-1	TRBC1	TRUE	TRUE	CASSWSFEAFF	TGTGCCAGCAGTTGGAGTTTTGAAGCTTTCTTT	11892	14	clonotype278	clonotype278_consensus_1	Stomach	Stomach_cDNA_ACGCAGCCACATTCGA-1	RGS1_TRM
688	ACGCAGCCACATTCGA-17_contig_2	TRUE	486	TRA	TRAV20	None	TRAJ49	TRAC	TRUE	TRUE	CAVQPITGNQFYF	TGTGCTGTGCAGCCCATCACCGGTAACCAGTTCTATTTT	1500	3	clonotype278	clonotype278_consensus_2	Stomach	Stomach_cDNA_ACGCAGCCACATTCGA-1	RGS1_TRM
689	ACGCAGCCACTTCGAA-7_contig_1	TRUE	495	TRB	TRBV20-1	None	TRBJ2-5	TRBC2	TRUE	TRUE	CSAGAGLQETQYF	TGCAGTGCAGGGGCGGGCTTGCAAGAGACCCAGTACTTC	7722	6	clonotype2174	clonotype2174_consensus_2	Rectum	Rectum_cDNA_ACGCAGCCACTTCGAA-1	LMNA_TRM
690	ACGCAGCCACTTCGAA-7_contig_2	TRUE	565	TRA	TRAV19	None	TRAJ13	TRAC	TRUE	TRUE	CALIRSGGYQKVTF	TGTGCTCTGATCCGTTCTGGGGGTTACCAGAAAGTTACCTTT	5942	4	clonotype2174	clonotype2174_consensus_1	Rectum	Rectum_cDNA_ACGCAGCCACTTCGAA-1	LMNA_TRM
691	ACGCAGCCACTTCGAA-7_contig_3	TRUE	536	TRB	TRBV18	None	TRBJ1-1	TRBC1	TRUE	TRUE	CASSSTFRRNTEAFF	TGTGCCAGCTCGTCTACCTTCAGGAGGAACACTGAAGCTTTCTTT	3948	2	clonotype2174	clonotype2174_consensus_3	Rectum	Rectum_cDNA_ACGCAGCCACTTCGAA-1	LMNA_TRM
692	ACGCAGCCACTTCGAA-7_contig_4	TRUE	707	TRA	TRAV3	None	TRAJ29	TRAC	TRUE	FALSE	None	None	3158	2	clonotype2174	None	Rectum	Rectum_cDNA_ACGCAGCCACTTCGAA-1	LMNA_TRM
693	ACGCAGCGTATCACCA-3_contig_1	TRUE	523	TRA	TRAV17	None	TRAJ5	TRAC	TRUE	TRUE	CATDGDMGRRALTF	TGTGCTACGGACGGGGACATGGGCAGGAGAGCACTTACTTTT	3322	4	clonotype2179	clonotype2179_consensus_2	Blood	Blood_cDNA_ACGCAGCGTATCACCA-1	LINC00861_TN
694	ACGCAGCGTATCACCA-3_contig_2	TRUE	506	TRB	TRBV6-1	None	TRBJ2-1	TRBC2	TRUE	TRUE	CASSEVRLAGEQFF	TGTGCCAGCAGTGAAGTTCGACTAGCGGGAGAGCAGTTCTTC	54442	9	clonotype2179	clonotype2179_consensus_1	Blood	Blood_cDNA_ACGCAGCGTATCACCA-1	LINC00861_TN
695	ACGCAGCGTCCCTTGT-3_contig_1	TRUE	565	TRA	TRAV8-1	None	TRAJ7	TRAC	TRUE	TRUE	CAVHGNNRLAF	TGTGCCGTGCATGGGAACAACAGACTCGCTTTT	2142	1	clonotype2181	clonotype2181_consensus_1	Blood	Blood_cDNA_ACGCAGCGTCCCTTGT-1	ITGB1_TN/CM
696	ACGCAGCGTCCCTTGT-3_contig_2	TRUE	657	TRB	TRBV19	None	TRBJ2-7	TRBC2	TRUE	TRUE	CASSIATGIYEQYF	TGTGCCAGTAGTATCGCGACAGGGATCTACGAGCAGTACTTC	2492	2	clonotype2181	clonotype2181_consensus_2	Blood	Blood_cDNA_ACGCAGCGTCCCTTGT-1	ITGB1_TN/CM
697	ACGCAGCGTCCCTTGT-3_contig_3	TRUE	552	TRB	TRBV20-1	None	TRBJ1-2	TRBC1	TRUE	FALSE	None	None	3128	2	clonotype2181	None	Blood	Blood_cDNA_ACGCAGCGTCCCTTGT-1	ITGB1_TN/CM
698	ACGCAGCGTTTCGCTC-15_contig_1	TRUE	629	TRB	TRBV19	None	TRBJ1-6	TRBC1	TRUE	TRUE	CASRHSSYNSPLHF	TGTGCCAGTAGGCACAGCTCCTATAATTCACCCCTCCACTTT	3102	3	clonotype2190	clonotype2190_consensus_1	Small.intestine	Small.intestine_cDNA_ACGCAGCGTTTCGCTC-1	RGS1_TRM
699	ACGCAGCGTTTCGCTC-15_contig_2	TRUE	520	TRA	TRAV29/DV5	None	TRAJ39	TRAC	TRUE	TRUE	CAASARNNNAGNMLTF	TGTGCAGCAAGCGCGCGGAATAATAATGCAGGCAACATGCTCACCTTT	16590	4	clonotype2190	clonotype2190_consensus_2	Small.intestine	Small.intestine_cDNA_ACGCAGCGTTTCGCTC-1	RGS1_TRM
700	ACGCAGCTCGGTCCGA-19_contig_1	TRUE	471	TRB	TRBV10-2	None	TRBJ1-6	TRBC1	TRUE	TRUE	CASRAGTGNSPLHF	TGCGCCAGCAGGGCCGGGACAGGGAATTCACCCCTCCACTTT	6338	4	clonotype2194	clonotype2194_consensus_1	Trachea	Trachea_cDNA_ACGCAGCTCGGTCCGA-1	TNF_TRM
701	ACGCAGCTCGGTCCGA-19_contig_2	TRUE	544	TRA	TRAV12-2	None	TRAJ27	TRAC	TRUE	TRUE	CAVNRGREGKSTF	TGTGCCGTGAACAGGGGGCGGGAAGGCAAATCAACCTTT	1532	1	clonotype2194	clonotype2194_consensus_2	Trachea	Trachea_cDNA_ACGCAGCTCGGTCCGA-1	TNF_TRM
702	ACGCCAGAGCGAGAAA-11_contig_1	TRUE	514	TRB	TRBV7-9	None	TRBJ2-1	TRBC2	TRUE	TRUE	CASRGLANNNEQFF	TGTGCCAGCAGGGGACTAGCCAACAACAATGAGCAGTTCTTC	11166	9	clonotype523	clonotype523_consensus_1	Marrow	Marrow_cDNA_ACGCCAGAGCGAGAAA-1	GZMK_TEM
703	ACGCCAGAGCGAGAAA-11_contig_2	TRUE	567	TRA	TRAV8-4	None	TRAJ10	TRAC	TRUE	TRUE	CAVNGGGGNKLTF	TGTGCTGTGAACGGGGGAGGAGGAAACAAACTCACCTTT	19020	6	clonotype523	clonotype523_consensus_2	Marrow	Marrow_cDNA_ACGCCAGAGCGAGAAA-1	GZMK_TEM
704	ACGCCAGAGTCTCCTC-3_contig_1	TRUE	554	TRA	TRAV12-1	None	TRAJ12	TRAC	TRUE	TRUE	CVVNKRDSSYKLIF	TGTGTGGTGAACAAAAGGGATAGCAGCTATAAATTGATCTTC	13696	3	clonotype2199	clonotype2199_consensus_1	Blood	Blood_cDNA_ACGCCAGAGTCTCCTC-1	ITGB1_TN/CM
705	ACGCCAGAGTCTCCTC-3_contig_2	TRUE	657	TRB	TRBV19	None	TRBJ1-2	TRBC1	TRUE	TRUE	CASLPRDRGFGYTF	TGTGCCAGCCTTCCCCGGGACAGGGGATTTGGCTACACCTTC	4778	3	clonotype2199	clonotype2199_consensus_2	Blood	Blood_cDNA_ACGCCAGAGTCTCCTC-1	ITGB1_TN/CM
706	ACGCCAGCAGGATCGA-3_contig_1	TRUE	764	TRB	TRBV5-1	None	TRBJ2-3	TRBC2	TRUE	TRUE	CASSLDRRTSTDTQYF	TGCGCCAGCAGCTTGGACCGGCGTACTAGCACAGATACGCAGTATTTT	11746	4	clonotype2204	clonotype2204_consensus_1	Blood	Blood_cDNA_ACGCCAGCAGGATCGA-1	LINC00861_TN
707	ACGCCAGCAGGATCGA-3_contig_2	TRUE	480	TRA	TRAV2	None	TRAJ18	TRAC	TRUE	TRUE	CAVADRGSTLGRLYF	TGTGCTGTCGCCGACAGAGGCTCAACCCTGGGGAGGCTATACTTT	13482	2	clonotype2204	clonotype2204_consensus_2	Blood	Blood_cDNA_ACGCCAGCAGGATCGA-1	LINC00861_TN
708	ACGCCAGCAGGATCGA-3_contig_3	TRUE	378	TRA	TRAV1-1	None	TRAJ10	TRAC	TRUE	FALSE	None	None	5950	3	clonotype2204	None	Blood	Blood_cDNA_ACGCCAGCAGGATCGA-1	LINC00861_TN
709	ACGCCAGGTACCGTAT-17_contig_1	TRUE	653	TRA	TRAV8-6	None	TRAJ34	TRAC	TRUE	TRUE	CAVRNTDKLIF	TGTGCTGTCCGTAACACCGACAAGCTCATCTTT	492	1	clonotype2207	clonotype2207_consensus_2	Stomach	Stomach_cDNA_ACGCCAGGTACCGTAT-1	KLF2_TCM
710	ACGCCAGGTACCGTAT-17_contig_2	TRUE	470	TRB	TRBV10-3	None	TRBJ1-1	TRBC1	TRUE	TRUE	CAISREQGTEAFF	TGTGCCATCAGTCGAGAACAGGGAACTGAAGCTTTCTTT	5292	5	clonotype2207	clonotype2207_consensus_1	Stomach	Stomach_cDNA_ACGCCAGGTACCGTAT-1	KLF2_TCM
711	ACGCCAGGTTCGGCAC-7_contig_1	TRUE	490	TRA	TRAV1-1	None	TRAJ5	TRAC	TRUE	TRUE	CAVAYMGRRALTF	TGCGCTGTGGCGTACATGGGCAGGAGAGCACTTACTTTT	5504	2	clonotype526	clonotype526_consensus_2	Rectum	Rectum_cDNA_ACGCCAGGTTCGGCAC-1	RGS1_TRM
712	ACGCCAGGTTCGGCAC-7_contig_2	TRUE	502	TRB	TRBV3-1	None	TRBJ2-7	TRBC2	TRUE	TRUE	CASSRGSSGKEGEQYF	TGTGCCAGCAGCCGCGGGTCTAGCGGGAAAGAGGGCGAGCAGTACTTC	276	1	clonotype526	clonotype526_consensus_1	Rectum	Rectum_cDNA_ACGCCAGGTTCGGCAC-1	RGS1_TRM
713	ACGCCAGTCACATGCA-10_contig_1	TRUE	513	TRA	TRAV36/DV7	None	TRAJ54	TRAC	TRUE	TRUE	CAGRIQGAQKLVF	TGTGCTGGCAGGATTCAGGGAGCCCAGAAGCTGGTATTT	5748	3	clonotype2213	clonotype2213_consensus_1	Lymph.node	Lymph.node_cDNA_ACGCCAGTCACATGCA-1	STMN1_TCM
714	ACGCCAGTCACATGCA-10_contig_2	TRUE	464	TRB	TRBV27	None	TRBJ2-1	TRBC2	TRUE	TRUE	CASGDRYNEQFF	TGTGCCAGCGGGGACCGCTACAATGAGCAGTTCTTC	4434	7	clonotype2213	clonotype2213_consensus_2	Lymph.node	Lymph.node_cDNA_ACGCCAGTCACATGCA-1	STMN1_TCM
715	ACGCCAGTCATAAAGG-3_contig_1	TRUE	505	TRB	TRBV6-5	None	TRBJ1-3	TRBC1	TRUE	TRUE	CASSYSPVISGNTIYF	TGTGCCAGCAGTTACTCGCCGGTAATCTCTGGAAACACCATATATTTT	10108	7	clonotype2215	clonotype2215_consensus_1	Blood	Blood_cDNA_ACGCCAGTCATAAAGG-1	LINC00861_TN
716	ACGCCAGTCATAAAGG-3_contig_2	TRUE	503	TRA	TRAV25	None	TRAJ15	TRAC	TRUE	TRUE	CAGPQAGTALIF	TGTGCAGGGCCCCAGGCAGGAACTGCTCTGATCTTT	6682	5	clonotype2215	clonotype2215_consensus_2	Blood	Blood_cDNA_ACGCCAGTCATAAAGG-1	LINC00861_TN
717	ACGCCAGTCATAAAGG-3_contig_3	TRUE	489	TRA	TRAV13-2	None	TRAJ53	None	TRUE	FALSE	CRETSGGSNYKLTF	TGCAGAGAGACGAGTGGAGGTAGCAACTATAAACTGACATTT	3194	1	clonotype2215	None	Blood	Blood_cDNA_ACGCCAGTCATAAAGG-1	LINC00861_TN
718	ACGCCAGTCCTAGGGC-10_contig_1	TRUE	502	TRB	TRBV7-2	None	TRBJ2-5	TRBC2	TRUE	TRUE	CASSLVRRYQETQYF	TGTGCCAGCAGCTTAGTCCGGCGGTACCAAGAGACCCAGTACTTC	25896	13	clonotype2217	clonotype2217_consensus_1	Lymph.node	Lymph.node_cDNA_ACGCCAGTCCTAGGGC-1	STMN1_TCM
719	ACGCCAGTCCTAGGGC-10_contig_2	TRUE	571	TRA	TRAV29/DV5	None	TRAJ45	TRAC	TRUE	TRUE	CAALSGGGADGLTF	TGTGCAGCACTCTCAGGAGGAGGTGCTGACGGACTCACCTTT	8688	5	clonotype2217	clonotype2217_consensus_2	Lymph.node	Lymph.node_cDNA_ACGCCAGTCCTAGGGC-1	STMN1_TCM
720	ACGCCAGTCTGTACGA-10_contig_1	TRUE	476	TRB	TRBV9	None	TRBJ2-2	TRBC2	TRUE	TRUE	CASSVQGAGTGELFF	TGTGCCAGCAGCGTACAGGGGGCTGGCACCGGGGAGCTGTTTTTT	25326	13	clonotype2220	clonotype2220_consensus_1	Lymph.node	Lymph.node_cDNA_ACGCCAGTCTGTACGA-1	CTLA4_Treg
721	ACGCCAGTCTGTACGA-10_contig_2	TRUE	571	TRA	TRAV8-1	None	TRAJ22	TRAC	TRUE	TRUE	CAVEKGSARQLTF	TGTGCCGTGGAAAAGGGTTCTGCAAGGCAACTGACCTTT	8778	6	clonotype2220	clonotype2220_consensus_2	Lymph.node	Lymph.node_cDNA_ACGCCAGTCTGTACGA-1	CTLA4_Treg
722	ACGCCAGTCTTGGGTA-10_contig_1	TRUE	624	TRA	TRAV8-6	None	TRAJ44	TRAC	TRUE	TRUE	CAVSEAGTASKLTF	TGTGCTGTGAGTGAGGCCGGCACTGCCAGTAAACTCACCTTT	2132	1	clonotype2221	clonotype2221_consensus_2	Lymph.node	Lymph.node_cDNA_ACGCCAGTCTTGGGTA-1	TNF_TRM
723	ACGCCAGTCTTGGGTA-10_contig_2	TRUE	469	TRB	TRBV4-3	None	TRBJ1-2	TRBC1	TRUE	TRUE	CASSPTGTGTGYTF	TGCGCCAGCAGCCCTACCGGGACAGGGACCGGCTACACCTTC	658	2	clonotype2221	clonotype2221_consensus_1	Lymph.node	Lymph.node_cDNA_ACGCCAGTCTTGGGTA-1	TNF_TRM
724	ACGCCAGTCTTGGGTA-10_contig_3	TRUE	475	TRB	TRBV11-3	None	TRBJ2-3	TRBC2	TRUE	FALSE	CASSPT	TGTGCCAGCAGCCCCACC	2976	1	clonotype2221	None	Lymph.node	Lymph.node_cDNA_ACGCCAGTCTTGGGTA-1	TNF_TRM
725	ACGCCAGTCTTGGGTA-10_contig_4	TRUE	571	TRA	TRAV8-4	None	TRAJ42	TRAC	TRUE	FALSE	None	None	42	1	clonotype2221	None	Lymph.node	Lymph.node_cDNA_ACGCCAGTCTTGGGTA-1	TNF_TRM
726	ACGCCGAAGCCACCTG-11_contig_1	TRUE	511	TRA	TRAV17	None	TRAJ18	TRAC	TRUE	TRUE	CATLGGSTLGRLYF	TGTGCTACGCTGGGGGGCTCAACCCTGGGGAGGCTATACTTT	4288	2	clonotype2222	clonotype2222_consensus_2	Marrow	Marrow_cDNA_ACGCCGAAGCCACCTG-1	LINC00861_TN
727	ACGCCGAAGCCACCTG-11_contig_2	TRUE	536	TRB	TRBV18	None	TRBJ2-4	TRBC2	TRUE	TRUE	CASTPGTGDKNIQYF	TGTGCCAGCACGCCCGGGACAGGGGACAAAAACATTCAGTACTTC	12620	5	clonotype2222	clonotype2222_consensus_1	Marrow	Marrow_cDNA_ACGCCGAAGCCACCTG-1	LINC00861_TN
728	ACGCCGAAGCGTCAAG-16_contig_1	TRUE	502	TRB	TRBV7-2	None	TRBJ1-2	TRBC1	TRUE	TRUE	CASSAEGQASYGYTF	TGTGCCAGCAGCGCGGAAGGACAGGCGAGCTATGGCTACACCTTC	7590	3	clonotype27	clonotype27_consensus_2	Spleen	Spleen_cDNA_ACGCCGAAGCGTCAAG-1	NKG7_Th1
729	ACGCCGAAGCGTCAAG-16_contig_2	TRUE	571	TRA	TRAV8-1	None	TRAJ9	TRAC	TRUE	TRUE	CAVANTGGFKTIF	TGTGCCGTCGCTAATACTGGAGGCTTCAAAACTATCTTT	6022	3	clonotype27	clonotype27_consensus_1	Spleen	Spleen_cDNA_ACGCCGAAGCGTCAAG-1	NKG7_Th1
730	ACGCCGACAAATCCGT-17_contig_1	TRUE	567	TRA	TRAV8-4	None	TRAJ49	TRAC	TRUE	TRUE	CAVSENTGNQFYF	TGTGCTGTGAGTGAAAACACCGGTAACCAGTTCTATTTT	454	1	clonotype2224	clonotype2224_consensus_2	Stomach	Stomach_cDNA_ACGCCGACAAATCCGT-1	KLF2_TCM
731	ACGCCGACAAATCCGT-17_contig_2	TRUE	650	TRB	TRBV5-4	None	TRBJ1-2	TRBC1	TRUE	TRUE	CASSRTETGYGYTF	TGTGCCAGCAGCCGCACAGAGACAGGTTATGGCTACACCTTC	408	3	clonotype2224	clonotype2224_consensus_1	Stomach	Stomach_cDNA_ACGCCGACAAATCCGT-1	KLF2_TCM
732	ACGCCGACAATAGAGT-19_contig_1	TRUE	524	TRB	TRBV20-1	None	TRBJ2-3	TRBC2	TRUE	TRUE	CSQMSGRSSTDTQYF	TGCAGTCAGATGTCGGGGCGTTCTAGCACAGATACGCAGTATTTT	5404	8	clonotype2226	clonotype2226_consensus_1	Trachea	Trachea_cDNA_ACGCCGACAATAGAGT-1	CTLA4_Treg
733	ACGCCGACAATAGAGT-19_contig_2	TRUE	502	TRA	TRAV26-1	None	TRAJ15	TRAC	TRUE	TRUE	CIVRGQAGTALIF	TGCATCGTCAGAGGGCAGGCAGGAACTGCTCTGATCTTT	3946	4	clonotype2226	clonotype2226_consensus_2	Trachea	Trachea_cDNA_ACGCCGACAATAGAGT-1	CTLA4_Treg
734	ACGCCGACACTGAAGG-3_contig_1	TRUE	505	TRB	TRBV6-2	None	TRBJ2-7	TRBC2	TRUE	TRUE	CASSSRGGSSYEQYF	TGTGCCAGCAGTTCCCGTGGGGGTTCTTCCTACGAGCAGTACTTC	31482	7	clonotype2227	clonotype2227_consensus_1	Blood	Blood_cDNA_ACGCCGACACTGAAGG-1	LINC00861_TN
735	ACGCCGACACTGAAGG-3_contig_2	TRUE	501	TRA	TRAV9-2	None	TRAJ4	TRAC	TRUE	TRUE	CALSGAPSGGYNKLIF	TGTGCTCTGAGTGGGGCTCCGTCTGGTGGCTACAATAAGCTGATTTTT	11136	2	clonotype2227	clonotype2227_consensus_2	Blood	Blood_cDNA_ACGCCGACACTGAAGG-1	LINC00861_TN
736	ACGCCGACAGATGGGT-8_contig_1	TRUE	551	TRA	TRAV26-1	None	TRAJ56	TRAC	TRUE	TRUE	CIVRGGVPGANSKLTF	TGCATCGTCAGAGGGGGGGTTCCTGGAGCCAATAGTAAGCTGACATTT	7690	3	clonotype528	clonotype528_consensus_1	Liver	Liver_cDNA_ACGCCGACAGATGGGT-1	RGS1_TRM
737	ACGCCGACAGATGGGT-8_contig_2	TRUE	488	TRB	TRBV27	None	TRBJ1-2	TRBC1	TRUE	TRUE	CASSLSVMGQGRSSNYGYTF	TGTGCCAGCAGTTTATCGGTGATGGGACAGGGCCGCTCCTCTAACTATGGCTACACCTTC	42856	5	clonotype528	clonotype528_consensus_2	Liver	Liver_cDNA_ACGCCGACAGATGGGT-1	RGS1_TRM
738	ACGCCGACAGATGGGT-8_contig_3	TRUE	332	TRB	None	None	TRBJ1-1	TRBC1	FALSE	FALSE	None	None	17902	5	clonotype528	None	Liver	Liver_cDNA_ACGCCGACAGATGGGT-1	RGS1_TRM
739	ACGCCGAGTAGAGTGC-17_contig_1	TRUE	459	TRA	TRAV13-1	None	TRAJ13	TRAC	TRUE	TRUE	CAASKGGYQKVTF	TGTGCAGCAAGTAAGGGGGGTTACCAGAAAGTTACCTTT	2698	3	clonotype2230	clonotype2230_consensus_3	Stomach	Stomach_cDNA_ACGCCGAGTAGAGTGC-1	KLF2_TCM
740	ACGCCGAGTAGAGTGC-17_contig_2	TRUE	492	TRB	TRBV15	None	TRBJ2-7	TRBC2	TRUE	TRUE	CATSRDRAADEQYF	TGTGCCACCAGCCGGGACAGGGCGGCGGACGAGCAGTACTTC	1384	3	clonotype2230	clonotype2230_consensus_2	Stomach	Stomach_cDNA_ACGCCGAGTAGAGTGC-1	KLF2_TCM
741	ACGCCGAGTAGAGTGC-17_contig_3	TRUE	523	TRA	TRAV27	None	TRAJ32	TRAC	TRUE	TRUE	CAGASYGGATNKLIF	TGTGCAGGAGCGAGCTATGGTGGTGCTACAAACAAGCTCATCTTT	658	2	clonotype2230	clonotype2230_consensus_1	Stomach	Stomach_cDNA_ACGCCGAGTAGAGTGC-1	KLF2_TCM
742	ACGGAGAAGTTACGGG-7_contig_1	TRUE	510	TRB	TRBV6-6	None	TRBJ1-5	TRBC1	TRUE	TRUE	CASSYLTLTGRNSNQPQHF	TGTGCCAGCAGTTACCTTACGCTAACAGGCCGCAATAGCAATCAGCCCCAGCATTTT	4546	3	clonotype2244	clonotype2244_consensus_1	Rectum	Rectum_cDNA_ACGGAGAAGTTACGGG-1	KLF2_TCM
743	ACGGAGAAGTTACGGG-7_contig_2	TRUE	524	TRA	TRAV17	None	TRAJ30	TRAC	TRUE	TRUE	CATPAVSRDDKIIF	TGTGCTACGCCTGCCGTAAGCAGAGATGACAAGATCATCTTT	1248	2	clonotype2244	clonotype2244_consensus_2	Rectum	Rectum_cDNA_ACGGAGAAGTTACGGG-1	KLF2_TCM
744	ACGGAGAAGTTACGGG-7_contig_3	TRUE	306	TRB	None	None	TRBJ2-1	TRBC2	FALSE	FALSE	None	None	2642	2	clonotype2244	None	Rectum	Rectum_cDNA_ACGGAGAAGTTACGGG-1	KLF2_TCM
745	ACGGAGACAAGTCTGT-7_contig_1	TRUE	510	TRB	TRBV12-3	None	TRBJ1-5	TRBC1	TRUE	TRUE	CASSLTPPGGNQPQHF	TGTGCCAGCAGTTTAACCCCCCCAGGGGGTAATCAGCCCCAGCATTTT	8616	4	clonotype2246	clonotype2246_consensus_2	Rectum	Rectum_cDNA_ACGGAGACAAGTCTGT-1	KLF2_TCM
746	ACGGAGACAAGTCTGT-7_contig_2	TRUE	492	TRA	TRAV9-2	None	TRAJ49	TRAC	TRUE	TRUE	CALSEGTGNQFYF	TGTGCTCTGAGTGAAGGGACCGGTAACCAGTTCTATTTT	2210	1	clonotype2246	clonotype2246_consensus_1	Rectum	Rectum_cDNA_ACGGAGACAAGTCTGT-1	KLF2_TCM
747	ACGGAGACACAACTGT-11_contig_1	TRUE	521	TRB	TRBV6-5	None	TRBJ2-1	TRBC2	TRUE	TRUE	CASSLRSGGSNNEQFF	TGTGCCAGCAGTCTACGGTCGGGAGGGTCTAACAATGAGCAGTTCTTC	8674	6	clonotype47	clonotype47_consensus_1	Marrow	Marrow_cDNA_ACGGAGACACAACTGT-1	NKG7_Th1
748	ACGGAGACACAACTGT-11_contig_2	TRUE	491	TRA	TRAV21	None	TRAJ52	TRAC	TRUE	TRUE	CAVSGGGTSYGKLTF	TGTGCTGTGAGCGGTGGTGGTACTAGCTATGGAAAGCTGACATTT	4930	2	clonotype47	clonotype47_consensus_2	Marrow	Marrow_cDNA_ACGGAGACACAACTGT-1	NKG7_Th1
749	ACGGAGACACAACTGT-11_contig_3	TRUE	428	TRA	TRAV26-2	None	TRAJ39	TRAC	TRUE	FALSE	CCCVLLHPERLNAGNMLTF	TGCTGCTGTGTACTACTGCATCCTGAGAGACTTAATGCAGGCAACATGCTCACCTTT	2918	2	clonotype47	None	Marrow	Marrow_cDNA_ACGGAGACACAACTGT-1	NKG7_Th1
750	ACGGAGACACATCTTT-11_contig_1	TRUE	521	TRA	TRAV27	None	TRAJ23	TRAC	TRUE	TRUE	CAGDVGGKLIF	TGTGCAGGAGATGTGGGAGGAAAGCTTATCTTC	6208	3	clonotype2247	clonotype2247_consensus_1	Marrow	Marrow_cDNA_ACGGAGACACATCTTT-1	ITGB1_TN/CM
751	ACGGAGACACATCTTT-11_contig_2	TRUE	502	TRB	TRBV7-2	None	TRBJ1-3	TRBC1	TRUE	TRUE	CASSFQSRRFDTIYF	TGTGCCAGCAGCTTCCAAAGCCGGAGGTTTGACACCATATATTTT	9266	7	clonotype2247	clonotype2247_consensus_2	Marrow	Marrow_cDNA_ACGGAGACACATCTTT-1	ITGB1_TN/CM
752	ACGGAGACACGCATCG-7_contig_1	TRUE	657	TRB	TRBV5-6	None	TRBJ2-3	TRBC2	TRUE	TRUE	CASSTDRADTQYF	TGTGCCAGCAGCACGGACAGGGCAGATACGCAGTATTTT	9532	4	clonotype2248	clonotype2248_consensus_2	Rectum	Rectum_cDNA_ACGGAGACACGCATCG-1	KLF2_TCM
753	ACGGAGACACGCATCG-7_contig_2	TRUE	508	TRA	TRAV23/DV6	None	TRAJ30	TRAC	TRUE	TRUE	CAARKNRDDKIIF	TGTGCAGCGAGAAAGAACAGAGATGACAAGATCATCTTT	3690	2	clonotype2248	clonotype2248_consensus_1	Rectum	Rectum_cDNA_ACGGAGACACGCATCG-1	KLF2_TCM
754	ACGGAGACACGCATCG-7_contig_3	TRUE	457	TRA	TRAV13-1	None	TRAJ43	TRAC	TRUE	FALSE	None	None	104	1	clonotype2248	None	Rectum	Rectum_cDNA_ACGGAGACACGCATCG-1	KLF2_TCM
755	ACGGAGACAGGAATGC-3_contig_1	TRUE	499	TRB	TRBV7-2	None	TRBJ2-1	TRBC2	TRUE	TRUE	CASSLQAGANEQFF	TGTGCCAGCAGCTTACAAGCGGGAGCTAATGAGCAGTTCTTC	52824	18	clonotype37	clonotype37_consensus_3	Blood	Blood_cDNA_ACGGAGACAGGAATGC-1	NKG7_Th1
756	ACGGAGACAGGAATGC-3_contig_2	TRUE	563	TRA	TRAV16	None	TRAJ57	TRAC	TRUE	TRUE	CALRLTQGGSEKLVF	TGTGCTCTAAGACTAACTCAGGGCGGATCTGAAAAGCTGGTCTTT	3920	2	clonotype37	clonotype37_consensus_2	Blood	Blood_cDNA_ACGGAGACAGGAATGC-1	NKG7_Th1
757	ACGGAGACAGGAATGC-3_contig_3	TRUE	559	TRA	TRAV12-2	None	TRAJ48	TRAC	TRUE	TRUE	CAVMPPFISNFGNEKLTF	TGTGCCGTGATGCCCCCTTTTATATCTAACTTTGGAAATGAGAAATTAACCTTT	14960	3	clonotype37	clonotype37_consensus_1	Blood	Blood_cDNA_ACGGAGACAGGAATGC-1	NKG7_Th1
758	ACGGAGACAGGAATGC-3_contig_4	TRUE	494	TRB	TRBV9	None	TRBJ1-5	TRBC1	TRUE	FALSE	CISVPASHRSNQPQHF	TGTATTTCTGTGCCAGCATCCCATCGGAGCAATCAGCCCCAGCATTTT	6050	2	clonotype37	None	Blood	Blood_cDNA_ACGGAGACAGGAATGC-1	NKG7_Th1
759	ACGGAGACAGTCACTA-19_contig_1	TRUE	510	TRA	TRAV6	None	TRAJ6	TRAC	TRUE	TRUE	CALAASGGSYIPTF	TGTGCTCTGGCCGCATCAGGAGGAAGCTACATACCTACATTT	2404	2	clonotype794	clonotype794_consensus_2	Trachea	Trachea_cDNA_ACGGAGACAGTCACTA-1	TNF_TRM
760	ACGGAGACAGTCACTA-19_contig_2	TRUE	478	TRB	TRBV5-1	None	TRBJ2-5	TRBC2	TRUE	TRUE	CASTLQGAQETQYF	TGCGCCAGCACCCTACAGGGGGCTCAAGAGACCCAGTACTTC	3810	3	clonotype794	clonotype794_consensus_1	Trachea	Trachea_cDNA_ACGGAGACAGTCACTA-1	TNF_TRM
761	ACGGAGAGTATAATGG-2_contig_1	TRUE	756	TRA	TRAV8-3	None	TRAJ42	TRAC	TRUE	TRUE	CAVALNYGGSQGNLIF	TGTGCTGTGGCCCTGAATTATGGAGGAAGCCAAGGAAATCTCATCTTT	742	3	clonotype391	clonotype391_consensus_1	Bladder	Bladder_cDNA_ACGGAGAGTATAATGG-1	TNF_TRM
762	ACGGAGAGTATAATGG-2_contig_2	TRUE	480	TRB	TRBV10-2	None	TRBJ2-7	TRBC2	TRUE	TRUE	CASTGLAGGYEQYF	TGCGCCAGCACGGGACTAGCGGGAGGCTACGAGCAGTACTTC	11510	2	clonotype391	clonotype391_consensus_2	Bladder	Bladder_cDNA_ACGGAGAGTATAATGG-1	TNF_TRM
763	ACGGAGAGTCCAGTGC-10_contig_1	TRUE	482	TRB	TRBV20-1	None	TRBJ1-5	TRBC1	TRUE	TRUE	CSARYISNQPQHF	TGCAGTGCTAGATACATTAGCAATCAGCCCCAGCATTTT	658	3	clonotype2252	clonotype2252_consensus_1	Lymph.node	Lymph.node_cDNA_ACGGAGAGTCCAGTGC-1	KLF2_TCM
764	ACGGAGAGTCCAGTGC-10_contig_2	TRUE	577	TRA	TRAV8-1	None	TRAJ10	TRAC	TRUE	TRUE	CAVCPSGGGGNKLTF	TGTGCCGTTTGCCCTTCGGGGGGAGGAGGAAACAAACTCACCTTT	1154	1	clonotype2252	clonotype2252_consensus_2	Lymph.node	Lymph.node_cDNA_ACGGAGAGTCCAGTGC-1	KLF2_TCM
765	ACGGAGAGTTCCCTTG-10_contig_1	TRUE	528	TRA	TRAV21	None	TRAJ24	TRAC	TRUE	TRUE	CAVRGRTTDSWGKLQF	TGTGCTGTGAGGGGCCGTACAACTGACAGCTGGGGGAAATTGCAGTTT	5978	4	clonotype2253	clonotype2253_consensus_2	Lymph.node	Lymph.node_cDNA_ACGGAGAGTTCCCTTG-1	TNF_TRM
766	ACGGAGAGTTCCCTTG-10_contig_2	TRUE	546	TRB	TRBV30	None	TRBJ2-1	TRBC2	TRUE	TRUE	CAWGRSNEQFF	TGTGCCTGGGGGAGGTCCAATGAGCAGTTCTTC	538	2	clonotype2253	clonotype2253_consensus_1	Lymph.node	Lymph.node_cDNA_ACGGAGAGTTCCCTTG-1	TNF_TRM
767	ACGGAGATCTAACGGT-11_contig_1	TRUE	464	TRA	TRAV25	None	TRAJ57	TRAC	TRUE	TRUE	CAETQGGSEKLVF	TGTGCAGAGACTCAGGGCGGATCTGAAAAGCTGGTCTTT	62	3	clonotype2261	clonotype2261_consensus_2	Marrow	Marrow_cDNA_ACGGAGATCTAACGGT-1	GZMK_TEM
768	ACGGAGATCTAACGGT-11_contig_2	TRUE	470	TRB	TRBV10-3	None	TRBJ2-7	TRBC2	TRUE	TRUE	CAITGQGTHEQYF	TGTGCCATCACCGGACAGGGGACCCACGAGCAGTACTTC	5678	7	clonotype2261	clonotype2261_consensus_1	Marrow	Marrow_cDNA_ACGGAGATCTAACGGT-1	GZMK_TEM
769	ACGGCCAAGCGTTGCC-3_contig_1	TRUE	446	TRA	TRAV9-2	None	TRAJ44	TRAC	TRUE	TRUE	CALGGSASKLTF	TGTGCTCTGGGGGGGAGTGCCAGTAAACTCACCTTT	57978	5	clonotype2267	clonotype2267_consensus_2	Blood	Blood_cDNA_ACGGCCAAGCGTTGCC-1	ITGB1_TN/CM
770	ACGGCCAAGCGTTGCC-3_contig_2	TRUE	470	TRB	TRBV10-3	None	TRBJ1-2	TRBC1	TRUE	TRUE	CAIKEDRYYGYTF	TGTGCCATCAAAGAGGACAGGTACTATGGCTACACCTTC	11472	3	clonotype2267	clonotype2267_consensus_1	Blood	Blood_cDNA_ACGGCCAAGCGTTGCC-1	ITGB1_TN/CM
771	ACGGCCAAGCGTTGCC-3_contig_3	TRUE	386	TRA	TRAV23/DV6	None	TRAJ37	None	TRUE	FALSE	CAARVSSNTGKLIF	TGTGCAGCAAGGGTTTCTAGCAACACAGGCAAACTAATCTTT	6294	1	clonotype2267	None	Blood	Blood_cDNA_ACGGCCAAGCGTTGCC-1	ITGB1_TN/CM
772	ACGGCCACAAGTTAAG-1_contig_1	TRUE	502	TRB	TRBV3-1	None	TRBJ2-7	TRBC2	TRUE	TRUE	CASSRGGAGASYEQYF	TGTGCCAGCAGCCGCGGGGGAGCGGGAGCCTCTTACGAGCAGTACTTC	29702	9	clonotype529	clonotype529_consensus_2	Common.bile.duct	Common.bile.duct_cDNA_ACGGCCACAAGTTAAG-1	TNF_TRM
773	ACGGCCACAAGTTAAG-1_contig_2	TRUE	513	TRA	TRAV30	None	TRAJ54	TRAC	TRUE	TRUE	CGTEVQGAQKLVF	TGTGGCACAGAGGTCCAGGGAGCCCAGAAGCTGGTATTT	13310	3	clonotype529	clonotype529_consensus_1	Common.bile.duct	Common.bile.duct_cDNA_ACGGCCACAAGTTAAG-1	TNF_TRM
774	ACGGCCACAAGTTAAG-1_contig_3	TRUE	530	TRA	TRAV27	None	TRAJ53	TRAC	TRUE	FALSE	None	None	32938	6	clonotype529	None	Common.bile.duct	Common.bile.duct_cDNA_ACGGCCACAAGTTAAG-1	TNF_TRM
775	ACGGCCACAGTATGCT-16_contig_1	TRUE	502	TRB	TRBV7-2	None	TRBJ2-4	TRBC2	TRUE	TRUE	CASSPGGLAKNIQYF	TGTGCCAGCAGCCCCGGGGGGCTAGCCAAAAACATTCAGTACTTC	14978	7	clonotype2271	clonotype2271_consensus_2	Spleen	Spleen_cDNA_ACGGCCACAGTATGCT-1	KLF2_TCM
776	ACGGCCACAGTATGCT-16_contig_2	TRUE	484	TRA	TRAV21	None	TRAJ56	TRAC	TRUE	TRUE	CAVSPGANSKLTF	TGTGCTGTGAGCCCCGGAGCCAATAGTAAGCTGACATTT	4316	1	clonotype2271	clonotype2271_consensus_1	Spleen	Spleen_cDNA_ACGGCCACAGTATGCT-1	KLF2_TCM
777	ACGGCCACATTGCGGC-12_contig_1	TRUE	470	TRA	TRAV10	None	TRAJ8	TRAC	TRUE	TRUE	CVVSLNTGFQKLVF	TGTGTGGTGAGCTTGAACACAGGCTTTCAGAAACTTGTATTT	6702	2	clonotype2273	clonotype2273_consensus_1	Muscle	Muscle_cDNA_ACGGCCACATTGCGGC-1	TNF_TRM
778	ACGGCCACATTGCGGC-12_contig_2	TRUE	487	TRB	TRBV4-1	None	TRBJ2-5	TRBC2	TRUE	TRUE	CASSQGQGKRKSETQYF	TGCGCCAGCAGCCAAGGGCAGGGCAAGCGGAAATCTGAGACCCAGTACTTC	18492	4	clonotype2273	clonotype2273_consensus_2	Muscle	Muscle_cDNA_ACGGCCACATTGCGGC-1	TNF_TRM
779	ACGGCCAGTGTGAATA-16_contig_1	TRUE	547	TRA	TRAV12-2	None	TRAJ56	TRAC	TRUE	TRUE	CAVSTTGANSKLTF	TGTGCCGTGAGTACTACTGGAGCCAATAGTAAGCTGACATTT	4410	1	clonotype2279	clonotype2279_consensus_1	Spleen	Spleen_cDNA_ACGGCCAGTGTGAATA-1	KLF2_TCM
780	ACGGCCAGTGTGAATA-16_contig_2	TRUE	503	TRB	TRBV6-1	None	TRBJ2-1	TRBC2	TRUE	TRUE	CASSELWYNAQFF	TGTGCCAGCAGTGAGCTTTGGTACAATGCTCAGTTCTTC	3834	3	clonotype2279	clonotype2279_consensus_2	Spleen	Spleen_cDNA_ACGGCCAGTGTGAATA-1	KLF2_TCM
781	ACGGCCAGTGTGAATA-16_contig_3	TRUE	509	TRA	TRAV13-1	None	TRAJ45	TRAC	TRUE	FALSE	CAAAPCIQEEVLTD	TGTGCAGCAGCCCCATGTATTCAGGAGGAGGTGCTGACGGAC	2550	1	clonotype2279	None	Spleen	Spleen_cDNA_ACGGCCAGTGTGAATA-1	KLF2_TCM
782	ACGGCCATCAGCTTAG-3_contig_1	TRUE	482	TRA	TRAV21	None	TRAJ31	TRAC	TRUE	TRUE	CAVYNNNARLMF	TGTGCTGTGTATAATAACAATGCCAGACTCATGTTT	39214	9	clonotype2280	clonotype2280_consensus_1	Blood	Blood_cDNA_ACGGCCATCAGCTTAG-1	ITGB1_TN/CM
783	ACGGCCATCAGCTTAG-3_contig_2	TRUE	472	TRB	TRBV2	None	TRBJ2-7	TRBC2	TRUE	TRUE	CASSGTGAYEQYF	TGTGCCAGCAGCGGGACAGGGGCCTACGAGCAGTACTTC	32938	8	clonotype2280	clonotype2280_consensus_2	Blood	Blood_cDNA_ACGGCCATCAGCTTAG-1	ITGB1_TN/CM
784	ACGGCCATCCAAAGTC-11_contig_1	TRUE	500	TRA	TRAV38-2/DV8	None	TRAJ45	TRAC	TRUE	TRUE	CAYRRRSGGGADGLTF	TGTGCTTATAGGAGAAGATCAGGAGGAGGTGCTGACGGACTCACCTTT	26442	7	clonotype2281	clonotype2281_consensus_2	Marrow	Marrow_cDNA_ACGGCCATCCAAAGTC-1	ITGB1_TN/CM
785	ACGGCCATCCAAAGTC-11_contig_2	TRUE	492	TRB	TRBV5-1	None	TRBJ2-2	TRBC2	TRUE	TRUE	CASSWGQGTGELFF	TGCGCCAGCAGCTGGGGACAGGGAACCGGGGAGCTGTTTTTT	9692	3	clonotype2281	clonotype2281_consensus_1	Marrow	Marrow_cDNA_ACGGCCATCCAAAGTC-1	ITGB1_TN/CM
786	ACGGGCTAGATCCCGC-16_contig_1	TRUE	613	TRB	TRBV19	None	TRBJ1-2	TRBC1	TRUE	TRUE	CASSLDRRGYTF	TGTGCCAGTAGTCTGGACCGTCGGGGCTACACCTTC	4826	5	clonotype2288	clonotype2288_consensus_1	Spleen	Spleen_cDNA_ACGGGCTAGATCCCGC-1	KLF2_TCM
787	ACGGGCTAGATCCCGC-16_contig_2	TRUE	500	TRA	TRAV38-2/DV8	None	TRAJ42	TRAC	TRUE	TRUE	CAYRRNYGGSQGNLIF	TGTGCTTATAGGAGGAATTATGGAGGAAGCCAAGGAAATCTCATCTTT	3538	4	clonotype2288	clonotype2288_consensus_2	Spleen	Spleen_cDNA_ACGGGCTAGATCCCGC-1	KLF2_TCM
788	ACGGGCTCAACAACCT-10_contig_1	TRUE	569	TRA	TRAV8-4	None	TRAJ13	TRAC	TRUE	TRUE	CAVRSTGGYQKVTF	TGTGCTGTGAGGTCTACTGGGGGTTACCAGAAAGTTACCTTT	4480	2	clonotype2293	clonotype2293_consensus_1	Lymph.node	Lymph.node_cDNA_ACGGGCTCAACAACCT-1	STMN1_TCM
789	ACGGGCTCAACAACCT-10_contig_2	TRUE	560	TRB	TRBV4-3	None	TRBJ2-7	TRBC2	TRUE	TRUE	CASSQLQGQYEQYF	TGCGCCAGCAGCCAACTACAGGGGCAATACGAGCAGTACTTC	5822	5	clonotype2293	clonotype2293_consensus_2	Lymph.node	Lymph.node_cDNA_ACGGGCTCAACAACCT-1	STMN1_TCM
790	ACGGGCTCAGACACTT-17_contig_1	TRUE	513	TRB	TRBV7-8	None	TRBJ1-1	TRBC1	TRUE	TRUE	CASSLMGQGSGTEAFF	TGTGCCAGCAGCTTAATGGGACAAGGCTCTGGCACTGAAGCTTTCTTT	3484	7	clonotype2296	clonotype2296_consensus_2	Stomach	Stomach_cDNA_ACGGGCTCAGACACTT-1	CTLA4_Treg
791	ACGGGCTCAGACACTT-17_contig_2	TRUE	645	TRA	TRAV8-6	None	TRAJ10	TRAC	TRUE	TRUE	CAVSYTGGGNKLTF	TGTGCTGTGAGTTACACGGGAGGAGGAAACAAACTCACCTTT	818	1	clonotype2296	clonotype2296_consensus_1	Stomach	Stomach_cDNA_ACGGGCTCAGACACTT-1	CTLA4_Treg
792	ACGGGCTCAGTAACGG-1_contig_1	TRUE	499	TRB	TRBV7-2	None	TRBJ2-5	TRBC2	TRUE	TRUE	CASSLGTFQETQYF	TGTGCCAGCAGCTTAGGGACGTTCCAAGAGACCCAGTACTTC	27708	12	clonotype2298	clonotype2298_consensus_2	Common.bile.duct	Common.bile.duct_cDNA_ACGGGCTCAGTAACGG-1	TNF_TRM
793	ACGGGCTCAGTAACGG-1_contig_2	TRUE	553	TRA	TRAV12-2	None	TRAJ28	TRAC	TRUE	TRUE	CAVKWGSGAGSYQLTF	TGTGCCGTGAAATGGGGATCTGGGGCTGGGAGTTACCAACTCACTTTC	17536	7	clonotype2298	clonotype2298_consensus_1	Common.bile.duct	Common.bile.duct_cDNA_ACGGGCTCAGTAACGG-1	TNF_TRM
794	ACGGGCTCATTTGCCC-1_contig_1	TRUE	514	TRB	TRBV18	None	TRBJ2-7	TRBC2	TRUE	TRUE	CASSPGHRYEQYF	TGTGCCAGCTCACCGGGACACCGCTACGAGCAGTACTTC	13712	5	clonotype2300	clonotype2300_consensus_2	Common.bile.duct	Common.bile.duct_cDNA_ACGGGCTCATTTGCCC-1	TNF_TRM
795	ACGGGCTCATTTGCCC-1_contig_2	TRUE	494	TRA	TRAV21	None	TRAJ24	TRAC	TRUE	TRUE	CAVRSVTTDSWGKLQF	TGTGCTGTGAGATCTGTGACAACTGACAGCTGGGGGAAATTGCAGTTT	22504	9	clonotype2300	clonotype2300_consensus_1	Common.bile.duct	Common.bile.duct_cDNA_ACGGGCTCATTTGCCC-1	TNF_TRM
796	ACGGGCTGTCACCTAA-3_contig_1	TRUE	481	TRB	TRBV4-1	None	TRBJ1-4	TRBC1	TRUE	TRUE	CASSQLQGGNEKLFF	TGCGCCAGCAGCCAATTACAGGGAGGTAATGAAAAACTGTTTTTT	22094	3	clonotype2302	clonotype2302_consensus_2	Blood	Blood_cDNA_ACGGGCTGTCACCTAA-1	GZMK_TEM
797	ACGGGCTGTCACCTAA-3_contig_2	TRUE	662	TRA	TRAV8-6	None	TRAJ47	TRAC	TRUE	TRUE	CAVSVARYGNKLVF	TGTGCTGTGAGTGTAGCCCGATATGGAAACAAGCTGGTCTTT	11698	5	clonotype2302	clonotype2302_consensus_1	Blood	Blood_cDNA_ACGGGCTGTCACCTAA-1	GZMK_TEM
798	ACGGGCTGTCATATGC-16_contig_1	TRUE	521	TRB	TRBV6-2	None	TRBJ1-5	TRBC1	TRUE	TRUE	CASSYSGDDFGRPQHF	TGTGCCAGCAGTTACTCTGGGGACGACTTTGGCCGGCCCCAGCATTTT	4066	4	clonotype2303	clonotype2303_consensus_1	Spleen	Spleen_cDNA_ACGGGCTGTCATATGC-1	KLF2_TCM
799	ACGGGCTGTCATATGC-16_contig_2	TRUE	488	TRA	TRAV24	None	TRAJ48	TRAC	TRUE	TRUE	CAPLGFGNEKLTF	TGTGCCCCTCTCGGCTTTGGAAATGAGAAATTAACCTTT	1158	1	clonotype2303	clonotype2303_consensus_2	Spleen	Spleen_cDNA_ACGGGCTGTCATATGC-1	KLF2_TCM
800	ACGGGCTTCAACGGCC-11_contig_1	TRUE	495	TRA	TRAV9-2	None	TRAJ12	TRAC	TRUE	TRUE	CALSGTDSSYKLIF	TGTGCTCTGAGTGGGACGGATAGCAGCTATAAATTGATCTTC	1090	1	clonotype2307	clonotype2307_consensus_2	Marrow	Marrow_cDNA_ACGGGCTTCAACGGCC-1	ITGB1_TN/CM
801	ACGGGCTTCAACGGCC-11_contig_2	TRUE	496	TRB	TRBV6-2	None	TRBJ1-5	TRBC1	TRUE	TRUE	CASRTSNQPQHF	TGTGCCAGCAGAACTAGCAATCAGCCCCAGCATTTT	14654	4	clonotype2307	clonotype2307_consensus_1	Marrow	Marrow_cDNA_ACGGGCTTCAACGGCC-1	ITGB1_TN/CM
802	ACGGGCTTCCTGCTTG-8_contig_1	TRUE	573	TRB	TRBV19	None	TRBJ1-5	TRBC1	TRUE	TRUE	CASTRQGVGNQPQHF	TGTGCCAGCACCCGACAGGGCGTGGGCAATCAGCCCCAGCATTTT	9994	6	clonotype2309	clonotype2309_consensus_2	Liver	Liver_cDNA_ACGGGCTTCCTGCTTG-1	ITGB1_TN/CM
803	ACGGGCTTCCTGCTTG-8_contig_2	TRUE	532	TRA	TRAV14/DV4	None	TRAJ44	TRAC	TRUE	TRUE	CAMREGLGAGTASKLTF	TGTGCAATGAGAGAGGGCTTAGGGGCCGGCACTGCCAGTAAACTCACCTTT	26744	4	clonotype2309	clonotype2309_consensus_1	Liver	Liver_cDNA_ACGGGCTTCCTGCTTG-1	ITGB1_TN/CM
804	ACGGGCTTCGGAAACG-16_contig_1	TRUE	511	TRA	TRAV20	None	TRAJ50	TRAC	TRUE	TRUE	CAVQDMKTSYDKVIF	TGTGCTGTGCAGGACATGAAAACCTCCTACGACAAGGTGATATTT	38	2	clonotype2310	clonotype2310_consensus_1	Spleen	Spleen_cDNA_ACGGGCTTCGGAAACG-1	TNF_TRM
805	ACGGGCTTCGGAAACG-16_contig_2	TRUE	523	TRB	TRBV14	None	TRBJ2-5	TRBC2	TRUE	TRUE	CASSQLRGRGGGRETQYF	TGTGCCAGCAGCCAATTGCGCGGAAGAGGGGGAGGCCGAGAGACCCAGTACTTC	17372	10	clonotype2310	clonotype2310_consensus_2	Spleen	Spleen_cDNA_ACGGGCTTCGGAAACG-1	TNF_TRM
806	ACGGGTCAGCATCATC-10_contig_1	TRUE	502	TRB	TRBV5-1	None	TRBJ2-1	TRBC2	TRUE	TRUE	CASTWQGQGGDEQFF	TGCGCCAGCACCTGGCAGGGACAGGGTGGAGATGAGCAGTTCTTC	2968	2	clonotype2313	clonotype2313_consensus_1	Lymph.node	Lymph.node_cDNA_ACGGGTCAGCATCATC-1	STMN1_TCM
807	ACGGGTCAGCATCATC-10_contig_2	TRUE	498	TRA	TRAV9-2	None	TRAJ54	TRAC	TRUE	TRUE	CALSDRIQGAQKLVF	TGTGCTCTGAGTGATCGAATTCAGGGAGCCCAGAAGCTGGTATTT	1682	1	clonotype2313	clonotype2313_consensus_2	Lymph.node	Lymph.node_cDNA_ACGGGTCAGCATCATC-1	STMN1_TCM
808	ACGGGTCAGCATCATC-10_contig_3	TRUE	320	TRA	None	None	TRAJ49	TRAC	FALSE	FALSE	None	None	2792	2	clonotype2313	None	Lymph.node	Lymph.node_cDNA_ACGGGTCAGCATCATC-1	STMN1_TCM
809	ACGGGTCAGTTTAGGA-3_contig_1	TRUE	558	TRB	TRBV30	None	TRBJ2-7	TRBC2	TRUE	TRUE	CAWSVGQGVLYEQYF	TGTGCCTGGAGTGTAGGTCAGGGTGTGTTGTACGAGCAGTACTTC	35792	8	clonotype2315	clonotype2315_consensus_1	Blood	Blood_cDNA_ACGGGTCAGTTTAGGA-1	ITGB1_TN/CM
810	ACGGGTCAGTTTAGGA-3_contig_2	TRUE	457	TRA	TRAV2	None	TRAJ31	TRAC	TRUE	TRUE	CAVEDGNNARLMF	TGTGCTGTGGAGGATGGTAACAATGCCAGACTCATGTTT	9214	3	clonotype2315	clonotype2315_consensus_2	Blood	Blood_cDNA_ACGGGTCAGTTTAGGA-1	ITGB1_TN/CM
811	ACGGGTCCATGACGGA-15_contig_1	TRUE	510	TRB	TRBV7-9	None	TRBJ1-3	TRBC1	TRUE	TRUE	CASSLGQPNSGNTIYF	TGTGCCAGCAGCTTAGGACAGCCAAACTCTGGAAACACCATATATTTT	10330	4	clonotype2319	clonotype2319_consensus_2	Small.intestine	Small.intestine_cDNA_ACGGGTCCATGACGGA-1	RGS1_TRM
812	ACGGGTCCATGACGGA-15_contig_2	TRUE	680	TRA	TRAV8-3	None	TRAJ23	TRAC	TRUE	TRUE	CAVGVYNQGGKLIF	TGTGCTGTGGGTGTTTATAACCAGGGAGGAAAGCTTATCTTC	4344	2	clonotype2319	clonotype2319_consensus_1	Small.intestine	Small.intestine_cDNA_ACGGGTCCATGACGGA-1	RGS1_TRM
813	ACGGGTCCATGACGGA-15_contig_3	TRUE	382	TRA	TRAV2	None	None	TRAC	FALSE	FALSE	None	None	5530	1	clonotype2319	None	Small.intestine	Small.intestine_cDNA_ACGGGTCCATGACGGA-1	RGS1_TRM
814	ACGGGTCGTACTTCTT-3_contig_1	TRUE	498	TRB	TRBV6-6	None	TRBJ2-7	TRBC2	TRUE	TRUE	CASIERESSSYEQYF	TGTGCCAGCATAGAGCGGGAGTCCAGCTCCTACGAGCAGTACTTC	45514	9	clonotype2321	clonotype2321_consensus_1	Blood	Blood_cDNA_ACGGGTCGTACTTCTT-1	ITGB1_TN/CM
815	ACGGGTCGTACTTCTT-3_contig_2	TRUE	532	TRA	TRAV17	None	TRAJ8	TRAC	TRUE	TRUE	CATAPLSFQKLVF	TGTGCTACGGCCCCACTCTCATTTCAGAAACTTGTATTT	440	2	clonotype2321	clonotype2321_consensus_2	Blood	Blood_cDNA_ACGGGTCGTACTTCTT-1	ITGB1_TN/CM
816	ACGGGTCGTACTTCTT-3_contig_3	TRUE	520	TRA	None	None	TRAJ10	TRAC	FALSE	FALSE	None	None	6044	1	clonotype2321	None	Blood	Blood_cDNA_ACGGGTCGTACTTCTT-1	ITGB1_TN/CM
817	ACGGGTCGTTACAGAA-2_contig_1	TRUE	521	TRB	TRBV6-5	None	TRBJ1-2	TRBC1	TRUE	TRUE	CASSLRVGGASYGYTF	TGTGCCAGCAGCCTGCGGGTGGGGGGAGCTAGCTATGGCTACACCTTC	7074	3	clonotype2324	clonotype2324_consensus_1	Bladder	Bladder_cDNA_ACGGGTCGTTACAGAA-1	TNF_TRM
818	ACGGGTCGTTACAGAA-2_contig_2	TRUE	517	TRA	TRAV14/DV4	None	TRAJ29	TRAC	TRUE	TRUE	CACNLGNTPLVF	TGTGCCTGCAATCTGGGAAACACACCTCTTGTCTTT	3942	1	clonotype2324	clonotype2324_consensus_2	Bladder	Bladder_cDNA_ACGGGTCGTTACAGAA-1	TNF_TRM
819	ACGGGTCTCTGTGCAA-10_contig_1	TRUE	645	TRB	TRBV19	None	TRBJ2-5	TRBC2	TRUE	TRUE	CASSIRPAGVSQETQYF	TGTGCCAGTAGTATTAGGCCAGCGGGAGTGTCCCAAGAGACCCAGTACTTC	4048	3	clonotype2329	clonotype2329_consensus_1	Lymph.node	Lymph.node_cDNA_ACGGGTCTCTGTGCAA-1	STMN1_TCM
820	ACGGGTCTCTGTGCAA-10_contig_2	TRUE	573	TRA	TRAV8-4	None	TRAJ42	TRAC	TRUE	TRUE	CAVSELRGSQGNLIF	TGTGCTGTGAGTGAACTAAGGGGAAGCCAAGGAAATCTCATCTTT	2650	2	clonotype2329	clonotype2329_consensus_2	Lymph.node	Lymph.node_cDNA_ACGGGTCTCTGTGCAA-1	STMN1_TCM
821	ACGGGTCTCTGTGCAA-10_contig_3	TRUE	503	TRB	TRBV7-2	None	TRBJ2-1	TRBC2	TRUE	FALSE	None	None	4110	3	clonotype2329	None	Lymph.node	Lymph.node_cDNA_ACGGGTCTCTGTGCAA-1	STMN1_TCM
822	ACGGGTCTCTTGACGA-17_contig_1	TRUE	530	TRA	TRAV27	None	TRAJ53	TRAC	TRUE	TRUE	CAGGFQGSNYKLTF	TGTGCAGGAGGGTTCCAGGGTAGCAACTATAAACTGACATTT	8848	6	clonotype2330	clonotype2330_consensus_1	Stomach	Stomach_cDNA_ACGGGTCTCTTGACGA-1	CTLA4_Treg
823	ACGGGTCTCTTGACGA-17_contig_2	TRUE	500	TRB	TRBV7-6	None	TRBJ2-2	TRBC2	TRUE	TRUE	CASRTQDLNTGELFF	TGTGCCAGCAGGACACAGGACCTGAACACCGGGGAGCTGTTTTTT	15426	14	clonotype2330	clonotype2330_consensus_2	Stomach	Stomach_cDNA_ACGGGTCTCTTGACGA-1	CTLA4_Treg
824	ACGTCAAAGTGGGTTG-16_contig_1	TRUE	508	TRB	TRBV14	None	TRBJ1-5	TRBC1	TRUE	TRUE	CASSQAGNQPQHF	TGTGCCAGCAGCCAAGCCGGGAATCAGCCCCAGCATTTT	13114	7	clonotype2334	clonotype2334_consensus_1	Spleen	Spleen_cDNA_ACGTCAAAGTGGGTTG-1	KLF2_TCM
825	ACGTCAAAGTGGGTTG-16_contig_2	TRUE	547	TRA	TRAV12-1	None	TRAJ23	TRAC	TRUE	TRUE	CVVNPAYGKLIF	TGTGTGGTGAACCCCGCGTATGGAAAGCTTATCTTC	4734	3	clonotype2334	clonotype2334_consensus_2	Spleen	Spleen_cDNA_ACGTCAAAGTGGGTTG-1	KLF2_TCM
826	ACGTCAACATGCGCAC-3_contig_1	TRUE	615	TRA	TRAV3	None	TRAJ20	TRAC	TRUE	TRUE	CAVRPLNDYKLSF	TGTGCTGTGAGACCTCTTAACGACTACAAGCTCAGCTTT	12984	2	clonotype2341	clonotype2341_consensus_1	Blood	Blood_cDNA_ACGTCAACATGCGCAC-1	ITGB1_TN/CM
827	ACGTCAACATGCGCAC-3_contig_2	TRUE	498	TRB	TRBV6-2	None	TRBJ2-1	TRBC2	TRUE	TRUE	CASSYSTVGEQFF	TGTGCCAGCAGTTACTCGACAGTGGGTGAGCAGTTCTTC	20012	3	clonotype2341	clonotype2341_consensus_2	Blood	Blood_cDNA_ACGTCAACATGCGCAC-1	ITGB1_TN/CM
828	ACGTCAACATGCGCAC-3_contig_3	TRUE	531	TRA	TRAV14/DV4	None	TRAJ32	TRAC	TRUE	FALSE	None	None	9540	1	clonotype2341	None	Blood	Blood_cDNA_ACGTCAACATGCGCAC-1	ITGB1_TN/CM
829	ACGTCAATCGATGAGG-17_contig_1	TRUE	636	TRA	TRAV8-3	None	TRAJ34	TRAC	TRUE	TRUE	CAVGARDKLIF	TGTGCTGTGGGTGCCCGTGACAAGCTCATCTTT	1682	2	clonotype2352	clonotype2352_consensus_2	Stomach	Stomach_cDNA_ACGTCAATCGATGAGG-1	CTLA4_Treg
830	ACGTCAATCGATGAGG-17_contig_2	TRUE	511	TRB	TRBV12-4	None	TRBJ1-3	TRBC1	TRUE	TRUE	CASSLTGFGNTIYF	TGTGCCAGCAGTTTAACGGGGTTCGGAAACACCATATATTTT	9538	9	clonotype2352	clonotype2352_consensus_1	Stomach	Stomach_cDNA_ACGTCAATCGATGAGG-1	CTLA4_Treg
831	ACGTCAATCGATGAGG-17_contig_3	TRUE	523	TRA	TRAV1-2	None	TRAJ42	TRAC	TRUE	TRUE	CAVPYGANYGGSQGNLIF	TGTGCTGTGCCCTACGGGGCGAATTATGGAGGAAGCCAAGGAAATCTCATCTTT	3184	2	clonotype2352	clonotype2352_consensus_3	Stomach	Stomach_cDNA_ACGTCAATCGATGAGG-1	CTLA4_Treg
832	ACGTCAATCGATGAGG-17_contig_4	TRUE	387	TRB	None	None	TRBJ1-5	TRBC1	FALSE	FALSE	None	None	2482	4	clonotype2352	None	Stomach	Stomach_cDNA_ACGTCAATCGATGAGG-1	CTLA4_Treg
833	ACGTCAATCTCTAAGG-2_contig_1	TRUE	482	TRB	TRBV3-1	None	TRBJ2-1	TRBC2	TRUE	TRUE	CASSRGNEQFF	TGTGCCAGCAGCCGTGGTAATGAGCAGTTCTTC	5092	2	clonotype807	clonotype807_consensus_2	Bladder	Bladder_cDNA_ACGTCAATCTCTAAGG-1	TNF_TRM
834	ACGTCAATCTCTAAGG-2_contig_2	TRUE	526	TRA	TRAV14/DV4	None	TRAJ9	TRAC	TRUE	TRUE	CAMREGGTGGFKTIF	TGTGCAATGAGAGAGGGCGGAACTGGAGGCTTCAAAACTATCTTT	2344	1	clonotype807	clonotype807_consensus_1	Bladder	Bladder_cDNA_ACGTCAATCTCTAAGG-1	TNF_TRM
835	ACTATCTAGAACAACT-11_contig_1	TRUE	499	TRB	TRBV7-2	None	TRBJ2-1	TRBC2	TRUE	TRUE	CASSLQAGANEQFF	TGTGCCAGCAGCTTACAAGCGGGAGCTAATGAGCAGTTCTTC	22202	12	clonotype20	clonotype20_consensus_2	Marrow	Marrow_cDNA_ACTATCTAGAACAACT-1	NKG7_Th1
836	ACTATCTAGAACAACT-11_contig_2	TRUE	559	TRA	TRAV12-2	None	TRAJ48	TRAC	TRUE	TRUE	CAVMPPFISNFGNEKLTF	TGTGCCGTGATGCCCCCTTTTATATCTAACTTTGGAAATGAGAAATTAACCTTT	180	14	clonotype20	clonotype20_consensus_1	Marrow	Marrow_cDNA_ACTATCTAGAACAACT-1	NKG7_Th1
837	ACTATCTAGCACACAG-7_contig_1	TRUE	635	TRA	TRAV12-1	None	TRAJ18	TRAC	TRUE	TRUE	CVVRRGSTLGRLYF	TGTGTGGTGAGGAGAGGCTCAACCCTGGGGAGGCTATACTTT	2148	4	clonotype2354	clonotype2354_consensus_1	Rectum	Rectum_cDNA_ACTATCTAGCACACAG-1	LMNA_TRM
838	ACTATCTAGCACACAG-7_contig_2	TRUE	493	TRB	TRBV6-2	None	TRBJ2-6	TRBC2	TRUE	TRUE	CASSREEGAGANVLTF	TGTGCCAGCAGCCGTGAGGAGGGGGCTGGGGCCAACGTCCTGACTTTC	520	2	clonotype2354	clonotype2354_consensus_2	Rectum	Rectum_cDNA_ACTATCTAGCACACAG-1	LMNA_TRM
839	ACTATCTAGCTAACTC-3_contig_1	TRUE	660	TRB	TRBV19	None	TRBJ2-1	TRBC2	TRUE	TRUE	CASTELAGGPNEQFF	TGTGCCAGTACCGAACTAGCGGGAGGGCCTAATGAGCAGTTCTTC	16340	11	clonotype2355	clonotype2355_consensus_2	Blood	Blood_cDNA_ACTATCTAGCTAACTC-1	ITGB1_TN/CM
840	ACTATCTAGCTAACTC-3_contig_2	TRUE	531	TRA	TRAV38-2/DV8	None	TRAJ54	TRAC	TRUE	TRUE	CAYSGQGAQKLVF	TGTGCTTATTCAGGTCAGGGAGCCCAGAAGCTGGTATTT	42794	14	clonotype2355	clonotype2355_consensus_1	Blood	Blood_cDNA_ACTATCTAGCTAACTC-1	ITGB1_TN/CM
841	ACTATCTCACGAAAGC-7_contig_1	TRUE	459	TRA	TRAV13-1	None	TRAJ33	TRAC	TRUE	TRUE	CAARGQSNYQLIW	TGTGCAGCACGGGGGCAAAGCAACTATCAGTTAATCTGG	1856	1	clonotype2357	clonotype2357_consensus_1	Rectum	Rectum_cDNA_ACTATCTCACGAAAGC-1	KLF2_TCM
842	ACTATCTCACGAAAGC-7_contig_2	TRUE	489	TRB	TRBV15	None	TRBJ1-1	TRBC1	TRUE	TRUE	CATSRGERSSQAFF	TGTGCCACCAGCAGAGGGGAGAGGAGCTCTCAAGCTTTCTTT	5220	3	clonotype2357	clonotype2357_consensus_2	Rectum	Rectum_cDNA_ACTATCTCACGAAAGC-1	KLF2_TCM
843	ACTATCTCACGGTAGA-16_contig_1	TRUE	509	TRA	TRAV29/DV5	None	TRAJ32	TRAC	TRUE	TRUE	CAASGRGGATNKLIF	TGTGCAGCAAGCGGTCGGGGTGGTGCTACAAACAAGCTCATCTTT	2990	2	clonotype2358	clonotype2358_consensus_1	Spleen	Spleen_cDNA_ACTATCTCACGGTAGA-1	KLF2_TCM
844	ACTATCTCACGGTAGA-16_contig_2	TRUE	507	TRB	TRBV7-9	None	TRBJ2-1	TRBC2	TRUE	TRUE	CASSLGTGAYNEQFF	TGTGCCAGCAGCTTAGGGACAGGGGCCTACAATGAGCAGTTCTTC	9150	6	clonotype2358	clonotype2358_consensus_2	Spleen	Spleen_cDNA_ACTATCTCACGGTAGA-1	KLF2_TCM
845	ACTATCTCACTTACGA-3_contig_1	TRUE	448	TRA	TRAV2	None	TRAJ40	TRAC	TRUE	TRUE	CALPSGTYKYIF	TGTGCTCTTCCCTCAGGAACCTACAAATACATCTTT	19060	8	clonotype2359	clonotype2359_consensus_1	Blood	Blood_cDNA_ACTATCTCACTTACGA-1	ITGB1_TN/CM
846	ACTATCTCACTTACGA-3_contig_2	TRUE	472	TRB	TRBV2	None	TRBJ2-3	TRBC2	TRUE	TRUE	CASSPPFTDTQYF	TGTGCCAGCAGTCCCCCTTTCACAGATACGCAGTATTTT	16036	9	clonotype2359	clonotype2359_consensus_2	Blood	Blood_cDNA_ACTATCTCACTTACGA-1	ITGB1_TN/CM
847	ACTATCTCAGATCTGT-19_contig_1	TRUE	526	TRB	TRBV2	None	TRBJ2-3	TRBC2	TRUE	TRUE	CASMSMGSRDTQYF	TGTGCCAGCATGTCTATGGGGAGTCGGGATACGCAGTATTTT	4206	4	clonotype2360	clonotype2360_consensus_1	Trachea	Trachea_cDNA_ACTATCTCAGATCTGT-1	STMN1_TCM
848	ACTATCTCAGATCTGT-19_contig_2	TRUE	512	TRA	TRAV16	None	TRAJ52	TRAC	TRUE	TRUE	CALRGGGTSYGKLTF	TGTGCTCTAAGGGGGGGTGGTACTAGCTATGGAAAGCTGACATTT	1236	2	clonotype2360	clonotype2360_consensus_2	Trachea	Trachea_cDNA_ACTATCTCAGATCTGT-1	STMN1_TCM
849	ACTATCTGTACCGGCT-17_contig_1	TRUE	493	TRB	TRBV7-2	None	TRBJ2-5	TRBC2	TRUE	TRUE	CASSLPPLTQYF	TGTGCCAGCAGCTTACCTCCCCTGACCCAGTACTTC	3996	6	clonotype2361	clonotype2361_consensus_1	Stomach	Stomach_cDNA_ACTATCTGTACCGGCT-1	LMNA_TRM
850	ACTATCTGTACCGGCT-17_contig_2	TRUE	450	TRA	TRAV21	None	TRAJ33	TRAC	TRUE	TRUE	CAGRDSNYQLIW	TGTGCTGGGCGGGATAGCAACTATCAGTTAATCTGG	846	1	clonotype2361	clonotype2361_consensus_2	Stomach	Stomach_cDNA_ACTATCTGTACCGGCT-1	LMNA_TRM
851	ACTATCTGTACCGGCT-17_contig_3	TRUE	348	TRB	None	None	TRBJ2-7	TRBC2	FALSE	FALSE	None	None	1316	2	clonotype2361	None	Stomach	Stomach_cDNA_ACTATCTGTACCGGCT-1	LMNA_TRM
852	ACTATCTTCCTAGAAC-16_contig_1	TRUE	524	TRB	TRBV20-1	None	TRBJ2-7	TRBC2	TRUE	TRUE	CSARGLAGGVSEQYF	TGCAGTGCCAGGGGACTAGCGGGAGGAGTCAGCGAGCAGTACTTC	6390	10	clonotype2365	clonotype2365_consensus_2	Spleen	Spleen_cDNA_ACTATCTTCCTAGAAC-1	KLF2_TCM
853	ACTATCTTCCTAGAAC-16_contig_2	TRUE	473	TRA	TRAV2	None	TRAJ15	TRAC	TRUE	TRUE	CAVESNQAGTALIF	TGTGCTGTGGAGTCTAACCAGGCAGGAACTGCTCTGATCTTT	614	2	clonotype2365	clonotype2365_consensus_1	Spleen	Spleen_cDNA_ACTATCTTCCTAGAAC-1	KLF2_TCM
854	ACTATCTTCGGAGCAA-17_contig_1	TRUE	564	TRA	TRAV12-1	None	TRAJ42	TRAC	TRUE	TRUE	CVVNLDYGGSQGNLIF	TGTGTGGTGAACCTCGATTATGGAGGAAGCCAAGGAAATCTCATCTTT	2814	5	clonotype2367	clonotype2367_consensus_1	Stomach	Stomach_cDNA_ACTATCTTCGGAGCAA-1	KLF2_TCM
855	ACTATCTTCGGAGCAA-17_contig_2	TRUE	524	TRB	TRBV20-1	None	TRBJ2-5	TRBC2	TRUE	TRUE	CSATRTGGARETQYF	TGCAGTGCGACGCGGACAGGGGGCGCGCGGGAGACCCAGTACTTC	5894	9	clonotype2367	clonotype2367_consensus_2	Stomach	Stomach_cDNA_ACTATCTTCGGAGCAA-1	KLF2_TCM
856	ACTATCTTCTCGATGA-16_contig_1	TRUE	489	TRB	TRBV6-6	None	TRBJ1-2	TRBC1	TRUE	TRUE	CASRPDTYGYTF	TGTGCCAGCAGGCCTGACACCTATGGCTACACCTTC	15518	14	clonotype2369	clonotype2369_consensus_2	Spleen	Spleen_cDNA_ACTATCTTCTCGATGA-1	KLF2_TCM
857	ACTATCTTCTCGATGA-16_contig_2	TRUE	460	TRA	TRAV39	None	TRAJ54	TRAC	TRUE	TRUE	CAVVLIQGAQKLVF	TGTGCCGTGGTCCTAATTCAGGGAGCCCAGAAGCTGGTATTT	3062	3	clonotype2369	clonotype2369_consensus_1	Spleen	Spleen_cDNA_ACTATCTTCTCGATGA-1	KLF2_TCM
858	ACTGAACAGAGCTTCT-17_contig_1	TRUE	556	TRA	TRAV19	None	TRAJ36	TRAC	TRUE	TRUE	CALPGANNLFF	TGTGCTCTGCCCGGGGCAAACAACCTCTTCTTT	292	1	clonotype2371	clonotype2371_consensus_2	Stomach	Stomach_cDNA_ACTGAACAGAGCTTCT-1	RGS1_TRM
859	ACTGAACAGAGCTTCT-17_contig_2	TRUE	483	TRB	TRBV5-1	None	TRBJ1-1	TRBC1	TRUE	TRUE	CASSPRGRENTEAFF	TGCGCCAGCAGCCCCAGAGGGAGGGAGAACACTGAAGCTTTCTTT	7018	9	clonotype2371	clonotype2371_consensus_3	Stomach	Stomach_cDNA_ACTGAACAGAGCTTCT-1	RGS1_TRM
860	ACTGAACAGAGCTTCT-17_contig_3	TRUE	478	TRA	TRAV10	None	TRAJ43	TRAC	TRUE	TRUE	CVVSTGNNNDMRF	TGTGTGGTGAGCACGGGGAATAACAATGACATGCGCTTT	578	1	clonotype2371	clonotype2371_consensus_1	Stomach	Stomach_cDNA_ACTGAACAGAGCTTCT-1	RGS1_TRM
861	ACTGAACCAAACCCAT-3_contig_1	TRUE	508	TRA	TRAV20	None	TRAJ37	TRAC	TRUE	TRUE	CAANGSSNTGKLIF	TGTGCTGCCAATGGCTCTAGCAACACAGGCAAACTAATCTTT	12446	2	clonotype2374	clonotype2374_consensus_1	Blood	Blood_cDNA_ACTGAACCAAACCCAT-1	LINC00861_TN
862	ACTGAACCAAACCCAT-3_contig_2	TRUE	468	TRB	TRBV29-1	None	TRBJ2-3	TRBC2	TRUE	TRUE	CSVETQYF	TGCAGCGTTGAAACGCAGTATTTT	29804	4	clonotype2374	clonotype2374_consensus_2	Blood	Blood_cDNA_ACTGAACCAAACCCAT-1	LINC00861_TN
863	ACTGAACCAATAGCAA-11_contig_1	TRUE	516	TRA	TRAV26-1	None	TRAJ31	TRAC	TRUE	TRUE	CIVRLGNNNARLMF	TGCATCGTCAGATTAGGGAATAACAATGCCAGACTCATGTTT	1214	1	clonotype2375	clonotype2375_consensus_1	Marrow	Marrow_cDNA_ACTGAACCAATAGCAA-1	ITGB1_TN/CM
864	ACTGAACCAATAGCAA-11_contig_2	TRUE	538	TRB	TRBV7-8	None	TRBJ2-3	TRBC2	TRUE	TRUE	CASSLGLAGGPTDTQYF	TGTGCCAGCAGCCTAGGACTAGCGGGAGGGCCGACAGATACGCAGTATTTT	26372	11	clonotype2375	clonotype2375_consensus_2	Marrow	Marrow_cDNA_ACTGAACCAATAGCAA-1	ITGB1_TN/CM
865	ACTGAACCAATAGCAA-11_contig_3	TRUE	379	TRA	TRAV26-2	None	TRAJ29	TRAC	TRUE	FALSE	CILKGNTPLVF	TGCATCCTGAAAGGAAACACACCTCTTGTCTTT	10094	5	clonotype2375	None	Marrow	Marrow_cDNA_ACTGAACCAATAGCAA-1	ITGB1_TN/CM
866	ACTGAACCACGGACAA-11_contig_1	TRUE	514	TRA	TRAV29/DV5	None	TRAJ48	TRAC	TRUE	TRUE	CAASGGFGNEKLTF	TGTGCAGCAAGCGGCGGGTTTGGAAATGAGAAATTAACCTTT	3380	1	clonotype2378	clonotype2378_consensus_1	Marrow	Marrow_cDNA_ACTGAACCACGGACAA-1	GZMK_TEM
867	ACTGAACCACGGACAA-11_contig_2	TRUE	532	TRB	TRBV6-2	None	TRBJ2-3	TRBC2	TRUE	TRUE	CASSQVARLADTQYF	TGTGCCAGCAGCCAGGTGGCGCGTTTGGCAGATACGCAGTATTTT	2464	3	clonotype2378	clonotype2378_consensus_2	Marrow	Marrow_cDNA_ACTGAACCACGGACAA-1	GZMK_TEM
868	ACTGAACCACGGACAA-11_contig_3	TRUE	407	TRA	TRAV30	None	TRAJ49	TRAC	TRUE	FALSE	None	None	3346	1	clonotype2378	None	Marrow	Marrow_cDNA_ACTGAACCACGGACAA-1	GZMK_TEM
869	ACTGAACCACGGTGTC-3_contig_1	TRUE	490	TRA	TRAV1-1	None	TRAJ26	TRAC	TRUE	TRUE	CAVRDNYGQNFVF	TGCGCTGTGAGAGATAACTATGGTCAGAATTTTGTCTTT	6946	3	clonotype2380	clonotype2380_consensus_1	Blood	Blood_cDNA_ACTGAACCACGGTGTC-1	ITGB1_TN/CM
870	ACTGAACCACGGTGTC-3_contig_2	TRUE	482	TRB	TRBV10-2	None	TRBJ2-1	TRBC2	TRUE	TRUE	CASSIVAGVGSYNEQFF	TGCGCCAGTTCCATCGTAGCGGGAGTGGGTTCCTACAATGAGCAGTTCTTC	34702	5	clonotype2380	clonotype2380_consensus_2	Blood	Blood_cDNA_ACTGAACCACGGTGTC-1	ITGB1_TN/CM
871	ACTGAACCATTAGCCA-8_contig_1	TRUE	504	TRA	TRAV41	None	TRAJ43	TRAC	TRUE	TRUE	CAVYNNNDMRF	TGTGCTGTTTACAATAACAATGACATGCGCTTT	5016	2	clonotype2381	clonotype2381_consensus_1	Liver	Liver_cDNA_ACTGAACCATTAGCCA-1	TNF_TRM
872	ACTGAACCATTAGCCA-8_contig_2	TRUE	460	TRB	TRBV28	None	TRBJ1-2	TRBC1	TRUE	TRUE	CASSYRVGYTF	TGTGCCAGCAGTTACAGGGTCGGCTACACCTTC	32564	4	clonotype2381	clonotype2381_consensus_2	Liver	Liver_cDNA_ACTGAACCATTAGCCA-1	TNF_TRM
873	ACTGAACCATTAGCCA-8_contig_3	TRUE	516	TRA	TRAV30	None	TRAJ40	TRAC	TRUE	TRUE	CGTGLSGTYKYIF	TGTGGCACAGGTCTATCAGGAACCTACAAATACATCTTT	2288	2	clonotype2381	clonotype2381_consensus_3	Liver	Liver_cDNA_ACTGAACCATTAGCCA-1	TNF_TRM
874	ACTGAACGTAAAGTCA-3_contig_1	TRUE	532	TRB	TRBV6-2	None	TRBJ2-2	TRBC2	TRUE	TRUE	CASSSGGTLNGELFF	TGTGCCAGCAGTTCCGGGGGCACCCTTAACGGGGAGCTGTTTTTT	33850	8	clonotype2382	clonotype2382_consensus_1	Blood	Blood_cDNA_ACTGAACGTAAAGTCA-1	KLF2_TCM
875	ACTGAACGTAAAGTCA-3_contig_2	TRUE	451	TRA	TRAV2	None	TRAJ9	TRAC	TRUE	TRUE	CAVPDTGGFKTIF	TGTGCTGTCCCCGATACTGGAGGCTTCAAAACTATCTTT	24982	8	clonotype2382	clonotype2382_consensus_2	Blood	Blood_cDNA_ACTGAACGTAAAGTCA-1	KLF2_TCM
876	ACTGAACGTTTGGGCC-17_contig_1	TRUE	550	TRA	TRAV5	None	TRAJ50	TRAC	TRUE	TRUE	CAESIEKTSYDKVIF	TGTGCAGAGAGTATAGAGAAAACCTCCTACGACAAGGTGATATTT	2024	4	clonotype2389	clonotype2389_consensus_1	Stomach	Stomach_cDNA_ACTGAACGTTTGGGCC-1	CTLA4_Treg
877	ACTGAACGTTTGGGCC-17_contig_2	TRUE	504	TRB	TRBV12-3	None	TRBJ2-1	TRBC2	TRUE	TRUE	CASTPTGGGFEQFF	TGTGCCAGCACTCCTACAGGGGGCGGGTTTGAGCAGTTCTTC	3876	8	clonotype2389	clonotype2389_consensus_2	Stomach	Stomach_cDNA_ACTGAACGTTTGGGCC-1	CTLA4_Treg
878	ACTGAACTCTTGAGAC-7_contig_1	TRUE	663	TRB	TRBV19	None	TRBJ1-5	TRBC1	TRUE	TRUE	CASSIGPGRNNQPQHF	TGTGCCAGTAGTATCGGGCCGGGACGGAACAATCAGCCCCAGCATTTT	5178	5	clonotype2394	clonotype2394_consensus_2	Rectum	Rectum_cDNA_ACTGAACTCTTGAGAC-1	LMNA_TRM
879	ACTGAACTCTTGAGAC-7_contig_2	TRUE	498	TRA	TRAV12-3	None	TRAJ27	TRAC	TRUE	TRUE	CAIRNTNAGKSTF	TGTGCAATACGCAACACCAATGCAGGCAAATCAACCTTT	750	2	clonotype2394	clonotype2394_consensus_1	Rectum	Rectum_cDNA_ACTGAACTCTTGAGAC-1	LMNA_TRM
880	ACTGAGTAGATGTGGC-1_contig_1	TRUE	525	TRB	TRBV2	None	TRBJ2-2	TRBC2	TRUE	TRUE	CASRLWREGSSGELFF	TGTGCCAGCAGATTGTGGCGGGAGGGAAGTTCCGGGGAGCTGTTTTTT	17564	9	clonotype2398	clonotype2398_consensus_2	Common.bile.duct	Common.bile.duct_cDNA_ACTGAGTAGATGTGGC-1	TNF_TRM
881	ACTGAGTAGATGTGGC-1_contig_2	TRUE	544	TRA	TRAV12-2	None	TRAJ50	TRAC	TRUE	TRUE	CAVKRTSYDKVIF	TGTGCCGTGAAAAGGACCTCCTACGACAAGGTGATATTT	19256	6	clonotype2398	clonotype2398_consensus_1	Common.bile.duct	Common.bile.duct_cDNA_ACTGAGTAGATGTGGC-1	TNF_TRM
882	ACTGAGTAGGCTCAGA-17_contig_1	TRUE	511	TRA	TRAV23/DV6	None	TRAJ36	TRAC	TRUE	TRUE	CAARDQTGANNLFF	TGTGCAGCAAGGGATCAAACTGGGGCAAACAACCTCTTCTTT	598	1	clonotype2399	clonotype2399_consensus_1	Stomach	Stomach_cDNA_ACTGAGTAGGCTCAGA-1	CTLA4_Treg
883	ACTGAGTAGGCTCAGA-17_contig_2	TRUE	473	TRB	TRBV10-3	None	TRBJ1-5	TRBC1	TRUE	TRUE	CAIGDRGPNQPQHF	TGTGCCATCGGGGACAGGGGGCCCAATCAGCCCCAGCATTTT	36636	35	clonotype2399	clonotype2399_consensus_2	Stomach	Stomach_cDNA_ACTGAGTAGGCTCAGA-1	CTLA4_Treg
884	ACTGAGTAGGGTTCCC-3_contig_1	TRUE	618	TRA	TRAV3	None	TRAJ4	TRAC	TRUE	TRUE	CAVGGAGGYNKLIF	TGTGCTGTGGGAGGGGCTGGTGGCTACAATAAGCTGATTTTT	16654	5	clonotype2400	clonotype2400_consensus_1	Blood	Blood_cDNA_ACTGAGTAGGGTTCCC-1	ITGB1_TN/CM
885	ACTGAGTAGGGTTCCC-3_contig_2	TRUE	498	TRB	TRBV14	None	TRBJ1-4	TRBC1	TRUE	TRUE	CASSLGFAANEKLFF	TGTGCCAGCAGCCTGGGTTTCGCGGCTAATGAAAAACTGTTTTTT	19926	4	clonotype2400	clonotype2400_consensus_2	Blood	Blood_cDNA_ACTGAGTAGGGTTCCC-1	ITGB1_TN/CM
886	ACTGAGTAGTACGCGA-16_contig_1	TRUE	494	TRB	TRBV6-5	None	TRBJ2-7	TRBC2	TRUE	TRUE	CAAGGGEQYF	TGTGCCGCCGGGGGGGGCGAGCAGTACTTC	3564	3	clonotype2401	clonotype2401_consensus_2	Spleen	Spleen_cDNA_ACTGAGTAGTACGCGA-1	GZMK_TEM
887	ACTGAGTAGTACGCGA-16_contig_2	TRUE	462	TRA	TRAV13-1	None	TRAJ10	TRAC	TRUE	TRUE	CAASFTGGGNKLTF	TGTGCAGCAAGTTTCACGGGAGGAGGAAACAAACTCACCTTT	4518	2	clonotype2401	clonotype2401_consensus_1	Spleen	Spleen_cDNA_ACTGAGTAGTACGCGA-1	GZMK_TEM
888	ACTGAGTCACCAGCAC-1_contig_1	TRUE	482	TRB	TRBV27	None	TRBJ1-5	TRBC1	TRUE	TRUE	CASSPRTDSNQPQHF	TGTGCCAGCAGTCCTAGGACAGATAGCAATCAGCCCCAGCATTTT	18736	6	clonotype2405	clonotype2405_consensus_1	Common.bile.duct	Common.bile.duct_cDNA_ACTGAGTCACCAGCAC-1	TNF_TRM
889	ACTGAGTCACCAGCAC-1_contig_2	TRUE	562	TRA	TRAV3	None	TRAJ22	TRAC	TRUE	TRUE	CAVSGQGSARQLTF	TGTGCTGTGAGCGGCCAAGGTTCTGCAAGGCAACTGACCTTT	2512	1	clonotype2405	clonotype2405_consensus_2	Common.bile.duct	Common.bile.duct_cDNA_ACTGAGTCACCAGCAC-1	TNF_TRM
890	ACTGAGTCACCAGCAC-1_contig_3	TRUE	451	TRA	TRAV4	None	TRAJ15	TRAC	TRUE	FALSE	CLVAPNQAGTALIF	TGCCTCGTGGCTCCCAACCAGGCAGGAACTGCTCTGATCTTT	6616	1	clonotype2405	None	Common.bile.duct	Common.bile.duct_cDNA_ACTGAGTCACCAGCAC-1	TNF_TRM
891	ACTGAGTGTGGGTATG-17_contig_1	TRUE	481	TRB	TRBV4-1	None	TRBJ2-1	TRBC2	TRUE	TRUE	CASSQDPSGGNEQFF	TGCGCCAGCAGCCAAGATCCTAGCGGGGGCAATGAGCAGTTCTTC	3900	7	clonotype378	clonotype378_consensus_1	Stomach	Stomach_cDNA_ACTGAGTGTGGGTATG-1	RGS1_TRM
892	ACTGAGTGTGGGTATG-17_contig_2	TRUE	508	TRA	TRAV23/DV6	None	TRAJ5	TRAC	TRUE	TRUE	CAASKGGRRALTF	TGTGCAGCAAGCAAGGGGGGCAGGAGAGCACTTACTTTT	4338	5	clonotype378	clonotype378_consensus_2	Stomach	Stomach_cDNA_ACTGAGTGTGGGTATG-1	RGS1_TRM
893	ACTGAGTTCCTACAGA-16_contig_1	TRUE	475	TRB	TRBV28	None	TRBJ2-7	TRBC2	TRUE	TRUE	CASSPTVTSGRYEQYF	TGTGCCAGCAGTCCGACTGTGACTAGCGGCCGCTACGAGCAGTACTTC	1878	2	clonotype2414	clonotype2414_consensus_2	Spleen	Spleen_cDNA_ACTGAGTTCCTACAGA-1	KLF2_TCM
894	ACTGAGTTCCTACAGA-16_contig_2	TRUE	556	TRA	TRAV5	None	TRAJ4	TRAC	TRUE	TRUE	CAERKSGGYNKLIF	TGTGCAGAGAGGAAGTCTGGTGGCTACAATAAGCTGATTTTT	4350	5	clonotype2414	clonotype2414_consensus_1	Spleen	Spleen_cDNA_ACTGAGTTCCTACAGA-1	KLF2_TCM
895	ACTGATGCACACATGT-16_contig_1	TRUE	467	TRB	TRBV10-3	None	TRBJ2-5	TRBC2	TRUE	TRUE	CAISERQETQYF	TGTGCCATCAGTGAGCGCCAAGAGACCCAGTACTTC	11408	6	clonotype2420	clonotype2420_consensus_1	Spleen	Spleen_cDNA_ACTGATGCACACATGT-1	KLF2_TCM
896	ACTGATGCACACATGT-16_contig_2	TRUE	527	TRA	TRAV27	None	TRAJ47	TRAC	TRUE	TRUE	CAGARGYGNKLVF	TGTGCAGGAGCGAGGGGGTATGGAAACAAGCTGGTCTTT	2988	4	clonotype2420	clonotype2420_consensus_2	Spleen	Spleen_cDNA_ACTGATGCACACATGT-1	KLF2_TCM
897	ACTGATGGTCCGTGAC-10_contig_1	TRUE	491	TRA	TRAV20	None	TRAJ5	TRAC	TRUE	TRUE	CAVQAGMGRRALTF	TGTGCTGTGCAGGCGGGAATGGGCAGGAGAGCACTTACTTTT	11508	2	clonotype2426	clonotype2426_consensus_2	Lymph.node	Lymph.node_cDNA_ACTGATGGTCCGTGAC-1	STMN1_TCM
898	ACTGATGGTCCGTGAC-10_contig_2	TRUE	463	TRB	TRBV28	None	TRBJ2-7	TRBC2	TRUE	TRUE	CASSSQTYKQYF	TGTGCCAGCAGTTCCCAGACGTACAAGCAGTACTTC	3782	1	clonotype2426	clonotype2426_consensus_1	Lymph.node	Lymph.node_cDNA_ACTGATGGTCCGTGAC-1	STMN1_TCM
899	ACTGATGTCCTCCTAG-7_contig_1	TRUE	507	TRB	TRBV11-2	None	TRBJ2-5	TRBC2	TRUE	TRUE	CASSPTGGTQYF	TGTGCCAGCAGCCCTACCGGGGGGACCCAGTACTTC	11488	10	clonotype537	clonotype537_consensus_2	Rectum	Rectum_cDNA_ACTGATGTCCTCCTAG-1	MT1E_TRM
900	ACTGATGTCCTCCTAG-7_contig_2	TRUE	517	TRA	TRAV14/DV4	None	TRAJ56	TRAC	TRUE	TRUE	CAMKGANSKLTF	TGTGCAATGAAGGGAGCCAATAGTAAGCTGACATTT	8624	1	clonotype537	clonotype537_consensus_1	Rectum	Rectum_cDNA_ACTGATGTCCTCCTAG-1	MT1E_TRM
901	ACTGATGTCCTCCTAG-7_contig_3	TRUE	550	TRA	None	None	TRAJ32	TRAC	FALSE	FALSE	None	None	6248	3	clonotype537	None	Rectum	Rectum_cDNA_ACTGATGTCCTCCTAG-1	MT1E_TRM
902	ACTGCTCAGAGTAAGG-19_contig_1	TRUE	482	TRB	TRBV27	None	TRBJ2-1	TRBC2	TRUE	TRUE	CATSTPRSSYNEQFF	TGTGCCACCTCCACTCCCCGCAGCTCCTACAATGAGCAGTTCTTC	2792	1	clonotype2432	clonotype2432_consensus_1	Trachea	Trachea_cDNA_ACTGCTCAGAGTAAGG-1	TNF_TRM
903	ACTGCTCAGAGTAAGG-19_contig_2	TRUE	512	TRA	TRAV30	None	TRAJ58	TRAC	TRUE	TRUE	CGTHKGSGSRLTF	TGTGGCACCCATAAAGGAAGTGGCTCTAGGTTGACCTTT	1814	1	clonotype2432	clonotype2432_consensus_2	Trachea	Trachea_cDNA_ACTGCTCAGAGTAAGG-1	TNF_TRM
904	ACTGCTCAGAGTAAGG-19_contig_3	TRUE	465	TRA	TRAV9-2	None	TRAJ49	TRAC	TRUE	FALSE	CALVF	TGTGCTCTGGTTTTC	1778	2	clonotype2432	None	Trachea	Trachea_cDNA_ACTGCTCAGAGTAAGG-1	TNF_TRM
905	ACTGCTCCAATAGCGG-17_contig_1	TRUE	499	TRB	TRBV7-9	None	TRBJ2-7	TRBC2	TRUE	TRUE	CASSLSHYEQYF	TGTGCCAGCAGCCTTAGCCACTACGAGCAGTACTTC	6612	8	clonotype2437	clonotype2437_consensus_2	Stomach	Stomach_cDNA_ACTGCTCCAATAGCGG-1	CTLA4_Treg
906	ACTGCTCCAATAGCGG-17_contig_2	TRUE	741	TRA	TRAV8-6	None	TRAJ58	TRAC	TRUE	TRUE	CAVRETSGSRLTF	TGTGCTGTGAGAGAAACCAGTGGCTCTAGGTTGACCTTT	770	1	clonotype2437	clonotype2437_consensus_1	Stomach	Stomach_cDNA_ACTGCTCCAATAGCGG-1	CTLA4_Treg
907	ACTGCTCCACCGATAT-17_contig_1	TRUE	505	TRA	TRAV14/DV4	None	TRAJ43	TRAC	TRUE	TRUE	CAMRPMRF	TGTGCAATGAGACCCATGCGCTTT	3848	4	clonotype2438	clonotype2438_consensus_3	Stomach	Stomach_cDNA_ACTGCTCCACCGATAT-1	KLF2_TCM
908	ACTGCTCCACCGATAT-17_contig_2	TRUE	513	TRA	TRAV27	None	TRAJ45	TRAC	TRUE	TRUE	CAGGGGADGLTF	TGTGCAGGAGGAGGAGGTGCTGACGGACTCACCTTT	2208	2	clonotype2438	clonotype2438_consensus_2	Stomach	Stomach_cDNA_ACTGCTCCACCGATAT-1	KLF2_TCM
909	ACTGCTCCACCGATAT-17_contig_3	TRUE	512	TRB	TRBV6-5	None	TRBJ1-6	TRBC1	TRUE	TRUE	CASGWAWNSPLHF	TGTGCCAGCGGATGGGCTTGGAATTCACCCCTCCACTTT	1066	4	clonotype2438	clonotype2438_consensus_1	Stomach	Stomach_cDNA_ACTGCTCCACCGATAT-1	KLF2_TCM
910	ACTGCTCCATGGTCTA-10_contig_1	TRUE	517	TRA	TRAV23/DV6	None	TRAJ22	TRAC	TRUE	TRUE	CAARPATRSSARQLTF	TGTGCAGCCCGTCCGGCGACTAGGAGTTCTGCAAGGCAACTGACCTTT	8416	3	clonotype2442	clonotype2442_consensus_2	Lymph.node	Lymph.node_cDNA_ACTGCTCCATGGTCTA-1	STMN1_TCM
911	ACTGCTCCATGGTCTA-10_contig_2	TRUE	513	TRB	TRBV7-9	None	TRBJ2-2	TRBC2	TRUE	TRUE	CASSLGAGGRRTGELFF	TGTGCCAGCAGCTTAGGAGCTGGCGGGAGACGGACCGGGGAGCTGTTTTTT	4054	5	clonotype2442	clonotype2442_consensus_1	Lymph.node	Lymph.node_cDNA_ACTGCTCCATGGTCTA-1	STMN1_TCM
912	ACTGCTCGTACCGTTA-12_contig_1	TRUE	502	TRB	TRBV7-2	None	TRBJ1-2	TRBC1	TRUE	TRUE	CASSAEGQASYGYTF	TGTGCCAGCAGCGCGGAAGGACAGGCGAGCTATGGCTACACCTTC	20762	7	clonotype27	clonotype27_consensus_2	Muscle	Muscle_cDNA_ACTGCTCGTACCGTTA-1	NKG7_Th1
913	ACTGCTCGTACCGTTA-12_contig_2	TRUE	571	TRA	TRAV8-1	None	TRAJ9	TRAC	TRUE	TRUE	CAVANTGGFKTIF	TGTGCCGTCGCTAATACTGGAGGCTTCAAAACTATCTTT	840	2	clonotype27	clonotype27_consensus_1	Muscle	Muscle_cDNA_ACTGCTCGTACCGTTA-1	NKG7_Th1
914	ACTGCTCGTCAGATAA-11_contig_1	TRUE	514	TRB	TRBV12-4	None	TRBJ1-5	TRBC1	TRUE	TRUE	CASSPPGNGAWPQHF	TGTGCCAGCAGCCCTCCCGGGAATGGGGCTTGGCCCCAGCATTTT	11832	7	clonotype2443	clonotype2443_consensus_3	Marrow	Marrow_cDNA_ACTGCTCGTCAGATAA-1	ITGB1_TN/CM
915	ACTGCTCGTCAGATAA-11_contig_2	TRUE	492	TRA	TRAV9-2	None	TRAJ22	TRAC	TRUE	TRUE	CALSSGSARQLTF	TGTGCTCTGAGTTCTGGTTCTGCAAGGCAACTGACCTTT	3934	3	clonotype2443	clonotype2443_consensus_1	Marrow	Marrow_cDNA_ACTGCTCGTCAGATAA-1	ITGB1_TN/CM
916	ACTGCTCGTCAGATAA-11_contig_3	TRUE	612	TRA	TRAV3	None	TRAJ26	TRAC	TRUE	TRUE	CAVHNYGQNFVF	TGTGCTGTCCATAACTATGGTCAGAATTTTGTCTTT	5130	5	clonotype2443	clonotype2443_consensus_2	Marrow	Marrow_cDNA_ACTGCTCGTCAGATAA-1	ITGB1_TN/CM
917	ACTGCTCGTCCGTGAC-12_contig_1	TRUE	490	TRB	TRBV3-1	None	TRBJ2-7	TRBC2	TRUE	TRUE	CASSQDVREQYF	TGTGCCAGCAGCCAAGATGTACGGGAGCAGTACTTC	1054	2	clonotype61	clonotype61_consensus_2	Muscle	Muscle_cDNA_ACTGCTCGTCCGTGAC-1	NKG7_Th1
918	ACTGCTCGTCCGTGAC-12_contig_2	TRUE	538	TRA	TRAV12-2	None	TRAJ43	TRAC	TRUE	TRUE	CAVEDNNDMRF	TGTGCCGTGGAGGATAACAATGACATGCGCTTT	6182	2	clonotype61	clonotype61_consensus_1	Muscle	Muscle_cDNA_ACTGCTCGTCCGTGAC-1	NKG7_Th1
919	ACTGCTCGTCTCTCGT-1_contig_1	TRUE	499	TRB	TRBV7-2	None	TRBJ2-1	TRBC2	TRUE	TRUE	CASSLQAGANEQFF	TGTGCCAGCAGCTTACAAGCGGGAGCTAATGAGCAGTTCTTC	14880	4	clonotype26	clonotype26_consensus_2	Common.bile.duct	Common.bile.duct_cDNA_ACTGCTCGTCTCTCGT-1	NKG7_Th1
920	ACTGCTCGTCTCTCGT-1_contig_2	TRUE	629	TRA	TRAV16	None	TRAJ57	TRAC	TRUE	TRUE	CALRLTQGGSEKLVF	TGTGCTCTAAGACTAACTCAGGGCGGATCTGAAAAGCTGGTCTTT	2006	1	clonotype26	clonotype26_consensus_1	Common.bile.duct	Common.bile.duct_cDNA_ACTGCTCGTCTCTCGT-1	NKG7_Th1
921	ACTGCTCGTTCAGGCC-17_contig_1	TRUE	502	TRA	TRAV23/DV6	None	TRAJ49	TRAC	TRUE	TRUE	CAANTGNQFYF	TGTGCAGCGAATACCGGTAACCAGTTCTATTTT	2744	2	clonotype820	clonotype820_consensus_1	Stomach	Stomach_cDNA_ACTGCTCGTTCAGGCC-1	CTLA4_Treg
922	ACTGCTCGTTCAGGCC-17_contig_2	TRUE	464	TRB	TRBV10-3	None	TRBJ2-7	TRBC2	TRUE	TRUE	CAISPSYEQYF	TGTGCCATCAGTCCTTCCTACGAGCAGTACTTC	11840	20	clonotype820	clonotype820_consensus_2	Stomach	Stomach_cDNA_ACTGCTCGTTCAGGCC-1	CTLA4_Treg
923	ACTGCTCTCGTGGACC-17_contig_1	TRUE	465	TRA	TRAV13-1	None	TRAJ39	TRAC	TRUE	TRUE	CAASRVGNAGNMLTF	TGTGCAGCAAGTAGGGTGGGTAATGCAGGCAACATGCTCACCTTT	2208	4	clonotype2449	clonotype2449_consensus_2	Stomach	Stomach_cDNA_ACTGCTCTCGTGGACC-1	CTLA4_Treg
924	ACTGCTCTCGTGGACC-17_contig_2	TRUE	546	TRB	TRBV30	None	TRBJ1-1	TRBC1	TRUE	TRUE	CAWKGNTEAFF	TGTGCCTGGAAGGGGAACACTGAAGCTTTCTTT	18002	22	clonotype2449	clonotype2449_consensus_1	Stomach	Stomach_cDNA_ACTGCTCTCGTGGACC-1	CTLA4_Treg
925	ACTGTCCAGAATGTGT-10_contig_1	TRUE	558	TRA	TRAV12-1	None	TRAJ37	TRAC	TRUE	TRUE	CVAQSSGNTGKLIF	TGTGTGGCCCAGAGCTCTGGCAACACAGGCAAACTAATCTTT	10060	10	clonotype2450	clonotype2450_consensus_2	Lymph.node	Lymph.node_cDNA_ACTGTCCAGAATGTGT-1	TNF_TRM
[truncated: 6,868 more rows]

## Sheet: Table S27
Table S27. Detailed information of CD8 TCR repertoire, related to Figure 2.
[truncated: 12,154 more rows]
