# Supplementary material for: Single-cell transcriptome profiling of an adult human cell atlas of 15 major organs
Source: Genome Biol. 2020 Dec 7;21:294. doi: 10.1186/s13059-020-02210-0 (PMC7720616; doi:10.1186/s13059-020-02210-0)
Supplement: Supplementary file 6 — Additional file 6: Table S33. List of marker information (top 50) for each subpopulation of myeloid cells, related to Fig. 4. Table S34. List of TFs information for each myeloid cell subpopulation, related to Fig. 4. [file 13059_2020_2210_MOESM6_ESM.xlsx]

## Sheet: Table S33
Table S33. List of marker information (top 50) for each subpopulation of myeloid cells, related to Figure 4.
	p_val	avg_logFC	pct.1	pct.2	p_val_adj	gene	cluster	cell type
1	5.43e-120	0.944905	0.702	0.317	1.39e-115	EREG	1	AQP9_Classical_Mon
2	3.47e-103	0.859612	0.761	0.404	8.88e-99	AREG	1	AQP9_Classical_Mon
3	1.63e-162	0.844617	0.905	0.416	4.16e-158	VCAN	1	AQP9_Classical_Mon
4	1.5e-104	0.803025	0.527	0.198	3.82e-100	AQP9	1	AQP9_Classical_Mon
5	8.88e-145	0.721692	0.971	0.769	2.27e-140	NAMPT	1	AQP9_Classical_Mon
6	1.33e-86	0.717488	0.511	0.214	3.41e-82	CD300E	1	AQP9_Classical_Mon	Abbreviation: Mon, monocytes; Mac, macrophages; cDC, conventional dendritic cells
7	1.59e-65	0.714799	0.494	0.241	4.05e-61	PPIF	1	AQP9_Classical_Mon
8	2.79e-62	0.666709	0.288	0.09	7.12e-58	APOBEC3A	1	AQP9_Classical_Mon
9	7.3e-142	0.64633	0.998	0.862	1.87e-137	LYZ	1	AQP9_Classical_Mon
10	5.96e-40	0.630203	0.547	0.336	1.52e-35	THBS1	1	AQP9_Classical_Mon
11	5.03e-63	0.60834	0.472	0.215	1.29e-58	LGALS2	1	AQP9_Classical_Mon
12	6.83e-51	0.607965	0.543	0.313	1.74e-46	SLC11A1	1	AQP9_Classical_Mon
13	1.51e-74	0.603693	0.839	0.561	3.85e-70	BCL2A1	1	AQP9_Classical_Mon
14	1.11e-67	0.589581	0.247	0.064	2.85e-63	NRG1	1	AQP9_Classical_Mon
15	1.21e-50	0.574764	0.672	0.465	3.1e-46	ATP2B1	1	AQP9_Classical_Mon
16	5.36e-159	0.573916	0.999	0.96	1.37e-154	SRGN	1	AQP9_Classical_Mon
17	2.04e-13	0.573895	0.118	0.053	5.21e-09	SERPINB2	1	AQP9_Classical_Mon
18	2.32e-48	0.571529	0.652	0.442	5.93e-44	SLC2A3	1	AQP9_Classical_Mon
19	9.96e-74	0.567266	0.93	0.759	2.55e-69	TIMP1	1	AQP9_Classical_Mon
20	3.74e-46	0.56715	0.739	0.499	9.54e-42	CXCL2	1	AQP9_Classical_Mon
21	2.58e-49	0.562946	0.555	0.331	6.6e-45	SERPINB9	1	AQP9_Classical_Mon
22	1.52e-39	0.551457	0.461	0.257	3.87e-35	THBD	1	AQP9_Classical_Mon
23	3.39e-79	0.533152	0.811	0.468	8.67e-75	FCN1	1	AQP9_Classical_Mon
24	2.26e-72	0.516022	0.865	0.629	5.76e-68	PLAUR	1	AQP9_Classical_Mon
25	5.39e-30	0.509327	0.612	0.465	1.38e-25	CHMP1B	1	AQP9_Classical_Mon
26	7.01e-39	0.504102	0.537	0.341	1.79e-34	GK	1	AQP9_Classical_Mon
27	2.04e-42	0.496479	0.591	0.379	5.2e-38	FOSL2	1	AQP9_Classical_Mon
28	1.03e-27	0.496365	0.313	0.166	2.62e-23	ASPH	1	AQP9_Classical_Mon
29	6.79e-35	0.490646	0.511	0.326	1.74e-30	GPCPD1	1	AQP9_Classical_Mon
30	3.73e-36	0.487357	0.581	0.398	9.53e-32	RILPL2	1	AQP9_Classical_Mon
31	1.9e-51	0.480237	0.915	0.781	4.85e-47	NFKBIA	1	AQP9_Classical_Mon
32	8.27e-38	0.477706	0.28	0.117	2.11e-33	ANPEP	1	AQP9_Classical_Mon
33	1.67e-107	0.474536	0.992	0.925	4.27e-103	SH3BGRL3	1	AQP9_Classical_Mon
34	3.11e-15	0.47074	0.422	0.306	7.95e-11	PTGS2	1	AQP9_Classical_Mon
35	8e-47	0.466385	0.73	0.499	2.04e-42	CD52	1	AQP9_Classical_Mon
36	2.72e-73	0.465013	0.916	0.723	6.94e-69	SOD2	1	AQP9_Classical_Mon
37	3.56e-47	0.463357	0.849	0.726	9.09e-43	BTG1	1	AQP9_Classical_Mon
38	1.49e-28	0.462228	0.479	0.314	3.8e-24	ATP13A3	1	AQP9_Classical_Mon
39	5.8e-31	0.461931	0.351	0.187	1.48e-26	NFIL3	1	AQP9_Classical_Mon
40	6.11e-22	0.46142	0.524	0.387	1.56e-17	PLIN2	1	AQP9_Classical_Mon
41	3.71e-32	0.455398	0.617	0.451	9.47e-28	ATP1B3	1	AQP9_Classical_Mon
42	1.71e-27	0.453111	0.483	0.316	4.36e-23	TGIF1	1	AQP9_Classical_Mon
43	2.43e-35	0.452265	0.627	0.441	6.22e-31	SAMSN1	1	AQP9_Classical_Mon
44	9.86e-89	0.451749	0.994	0.958	2.52e-84	SAT1	1	AQP9_Classical_Mon
45	1.66e-36	0.450112	0.586	0.397	4.24e-32	CHD1	1	AQP9_Classical_Mon
46	8.51e-23	0.449796	0.333	0.201	2.17e-18	JARID2	1	AQP9_Classical_Mon
47	1.78e-40	0.44889	0.466	0.247	4.55e-36	G0S2	1	AQP9_Classical_Mon
48	4.45e-29	0.448205	0.609	0.469	1.14e-24	YBX3	1	AQP9_Classical_Mon
49	3.19e-57	0.448173	0.761	0.502	8.14e-53	SERPINA1	1	AQP9_Classical_Mon
50	2.48e-48	0.442838	0.814	0.65	6.34e-44	CD44	1	AQP9_Classical_Mon
51	1.14e-192	1.53762	0.924	0.259	2.91e-188	S100A12	7	HCAR3_Classical_Mon
52	1.7e-154	1.41909	0.997	0.579	4.35e-150	S100A9	7	HCAR3_Classical_Mon
53	1.12e-148	1.3036	0.995	0.483	2.85e-144	S100A8	7	HCAR3_Classical_Mon
54	1.69e-150	1.14602	1	0.874	4.33e-146	LYZ	7	HCAR3_Classical_Mon
55	1.94e-127	1.05565	0.71	0.198	4.96e-123	SELL	7	HCAR3_Classical_Mon
56	9.63e-124	0.962147	0.985	0.455	2.46e-119	VCAN	7	HCAR3_Classical_Mon
57	1.26e-95	0.883958	0.898	0.463	3.22e-91	MNDA	7	HCAR3_Classical_Mon
58	5.03e-127	0.850879	0.369	0.048	1.29e-122	HCAR3	7	HCAR3_Classical_Mon
59	8.77e-90	0.844635	0.962	0.653	2.24e-85	RGS2	7	HCAR3_Classical_Mon
60	1.23e-126	0.840688	0.351	0.044	3.15e-122	HCAR2	7	HCAR3_Classical_Mon
61	7.17e-62	0.797891	0.557	0.21	1.83e-57	PLBD1	7	HCAR3_Classical_Mon
62	3.3e-71	0.790659	0.875	0.544	8.44e-67	CD55	7	HCAR3_Classical_Mon
63	5.06e-89	0.788657	0.476	0.113	1.29e-84	MCEMP1	7	HCAR3_Classical_Mon
64	1.52e-63	0.770074	0.751	0.364	3.87e-59	CSTA	7	HCAR3_Classical_Mon
65	1.2e-62	0.736711	0.43	0.124	3.08e-58	VNN2	7	HCAR3_Classical_Mon
66	1.04e-61	0.734755	0.822	0.524	2.67e-57	TKT	7	HCAR3_Classical_Mon
67	6.33e-56	0.724034	0.608	0.263	1.62e-51	METTL9	7	HCAR3_Classical_Mon
68	2.07e-50	0.720302	0.697	0.355	5.3e-46	GCA	7	HCAR3_Classical_Mon
69	5.72e-59	0.718001	0.842	0.564	1.46e-54	SRSF3	7	HCAR3_Classical_Mon
70	6.52e-53	0.715403	0.499	0.178	1.67e-48	CYP1B1	7	HCAR3_Classical_Mon
71	2.45e-47	0.690848	0.489	0.189	6.25e-43	RNASE2	7	HCAR3_Classical_Mon
72	8.92e-49	0.682552	0.557	0.239	2.28e-44	NXF1	7	HCAR3_Classical_Mon
73	6.66e-53	0.68053	0.83	0.558	1.7e-48	SLC38A2	7	HCAR3_Classical_Mon
74	2.11e-54	0.666752	0.84	0.551	5.4e-50	SERPINB1	7	HCAR3_Classical_Mon
75	2.52e-55	0.645329	0.908	0.536	6.44e-51	HSPA1B	7	HCAR3_Classical_Mon
76	9.97e-50	0.632137	0.697	0.327	2.55e-45	PLAC8	7	HCAR3_Classical_Mon
77	2.54e-50	0.631498	0.944	0.666	6.48e-46	HSPA1A	7	HCAR3_Classical_Mon
78	2.25e-39	0.631004	0.522	0.237	5.75e-35	HECA	7	HCAR3_Classical_Mon
79	9.46e-56	0.614307	0.476	0.159	2.42e-51	MGST1	7	HCAR3_Classical_Mon
80	2.52e-47	0.614257	0.522	0.209	6.44e-43	SLC25A37	7	HCAR3_Classical_Mon
81	3.55e-62	0.613525	0.422	0.116	9.06e-58	CLU	7	HCAR3_Classical_Mon
82	8.1e-44	0.61279	0.687	0.375	2.07e-39	PGD	7	HCAR3_Classical_Mon
83	4.43e-46	0.606834	0.682	0.341	1.13e-41	LTA4H	7	HCAR3_Classical_Mon
84	5.22e-35	0.59098	0.601	0.326	1.33e-30	C16orf72	7	HCAR3_Classical_Mon
85	8.37e-46	0.582649	0.384	0.126	2.14e-41	CKAP4	7	HCAR3_Classical_Mon
86	1.68e-33	0.571237	0.603	0.327	4.29e-29	EIF4A3	7	HCAR3_Classical_Mon
87	4.57e-30	0.566969	0.298	0.107	1.17e-25	ILF3-AS1	7	HCAR3_Classical_Mon
88	4.45e-33	0.563073	0.57	0.294	1.14e-28	SMCHD1	7	HCAR3_Classical_Mon
89	2.07e-39	0.557343	0.341	0.114	5.3e-35	CDKN2D	7	HCAR3_Classical_Mon
90	3.06e-38	0.556185	0.707	0.418	7.82e-34	CITED2	7	HCAR3_Classical_Mon
91	1.54e-50	0.555553	0.399	0.124	3.94e-46	MEGF9	7	HCAR3_Classical_Mon
92	1.01e-52	0.547971	0.893	0.493	2.58e-48	FCN1	7	HCAR3_Classical_Mon
93	3.2e-30	0.546924	0.545	0.276	8.19e-26	IRS2	7	HCAR3_Classical_Mon
94	2.65e-46	0.538226	0.379	0.119	6.76e-42	CBX4	7	HCAR3_Classical_Mon
95	2.76e-33	0.534497	0.384	0.151	7.06e-29	CPD	7	HCAR3_Classical_Mon
96	7.49e-36	0.533554	0.344	0.12	1.91e-31	CDA	7	HCAR3_Classical_Mon
97	3.48e-44	0.532399	0.896	0.647	8.9e-40	ANXA1	7	HCAR3_Classical_Mon
98	1.14e-70	0.525307	0.995	0.938	2.92e-66	H3F3A	7	HCAR3_Classical_Mon
99	6.82e-84	0.517754	1	0.994	1.74e-79	MT-CO3	7	HCAR3_Classical_Mon
100	2.2e-24	0.517242	0.494	0.27	5.63e-20	TET2	7	HCAR3_Classical_Mon
101	7.13e-202	1.69765	0.997	0.264	1.82e-197	S100A12	8	S100A12_Classical_Mon
102	1.79e-153	1.60519	1	0.49	4.56e-149	S100A8	8	S100A12_Classical_Mon
103	5.72e-135	1.43049	1	0.585	1.46e-130	S100A9	8	S100A12_Classical_Mon
104	7.16e-141	1.32779	0.997	0.462	1.83e-136	VCAN	8	S100A12_Classical_Mon
105	2.45e-108	1.12971	0.707	0.206	6.25e-104	SELL	8	S100A12_Classical_Mon
106	1.46e-42	1.10869	0.373	0.116	3.74e-38	TNFAIP6	8	S100A12_Classical_Mon
107	4.68e-117	1.07961	1	0.876	1.2e-112	LYZ	8	S100A12_Classical_Mon
108	3.16e-84	0.986873	0.494	0.116	8.08e-80	CLU	8	S100A12_Classical_Mon
109	2.85e-66	0.952036	0.596	0.213	7.28e-62	PLBD1	8	S100A12_Classical_Mon
110	8.45e-51	0.919525	0.51	0.182	2.16e-46	CYP1B1	8	S100A12_Classical_Mon
111	1.65e-56	0.893648	0.439	0.128	4.21e-52	VNN2	8	S100A12_Classical_Mon
112	1.26e-66	0.8888	0.847	0.473	3.23e-62	MNDA	8	S100A12_Classical_Mon
113	8.58e-52	0.86738	0.605	0.269	2.19e-47	METTL9	8	S100A12_Classical_Mon
114	5.92e-44	0.785076	0.682	0.334	1.51e-39	PLAC8	8	S100A12_Classical_Mon
115	1.51e-39	0.766079	0.656	0.363	3.87e-35	GCA	8	S100A12_Classical_Mon
116	8.79e-40	0.748103	0.774	0.457	2.25e-35	SLC2A3	8	S100A12_Classical_Mon
117	2.77e-54	0.731396	0.86	0.554	7.08e-50	SERPINB1	8	S100A12_Classical_Mon
118	1.22e-37	0.710831	0.376	0.13	3.11e-33	CKAP4	8	S100A12_Classical_Mon
119	1.1e-33	0.707378	0.223	0.053	2.81e-29	SERPINB2	8	S100A12_Classical_Mon
120	9.63e-37	0.70052	0.662	0.375	2.46e-32	CSTA	8	S100A12_Classical_Mon
121	5.59e-40	0.694995	0.232	0.051	1.43e-35	PROK2	8	S100A12_Classical_Mon
122	8.76e-43	0.692842	0.385	0.121	2.24e-38	CDA	8	S100A12_Classical_Mon
123	2.2e-47	0.68789	0.322	0.081	5.62e-43	CTB-61M7.2	8	S100A12_Classical_Mon
124	4.68e-28	0.680016	0.688	0.428	1.2e-23	STXBP2	8	S100A12_Classical_Mon
125	3.01e-41	0.67563	0.723	0.356	7.7e-37	EREG	8	S100A12_Classical_Mon
126	2.94e-34	0.669293	0.519	0.233	7.52e-30	AQP9	8	S100A12_Classical_Mon
127	7.26e-48	0.667218	0.86	0.501	1.86e-43	FCN1	8	S100A12_Classical_Mon
128	8.77e-39	0.666082	0.678	0.36	2.24e-34	CD36	8	S100A12_Classical_Mon
129	1.98e-32	0.665975	0.424	0.17	5.05e-28	FAM65B	8	S100A12_Classical_Mon
130	8.67e-32	0.665972	0.554	0.285	2.21e-27	FBXL5	8	S100A12_Classical_Mon
131	2.61e-26	0.664563	0.573	0.309	6.68e-22	PTGS2	8	S100A12_Classical_Mon
132	3.93e-24	0.649438	0.675	0.458	1e-19	SAMSN1	8	S100A12_Classical_Mon
133	1.81e-28	0.648709	0.443	0.197	4.61e-24	RNASE2	8	S100A12_Classical_Mon
134	1.98e-29	0.647497	0.615	0.35	5.06e-25	LTA4H	8	S100A12_Classical_Mon
135	1.64e-26	0.647379	0.557	0.302	4.19e-22	BASP1	8	S100A12_Classical_Mon
136	1.61e-40	0.643984	0.828	0.551	4.11e-36	CD55	8	S100A12_Classical_Mon
137	2.53e-33	0.634851	0.42	0.167	6.46e-29	MGST1	8	S100A12_Classical_Mon
138	3.14e-21	0.634535	0.341	0.154	8.03e-17	FPR2	8	S100A12_Classical_Mon
139	1.1e-28	0.630063	0.344	0.131	2.82e-24	MEGF9	8	S100A12_Classical_Mon
140	1.95e-37	0.593719	0.376	0.124	4.97e-33	MCEMP1	8	S100A12_Classical_Mon
141	2.09e-23	0.586227	0.382	0.174	5.33e-19	AGTPBP1	8	S100A12_Classical_Mon
142	2.79e-21	0.575502	0.452	0.24	7.13e-17	AGTRAP	8	S100A12_Classical_Mon
143	2.27e-29	0.573919	0.65	0.382	5.8e-25	PGD	8	S100A12_Classical_Mon
144	1.16e-20	0.568646	0.506	0.295	2.97e-16	FAM198B	8	S100A12_Classical_Mon
145	2.06e-24	0.564005	0.427	0.199	5.25e-20	NFIL3	8	S100A12_Classical_Mon
146	9.04e-23	0.561453	0.573	0.335	2.31e-18	SLC11A1	8	S100A12_Classical_Mon
147	1.7e-20	0.557866	0.529	0.331	4.35e-16	NCF2	8	S100A12_Classical_Mon
148	2.2e-21	0.557635	0.583	0.356	5.62e-17	MXD1	8	S100A12_Classical_Mon
149	8.7e-26	0.557584	0.599	0.352	2.22e-21	FGR	8	S100A12_Classical_Mon
150	1.91e-29	0.556244	0.758	0.533	4.89e-25	TKT	8	S100A12_Classical_Mon
151	1.02e-152	1.89803	0.997	0.491	2.6e-148	S100A8	9	S100A8_Classical_Mon
152	4.81e-136	1.74645	0.987	0.586	1.23e-131	S100A9	9	S100A8_Classical_Mon
153	2.43e-152	1.55466	0.926	0.269	6.2e-148	S100A12	9	S100A8_Classical_Mon
154	3.27e-129	1.30032	0.955	0.467	8.34e-125	MNDA	9	S100A8_Classical_Mon
155	6.58e-128	1.28766	0.984	0.463	1.68e-123	VCAN	9	S100A8_Classical_Mon
156	1.31e-126	1.21606	1	0.876	3.33e-122	LYZ	9	S100A8_Classical_Mon
157	3.97e-117	1.14419	0.736	0.204	1.01e-112	SELL	9	S100A8_Classical_Mon
158	1.39e-92	1.04822	0.929	0.497	3.55e-88	FCN1	9	S100A8_Classical_Mon
159	1.12e-97	1.04518	0.527	0.115	2.86e-93	CLU	9	S100A8_Classical_Mon
160	7.95e-48	1.01541	0.232	0.043	2.03e-43	RETN	9	S100A8_Classical_Mon
161	3.66e-69	1.0104	0.579	0.189	9.35e-65	RNASE2	9	S100A8_Classical_Mon
162	6.08e-73	1.01023	0.373	0.074	1.55e-68	RP6-159A1.4	9	S100A8_Classical_Mon
163	3.74e-50	0.942726	0.518	0.182	9.56e-46	CYP1B1	9	S100A8_Classical_Mon
164	1.15e-58	0.942487	0.576	0.214	2.94e-54	PLBD1	9	S100A8_Classical_Mon
165	1.97e-76	0.897319	0.566	0.162	5.04e-72	FAM65B	9	S100A8_Classical_Mon
166	5.23e-58	0.857933	0.74	0.358	1.34e-53	GCA	9	S100A8_Classical_Mon
167	1.95e-60	0.857735	0.797	0.377	4.99e-56	CLEC12A	9	S100A8_Classical_Mon
168	3.31e-57	0.849431	0.749	0.356	8.47e-53	CD36	9	S100A8_Classical_Mon
169	8.17e-123	0.831526	0.331	0.034	2.09e-118	NFE2	9	S100A8_Classical_Mon
170	4.03e-55	0.803631	0.749	0.376	1.03e-50	PGD	9	S100A8_Classical_Mon
171	3.65e-43	0.782821	0.601	0.268	9.32e-39	CSF3R	9	S100A8_Classical_Mon
172	1.72e-59	0.771459	0.45	0.125	4.4e-55	MEGF9	9	S100A8_Classical_Mon
173	1.44e-51	0.76126	0.733	0.331	3.67e-47	PLAC8	9	S100A8_Classical_Mon
174	6.79e-50	0.718844	0.749	0.37	1.74e-45	CSTA	9	S100A8_Classical_Mon
175	4.35e-47	0.714426	0.633	0.28	1.11e-42	FBXL5	9	S100A8_Classical_Mon
176	3.74e-111	0.705131	0.36	0.045	9.56e-107	CCR2	9	S100A8_Classical_Mon
177	3.99e-44	0.703519	0.836	0.556	1.02e-39	SERPINB1	9	S100A8_Classical_Mon
178	5.85e-57	0.698846	0.511	0.161	1.49e-52	MGST1	9	S100A8_Classical_Mon
179	9.42e-38	0.698163	0.666	0.348	2.41e-33	LTA4H	9	S100A8_Classical_Mon
180	5.09e-43	0.698021	0.498	0.189	1.3e-38	IL17RA	9	S100A8_Classical_Mon
181	1.54e-48	0.690984	0.405	0.119	3.93e-44	PRAM1	9	S100A8_Classical_Mon
182	9.41e-44	0.685766	0.611	0.268	2.4e-39	METTL9	9	S100A8_Classical_Mon
183	1.61e-36	0.679618	0.46	0.178	4.11e-32	RGS18	9	S100A8_Classical_Mon
184	7.4e-41	0.676434	0.627	0.285	1.89e-36	NAIP	9	S100A8_Classical_Mon
185	4.05e-39	0.668748	0.675	0.339	1.03e-34	FPR1	9	S100A8_Classical_Mon
186	1.65e-37	0.64292	0.688	0.364	4.23e-33	NCF1	9	S100A8_Classical_Mon
187	5.41e-30	0.638987	0.637	0.332	1.38e-25	SLC11A1	9	S100A8_Classical_Mon
188	3.36e-39	0.63301	0.685	0.347	8.59e-35	FGR	9	S100A8_Classical_Mon
189	2.63e-38	0.631192	0.595	0.265	6.71e-34	LYST	9	S100A8_Classical_Mon
190	1.64e-62	0.630782	0.244	0.037	4.19e-58	CES1	9	S100A8_Classical_Mon
191	6.98e-38	0.625972	0.617	0.292	1.78e-33	MYO1F	9	S100A8_Classical_Mon
192	5.61e-42	0.623537	0.399	0.123	1.43e-37	MCEMP1	9	S100A8_Classical_Mon
193	2.34e-37	0.612832	0.865	0.662	5.99e-33	TSPO	9	S100A8_Classical_Mon
194	1.24e-28	0.612625	0.64	0.371	3.16e-24	PGAM1	9	S100A8_Classical_Mon
195	7.83e-36	0.611285	0.518	0.219	2e-31	PLP2	9	S100A8_Classical_Mon
196	8.55e-40	0.605899	0.386	0.121	2.18e-35	CDA	9	S100A8_Classical_Mon
197	2.9e-64	0.602069	0.215	0.027	7.42e-60	PADI4	9	S100A8_Classical_Mon
198	8.83e-39	0.596003	0.408	0.138	2.26e-34	CCDC69	9	S100A8_Classical_Mon
199	2.19e-37	0.595459	0.277	0.073	5.6e-33	ASGR2	9	S100A8_Classical_Mon
200	5.77e-37	0.591925	0.836	0.589	1.47e-32	FYB	9	S100A8_Classical_Mon
201	1e-210	2.27008	0.519	0.08	2.56e-206	FN1	4	FN1_Intermediate_Mon
202	1.1e-111	1.55906	0.832	0.547	2.82e-107	CRIP1	4	FN1_Intermediate_Mon
203	1.39e-127	1.2046	0.7	0.252	3.55e-123	LMNA	4	FN1_Intermediate_Mon
204	3.21e-103	1.18643	0.945	0.803	8.21e-99	S100A10	4	FN1_Intermediate_Mon
205	4.25e-78	1.06345	0.792	0.516	1.09e-73	DNAJB1	4	FN1_Intermediate_Mon
206	6.35e-60	1.02569	0.678	0.408	1.62e-55	HSPB1	4	FN1_Intermediate_Mon
207	1.76e-49	0.994628	0.601	0.372	4.5e-45	HSPH1	4	FN1_Intermediate_Mon
208	3.95e-30	0.959637	0.541	0.365	1.01e-25	NCF1	4	FN1_Intermediate_Mon
209	7.02e-71	0.889033	0.872	0.718	1.79e-66	EMP3	4	FN1_Intermediate_Mon
210	9.43e-54	0.882683	0.759	0.54	2.41e-49	HSPA1B	4	FN1_Intermediate_Mon
211	2.49e-36	0.871362	0.612	0.419	6.36e-32	KLF2	4	FN1_Intermediate_Mon
212	1.29e-68	0.844454	0.863	0.666	3.3e-64	HSPA1A	4	FN1_Intermediate_Mon
213	1.29e-61	0.842322	0.909	0.833	3.3e-57	HSP90AA1	4	FN1_Intermediate_Mon
214	1.93e-51	0.818987	0.267	0.076	4.92e-47	DNAJA4	4	FN1_Intermediate_Mon
215	4.84e-54	0.802982	0.534	0.252	1.24e-49	MT1X	4	FN1_Intermediate_Mon
216	8.98e-20	0.800834	0.303	0.164	2.29e-15	HSPA6	4	FN1_Intermediate_Mon
217	6.03e-46	0.77342	0.442	0.198	1.54e-41	MARCO	4	FN1_Intermediate_Mon
218	1.47e-53	0.763047	0.779	0.636	3.76e-49	TAGLN2	4	FN1_Intermediate_Mon
219	7.59e-29	0.733989	0.366	0.187	1.94e-24	SLC5A3	4	FN1_Intermediate_Mon
220	9.89e-54	0.708983	0.963	0.897	2.53e-49	S100A6	4	FN1_Intermediate_Mon
221	2.9e-48	0.6991	0.444	0.179	7.4e-44	LYVE1	4	FN1_Intermediate_Mon
222	4.96e-44	0.678133	0.731	0.562	1.27e-39	ANXA2	4	FN1_Intermediate_Mon
223	9.38e-43	0.668356	0.771	0.596	2.4e-38	UBB	4	FN1_Intermediate_Mon
224	1.48e-55	0.658998	0.527	0.231	3.77e-51	VSIG4	4	FN1_Intermediate_Mon
225	1.04e-61	0.641354	0.186	0.032	2.66e-57	TPPP3	4	FN1_Intermediate_Mon
226	5.06e-18	0.622099	0.397	0.257	1.29e-13	RBKS	4	FN1_Intermediate_Mon
227	4.95e-33	0.61935	0.656	0.468	1.26e-28	ATF3	4	FN1_Intermediate_Mon
228	3.21e-21	0.616541	0.272	0.137	8.2e-17	BAG3	4	FN1_Intermediate_Mon
229	7.92e-11	0.612595	0.382	0.27	2.02e-06	G0S2	4	FN1_Intermediate_Mon
230	3.99e-52	0.610921	0.98	0.918	1.02e-47	S100A4	4	FN1_Intermediate_Mon
231	4.03e-24	0.60928	0.545	0.38	1.03e-19	HSPE1	4	FN1_Intermediate_Mon
232	1.06e-33	0.599848	0.722	0.571	2.72e-29	NR4A1	4	FN1_Intermediate_Mon
233	5.48e-17	0.59849	0.472	0.35	1.4e-12	HSPD1	4	FN1_Intermediate_Mon
234	3.23e-40	0.594684	0.867	0.745	8.25e-36	FOSB	4	FN1_Intermediate_Mon
235	7.87e-44	0.591323	0.872	0.76	2.01e-39	KLF6	4	FN1_Intermediate_Mon
236	5.41e-31	0.587309	0.826	0.712	1.38e-26	HSP90AB1	4	FN1_Intermediate_Mon
237	1.83e-19	0.575579	0.406	0.265	4.67e-15	MRPS6	4	FN1_Intermediate_Mon
238	6.79e-48	0.551011	0.989	0.965	1.73e-43	NEAT1	4	FN1_Intermediate_Mon
239	1.1e-15	0.547894	0.494	0.354	2.8e-11	EGR1	4	FN1_Intermediate_Mon
240	1.86e-49	0.544441	0.117	0.015	4.75e-45	ENHO	4	FN1_Intermediate_Mon
241	1.39e-13	0.540624	0.263	0.154	3.54e-09	ABL2	4	FN1_Intermediate_Mon
242	5.65e-33	0.53237	0.779	0.627	1.44e-28	JUND	4	FN1_Intermediate_Mon
243	4.92e-32	0.531216	0.744	0.555	1.26e-27	JUN	4	FN1_Intermediate_Mon
244	6.75e-15	0.530003	0.261	0.142	1.72e-10	IL10	4	FN1_Intermediate_Mon
245	4.13e-20	0.520505	0.676	0.547	1.05e-15	RHOB	4	FN1_Intermediate_Mon
246	3.16e-16	0.505289	0.572	0.458	8.06e-12	NFKBIZ	4	FN1_Intermediate_Mon
247	4.37e-26	0.501164	0.583	0.375	1.12e-21	CXCL3	4	FN1_Intermediate_Mon
248	2.55e-50	0.490754	0.984	0.931	6.51e-46	VIM	4	FN1_Intermediate_Mon
249	2.1e-56	0.482485	0.132	0.016	5.35e-52	MUC12	4	FN1_Intermediate_Mon
250	1.78e-12	0.477466	0.311	0.192	4.54e-08	OLR1	4	FN1_Intermediate_Mon
251	2.54e-213	2.57106	0.72	0.088	6.49e-209	CCL20	10	CCL20_Intermediate_Mon
252	5.54e-133	1.99282	0.936	0.343	1.42e-128	THBS1	10	CCL20_Intermediate_Mon
253	3.08e-142	1.85279	0.97	0.351	7.86e-138	EREG	10	CCL20_Intermediate_Mon
254	3.42e-105	1.69899	0.958	0.48	8.74e-101	IL1B	10	CCL20_Intermediate_Mon
255	1.04e-94	1.6588	0.542	0.104	2.65e-90	FN1	10	CCL20_Intermediate_Mon
256	9.04e-106	1.64741	0.932	0.372	2.31e-101	CXCL3	10	CCL20_Intermediate_Mon
257	2.29e-106	1.56788	0.716	0.181	5.86e-102	OLR1	10	CCL20_Intermediate_Mon
258	3e-81	1.53555	0.75	0.261	7.65e-77	G0S2	10	CCL20_Intermediate_Mon
259	2.81e-104	1.37564	0.669	0.155	7.18e-100	PHLDA1	10	CCL20_Intermediate_Mon
260	2.06e-83	1.31079	0.962	0.56	5.27e-79	CXCL8	10	CCL20_Intermediate_Mon
261	1.53e-103	1.30387	0.987	0.743	3.9e-99	SOD2	10	CCL20_Intermediate_Mon
262	4.76e-88	1.28961	0.979	0.517	1.22e-83	CXCL2	10	CCL20_Intermediate_Mon
263	1.22e-75	1.26982	0.729	0.268	3.12e-71	NFKB1	10	CCL20_Intermediate_Mon
264	2.05e-71	1.252	0.627	0.192	5.24e-67	BIRC3	10	CCL20_Intermediate_Mon
265	7.21e-213	1.24388	0.343	0.013	1.84e-208	TNIP3	10	CCL20_Intermediate_Mon
266	5.38e-70	1.15761	0.661	0.219	1.37e-65	EHD1	10	CCL20_Intermediate_Mon
267	8.49e-84	1.14119	0.517	0.108	2.17e-79	THAP2	10	CCL20_Intermediate_Mon
268	2.79e-31	1.13494	0.453	0.182	7.13e-27	C15orf48	10	CCL20_Intermediate_Mon
269	7.41e-78	1.13482	0.949	0.653	1.89e-73	PLAUR	10	CCL20_Intermediate_Mon
270	2.22e-65	1.10746	0.746	0.276	5.68e-61	LMNA	10	CCL20_Intermediate_Mon
271	3.18e-60	1.10744	0.771	0.366	8.13e-56	WTAP	10	CCL20_Intermediate_Mon
272	5.71e-31	1.10175	0.458	0.189	1.46e-26	IL1RN	10	CCL20_Intermediate_Mon
273	1.63e-42	1.1009	0.411	0.118	4.16e-38	TNFAIP6	10	CCL20_Intermediate_Mon
274	1.09e-53	1.08839	0.415	0.101	2.79e-49	MMP19	10	CCL20_Intermediate_Mon
275	2.07e-75	1.0659	0.966	0.736	5.29e-71	BTG1	10	CCL20_Intermediate_Mon
276	4.21e-52	1.05797	0.602	0.217	1.07e-47	VEGFA	10	CCL20_Intermediate_Mon
277	6.18e-56	1.03519	0.729	0.323	1.58e-51	ICAM1	10	CCL20_Intermediate_Mon
278	4.74e-97	1.03289	0.415	0.059	1.21e-92	SEMA6B	10	CCL20_Intermediate_Mon
279	1.53e-84	0.998112	0.288	0.031	3.91e-80	IL1A	10	CCL20_Intermediate_Mon
280	1.65e-55	0.995865	0.877	0.559	4.21e-51	CDKN1A	10	CCL20_Intermediate_Mon
281	8.87e-55	0.990379	0.513	0.15	2.27e-50	ABL2	10	CCL20_Intermediate_Mon
282	2.98e-35	0.980832	0.809	0.564	7.61e-31	CRIP1	10	CCL20_Intermediate_Mon
283	7.35e-23	0.977797	0.212	0.056	1.88e-18	SERPINB2	10	CCL20_Intermediate_Mon
284	1.43e-65	0.967209	0.996	0.776	3.66e-61	TIMP1	10	CCL20_Intermediate_Mon
285	2.65e-49	0.948436	0.483	0.139	6.77e-45	IL10	10	CCL20_Intermediate_Mon
286	1.6e-44	0.941012	0.288	0.06	4.08e-40	MIR3945HG	10	CCL20_Intermediate_Mon
287	2.98e-45	0.936722	0.775	0.434	7.61e-41	CREM	10	CCL20_Intermediate_Mon
288	3.74e-57	0.920038	0.945	0.605	9.56e-53	IER3	10	CCL20_Intermediate_Mon
289	4.67e-51	0.918066	0.818	0.455	1.19e-46	SAMSN1	10	CCL20_Intermediate_Mon
290	3.98e-69	0.905588	0.983	0.813	1.02e-64	PNRC1	10	CCL20_Intermediate_Mon
291	8.87e-36	0.891748	0.36	0.11	2.27e-31	KMO	10	CCL20_Intermediate_Mon
292	6.02e-37	0.877048	0.458	0.163	1.54e-32	NFKB2	10	CCL20_Intermediate_Mon
293	1.39e-41	0.86014	0.415	0.124	3.54e-37	LUCAT1	10	CCL20_Intermediate_Mon
294	4.43e-76	0.859079	0.352	0.053	1.13e-71	SDC4	10	CCL20_Intermediate_Mon
295	6.57e-41	0.848773	0.763	0.451	1.68e-36	CFLAR	10	CCL20_Intermediate_Mon
296	1.06e-58	0.846899	0.911	0.481	2.71e-54	TNFAIP3	10	CCL20_Intermediate_Mon
297	5.03e-41	0.845943	0.64	0.277	1.28e-36	NLRP3	10	CCL20_Intermediate_Mon
298	1.71e-38	0.838869	0.89	0.591	4.37e-34	BCL2A1	10	CCL20_Intermediate_Mon
299	4.53e-40	0.82407	0.576	0.236	1.16e-35	PIM3	10	CCL20_Intermediate_Mon
300	3.83e-23	0.820892	0.462	0.224	9.78e-19	RP11-670E13.6	10	CCL20_Intermediate_Mon
301	1.89e-221	1.423	0.904	0.27	4.82e-217	FCGR3A	6	FCGR3A_Non_Classicial_Mon
302	1.87e-175	1.36783	0.776	0.232	4.77e-171	LINC01272	6	FCGR3A_Non_Classicial_Mon
303	2.12e-156	1.34604	0.973	0.689	5.42e-152	IFITM2	6	FCGR3A_Non_Classicial_Mon
304	6.48e-184	1.32497	0.975	0.636	1.65e-179	LST1	6	FCGR3A_Non_Classicial_Mon
305	1.75e-164	1.31895	0.978	0.66	4.46e-160	IFITM3	6	FCGR3A_Non_Classicial_Mon
306	4.4e-148	1.00756	0.568	0.119	1.12e-143	TCF7L2	6	FCGR3A_Non_Classicial_Mon
307	4.72e-105	0.987491	0.877	0.476	1.21e-100	IFI30	6	FCGR3A_Non_Classicial_Mon
308	2.96e-99	0.975859	0.904	0.503	7.57e-95	CD52	6	FCGR3A_Non_Classicial_Mon
309	4.88e-128	0.966427	0.519	0.108	1.25e-123	IFITM1	6	FCGR3A_Non_Classicial_Mon
310	1.28e-113	0.961095	0.821	0.354	3.27e-109	LILRA5	6	FCGR3A_Non_Classicial_Mon
311	1.65e-97	0.940405	0.765	0.342	4.23e-93	LILRB2	6	FCGR3A_Non_Classicial_Mon
312	1.65e-100	0.937749	0.584	0.18	4.21e-96	PAG1	6	FCGR3A_Non_Classicial_Mon
313	9.95e-111	0.932686	0.899	0.511	2.54e-106	SERPINA1	6	FCGR3A_Non_Classicial_Mon
314	1.36e-100	0.884417	0.445	0.101	3.47e-96	FAM110A	6	FCGR3A_Non_Classicial_Mon
315	4.46e-102	0.871113	0.575	0.171	1.14e-97	LILRB1	6	FCGR3A_Non_Classicial_Mon
316	2.15e-100	0.8594	0.651	0.217	5.5e-96	LRRC25	6	FCGR3A_Non_Classicial_Mon
317	8.02e-82	0.833096	0.626	0.234	2.05e-77	WARS	6	FCGR3A_Non_Classicial_Mon
318	3.31e-14	0.828401	0.709	0.528	8.46e-10	MT2A	6	FCGR3A_Non_Classicial_Mon
319	1.38e-117	0.815936	0.973	0.779	3.53e-113	COTL1	6	FCGR3A_Non_Classicial_Mon
320	6.42e-69	0.803684	0.378	0.099	1.64e-64	APOBEC3A	6	FCGR3A_Non_Classicial_Mon
321	2.26e-89	0.789792	0.982	0.769	5.76e-85	TIMP1	6	FCGR3A_Non_Classicial_Mon
322	4.09e-36	0.767382	0.658	0.366	1.04e-31	HMOX1	6	FCGR3A_Non_Classicial_Mon
323	2.19e-76	0.756761	0.4	0.103	5.59e-72	ZNF703	6	FCGR3A_Non_Classicial_Mon
324	5.44e-105	0.755293	0.405	0.08	1.39e-100	SPN	6	FCGR3A_Non_Classicial_Mon
325	6.44e-72	0.740927	0.515	0.175	1.64e-67	CNIH4	6	FCGR3A_Non_Classicial_Mon
326	3.71e-71	0.73299	0.826	0.487	9.48e-67	LYN	6	FCGR3A_Non_Classicial_Mon
327	1.28e-48	0.732183	0.295	0.082	3.28e-44	HES4	6	FCGR3A_Non_Classicial_Mon
328	2.27e-64	0.712399	0.577	0.228	5.79e-60	UTRN	6	FCGR3A_Non_Classicial_Mon
329	3.88e-61	0.709742	0.776	0.414	9.9e-57	STXBP2	6	FCGR3A_Non_Classicial_Mon
330	8.21e-54	0.68665	0.582	0.257	2.1e-49	LYST	6	FCGR3A_Non_Classicial_Mon
331	3.17e-100	0.664167	0.987	0.869	8.1e-96	AIF1	6	FCGR3A_Non_Classicial_Mon
332	9.38e-63	0.663897	0.747	0.391	2.4e-58	CTSC	6	FCGR3A_Non_Classicial_Mon
333	1.38e-61	0.663663	0.629	0.275	3.53e-57	LIMD2	6	FCGR3A_Non_Classicial_Mon
334	3.4e-52	0.658947	0.68	0.358	8.68e-48	PTPN6	6	FCGR3A_Non_Classicial_Mon
335	5.55e-63	0.653749	0.624	0.267	1.42e-58	PILRA	6	FCGR3A_Non_Classicial_Mon
336	2.3e-72	0.653469	0.501	0.16	5.88e-68	RAB24	6	FCGR3A_Non_Classicial_Mon
337	1.49e-71	0.653103	0.423	0.121	3.81e-67	ABI3	6	FCGR3A_Non_Classicial_Mon
338	5.25e-60	0.649626	0.465	0.158	1.34e-55	GCH1	6	FCGR3A_Non_Classicial_Mon
339	5.47e-65	0.648291	0.89	0.668	1.4e-60	SPI1	6	FCGR3A_Non_Classicial_Mon
340	1.99e-95	0.632453	0.989	0.889	5.08e-91	FCER1G	6	FCGR3A_Non_Classicial_Mon
341	3.06e-40	0.631787	0.497	0.233	7.82e-36	POU2F2	6	FCGR3A_Non_Classicial_Mon
342	1.22e-40	0.627553	0.472	0.206	3.12e-36	RHOC	6	FCGR3A_Non_Classicial_Mon
343	8.58e-44	0.627397	0.597	0.299	2.19e-39	PECAM1	6	FCGR3A_Non_Classicial_Mon
344	3.55e-51	0.620517	0.745	0.414	9.06e-47	C10orf54	6	FCGR3A_Non_Classicial_Mon
345	1.83e-55	0.619166	0.55	0.221	4.67e-51	ADGRE2	6	FCGR3A_Non_Classicial_Mon
346	4.08e-54	0.61595	0.781	0.451	1.04e-49	PRELID1	6	FCGR3A_Non_Classicial_Mon
347	1.29e-49	0.612856	0.85	0.585	3.29e-45	PTP4A2	6	FCGR3A_Non_Classicial_Mon
348	2.64e-51	0.609844	0.611	0.28	6.76e-47	PIK3AP1	6	FCGR3A_Non_Classicial_Mon
349	1.38e-101	0.609385	0.993	0.924	3.54e-97	PSAP	6	FCGR3A_Non_Classicial_Mon
350	4.38e-53	0.606664	0.691	0.324	1.12e-48	PLAC8	6	FCGR3A_Non_Classicial_Mon
351	0	2.43252	0.973	0.319	0	RNASE1	2	RNASE1_Mac
352	0	2.36811	0.96	0.208	0	SEPP1	2	RNASE1_Mac
353	3.29e-123	2.09518	0.192	0.014	8.41e-119	CCL18	2	RNASE1_Mac
354	0	2.04031	0.751	0.161	0	F13A1	2	RNASE1_Mac
355	0	1.99569	0.829	0.248	0	DAB2	2	RNASE1_Mac
356	7.09e-283	1.8769	0.566	0.083	1.81e-278	PLTP	2	RNASE1_Mac
357	0	1.84367	0.76	0.149	0	FOLR2	2	RNASE1_Mac
358	2.02e-249	1.80209	0.78	0.247	5.16e-245	LGMN	2	RNASE1_Mac
359	5.11e-259	1.62584	0.892	0.394	1.3e-254	STAB1	2	RNASE1_Mac
360	9.09e-245	1.56641	0.754	0.234	2.32e-240	MAF	2	RNASE1_Mac
361	4.83e-217	1.50455	0.633	0.146	1.23e-212	LYVE1	2	RNASE1_Mac
362	2.49e-203	1.41256	0.689	0.213	6.36e-199	MRC1	2	RNASE1_Mac
363	1.12e-228	1.4032	0.462	0.062	2.87e-224	LILRB5	2	RNASE1_Mac
364	3.08e-198	1.34075	0.385	0.047	7.87e-194	PMP22	2	RNASE1_Mac
365	7.9e-149	1.27816	0.541	0.152	2.02e-144	SLC40A1	2	RNASE1_Mac
366	1.61e-116	1.26345	0.566	0.235	4.11e-112	MAN1A1	2	RNASE1_Mac
367	8.2e-137	1.26106	0.845	0.536	2.09e-132	JUN	2	RNASE1_Mac
368	8.88e-230	1.25813	0.379	0.034	2.27e-225	COLEC12	2	RNASE1_Mac
369	5.1e-226	1.24752	0.963	0.446	1.3e-221	C1QA	2	RNASE1_Mac
370	3.71e-216	1.17415	0.947	0.398	9.49e-212	C1QC	2	RNASE1_Mac
371	2.02e-109	1.16819	0.653	0.346	5.17e-105	MS4A4A	2	RNASE1_Mac
372	7.03e-189	1.14055	0.948	0.428	1.8e-184	C1QB	2	RNASE1_Mac
373	1.85e-124	1.11638	0.413	0.1	4.74e-120	SIGLEC1	2	RNASE1_Mac
374	7.79e-106	1.04919	0.37	0.093	1.99e-101	SLCO2B1	2	RNASE1_Mac
375	1.1e-17	1.0375	0.357	0.231	2.81e-13	CCL4L2	2	RNASE1_Mac
376	1.55e-102	1.01683	0.389	0.106	3.96e-98	GPR34	2	RNASE1_Mac
377	5.56e-81	0.998593	0.456	0.185	1.42e-76	GYPC	2	RNASE1_Mac
378	1.23e-99	0.983188	0.832	0.609	3.15e-95	GADD45B	2	RNASE1_Mac
379	9.17e-96	0.979215	0.338	0.083	2.34e-91	NRP1	2	RNASE1_Mac
380	1.88e-32	0.964428	0.558	0.373	4.81e-28	CCL4	2	RNASE1_Mac
381	2.32e-98	0.95334	0.763	0.549	5.92e-94	FCGRT	2	RNASE1_Mac
382	5.85e-63	0.942949	0.353	0.125	1.49e-58	GPNMB	2	RNASE1_Mac
383	2.37e-73	0.919802	0.395	0.14	6.06e-69	FCGR2B	2	RNASE1_Mac
384	1.52e-84	0.914502	0.313	0.08	3.88e-80	GAS6	2	RNASE1_Mac
385	2.28e-66	0.896272	0.426	0.175	5.82e-62	LPAR6	2	RNASE1_Mac
386	1.23e-91	0.87996	0.301	0.067	3.14e-87	LTC4S	2	RNASE1_Mac
387	2.63e-45	0.875443	0.463	0.273	6.71e-41	PLD3	2	RNASE1_Mac
388	3.44e-80	0.840366	0.419	0.142	8.79e-76	A2M	2	RNASE1_Mac
389	3.07e-55	0.839704	0.447	0.223	7.83e-51	FRMD4B	2	RNASE1_Mac
390	1.17e-58	0.820948	0.304	0.103	2.98e-54	WWP1	2	RNASE1_Mac
391	2.35e-127	0.812337	0.214	0.018	6.02e-123	MAMDC2	2	RNASE1_Mac
392	5.05e-58	0.807912	0.372	0.139	1.29e-53	CCL2	2	RNASE1_Mac
393	3.75e-80	0.794242	0.886	0.658	9.58e-76	HSPA1A	2	RNASE1_Mac
394	1.76e-55	0.793399	0.471	0.231	4.51e-51	VSIG4	2	RNASE1_Mac
395	1.03e-65	0.786434	0.112	0.01	2.63e-61	CCL8	2	RNASE1_Mac
396	3.31e-58	0.779346	0.676	0.469	8.45e-54	TXNIP	2	RNASE1_Mac
397	2.78e-37	0.777299	0.378	0.203	7.1e-33	ARHGAP18	2	RNASE1_Mac
398	5e-16	0.777291	0.521	0.426	1.28e-11	CCL3	2	RNASE1_Mac
399	1.64e-34	0.7758	0.519	0.347	4.18e-30	EGR1	2	RNASE1_Mac
400	2.33e-77	0.774503	0.246	0.051	5.95e-73	CXCL12	2	RNASE1_Mac
401	7.58e-219	1.46492	0.94	0.448	1.94e-214	LIPA	3	SDC3_Mac
402	2.26e-137	1.16927	0.832	0.371	5.78e-133	CTSL	3	SDC3_Mac
403	1.75e-101	1.15055	0.544	0.162	4.46e-97	SLC40A1	3	SDC3_Mac
404	2.93e-153	1.1407	0.914	0.445	7.48e-149	C1QB	3	SDC3_Mac
405	2.84e-276	1.13148	0.6	0.072	7.26e-272	SDC3	3	SDC3_Mac
406	5.46e-185	1.09955	0.841	0.265	1.4e-180	FCGR3A	3	SDC3_Mac
407	5.42e-248	1.02829	0.617	0.092	1.39e-243	SMPDL3A	3	SDC3_Mac
408	4.4e-107	0.99866	0.797	0.345	1.12e-102	HMOX1	3	SDC3_Mac
409	1.55e-148	0.9829	0.484	0.089	3.96e-144	APOC1	3	SDC3_Mac
410	4.49e-121	0.97869	0.887	0.419	1.15e-116	C1QC	3	SDC3_Mac
411	5.09e-108	0.972262	0.706	0.279	1.3e-103	FABP5	3	SDC3_Mac
412	5.04e-126	0.950667	0.912	0.465	1.29e-121	C1QA	3	SDC3_Mac
413	2.06e-245	0.903524	0.478	0.047	5.27e-241	NR1H3	3	SDC3_Mac
414	3.13e-90	0.870299	0.4	0.098	7.99e-86	SDS	3	SDC3_Mac
415	2.57e-108	0.863264	0.81	0.377	6.56e-104	CTSC	3	SDC3_Mac
416	1.05e-108	0.855017	0.695	0.261	2.69e-104	ABCA1	3	SDC3_Mac
417	1.11e-94	0.843882	0.839	0.472	2.83e-90	IFI30	3	SDC3_Mac
418	1.61e-56	0.842847	0.478	0.194	4.12e-52	MARCO	3	SDC3_Mac
419	1.09e-97	0.841876	0.77	0.367	2.78e-93	CREG1	3	SDC3_Mac
420	4.31e-65	0.819794	0.77	0.449	1.1e-60	HSP90B1	3	SDC3_Mac
421	1.69e-178	0.780336	1	1	4.31e-174	FTL	3	SDC3_Mac
422	1.37e-227	0.765671	0.25	0.005	3.5e-223	SPIC	3	SDC3_Mac
423	5.61e-105	0.764529	0.971	0.784	1.43e-100	CTSB	3	SDC3_Mac
424	4.22e-106	0.712762	0.6	0.188	1.08e-101	SCARB2	3	SDC3_Mac
425	1.31e-68	0.690764	0.885	0.694	3.35e-64	GPX1	3	SDC3_Mac
426	4.1e-39	0.682085	0.294	0.101	1.05e-34	APOE	3	SDC3_Mac
427	3.26e-59	0.677055	0.704	0.374	8.33e-55	CD163	3	SDC3_Mac
428	1.56e-107	0.671347	0.745	0.265	3.99e-103	LGMN	3	SDC3_Mac
429	2.52e-66	0.663982	0.695	0.329	6.45e-62	ATOX1	3	SDC3_Mac
430	4.77e-65	0.662227	0.889	0.668	1.22e-60	GLUL	3	SDC3_Mac
431	6.63e-67	0.64189	0.88	0.524	1.69e-62	MS4A7	3	SDC3_Mac
432	6.17e-84	0.627599	0.485	0.143	1.58e-79	MCOLN1	3	SDC3_Mac
433	6.08e-55	0.620047	0.692	0.358	1.55e-50	IGSF6	3	SDC3_Mac
434	1.43e-79	0.618231	0.923	0.674	3.64e-75	CD68	3	SDC3_Mac
435	5.05e-89	0.614357	0.976	0.802	1.29e-84	CTSS	3	SDC3_Mac
436	6.45e-85	0.602434	0.529	0.167	1.65e-80	NPL	3	SDC3_Mac
437	1.98e-68	0.594646	0.783	0.399	5.06e-64	CCL3	3	SDC3_Mac
438	5.8e-58	0.576492	0.573	0.248	1.48e-53	PDIA6	3	SDC3_Mac
439	2.83e-63	0.563208	0.451	0.152	7.23e-59	PDK4	3	SDC3_Mac
440	7.93e-58	0.554577	0.724	0.365	2.03e-53	UCP2	3	SDC3_Mac
441	6.12e-61	0.5542	0.87	0.563	1.56e-56	ASAH1	3	SDC3_Mac
442	9.19e-93	0.539886	0.349	0.072	2.35e-88	DNASE2	3	SDC3_Mac
443	4.54e-50	0.535047	0.728	0.394	1.16e-45	ABRACL	3	SDC3_Mac
444	5.38e-57	0.534533	0.613	0.267	1.37e-52	FAM26F	3	SDC3_Mac
445	2.62e-116	0.529811	0.297	0.04	6.69e-112	SLC7A8	3	SDC3_Mac
446	3.93e-79	0.529132	0.451	0.128	1e-74	RGL1	3	SDC3_Mac
447	1.18e-81	0.520221	0.98	0.924	3.01e-77	PSAP	3	SDC3_Mac
448	1.73e-91	0.519774	0.354	0.074	4.41e-87	ACP2	3	SDC3_Mac
449	1.01e-51	0.514788	0.854	0.522	2.58e-47	MARCKS	3	SDC3_Mac
450	3.61e-79	0.501523	0.453	0.127	9.21e-75	MERTK	3	SDC3_Mac
451	3.08e-209	3.35267	0.746	0.073	7.87e-205	SPP1	11	SPP1_Mac
452	6.86e-116	2.32355	0.675	0.11	1.75e-111	APOC1	11	SPP1_Mac
453	1.33e-87	2.08527	0.592	0.105	3.4e-83	APOE	11	SPP1_Mac
454	5.88e-226	1.66968	0.438	0.017	1.5e-221	LPL	11	SPP1_Mac
455	8.37e-54	1.66577	0.769	0.307	2.14e-49	FABP5	11	SPP1_Mac
456	1.31e-118	1.50857	0.763	0.134	3.34e-114	GPNMB	11	SPP1_Mac
457	2.37e-177	1.48494	0.651	0.062	6.05e-173	TREM2	11	SPP1_Mac
458	1.29e-70	1.44571	0.68	0.172	3.29e-66	CD9	11	SPP1_Mac
459	8.1e-56	1.38209	0.911	0.554	2.07e-51	CSTB	11	SPP1_Mac
460	6.35e-27	1.32955	0.237	0.049	1.62e-22	MMP9	11	SPP1_Mac
461	1.67e-11	1.23365	0.396	0.187	4.26e-07	C15orf48	11	SPP1_Mac
462	1.81e-39	1.1723	0.189	0.023	4.61e-35	APOC4-APOC2	11	SPP1_Mac
463	2.51e-37	1.15621	0.55	0.187	6.41e-33	ACP5	11	SPP1_Mac
464	2.62e-37	1.08715	0.911	0.744	6.69e-33	CTSD	11	SPP1_Mac
465	5.84e-42	1.0867	0.698	0.283	1.49e-37	PLD3	11	SPP1_Mac
466	4.28e-41	1.08052	0.432	0.104	1.09e-36	MMP19	11	SPP1_Mac
467	7.62e-26	1.01637	0.58	0.252	1.95e-21	GSN	11	SPP1_Mac
468	1.27e-30	0.985603	0.799	0.46	3.23e-26	LGALS3	11	SPP1_Mac
469	1.33e-43	0.94533	0.953	0.798	3.39e-39	CTSB	11	SPP1_Mac
470	1.57e-24	0.911643	0.627	0.284	4.01e-20	RGCC	11	SPP1_Mac
471	2.84e-142	0.872141	0.278	0.011	7.24e-138	MATK	11	SPP1_Mac
472	8.85e-40	0.845792	0.509	0.148	2.26e-35	RAB13	11	SPP1_Mac
473	1.09e-25	0.827144	0.657	0.319	2.79e-21	CAPG	11	SPP1_Mac
474	6.52e-33	0.807208	0.58	0.214	1.66e-28	PTMS	11	SPP1_Mac
475	3.49e-30	0.764838	0.331	0.083	8.91e-26	PLA2G7	11	SPP1_Mac
476	1.8e-24	0.735514	0.296	0.075	4.61e-20	FCGBP	11	SPP1_Mac
477	1.55e-35	0.733314	0.414	0.109	3.97e-31	ALCAM	11	SPP1_Mac
478	4.26e-23	0.722998	0.805	0.571	1.09e-18	ANXA2	11	SPP1_Mac
479	6.59e-34	0.718372	0.343	0.078	1.68e-29	GEM	11	SPP1_Mac
480	6.78e-40	0.714637	0.361	0.077	1.73e-35	MITF	11	SPP1_Mac
481	4.63e-19	0.707222	0.781	0.488	1.18e-14	LIPA	11	SPP1_Mac
482	1.09e-20	0.698297	0.379	0.134	2.79e-16	CPM	11	SPP1_Mac
483	4.42e-26	0.695112	0.627	0.294	1.13e-21	MGST3	11	SPP1_Mac
484	3.12e-24	0.693632	0.74	0.398	7.96e-20	PLIN2	11	SPP1_Mac
485	1.57e-24	0.687732	0.893	0.692	4e-20	CD68	11	SPP1_Mac
486	1.55e-20	0.676211	0.817	0.645	3.96e-16	CD63	11	SPP1_Mac
487	3.15e-38	0.674692	0.562	0.163	8.05e-34	A2M	11	SPP1_Mac
488	5.66e-11	0.672366	0.29	0.122	1.45e-06	SDS	11	SPP1_Mac
489	7.94e-17	0.670542	0.45	0.204	2.03e-12	FBP1	11	SPP1_Mac
490	3.12e-20	0.66693	0.633	0.342	7.97e-16	CALM3	11	SPP1_Mac
491	1.28e-20	0.665009	0.704	0.427	3.27e-16	ATP6V1F	11	SPP1_Mac
492	1.25e-41	0.657228	0.29	0.048	3.19e-37	ITGB5	11	SPP1_Mac
493	5.44e-41	0.634215	0.278	0.046	1.39e-36	SDC2	11	SPP1_Mac
494	1.5e-19	0.62988	0.947	0.833	3.84e-15	LGALS1	11	SPP1_Mac
495	5.12e-13	0.603268	0.669	0.408	1.31e-08	CTSL	11	SPP1_Mac
496	2.57e-29	0.602676	0.716	0.299	6.56e-25	LGMN	11	SPP1_Mac
497	2.82e-24	0.599283	0.272	0.067	7.2e-20	FAM20C	11	SPP1_Mac
498	6.72e-21	0.591017	0.467	0.183	1.72e-16	CD81	11	SPP1_Mac
499	1.8e-26	0.582506	1	0.934	4.61e-22	VIM	11	SPP1_Mac
500	1.06e-66	0.58096	0.249	0.022	2.7e-62	DHRS9	11	SPP1_Mac
501	4.88e-263	2.53465	0.897	0.064	1.25e-258	SPARCL1	13	SPARCL1_Mac
502	5.11e-164	2.02957	0.77	0.082	1.3e-159	ID1	13	SPARCL1_Mac
503	8.86e-97	1.79457	0.778	0.147	2.26e-92	ID3	13	SPARCL1_Mac
504	1.49e-108	1.73844	0.778	0.126	3.81e-104	IFITM1	13	SPARCL1_Mac
505	0	1.63058	0.563	0.006	0	VWF	13	SPARCL1_Mac
506	0	1.56812	0.571	0.004	0	EMCN	13	SPARCL1_Mac
507	0	1.56225	0.587	0.008	0	RAMP2	13	SPARCL1_Mac
508	2.25e-89	1.53396	0.81	0.161	5.75e-85	A2M	13	SPARCL1_Mac
509	6.78e-106	1.50724	0.476	0.044	1.73e-101	IL32	13	SPARCL1_Mac
510	6.85e-68	1.43215	0.81	0.22	1.75e-63	TCF4	13	SPARCL1_Mac
511	3.97e-275	1.34224	0.429	0.008	1.02e-270	IGF2	13	SPARCL1_Mac
512	5.26e-223	1.33413	0.516	0.02	1.34e-218	ITGA6	13	SPARCL1_Mac
513	1.05e-73	1.31161	0.579	0.1	2.69e-69	MGLL	13	SPARCL1_Mac
514	1.04e-102	1.28769	0.524	0.055	2.66e-98	SPTBN1	13	SPARCL1_Mac
515	1.57e-254	1.27103	0.333	0.004	4.01e-250	CA4	13	SPARCL1_Mac
516	2.39e-244	1.19675	0.397	0.008	6.11e-240	ADGRF5	13	SPARCL1_Mac
517	0	1.16213	0.421	0.005	0	ADGRL4	13	SPARCL1_Mac
518	1.55e-272	1.13625	0.405	0.007	3.95e-268	ESAM	13	SPARCL1_Mac
519	4.51e-69	1.10562	0.5	0.074	1.15e-64	FLT1	13	SPARCL1_Mac
520	3.41e-40	1.09273	0.714	0.252	8.72e-36	GSN	13	SPARCL1_Mac
521	1.23e-218	1.04504	0.31	0.005	3.13e-214	LDB2	13	SPARCL1_Mac
522	1.11e-144	1.04407	0.381	0.018	2.83e-140	ARHGAP29	13	SPARCL1_Mac
523	2.44e-205	1.03954	0.333	0.007	6.24e-201	HSPG2	13	SPARCL1_Mac
524	9.44e-305	1.03461	0.397	0.005	2.41e-300	PALMD	13	SPARCL1_Mac
525	7.12e-84	1.02081	0.373	0.033	1.82e-79	PIK3R3	13	SPARCL1_Mac
526	7.4e-39	1.01966	0.429	0.092	1.89e-34	GIMAP7	13	SPARCL1_Mac
527	2.73e-140	1.00728	0.333	0.013	6.99e-136	TJP1	13	SPARCL1_Mac
528	1.05e-28	1.00195	0.476	0.147	2.68e-24	ENG	13	SPARCL1_Mac
529	3.97e-41	0.998728	0.984	0.678	1.01e-36	IFITM3	13	SPARCL1_Mac
530	2.69e-31	0.972286	0.595	0.21	6.88e-27	STOM	13	SPARCL1_Mac
531	1.75e-27	0.968572	0.381	0.097	4.48e-23	IGFBP7	13	SPARCL1_Mac
532	1.47e-116	0.96536	0.389	0.024	3.77e-112	ETS1	13	SPARCL1_Mac
533	1.82e-52	0.959198	0.405	0.063	4.65e-48	EPAS1	13	SPARCL1_Mac
534	1.54e-95	0.94541	0.23	0.009	3.94e-91	FCN3	13	SPARCL1_Mac
535	1.63e-33	0.934926	0.762	0.311	4.17e-29	FABP5	13	SPARCL1_Mac
536	1.66e-259	0.929767	0.317	0.003	4.23e-255	CLEC14A	13	SPARCL1_Mac
537	2.61e-135	0.926327	0.317	0.012	6.67e-131	TINAGL1	13	SPARCL1_Mac
538	2.76e-237	0.924644	0.349	0.006	7.06e-233	CD34	13	SPARCL1_Mac
539	1.62e-29	0.922301	0.921	0.566	4.13e-25	JUN	13	SPARCL1_Mac
540	6.29e-226	0.918669	0.302	0.004	1.61e-221	CYYR1	13	SPARCL1_Mac
541	1.01e-178	0.90727	0.302	0.007	2.57e-174	CAV2	13	SPARCL1_Mac
542	3.33e-30	0.906134	0.865	0.486	8.49e-26	TXNIP	13	SPARCL1_Mac
543	1.02e-225	0.902741	0.286	0.003	2.62e-221	MMRN2	13	SPARCL1_Mac
544	9.91e-209	0.900638	0.27	0.003	2.53e-204	PTPRB	13	SPARCL1_Mac
545	8e-189	0.899556	0.262	0.004	2.04e-184	SOX7	13	SPARCL1_Mac
546	4.85e-34	0.897475	0.437	0.104	1.24e-29	TPM1	13	SPARCL1_Mac
547	1.07e-30	0.878144	0.595	0.196	2.74e-26	LPAR6	13	SPARCL1_Mac
548	5.28e-115	0.873191	0.286	0.012	1.35e-110	F8	13	SPARCL1_Mac
549	2.15e-65	0.872782	0.325	0.032	5.49e-61	TMEM88	13	SPARCL1_Mac
550	7.49e-31	0.869028	0.429	0.107	1.91e-26	NRP1	13	SPARCL1_Mac
551	1.09e-71	2.36023	0.757	0.111	2.8e-67	APOE	14	APOE_Mac
552	3.56e-54	1.62883	0.703	0.12	9.08e-50	APOC1	14	APOE_Mac
553	4.6e-47	1.55465	0.297	0.024	1.17e-42	APOC4-APOC2	14	APOE_Mac
554	2.61e-40	1.37375	0.986	0.337	6.68e-36	PLXDC2	14	APOE_Mac
555	5.59e-84	1.31811	0.797	0.101	1.43e-79	DOCK4	14	APOE_Mac
556	2.64e-39	1.3068	0.986	0.372	6.75e-35	HLA-DQA1	14	APOE_Mac
557	8.13e-34	1.2851	1	0.614	2.08e-29	HLA-DPB1	14	APOE_Mac
558	3.75e-28	1.26053	0.541	0.122	9.57e-24	SDS	14	APOE_Mac
559	3.03e-37	1.23894	0.932	0.304	7.74e-33	RGS1	14	APOE_Mac
560	2.15e-114	1.23149	0.527	0.03	5.5e-110	BHLHE41	14	APOE_Mac
561	1.2e-34	1.22074	0.986	0.542	3.07e-30	HLA-DQB1	14	APOE_Mac
562	1.46e-137	1.20679	0.635	0.036	3.73e-133	ANKRD36B	14	APOE_Mac
563	1.28e-31	1.17857	1	0.661	3.27e-27	HLA-DPA1	14	APOE_Mac
564	5.33e-51	1.14452	0.838	0.166	1.36e-46	A2M	14	APOE_Mac
565	3.07e-86	1.13853	0.703	0.072	7.83e-82	TREM2	14	APOE_Mac
566	9.95e-34	1.13559	1	0.899	2.54e-29	HLA-DRA	14	APOE_Mac
567	1.75e-17	1.11923	0.784	0.391	4.47e-13	NR4A3	14	APOE_Mac
568	2.83e-30	1.09246	1	0.956	7.23e-26	CD74	14	APOE_Mac
569	7.95e-34	1.08256	0.77	0.196	2.03e-29	OLR1	14	APOE_Mac
570	2.14e-26	1.05719	0.824	0.297	5.46e-22	SKIL	14	APOE_Mac
571	2.88e-17	1.04889	0.662	0.241	7.37e-13	CCL4L2	14	APOE_Mac
572	1.68e-27	1.00422	1	0.831	4.28e-23	HLA-DRB1	14	APOE_Mac
573	7.99e-24	0.993889	0.865	0.362	2.04e-19	ALOX5AP	14	APOE_Mac
574	1.83e-37	0.991086	0.622	0.124	4.68e-33	MGAT4A	14	APOE_Mac
575	2.43e-111	0.976914	0.554	0.034	6.2e-107	PLD4	14	APOE_Mac
576	1.08e-40	0.964873	0.811	0.179	2.77e-36	CD9	14	APOE_Mac
577	2.36e-10	0.961974	0.676	0.316	6.02e-06	FABP5	14	APOE_Mac
578	1.25e-30	0.935376	0.662	0.159	3.19e-26	B3GNT5	14	APOE_Mac
579	6.32e-28	0.934913	0.446	0.082	1.61e-23	GEM	14	APOE_Mac
580	8.31e-39	0.932004	0.608	0.116	2.12e-34	TGFBR1	14	APOE_Mac
581	5.66e-24	0.928929	0.635	0.178	1.45e-19	PTGER4	14	APOE_Mac
582	1.08e-46	0.928423	0.581	0.088	2.75e-42	ATP2C1	14	APOE_Mac
583	5.93e-26	0.926473	1	0.735	1.52e-21	HLA-DRB5	14	APOE_Mac
584	4.95e-22	0.921008	0.811	0.3	1.26e-17	RANBP2	14	APOE_Mac
585	1.62e-22	0.913762	0.824	0.342	4.13e-18	YWHAH	14	APOE_Mac
586	8.95e-15	0.906412	0.676	0.275	2.29e-10	GLA	14	APOE_Mac
587	3.44e-18	0.892569	0.784	0.349	8.79e-14	GNA13	14	APOE_Mac
588	8.13e-25	0.891837	0.541	0.132	2.08e-20	EGR2	14	APOE_Mac
589	7.39e-24	0.889778	0.851	0.33	1.89e-19	DSE	14	APOE_Mac
590	1.58e-18	0.879702	0.662	0.227	4.04e-14	MEF2A	14	APOE_Mac
591	4.78e-43	0.87529	0.581	0.093	1.22e-38	ADAM28	14	APOE_Mac
592	1.24e-30	0.850642	0.635	0.149	3.16e-26	GPRIN3	14	APOE_Mac
593	1.27e-20	0.844595	0.905	0.469	3.24e-16	LIMS1	14	APOE_Mac
594	4.09e-25	0.842767	0.405	0.076	1.04e-20	CD69	14	APOE_Mac
595	5.36e-34	0.833377	0.486	0.081	1.37e-29	ITGAV	14	APOE_Mac
596	7.46e-16	0.821932	0.905	0.555	1.91e-11	REL	14	APOE_Mac
597	5.69e-22	0.817451	0.824	0.322	1.45e-17	CAPG	14	APOE_Mac
598	1.62e-17	0.816392	0.5	0.144	4.13e-13	PRDM1	14	APOE_Mac
599	1.59e-42	0.799207	0.432	0.054	4.06e-38	CLEC5A	14	APOE_Mac
600	6.37e-09	0.784476	0.716	0.474	0.000162724	INSIG1	14	APOE_Mac
601	3.11e-132	2.78868	0.968	0.093	7.94e-128	IGFBP7	17	IGFBP7_Mac
602	1.3e-156	2.74548	0.968	0.073	3.31e-152	SPARCL1	17	IGFBP7_Mac
603	0	2.38706	0.742	0.005	0	NDUFA4L2	17	IGFBP7_Mac
604	5.85e-53	2.1414	0.581	0.076	1.49e-48	TAGLN	17	IGFBP7_Mac
605	4.31e-57	1.93999	0.694	0.105	1.1e-52	TPM1	17	IGFBP7_Mac
606	0	1.89631	0.677	0.007	0	CPE	17	IGFBP7_Mac
607	0	1.81171	0.484	0.003	0	AGT	17	IGFBP7_Mac
608	3.73e-275	1.64087	0.516	0.007	9.52e-271	BGN	17	IGFBP7_Mac
609	3.86e-67	1.63611	0.677	0.079	9.85e-63	MGP	17	IGFBP7_Mac
610	0	1.62589	0.516	0.002	0	COX4I2	17	IGFBP7_Mac
611	1.79e-46	1.61978	0.726	0.134	4.56e-42	IFITM1	17	IGFBP7_Mac
612	2.13e-236	1.5936	0.532	0.01	5.45e-232	SOD3	17	IGFBP7_Mac
613	3.9e-199	1.55466	0.645	0.021	9.96e-195	ISYNA1	17	IGFBP7_Mac
614	3.16e-31	1.54591	0.645	0.156	8.08e-27	ID3	17	IGFBP7_Mac
615	1.46e-267	1.5387	0.484	0.006	3.74e-263	NR2F2	17	IGFBP7_Mac
616	2.83e-178	1.5335	0.581	0.019	7.22e-174	PPP1R14A	17	IGFBP7_Mac
617	0	1.50303	0.484	0.003	0	ABCC9	17	IGFBP7_Mac
618	0	1.49812	0.484	0.001	0	HIGD1B	17	IGFBP7_Mac
619	1.55e-203	1.49428	0.516	0.012	3.96e-199	NOTCH3	17	IGFBP7_Mac
620	1.4e-281	1.45302	0.468	0.005	3.57e-277	GUCY1A3	17	IGFBP7_Mac
621	2.33e-53	1.44715	0.742	0.125	5.95e-49	EPS8	17	IGFBP7_Mac
622	1.07e-81	1.44358	0.226	0.006	2.72e-77	MYH11	17	IGFBP7_Mac
623	6.88e-57	1.40144	0.452	0.04	1.76e-52	STEAP4	17	IGFBP7_Mac
624	1.39e-71	1.39091	0.387	0.023	3.54e-67	C11orf96	17	IGFBP7_Mac
625	0	1.35055	0.5	0.003	0	GJA4	17	IGFBP7_Mac
626	6.48e-15	1.31548	0.548	0.204	1.66e-10	DSTN	17	IGFBP7_Mac
627	1.33e-135	1.26874	0.306	0.006	3.39e-131	MT1A	17	IGFBP7_Mac
628	4.25e-46	1.25583	0.597	0.087	1.09e-41	SERPING1	17	IGFBP7_Mac
629	1.82e-211	1.24003	0.452	0.008	4.66e-207	MAP1B	17	IGFBP7_Mac
630	1.59e-241	1.21872	0.419	0.005	4.05e-237	MCAM	17	IGFBP7_Mac
631	3.07e-227	1.20598	0.387	0.005	7.85e-223	PDGFRB	17	IGFBP7_Mac
632	1.62e-126	1.19793	0.403	0.012	4.14e-122	COX7A1	17	IGFBP7_Mac
633	1.35e-268	1.18023	0.403	0.004	3.45e-264	CYGB	17	IGFBP7_Mac
634	2.61e-19	1.17274	0.677	0.258	6.66e-15	GSN	17	IGFBP7_Mac
635	1.64e-22	1.16447	0.968	0.569	4.18e-18	JUN	17	IGFBP7_Mac
636	2.13e-20	1.1504	0.968	0.538	5.45e-16	MT2A	17	IGFBP7_Mac
637	7.28e-19	1.14109	0.581	0.171	1.86e-14	A2M	17	IGFBP7_Mac
638	1.24e-56	1.12673	0.387	0.029	3.17e-52	ITM2C	17	IGFBP7_Mac
639	3.53e-63	1.12614	0.516	0.047	9.01e-59	JAG1	17	IGFBP7_Mac
640	1.49e-221	1.11756	0.323	0.003	3.8e-217	THBS4	17	IGFBP7_Mac
641	2.27e-15	1.10179	0.758	0.374	5.8e-11	CD36	17	IGFBP7_Mac
642	8.89e-54	1.09079	0.387	0.031	2.27e-49	RGS16	17	IGFBP7_Mac
643	3.14e-242	1.08894	0.387	0.004	8.02e-238	MYO1B	17	IGFBP7_Mac
644	7.64e-110	1.08558	0.403	0.015	1.95e-105	TINAGL1	17	IGFBP7_Mac
645	3.96e-48	1.0675	0.419	0.041	1.01e-43	LBH	17	IGFBP7_Mac
646	8.18e-40	1.05765	0.403	0.045	2.09e-35	CRISPLD2	17	IGFBP7_Mac
647	6.54e-31	1.05736	0.468	0.077	1.67e-26	FXYD6	17	IGFBP7_Mac
648	1.85e-121	1.05676	0.29	0.006	4.71e-117	ADAMTS4	17	IGFBP7_Mac
649	6.91e-27	1.05327	0.694	0.182	1.77e-22	CD9	17	IGFBP7_Mac
650	4.41e-150	1.03987	0.258	0.003	1.13e-145	ASPN	17	IGFBP7_Mac
651	8.98e-09	1.81147	0.326	0.092	0.000229468	SPP1	18	IGFBP7_Mac
652	3.18e-11	1.77858	0.435	0.125	8.12e-07	APOC1	18	IGFBP7_Mac
653	2.19e-08	1.4856	0.37	0.118	0.000558433	APOE	18	FTL_Mac
654	6.4e-12	0.920462	1	1	1.63e-07	FTL	18	FTL_Mac
655	9.34e-08	0.894488	0.783	0.563	0.00238619	CSTB	18	FTL_Mac
656	8.29e-18	0.881299	1	0.997	2.12e-13	TMSB4X	18	FTL_Mac
657	5.72e-10	0.873899	0.761	0.479	1.46e-05	UQCR10	18	FTL_Mac
658	5.33e-07	0.809025	0.696	0.483	0.0136085	DBI	18	FTL_Mac
659	1.77e-06	0.804753	0.717	0.553	0.0452438	PRDX1	18	FTL_Mac
660	2.23e-07	0.782962	0.739	0.567	0.00568971	COX6C	18	FTL_Mac
661	3.13e-10	0.774149	0.957	0.859	8e-06	PPIA	18	FTL_Mac
662	6.44e-09	0.768472	0.652	0.348	0.00016464	NDUFS5	18	FTL_Mac
663	1.35e-07	0.748391	0.87	0.506	0.00344416	C1QA	18	FTL_Mac
664	3.03e-07	0.736629	0.696	0.513	0.0077518	COX7A2	18	FTL_Mac
665	2.96e-07	0.734154	0.87	0.488	0.00754888	C1QB	18	FTL_Mac
666	5.95e-07	0.694551	0.804	0.462	0.0152103	C1QC	18	FTL_Mac
667	3.13e-09	0.670718	0.957	0.918	8e-05	PFN1	18	FTL_Mac
668	2.2e-12	0.655321	1	0.93	5.63e-08	ATP5E	18	FTL_Mac
669	1.28e-07	0.649468	0.783	0.563	0.00326084	USMG5	18	FTL_Mac
670	3.79e-08	0.599092	0.913	0.771	0.000968723	RPL27	18	FTL_Mac
671	9.65e-09	0.576122	0.978	0.949	0.000246409	SERF2	18	FTL_Mac
672	6.65e-08	0.553861	0.957	0.947	0.00169925	RPL36	18	FTL_Mac
673	3.34e-09	0.541172	0.957	0.997	8.53e-05	TMSB10	18	FTL_Mac
674	6.49e-07	0.531048	0.978	0.858	0.0165804	YBX1	18	FTL_Mac
675	6.14e-07	0.526726	0.891	0.867	0.0156816	RPL35	18	FTL_Mac
676	9.64e-09	0.523972	1	0.993	0.000246343	AC090498.1	18	FTL_Mac
677	1.1e-07	0.498332	0.935	0.922	0.00280328	RPL15	18	FTL_Mac
678	8.44e-08	0.466908	0.957	0.968	0.00215589	RPL37	18	FTL_Mac
679	1.28e-08	0.443964	1	0.957	0.000326151	RPS19	18	FTL_Mac
680	4.22e-07	0.385152	1	0.996	0.0107884	RPLP1	18	FTL_Mac
681	4.36e-159	2.27973	0.987	0.211	1.11e-154	STMN1	12	HIST1H4C_Mac
682	7.99e-154	2.08931	0.738	0.091	2.04e-149	HIST1H4C	12	HIST1H4C_Mac
683	2.09e-83	1.77604	0.98	0.53	5.33e-79	TUBA1B	12	HIST1H4C_Mac
684	1.25e-81	1.65814	0.946	0.405	3.2e-77	TUBB	12	HIST1H4C_Mac
685	0	1.60934	0.785	0.014	0	TYMS	12	HIST1H4C_Mac
686	0	1.56148	0.725	0.02	0	KIAA0101	12	HIST1H4C_Mac
687	0	1.49118	0.698	0.018	0	MKI67	12	HIST1H4C_Mac
688	7.85e-78	1.48306	0.859	0.252	2e-73	HMGB2	12	HIST1H4C_Mac
689	9.14e-81	1.45098	0.993	0.657	2.34e-76	HMGB1	12	HIST1H4C_Mac
690	7.64e-68	1.43431	0.973	0.619	1.95e-63	HMGN2	12	HIST1H4C_Mac
691	0	1.2836	0.584	0.01	0	TOP2A	12	HIST1H4C_Mac
692	1.05e-28	1.26952	0.362	0.086	2.69e-24	SPP1	12	HIST1H4C_Mac
693	1.89e-67	1.26531	0.966	0.629	4.82e-63	H2AFZ	12	HIST1H4C_Mac
694	0	1.26066	0.55	0.016	0	CENPF	12	HIST1H4C_Mac
695	0	1.22981	0.577	0.016	0	TK1	12	HIST1H4C_Mac
696	7.66e-240	1.19485	0.577	0.027	1.96e-235	NUSAP1	12	HIST1H4C_Mac
697	4.69e-275	1.17406	0.597	0.024	1.2e-270	CDK1	12	HIST1H4C_Mac
698	0	1.1696	0.497	0.01	0	UBE2C	12	HIST1H4C_Mac
699	0	1.14979	0.557	0.01	0	RRM2	12	HIST1H4C_Mac
700	1.17e-108	1.12772	0.544	0.063	2.99e-104	PTTG1	12	HIST1H4C_Mac
701	6.88e-64	1.12399	0.732	0.199	1.76e-59	DUT	12	HIST1H4C_Mac
702	7.01e-56	1.08113	0.832	0.304	1.79e-51	NUCKS1	12	HIST1H4C_Mac
703	8.61e-206	1.07542	0.617	0.04	2.2e-201	CKS1B	12	HIST1H4C_Mac
704	1.23e-268	1.01377	0.483	0.014	3.15e-264	BIRC5	12	HIST1H4C_Mac
705	1.23e-15	0.998584	0.537	0.257	3.14e-11	CCL3L3	12	HIST1H4C_Mac
706	7.28e-103	0.985934	0.53	0.063	1.86e-98	PCNA	12	HIST1H4C_Mac
707	6.61e-50	0.981509	0.846	0.348	1.69e-45	H2AFV	12	HIST1H4C_Mac
708	5.39e-54	0.980968	0.235	0.023	1.38e-49	HAMP	12	HIST1H4C_Mac
709	0	0.96696	0.557	0.014	0	ZWINT	12	HIST1H4C_Mac
710	5.23e-43	0.962815	0.792	0.283	1.34e-38	LMNA	12	HIST1H4C_Mac
711	3.59e-46	0.916774	0.886	0.354	9.17e-42	ALOX5AP	12	HIST1H4C_Mac
712	3.62e-42	0.913973	0.866	0.397	9.25e-38	DEK	12	HIST1H4C_Mac
713	6.75e-51	0.89236	0.638	0.154	1.72e-46	CCL2	12	HIST1H4C_Mac
714	1.01e-55	0.882042	0.671	0.175	2.57e-51	RANBP1	12	HIST1H4C_Mac
715	7.36e-26	0.864944	0.812	0.454	1.88e-21	ARL6IP1	12	HIST1H4C_Mac
716	1.2e-146	0.85504	0.456	0.03	3.06e-142	ATAD2	12	HIST1H4C_Mac
717	0	0.853983	0.403	0.005	0	ANLN	12	HIST1H4C_Mac
718	1.22e-33	0.850192	0.792	0.336	3.12e-29	YWHAH	12	HIST1H4C_Mac
719	4.51e-19	0.807913	0.55	0.238	1.15e-14	CCL4L2	12	HIST1H4C_Mac
720	7.98e-229	0.797627	0.362	0.008	2.04e-224	ASPM	12	HIST1H4C_Mac
721	2.73e-60	0.791585	0.55	0.11	6.96e-56	DNMT1	12	HIST1H4C_Mac
722	2.84e-82	0.791221	0.53	0.076	7.24e-78	SMC4	12	HIST1H4C_Mac
723	1.6e-42	0.78473	0.604	0.17	4.1e-38	NASP	12	HIST1H4C_Mac
724	1.5e-132	0.783821	0.47	0.036	3.83e-128	SMC2	12	HIST1H4C_Mac
725	3.28e-185	0.781092	0.362	0.012	8.38e-181	UHRF1	12	HIST1H4C_Mac
726	8.17e-253	0.777838	0.383	0.008	2.09e-248	TPX2	12	HIST1H4C_Mac
727	0	0.77666	0.389	0.005	0	PKMYT1	12	HIST1H4C_Mac
728	5.57e-108	0.775245	0.49	0.049	1.42e-103	MCM7	12	HIST1H4C_Mac
729	1.49e-54	0.766563	0.537	0.11	3.81e-50	STRA13	12	HIST1H4C_Mac
730	3.24e-08	0.765929	0.477	0.276	0.000828385	G0S2	12	HIST1H4C_Mac
731	1.64e-34	1.65284	1	0.615	4.19e-30	HLA-DPB1	16	cDC1
732	1.08e-39	1.55879	0.969	0.374	2.75e-35	HLA-DQA1	16	cDC1
733	1.1e-30	1.3721	1	0.661	2.81e-26	HLA-DPA1	16	cDC1
734	5.43e-34	1.36406	1	0.956	1.39e-29	CD74	16	cDC1
735	3.04e-29	1.34467	0.969	0.543	7.78e-25	HLA-DQB1	16	cDC1
736	1.44e-26	1.29257	0.292	0.036	3.67e-22	S100B	16	cDC1
737	1.6e-11	1.26623	0.308	0.076	4.09e-07	FSCN1	16	cDC1
738	8.39e-160	1.20075	0.415	0.01	2.14e-155	DNASE1L3	16	cDC1
739	2.26e-43	1.1982	0.815	0.178	5.77e-39	PPA1	16	cDC1
740	3.88e-156	1.18749	0.4	0.01	9.91e-152	CLEC9A	16	cDC1
741	1.19e-56	1.18116	0.569	0.066	3.05e-52	NET1	16	cDC1
742	1.32e-32	1.17268	0.923	0.351	3.37e-28	LSP1	16	cDC1
743	5.18e-117	1.11932	0.4	0.014	1.32e-112	EGLN3	16	cDC1
744	6.17e-24	1.08956	1	0.832	1.58e-19	HLA-DRB1	16	cDC1
745	1.99e-27	1.06335	0.323	0.043	5.09e-23	CD1C	16	cDC1
746	1.42e-62	1.02646	0.462	0.038	3.62e-58	DUSP4	16	cDC1
747	1.03e-17	1.02319	0.477	0.123	2.64e-13	MARCKSL1	16	cDC1
748	1.38e-24	0.968202	1	0.899	3.54e-20	HLA-DRA	16	cDC1
749	1.98e-09	0.920833	0.846	0.584	5.07e-05	SNX3	16	cDC1
750	2.97e-237	0.915343	0.354	0.003	7.6e-233	IDO1	16	cDC1
751	7.12e-22	0.902966	0.446	0.099	1.82e-17	C1orf54	16	cDC1
752	7.2e-12	0.885352	0.554	0.232	1.84e-07	IRF8	16	cDC1
753	2.56e-100	0.884203	0.4	0.017	6.54e-96	CCSER1	16	cDC1
754	9.98e-07	0.865461	0.631	0.395	0.0254893	CPVL	16	cDC1
755	1.14e-07	0.865	0.492	0.207	0.00290475	BIRC3	16	cDC1
756	4.54e-17	0.860683	0.969	0.736	1.16e-12	HLA-DRB5	16	cDC1
757	2.91e-10	0.848785	0.615	0.29	7.42e-06	RGCC	16	cDC1
758	2.54e-15	0.847758	0.6	0.195	6.5e-11	SOX4	16	cDC1
759	2.17e-19	0.845282	0.585	0.164	5.54e-15	CPNE3	16	cDC1
760	1.49e-17	0.780757	0.8	0.337	3.81e-13	DDIT4	16	cDC1
761	5.73e-22	0.768361	0.985	0.872	1.46e-17	RPLP0	16	cDC1
762	5.06e-74	0.75481	0.338	0.017	1.29e-69	CADM1	16	cDC1
763	2.17e-24	0.753471	0.446	0.082	5.54e-20	GEM	16	cDC1
764	3.98e-31	0.752672	0.662	0.139	1.02e-26	SPINT2	16	cDC1
765	1.91e-19	0.749031	0.969	0.712	4.87e-15	EEF1B2	16	cDC1
766	6.54e-12	0.727544	0.292	0.069	1.67e-07	CD40	16	cDC1
767	5.63e-21	0.725522	1	0.771	1.44e-16	RPSA	16	cDC1
768	3.96e-100	0.721306	0.446	0.021	1.01e-95	MCOLN2	16	cDC1
769	2.15e-15	0.721175	0.785	0.31	5.49e-11	SRSF7	16	cDC1
770	7.93e-12	0.718363	0.708	0.312	2.03e-07	BASP1	16	cDC1
771	7.73e-07	0.714524	0.246	0.078	0.0197571	CD69	16	cDC1
772	2.7e-16	0.70413	0.938	0.529	6.9e-12	EEF1G	16	cDC1
773	1.6e-54	0.69948	0.431	0.038	4.08e-50	FLT3	16	cDC1
774	4.84e-36	0.69651	0.385	0.045	1.24e-31	WDFY4	16	cDC1
775	1.12e-27	0.692065	0.985	0.967	2.86e-23	RPS23	16	cDC1
776	8.1e-22	0.689742	0.754	0.227	2.07e-17	RAB11FIP1	16	cDC1
777	2.85e-18	0.68712	0.769	0.282	7.28e-14	CNN2	16	cDC1
778	3.16e-39	0.686367	0.569	0.087	8.07e-35	TAP1	16	cDC1
779	2.81e-22	0.684528	0.477	0.101	7.19e-18	RUNX3	16	cDC1
780	2.48e-18	0.669323	0.985	0.925	6.34e-14	ACTG1	16	cDC1
781	9.99e-188	1.4373	0.878	0.333	2.55e-183	HLA-DQA1	5	cDC2
782	5.39e-269	1.38285	0.478	0.039	1.38e-264	FCER1A	5	cDC2
783	8.95e-189	1.37106	0.971	0.586	2.29e-184	HLA-DPB1	5	cDC2
784	2.43e-154	1.28446	0.793	0.266	6.21e-150	RGS1	5	cDC2
785	2.17e-171	1.28378	0.973	0.636	5.56e-167	HLA-DPA1	5	cDC2
786	4.43e-193	1.26575	0.996	0.818	1.13e-188	HLA-DRB1	5	cDC2
787	1.15e-165	1.22185	0.925	0.512	2.94e-161	HLA-DQB1	5	cDC2
788	9.87e-194	1.18621	0.998	0.953	2.52e-189	CD74	5	cDC2
789	3.69e-189	1.11982	1	0.89	9.43e-185	HLA-DRA	5	cDC2
790	6.85e-157	1.11957	0.973	0.716	1.75e-152	HLA-DRB5	5	cDC2
791	1.2e-74	1.10372	0.758	0.45	3.06e-70	INSIG1	5	cDC2
792	1.19e-74	1.02444	0.743	0.418	3.04e-70	GPR183	5	cDC2
793	7.67e-97	1.00059	0.542	0.169	1.96e-92	CLEC10A	5	cDC2
794	1.8e-64	0.905084	0.791	0.53	4.6e-60	HERPUD1	5	cDC2
795	1.14e-118	0.841739	0.255	0.026	2.91e-114	CD1C	5	cDC2
796	9.12e-91	0.82296	0.499	0.14	2.33e-86	FCGR2B	5	cDC2
797	8.9e-117	0.821717	0.994	0.979	2.27e-112	CST3	5	cDC2
798	4.48e-60	0.791992	0.673	0.34	1.15e-55	ALOX5AP	5	cDC2
799	5.11e-11	0.776691	0.381	0.254	1.31e-06	CCL3L3	5	cDC2
800	9.33e-74	0.752789	0.807	0.497	2.38e-69	HLA-DMA	5	cDC2
801	7.28e-31	0.73924	0.538	0.33	1.86e-26	YWHAH	5	cDC2
802	2.9e-66	0.737017	0.915	0.759	7.4e-62	CEBPD	5	cDC2
803	5.25e-14	0.727112	0.381	0.233	1.34e-09	CCL4L2	5	cDC2
804	2.44e-23	0.698438	0.621	0.444	6.25e-19	AREG	5	cDC2
805	8.04e-42	0.68769	0.59	0.319	2.05e-37	DDIT4	5	cDC2
806	2.07e-49	0.687624	0.354	0.12	5.28e-45	GPAT3	5	cDC2
807	2.88e-48	0.670198	0.845	0.594	7.36e-44	SGK1	5	cDC2
808	7.34e-27	0.656492	0.215	0.074	1.88e-22	GEM	5	cDC2
809	3.35e-34	0.603391	0.41	0.186	8.55e-30	LPAR6	5	cDC2
810	9.55e-40	0.598278	0.217	0.058	2.44e-35	NET1	5	cDC2
811	1.84e-75	0.584402	0.222	0.033	4.71e-71	PKIB	5	cDC2
812	1.63e-37	0.575696	0.789	0.595	4.17e-33	ZFP36L2	5	cDC2
813	8.86e-25	0.575364	0.199	0.069	2.26e-20	CD69	5	cDC2
814	1.53e-34	0.55508	0.251	0.082	3.92e-30	FILIP1L	5	cDC2
815	1.31e-17	0.549984	0.64	0.486	3.35e-13	TNFAIP3	5	cDC2
816	2.19e-36	0.5493	0.532	0.287	5.6e-32	HLA-DMB	5	cDC2
817	3.29e-85	0.546889	0.207	0.025	8.42e-81	PLD4	5	cDC2
818	2.71e-27	0.54076	0.64	0.433	6.93e-23	CXCR4	5	cDC2
819	2.35e-24	0.538023	0.306	0.144	6.01e-20	MIR181A1HG	5	cDC2
820	9.42e-32	0.532388	0.797	0.613	2.41e-27	CD83	5	cDC2
821	3.61e-27	0.527081	0.354	0.168	9.23e-23	PTGER4	5	cDC2
822	2.85e-41	0.524294	0.273	0.083	7.28e-37	ADAM28	5	cDC2
823	1.51e-22	0.522131	0.315	0.151	3.86e-18	B3GNT5	5	cDC2
824	2.26e-21	0.521185	0.53	0.348	5.79e-17	ZNF331	5	cDC2
825	6.76e-25	0.520167	0.513	0.319	1.73e-20	CKLF	5	cDC2
826	6.4e-30	0.518192	0.277	0.106	1.64e-25	CCND2	5	cDC2
827	5.76e-23	0.517721	0.493	0.3	1.47e-18	CKS2	5	cDC2
828	2.51e-22	0.515117	0.29	0.132	6.42e-18	DUSP5	5	cDC2
829	1.04e-23	0.513181	0.569	0.38	2.65e-19	NR4A3	5	cDC2
830	1.3e-43	0.510235	0.861	0.701	3.31e-39	EEF1B2	5	cDC2
831	0	3.41172	1	0.022	0	HLA-DQB2	15	Langerhans
832	0	3.31212	0.958	0.003	0	CD207	15	Langerhans
833	0	3.06519	0.958	0.006	0	CD1A	15	Langerhans
834	1.6e-156	2.48797	0.903	0.071	4.09e-152	FCGBP	15	Langerhans
835	1.36e-65	2.05296	0.889	0.184	3.49e-61	C15orf48	15	Langerhans
836	2.54e-143	1.95292	0.847	0.067	6.49e-139	FCER1A	15	Langerhans
837	3.54e-159	1.76832	0.639	0.031	9.05e-155	S100B	15	Langerhans
838	2.14e-51	1.76308	0.819	0.194	5.46e-47	ANKRD28	15	Langerhans
839	5.91e-42	1.71108	0.917	0.304	1.51e-37	RGS1	15	Langerhans
840	0	1.7108	0.667	0.001	0	SLC18A2	15	Langerhans
841	8.94e-48	1.70904	1	0.372	2.28e-43	HLA-DQA1	15	Langerhans
842	9.44e-198	1.70722	0.681	0.028	2.41e-193	SLC38A1	15	Langerhans
843	3.07e-52	1.68569	0.958	0.288	7.84e-48	LMNA	15	Langerhans
844	0	1.67908	0.667	0.012	0	PLEK2	15	Langerhans
845	4.08e-17	1.66554	0.667	0.276	1.04e-12	KRT10	15	Langerhans
846	2.27e-40	1.63814	1	0.542	5.79e-36	HLA-DQB1	15	Langerhans
847	4.74e-123	1.62742	0.681	0.049	1.21e-118	HLA-DQA2	15	Langerhans
848	6.18e-146	1.55486	0.556	0.025	1.58e-141	TBC1D4	15	Langerhans
849	3.02e-62	1.4871	0.597	0.073	7.71e-58	CD69	15	Langerhans
850	6.7e-51	1.41784	0.556	0.079	1.71e-46	GADD45A	15	Langerhans
851	5.79e-172	1.40951	0.542	0.019	1.48e-167	MCOLN2	15	Langerhans
852	6.55e-36	1.37196	0.986	0.614	1.67e-31	HLA-DPB1	15	Langerhans
853	1.93e-37	1.36654	1	0.899	4.93e-33	HLA-DRA	15	Langerhans
854	1.15e-36	1.32867	0.667	0.147	2.95e-32	TNF	15	Langerhans
855	4.19e-34	1.32388	0.986	0.832	1.07e-29	HLA-DRB1	15	Langerhans
856	2.38e-35	1.31992	1	0.956	6.09e-31	CD74	15	Langerhans
857	1.92e-36	1.29938	0.792	0.224	4.91e-32	STMN1	15	Langerhans
858	2.76e-35	1.28757	0.819	0.255	7.05e-31	GSN	15	Langerhans
859	6.73e-44	1.2807	0.722	0.16	1.72e-39	GNA15	15	Langerhans
860	1.33e-138	1.26057	0.569	0.028	3.39e-134	HPGDS	15	Langerhans
861	1.02e-82	1.24812	0.569	0.05	2.62e-78	PXDC1	15	Langerhans
862	0	1.20763	0.5	0.004	0	OLFM2	15	Langerhans
863	1.42e-100	1.19539	0.583	0.043	3.63e-96	PKIB	15	Langerhans
864	5.66e-72	1.1648	0.458	0.037	1.45e-67	CA2	15	Langerhans
865	5.19e-110	1.1511	0.431	0.02	1.32e-105	ACOT7	15	Langerhans
866	6.44e-20	1.14857	0.889	0.626	1.65e-15	CD83	15	Langerhans
867	8.27e-30	1.14013	0.806	0.285	2.11e-25	RASGEF1B	15	Langerhans
868	4.86e-43	1.13592	0.625	0.116	1.24e-38	DAPP1	15	Langerhans
869	1.91e-30	1.10503	1	0.735	4.89e-26	HLA-DRB5	15	Langerhans
870	7.16e-185	1.10118	0.403	0.008	1.83e-180	SLC2A1	15	Langerhans
871	5.98e-86	1.08141	0.431	0.026	1.53e-81	HPGD	15	Langerhans
872	3.72e-21	1.07618	0.875	0.538	9.5e-17	TUBA1B	15	Langerhans
873	6.95e-62	1.06737	0.458	0.043	1.78e-57	IL1R1	15	Langerhans
874	7.94e-102	1.06501	0.403	0.019	2.03e-97	CD1E	15	Langerhans
875	3.56e-30	1.0589	0.736	0.219	9.1e-26	PTMS	15	Langerhans
876	1.59e-84	1.05131	0.486	0.035	4.06e-80	NDRG2	15	Langerhans
877	2.67e-15	1.02953	0.861	0.612	6.82e-11	SGK1	15	Langerhans
878	3.49e-40	1.02631	0.5	0.076	8.91e-36	BAIAP2	15	Langerhans
879	7.66e-21	1.02352	0.667	0.234	1.96e-16	CDC42EP3	15	Langerhans
880	7.03e-27	1.01704	1	0.962	1.8e-22	MT-ND4L	15	Langerhans

## Sheet: Table S34
Table S34. List of TFs information for each myeloid cell subpopulation, related to Figure 4.
	p_val	avg_logFC	p_val_adj	TF (number of target genes)	cluster	cell type
1	2.85911e-19	0.0325442	5.88978e-17	SPI1 (1802g)	1	AQP9_Classical_Mon
2	4.96771e-36	0.0315446	1.02335e-33	BCL3 (155g)	1	AQP9_Classical_Mon
3	3.31301e-27	0.0298119	6.8248e-25	TGIF1 (142g)	1	AQP9_Classical_Mon
4	2.81835e-38	0.0276885	5.80581e-36	FOSL2 (273g)	1	AQP9_Classical_Mon
5	3.80303e-18	0.024198	7.83424e-16	NFE2L2 (1189g)	1	AQP9_Classical_Mon
6	2.19054e-45	0.0223239	4.51251e-43	NFIL3 (284g)	1	AQP9_Classical_Mon
7	7.24275e-29	0.0214056	1.49201e-26	RCOR1 (2551g)	1	AQP9_Classical_Mon
8	2.06756e-25	0.0213502	4.25918e-23	NFKB2 (169g)	1	AQP9_Classical_Mon
9	6.60392e-35	0.0206826	1.36041e-32	CEBPB (287g)	1	AQP9_Classical_Mon
10	3.83831e-16	0.0190342	7.90691e-14	CHD1 (15g)	1	AQP9_Classical_Mon
11	3.4717e-22	0.0189785	7.15171e-20	ELF2 (4279g)	1	AQP9_Classical_Mon
12	1.16572e-13	0.0187768	2.40138e-11	FLI1 (3209g)	1	AQP9_Classical_Mon
13	1.0351e-23	0.0182815	2.13231e-21	JUND (582g)	1	AQP9_Classical_Mon
14	1.43406e-22	0.0177761	2.95416e-20	NFKB1 (490g)	1	AQP9_Classical_Mon
15	1.53096e-26	0.0165997	3.15379e-24	XBP1 (163g)	1	AQP9_Classical_Mon
16	1.27316e-08	0.0147162	2.62271e-06	POU2F2 (11g)	1	AQP9_Classical_Mon
17	2.25624e-19	0.0131684	4.64785e-17	BACH1 (1932g)	1	AQP9_Classical_Mon
18	5.69653e-19	0.0129557	1.17348e-16	GABPB1 (1482g)	1	AQP9_Classical_Mon
19	1.27958e-11	0.0125032	2.63593e-09	ETV6 (3887g)	1	AQP9_Classical_Mon
20	7.68393e-21	0.0117144	1.58289e-18	HIF1A (518g)	1	AQP9_Classical_Mon
21	4.37686e-20	0.0100566	9.01634e-18	RXRA (111g)	1	AQP9_Classical_Mon
22	1.38089e-09	0.00997588	2.84462e-07	ELK3 (1788g)	1	AQP9_Classical_Mon
23	2.12258e-18	0.00957974	4.37251e-16	RARA (38g)	1	AQP9_Classical_Mon
24	3.41418e-11	0.00946593	7.03322e-09	NFE2 (41g)	1	AQP9_Classical_Mon
25	9.97786e-15	0.00935041	2.05544e-12	IKZF1 (952g)	1	AQP9_Classical_Mon
26	1.06813e-12	0.00901938	2.20035e-10	ETV3 (78g)	1	AQP9_Classical_Mon
27	3.78119e-05	0.00771511	0.00778926	RUNX1 (14g)	1	AQP9_Classical_Mon
28	1.0446e-06	0.00767274	0.000215187	HCFC1 (1762g)	1	AQP9_Classical_Mon
29	3.3992e-14	0.00758635	7.00236e-12	FOSL1 (455g)	1	AQP9_Classical_Mon
30	2.5302e-05	0.00751725	0.0052122	REL (1643g)	1	AQP9_Classical_Mon
31	3.67921e-15	0.0073418	7.57916e-13	CREB5 (288g)	1	AQP9_Classical_Mon
32	1.54629e-15	0.00730368	3.18537e-13	MXD1 (543g)	1	AQP9_Classical_Mon
33	7.8661e-12	0.00501318	1.62042e-09	HIVEP1 (186g)	1	AQP9_Classical_Mon
34	1.37142e-13	0.00480546	2.82513e-11	ZBTB7A (150g)	1	AQP9_Classical_Mon
35	1.06382e-05	0.00430581	0.00219148	ATF4 (101g)	1	AQP9_Classical_Mon
36	2.11285e-09	0.00351027	4.35247e-07	PSMD12 (296g)	1	AQP9_Classical_Mon
37	6.78231e-09	0.00268095	1.39716e-06	RELB (127g)	1	AQP9_Classical_Mon
38	8.05966e-05	0.00222721	0.0166029	HIVEP2 (74g)	1	AQP9_Classical_Mon
39	1.65087e-05	0.00197982	0.0034008	SRF (208g)	1	AQP9_Classical_Mon
40	1.64095e-33	0.0938022	3.38036e-31	JUNB (17g)	7	HCAR3_Classical_Mon
41	5.13232e-56	0.0439595	1.05726e-53	FLI1 (3209g)	7	HCAR3_Classical_Mon
42	1.61313e-73	0.0395162	3.32304e-71	ELF2 (4279g)	7	HCAR3_Classical_Mon
43	1.00257e-34	0.0348902	2.06529e-32	CHD1 (15g)	7	HCAR3_Classical_Mon
44	8.67607e-63	0.0338227	1.78727e-60	NFE2 (41g)	7	HCAR3_Classical_Mon
45	6.98406e-83	0.0329764	1.43872e-80	NFIL3 (284g)	7	HCAR3_Classical_Mon
46	1.3787e-21	0.0328438	2.84012e-19	SPI1 (1802g)	7	HCAR3_Classical_Mon
47	3.55134e-41	0.0288885	7.31575e-39	RCOR1 (2551g)	7	HCAR3_Classical_Mon
48	1.21735e-63	0.0268683	2.50774e-61	RARA (38g)	7	HCAR3_Classical_Mon
49	6.63793e-102	0.0236395	1.36741e-99	CREB5 (288g)	7	HCAR3_Classical_Mon
50	7.21144e-34	0.0224925	1.48556e-31	JUND (582g)	7	HCAR3_Classical_Mon
51	8.25542e-13	0.0199882	1.70062e-10	POU2F2 (11g)	7	HCAR3_Classical_Mon
52	4.87361e-21	0.019615	1.00396e-18	FOSB (178g)	7	HCAR3_Classical_Mon
53	1.08818e-19	0.01955	2.24166e-17	RUNX1 (14g)	7	HCAR3_Classical_Mon
54	4.82982e-29	0.019524	9.94943e-27	ELK3 (1788g)	7	HCAR3_Classical_Mon
55	1.29162e-52	0.0189364	2.66074e-50	RXRA (111g)	7	HCAR3_Classical_Mon
56	1.87081e-25	0.01844	3.85388e-23	HCFC1 (1762g)	7	HCAR3_Classical_Mon
57	2.41226e-42	0.0170601	4.96925e-40	FOS (412g)	7	HCAR3_Classical_Mon
58	3.15116e-27	0.0166659	6.49139e-25	GABPB1 (1482g)	7	HCAR3_Classical_Mon
59	1.0408e-26	0.0159139	2.14406e-24	BACH1 (1932g)	7	HCAR3_Classical_Mon
60	1.00222e-17	0.0155739	2.06457e-15	ETV6 (3887g)	7	HCAR3_Classical_Mon
61	7.05441e-38	0.0152432	1.45321e-35	ATF4 (101g)	7	HCAR3_Classical_Mon
62	8.17963e-09	0.0149464	1.685e-06	EGR3 (16g)	7	HCAR3_Classical_Mon
63	2.12569e-07	0.0130671	4.37891e-05	NFE2L2 (1189g)	7	HCAR3_Classical_Mon
64	5.00738e-11	0.0120975	1.03152e-08	BCL3 (155g)	7	HCAR3_Classical_Mon
65	1.47548e-15	0.0116443	3.03948e-13	NR3C1 (3210g)	7	HCAR3_Classical_Mon
66	2.54113e-10	0.0112171	5.23473e-08	EP300 (12g)	7	HCAR3_Classical_Mon
67	4.72974e-16	0.0103838	9.74326e-14	IKZF1 (952g)	7	HCAR3_Classical_Mon
68	2.35817e-17	0.00998642	4.85783e-15	YY1 (1533g)	7	HCAR3_Classical_Mon
69	1.37769e-32	0.00994862	2.83804e-30	SF1 (199g)	7	HCAR3_Classical_Mon
70	2.12711e-25	0.00941298	4.38185e-23	MXD1 (543g)	7	HCAR3_Classical_Mon
71	1.72968e-09	0.00930123	3.56315e-07	FOXO3 (30g)	7	HCAR3_Classical_Mon
72	6.53055e-10	0.00920862	1.34529e-07	CHD2 (2574g)	7	HCAR3_Classical_Mon
73	3.88879e-08	0.00912784	8.01091e-06	TCF7L2 (14g)	7	HCAR3_Classical_Mon
74	8.21585e-07	0.00878171	0.000169247	JUN (48g)	7	HCAR3_Classical_Mon
75	1.82551e-10	0.00871166	3.76056e-08	FOSL2 (273g)	7	HCAR3_Classical_Mon
76	3.26862e-15	0.00787874	6.73336e-13	ZBTB7B (16g)	7	HCAR3_Classical_Mon
77	5.60595e-26	0.00753722	1.15483e-23	KLF13 (170g)	7	HCAR3_Classical_Mon
78	6.00266e-31	0.00752686	1.23655e-28	MLXIP (313g)	7	HCAR3_Classical_Mon
79	8.69837e-05	0.00744808	0.0179186	TGIF1 (142g)	7	HCAR3_Classical_Mon
80	3.62978e-18	0.0073591	7.47734e-16	ELF4 (725g)	7	HCAR3_Classical_Mon
81	0.000193583	0.00725002	0.0398781	EGR1 (12g)	7	HCAR3_Classical_Mon
82	1.51087e-26	0.00697445	3.11239e-24	PSMD12 (296g)	7	HCAR3_Classical_Mon
83	1.09933e-22	0.00690564	2.26462e-20	TAF7 (232g)	7	HCAR3_Classical_Mon
84	0.000213571	0.00664064	0.0439956	REST (1843g)	7	HCAR3_Classical_Mon
85	8.64753e-11	0.00652975	1.78139e-08	SOX4 (21g)	7	HCAR3_Classical_Mon
86	2.50963e-23	0.00646893	5.16984e-21	SRF (208g)	7	HCAR3_Classical_Mon
87	9.93398e-25	0.00638092	2.0464e-22	ZBTB7A (150g)	7	HCAR3_Classical_Mon
88	1.85698e-08	0.00610422	3.82538e-06	ARID3A (15g)	7	HCAR3_Classical_Mon
89	3.95493e-08	0.00569312	8.14715e-06	ETV3 (78g)	7	HCAR3_Classical_Mon
90	3.63396e-16	0.005439	7.48595e-14	KDM5A (369g)	7	HCAR3_Classical_Mon
91	1.47423e-06	0.00525373	0.000303691	FOXN2 (12g)	7	HCAR3_Classical_Mon
92	3.51931e-13	0.00523933	7.24977e-11	TFE3 (96g)	7	HCAR3_Classical_Mon
93	6.18247e-05	0.00434105	0.0127359	BHLHE40 (978g)	7	HCAR3_Classical_Mon
94	1.95774e-09	0.0037553	4.03295e-07	SAP30 (106g)	7	HCAR3_Classical_Mon
95	7.17486e-08	0.00364891	1.47802e-05	MLX (548g)	7	HCAR3_Classical_Mon
96	5.91184e-05	0.00361107	0.0121784	CUX1 (47g)	7	HCAR3_Classical_Mon
97	3.14129e-06	0.00354301	0.000647106	ESRRA (718g)	7	HCAR3_Classical_Mon
98	3.29707e-14	0.00349876	6.79197e-12	TIMM8A (180g)	7	HCAR3_Classical_Mon
99	8.7611e-12	0.00341145	1.80479e-09	IRF2 (84g)	7	HCAR3_Classical_Mon
100	1.95863e-08	0.00337395	4.03477e-06	SIN3A (630g)	7	HCAR3_Classical_Mon
101	8.76822e-08	0.00323319	1.80625e-05	ZNF143 (550g)	7	HCAR3_Classical_Mon
102	5.90163e-08	0.0025289	1.21574e-05	SP1 (53g)	7	HCAR3_Classical_Mon
103	0.000113977	0.00232278	0.0234793	SREBF2 (81g)	7	HCAR3_Classical_Mon
104	1.25116e-06	0.00218357	0.00025774	RFX1 (208g)	7	HCAR3_Classical_Mon
105	7.42806e-05	0.00208613	0.0153018	NR2C2 (63g)	7	HCAR3_Classical_Mon
106	4.94836e-05	0.00189066	0.0101936	ARNT (313g)	7	HCAR3_Classical_Mon
107	9.44963e-68	0.0499769	1.94662e-65	FLI1 (3209g)	8	S100A12_Classical_Mon
108	2.1368e-42	0.049875	4.4018e-40	SPI1 (1802g)	8	S100A12_Classical_Mon
109	3.01793e-102	0.0391051	6.21694e-100	NFIL3 (284g)	8	S100A12_Classical_Mon
110	4.13155e-70	0.0377323	8.51099e-68	NFE2 (41g)	8	S100A12_Classical_Mon
111	2.03872e-65	0.0361609	4.19976e-63	ELF2 (4279g)	8	S100A12_Classical_Mon
112	2.501e-69	0.0336413	5.15205e-67	ELK3 (1788g)	8	S100A12_Classical_Mon
113	4.63518e-48	0.0303198	9.54847e-46	RCOR1 (2551g)	8	S100A12_Classical_Mon
114	1.86415e-72	0.0289185	3.84015e-70	GABPB1 (1482g)	8	S100A12_Classical_Mon
115	1.84876e-31	0.0281973	3.80845e-29	BCL3 (155g)	8	S100A12_Classical_Mon
116	1.02994e-51	0.0256735	2.12169e-49	HCFC1 (1762g)	8	S100A12_Classical_Mon
117	5.79012e-35	0.0218583	1.19276e-32	JUND (582g)	8	S100A12_Classical_Mon
118	3.59066e-65	0.0216627	7.39676e-63	RXRA (111g)	8	S100A12_Classical_Mon
119	1.75174e-15	0.0207371	3.60858e-13	POU2F2 (11g)	8	S100A12_Classical_Mon
120	2.43262e-27	0.0198735	5.0112e-25	ETV6 (3887g)	8	S100A12_Classical_Mon
121	4.4421e-18	0.0187361	9.15073e-16	CHD1 (15g)	8	S100A12_Classical_Mon
122	2.20253e-22	0.0175816	4.53721e-20	FOSL2 (273g)	8	S100A12_Classical_Mon
123	4.0325e-40	0.0173146	8.30695e-38	RARA (38g)	8	S100A12_Classical_Mon
124	3.41648e-18	0.0169214	7.03795e-16	TCF7L2 (14g)	8	S100A12_Classical_Mon
125	6.46998e-62	0.0166712	1.33282e-59	CREB5 (288g)	8	S100A12_Classical_Mon
126	4.23721e-35	0.0156824	8.72866e-33	IKZF1 (952g)	8	S100A12_Classical_Mon
127	9.61292e-21	0.0153269	1.98026e-18	CEBPB (287g)	8	S100A12_Classical_Mon
128	1.31715e-20	0.0146443	2.71333e-18	REST (1843g)	8	S100A12_Classical_Mon
129	1.87829e-24	0.0138143	3.86928e-22	GTF2F1 (1779g)	8	S100A12_Classical_Mon
130	7.63897e-19	0.013388	1.57363e-16	BACH1 (1932g)	8	S100A12_Classical_Mon
131	7.47194e-18	0.0129869	1.53922e-15	FOXO3 (30g)	8	S100A12_Classical_Mon
132	7.3936e-13	0.0115951	1.52308e-10	HDAC2 (4876g)	8	S100A12_Classical_Mon
133	4.06476e-20	0.011546	8.3734e-18	XBP1 (163g)	8	S100A12_Classical_Mon
134	1.27748e-38	0.0109849	2.6316e-36	ELF4 (725g)	8	S100A12_Classical_Mon
135	2.2963e-06	0.0101545	0.000473037	TGIF1 (142g)	8	S100A12_Classical_Mon
136	2.37404e-25	0.0099919	4.89053e-23	MXD1 (543g)	8	S100A12_Classical_Mon
137	7.26168e-44	0.00940682	1.49591e-41	PSMD12 (296g)	8	S100A12_Classical_Mon
138	2.54178e-06	0.00890623	0.000523607	RUNX1 (14g)	8	S100A12_Classical_Mon
139	2.8529e-16	0.00773612	5.87697e-14	ZBTB7B (16g)	8	S100A12_Classical_Mon
140	2.62854e-10	0.00752756	5.41479e-08	GABPA (1362g)	8	S100A12_Classical_Mon
141	1.86564e-10	0.00709294	3.84323e-08	ELK4 (1241g)	8	S100A12_Classical_Mon
142	5.82891e-07	0.00695368	0.000120076	MAZ (2129g)	8	S100A12_Classical_Mon
143	2.11752e-18	0.006632	4.36209e-16	ESRRA (718g)	8	S100A12_Classical_Mon
144	1.79353e-09	0.00644458	3.69468e-07	NFKB2 (169g)	8	S100A12_Classical_Mon
145	1.59772e-21	0.00617017	3.2913e-19	KLF13 (170g)	8	S100A12_Classical_Mon
146	2.05743e-23	0.00572291	4.23831e-21	ZBTB7A (150g)	8	S100A12_Classical_Mon
147	5.03904e-24	0.00560319	1.03804e-21	SRF (208g)	8	S100A12_Classical_Mon
148	2.85347e-10	0.00550517	5.87815e-08	TAF1 (1073g)	8	S100A12_Classical_Mon
149	8.66546e-07	0.0053622	0.000178508	ARID3A (15g)	8	S100A12_Classical_Mon
150	3.80735e-07	0.0052336	7.84314e-05	HIF1A (518g)	8	S100A12_Classical_Mon
151	4.62693e-11	0.00517825	9.53149e-09	IRF3 (890g)	8	S100A12_Classical_Mon
152	1.26535e-10	0.0046786	2.60661e-08	TFE3 (96g)	8	S100A12_Classical_Mon
153	1.54608e-09	0.00452337	3.18493e-07	CUX1 (47g)	8	S100A12_Classical_Mon
154	4.48772e-07	0.00444648	9.24471e-05	RBBP5 (1136g)	8	S100A12_Classical_Mon
155	1.37833e-05	0.00439304	0.00283936	ATF4 (101g)	8	S100A12_Classical_Mon
156	2.88542e-13	0.00432917	5.94397e-11	KDM5A (369g)	8	S100A12_Classical_Mon
157	2.92388e-14	0.0042688	6.0232e-12	IRF2 (84g)	8	S100A12_Classical_Mon
158	5.57477e-11	0.00417086	1.1484e-08	MLX (548g)	8	S100A12_Classical_Mon
159	8.60348e-13	0.00415854	1.77232e-10	MLXIP (313g)	8	S100A12_Classical_Mon
160	2.16088e-13	0.00406516	4.45142e-11	ZNF143 (550g)	8	S100A12_Classical_Mon
161	1.86575e-08	0.00404054	3.84345e-06	E2F3 (25g)	8	S100A12_Classical_Mon
162	1.07522e-14	0.00389506	2.21496e-12	SP1 (53g)	8	S100A12_Classical_Mon
163	6.486e-12	0.00387353	1.33612e-09	SIN3A (630g)	8	S100A12_Classical_Mon
164	0.000187136	0.00363024	0.0385501	ETV3 (78g)	8	S100A12_Classical_Mon
165	2.40106e-07	0.00327044	4.94618e-05	FOSL1 (455g)	8	S100A12_Classical_Mon
166	7.87378e-12	0.00307367	1.622e-09	ARNT (313g)	8	S100A12_Classical_Mon
167	4.57652e-05	0.00246007	0.00942763	SF1 (199g)	8	S100A12_Classical_Mon
168	8.37582e-05	0.00234492	0.0172542	STAT2 (406g)	8	S100A12_Classical_Mon
169	3.96651e-05	0.00222745	0.00817102	XRCC4 (738g)	8	S100A12_Classical_Mon
170	5.45113e-08	0.00219989	1.12293e-05	KDM5B (466g)	8	S100A12_Classical_Mon
171	5.75137e-09	0.00217186	1.18478e-06	ZNF362 (322g)	8	S100A12_Classical_Mon
172	1.82858e-06	0.00198425	0.000376688	PHF8 (469g)	8	S100A12_Classical_Mon
173	6.9585e-07	0.00191142	0.000143345	RFX1 (208g)	8	S100A12_Classical_Mon
174	1.3249e-05	0.00187458	0.00272929	ZNF384 (300g)	8	S100A12_Classical_Mon
175	9.64517e-05	0.00148167	0.019869	IRF1 (323g)	8	S100A12_Classical_Mon
176	1.53563e-77	0.0791883	3.16339e-75	SPI1 (1802g)	9	S100A8_Classical_Mon
177	2.7833e-107	0.0712349	5.7336e-105	FLI1 (3209g)	9	S100A8_Classical_Mon
178	4.16058e-88	0.0518274	8.57079e-86	NFE2 (41g)	9	S100A8_Classical_Mon
179	1.27044e-87	0.0450336	2.61711e-85	ELK3 (1788g)	9	S100A8_Classical_Mon
180	2.68989e-33	0.0383286	5.54118e-31	POU2F2 (11g)	9	S100A8_Classical_Mon
181	9.06451e-62	0.0365909	1.86729e-59	ELF2 (4279g)	9	S100A8_Classical_Mon
182	2.32633e-59	0.031372	4.79224e-57	ETV6 (3887g)	9	S100A8_Classical_Mon
183	2.80132e-79	0.0274369	5.77071e-77	RXRA (111g)	9	S100A8_Classical_Mon
184	7.33966e-42	0.024816	1.51197e-39	HDAC2 (4876g)	9	S100A8_Classical_Mon
185	3.70966e-45	0.0237832	7.64191e-43	GABPB1 (1482g)	9	S100A8_Classical_Mon
186	1.15628e-21	0.0206892	2.38194e-19	TCF7L2 (14g)	9	S100A8_Classical_Mon
187	5.0047e-27	0.0179026	1.03097e-24	GTF2F1 (1779g)	9	S100A8_Classical_Mon
188	3.85949e-17	0.0169151	7.95055e-15	HCFC1 (1762g)	9	S100A8_Classical_Mon
189	5.15523e-47	0.0145285	1.06198e-44	ELF4 (725g)	9	S100A8_Classical_Mon
190	1.77914e-24	0.0133397	3.66502e-22	IKZF1 (952g)	9	S100A8_Classical_Mon
191	1.85086e-16	0.0131253	3.81276e-14	E2F4 (1581g)	9	S100A8_Classical_Mon
192	3.22914e-13	0.0124405	6.65203e-11	GABPA (1362g)	9	S100A8_Classical_Mon
193	1.81277e-14	0.0121595	3.7343e-12	ELK4 (1241g)	9	S100A8_Classical_Mon
194	1.74912e-05	0.0115372	0.0036032	CTCF (2786g)	9	S100A8_Classical_Mon
195	6.733e-50	0.0109258	1.387e-47	PSMD12 (296g)	9	S100A8_Classical_Mon
196	1.38686e-07	0.0109129	2.85694e-05	REST (1843g)	9	S100A8_Classical_Mon
197	2.74455e-13	0.00899303	5.65378e-11	RARA (38g)	9	S100A8_Classical_Mon
198	7.21856e-42	0.00894445	1.48702e-39	IRF2 (84g)	9	S100A8_Classical_Mon
199	8.12622e-18	0.00882986	1.674e-15	IRF3 (890g)	9	S100A8_Classical_Mon
200	0.000181304	0.00848053	0.0373486	KLF3 (11g)	9	S100A8_Classical_Mon
201	1.94934e-11	0.00820855	4.01564e-09	ZBTB7B (16g)	9	S100A8_Classical_Mon
202	3.79904e-18	0.00789085	7.82602e-16	CUX1 (47g)	9	S100A8_Classical_Mon
203	4.31285e-09	0.00740454	8.88446e-07	NFIL3 (284g)	9	S100A8_Classical_Mon
204	3.06288e-24	0.00677147	6.30954e-22	KLF13 (170g)	9	S100A8_Classical_Mon
205	2.68439e-14	0.00665162	5.52985e-12	ESRRA (718g)	9	S100A8_Classical_Mon
206	5.63016e-11	0.00649937	1.15981e-08	ARID3A (15g)	9	S100A8_Classical_Mon
207	1.1527e-19	0.00599285	2.37456e-17	SP1 (53g)	9	S100A8_Classical_Mon
208	2.54913e-05	0.0057092	0.00525121	RBBP5 (1136g)	9	S100A8_Classical_Mon
209	8.10282e-15	0.00560727	1.66918e-12	RAD21 (141g)	9	S100A8_Classical_Mon
210	9.29592e-13	0.00557307	1.91496e-10	XRCC4 (738g)	9	S100A8_Classical_Mon
211	9.68579e-10	0.00553192	1.99527e-07	SMARCA4 (11g)	9	S100A8_Classical_Mon
212	8.52436e-17	0.00547755	1.75602e-14	MLX (548g)	9	S100A8_Classical_Mon
213	1.0402e-14	0.00497075	2.14282e-12	SRF (208g)	9	S100A8_Classical_Mon
214	8.01753e-05	0.00470287	0.0165161	TAF1 (1073g)	9	S100A8_Classical_Mon
215	7.73612e-09	0.00430193	1.59364e-06	STAT1 (416g)	9	S100A8_Classical_Mon
216	1.35986e-06	0.00424027	0.000280131	CREB5 (288g)	9	S100A8_Classical_Mon
217	1.82509e-10	0.00403163	3.75968e-08	ZNF143 (550g)	9	S100A8_Classical_Mon
218	8.3519e-09	0.00357446	1.72049e-06	ARNT (313g)	9	S100A8_Classical_Mon
219	3.1666e-08	0.0033122	6.5232e-06	PHF8 (469g)	9	S100A8_Classical_Mon
220	5.44362e-08	0.00316143	1.12139e-05	IRF9 (410g)	9	S100A8_Classical_Mon
221	0.000102805	0.00312354	0.0211778	SIN3A (630g)	9	S100A8_Classical_Mon
222	7.04895e-05	0.00287804	0.0145208	SREBF2 (81g)	9	S100A8_Classical_Mon
223	1.03078e-08	0.00278617	2.12341e-06	ZNF362 (322g)	9	S100A8_Classical_Mon
224	5.8753e-07	0.00274539	0.000121031	SMARCC2 (101g)	9	S100A8_Classical_Mon
225	0.000123221	0.00272772	0.0253834	THAP1 (634g)	9	S100A8_Classical_Mon
226	1.97463e-05	0.00261602	0.00406775	IRF1 (323g)	9	S100A8_Classical_Mon
227	0.000198628	0.00252756	0.0409174	ZNF148 (11g)	9	S100A8_Classical_Mon
228	1.05334e-06	0.00247485	0.000216987	IRF5 (20g)	9	S100A8_Classical_Mon
229	1.24895e-06	0.00243671	0.000257284	RFX1 (208g)	9	S100A8_Classical_Mon
230	1.79281e-05	0.00216562	0.00369318	SETDB1 (79g)	9	S100A8_Classical_Mon
231	9.24027e-10	0.0491597	1.9035e-07	JUNB (17g)	4	FN1_Intermediate_Mon
232	4.52568e-23	0.0450464	9.32291e-21	JUN (48g)	4	FN1_Intermediate_Mon
233	4.74737e-10	0.0423136	9.77958e-08	EGR1 (12g)	4	FN1_Intermediate_Mon
234	1.56206e-11	0.0326841	3.21784e-09	EGR2 (14g)	4	FN1_Intermediate_Mon
235	6.1903e-24	0.0309997	1.2752e-21	RBPJ (10g)	4	FN1_Intermediate_Mon
236	3.37472e-10	0.0298779	6.95192e-08	EGR3 (16g)	4	FN1_Intermediate_Mon
237	5.73024e-28	0.0271135	1.18043e-25	FOSB (178g)	4	FN1_Intermediate_Mon
238	1.77835e-43	0.0225782	3.66339e-41	KLF6 (64g)	4	FN1_Intermediate_Mon
239	5.89189e-15	0.0194441	1.21373e-12	NFKB2 (169g)	4	FN1_Intermediate_Mon
240	2.93392e-20	0.0190735	6.04388e-18	JUND (582g)	4	FN1_Intermediate_Mon
241	8.02965e-12	0.015611	1.65411e-09	NFKB1 (490g)	4	FN1_Intermediate_Mon
242	3.0342e-11	0.0155372	6.25045e-09	MAF (51g)	4	FN1_Intermediate_Mon
243	3.31142e-10	0.0137688	6.82154e-08	POLR2A (4272g)	4	FN1_Intermediate_Mon
244	1.65348e-07	0.0132421	3.40618e-05	MAFF (1376g)	4	FN1_Intermediate_Mon
245	5.60011e-19	0.0120701	1.15362e-16	FOS (412g)	4	FN1_Intermediate_Mon
246	1.59437e-20	0.0120328	3.2844e-18	FOSL1 (455g)	4	FN1_Intermediate_Mon
247	1.86357e-15	0.0105186	3.83895e-13	MAFB (151g)	4	FN1_Intermediate_Mon
248	4.47045e-14	0.0093637	9.20912e-12	ATF4 (101g)	4	FN1_Intermediate_Mon
249	1.57053e-05	0.00727305	0.00323529	AHR (36g)	4	FN1_Intermediate_Mon
250	1.7176e-12	0.00643594	3.53826e-10	PKNOX1 (15g)	4	FN1_Intermediate_Mon
251	2.18968e-05	0.00582549	0.00451074	MYC (2263g)	4	FN1_Intermediate_Mon
252	6.01538e-12	0.00530234	1.23917e-09	EPAS1 (102g)	4	FN1_Intermediate_Mon
253	1.88355e-05	0.00514392	0.00388011	XBP1 (163g)	4	FN1_Intermediate_Mon
254	1.60909e-13	0.00482274	3.31472e-11	RELB (127g)	4	FN1_Intermediate_Mon
255	1.6072e-05	0.00446041	0.00331083	ATF5 (849g)	4	FN1_Intermediate_Mon
256	9.79087e-06	0.00422109	0.00201692	SREBF1 (994g)	4	FN1_Intermediate_Mon
257	1.39656e-12	0.00376547	2.87692e-10	CD59 (29g)	4	FN1_Intermediate_Mon
258	8.95691e-06	0.00372392	0.00184512	EZH2 (1413g)	4	FN1_Intermediate_Mon
259	2.151e-09	0.00367655	4.43105e-07	BHLHE41 (124g)	4	FN1_Intermediate_Mon
260	5.07551e-05	0.00213173	0.0104555	TCF12 (446g)	4	FN1_Intermediate_Mon
261	6.50534e-06	0.00190625	0.0013401	CREB1 (50g)	4	FN1_Intermediate_Mon
262	0.00012841	0.00189953	0.0264525	MITF (480g)	4	FN1_Intermediate_Mon
263	3.32193e-05	0.00126182	0.00684317	HDAC6 (360g)	4	FN1_Intermediate_Mon
264	8.51615e-07	0.00114491	0.000175433	ETS1 (536g)	4	FN1_Intermediate_Mon
265	5.29377e-136	0.116121	1.09052e-133	NFKB2 (169g)	10	CCL20_Intermediate_Mon
266	3.87659e-134	0.0940788	7.98577e-132	NFKB1 (490g)	10	CCL20_Intermediate_Mon
267	3.88697e-109	0.0776389	8.00716e-107	TGIF1 (142g)	10	CCL20_Intermediate_Mon
268	7.57657e-130	0.0764772	1.56077e-127	FOSL2 (273g)	10	CCL20_Intermediate_Mon
269	2.0317e-114	0.0751205	4.18529e-112	BCL3 (155g)	10	CCL20_Intermediate_Mon
270	2.62178e-99	0.0724642	5.40086e-97	NFE2L2 (1189g)	10	CCL20_Intermediate_Mon
271	7.48115e-132	0.0639108	1.54112e-129	XBP1 (163g)	10	CCL20_Intermediate_Mon
272	1.1316e-69	0.0551813	2.33111e-67	CREM (2251g)	10	CCL20_Intermediate_Mon
273	3.41388e-98	0.0484144	7.03259e-96	SATB1 (22g)	10	CCL20_Intermediate_Mon
274	5.99812e-133	0.0479598	1.23561e-130	RELB (127g)	10	CCL20_Intermediate_Mon
275	1.67209e-68	0.0461263	3.4445e-66	MAFF (1376g)	10	CCL20_Intermediate_Mon
276	1.74855e-89	0.0426636	3.60202e-87	JUND (582g)	10	CCL20_Intermediate_Mon
277	2.56975e-121	0.0419846	5.29368e-119	FOSL1 (455g)	10	CCL20_Intermediate_Mon
278	1.19203e-102	0.0410447	2.45559e-100	CEBPB (287g)	10	CCL20_Intermediate_Mon
279	4.41573e-61	0.0380345	9.09641e-59	REL (1643g)	10	CCL20_Intermediate_Mon
280	3.18955e-99	0.0323904	6.57047e-97	HIVEP2 (74g)	10	CCL20_Intermediate_Mon
281	1.04489e-58	0.0295853	2.15248e-56	ETV3 (78g)	10	CCL20_Intermediate_Mon
282	7.59225e-81	0.0279408	1.564e-78	HIF1A (518g)	10	CCL20_Intermediate_Mon
283	4.62634e-12	0.023124	9.53025e-10	PRDM1 (86g)	10	CCL20_Intermediate_Mon
284	1.02021e-71	0.0201402	2.10164e-69	HIVEP1 (186g)	10	CCL20_Intermediate_Mon
285	1.9382e-22	0.0199358	3.99269e-20	POLR2A (4272g)	10	CCL20_Intermediate_Mon
286	9.06066e-21	0.0195922	1.8665e-18	FOSB (178g)	10	CCL20_Intermediate_Mon
287	2.26885e-21	0.0186099	4.67383e-19	FOXO3 (30g)	10	CCL20_Intermediate_Mon
288	4.6764e-34	0.017787	9.63339e-32	NFIL3 (284g)	10	CCL20_Intermediate_Mon
289	4.89944e-24	0.0161735	1.00929e-21	ETS2 (1884g)	10	CCL20_Intermediate_Mon
290	1.01764e-28	0.0141654	2.09633e-26	VDR (15g)	10	CCL20_Intermediate_Mon
291	3.59406e-41	0.0139111	7.40376e-39	ATF5 (849g)	10	CCL20_Intermediate_Mon
292	1.43412e-23	0.0131003	2.95429e-21	MAFB (151g)	10	CCL20_Intermediate_Mon
293	7.6206e-12	0.0127321	1.56984e-09	RCOR1 (2551g)	10	CCL20_Intermediate_Mon
294	5.95272e-23	0.0126772	1.22626e-20	RELA (1548g)	10	CCL20_Intermediate_Mon
295	3.02161e-13	0.01082	6.22452e-11	BACH1 (1932g)	10	CCL20_Intermediate_Mon
296	6.29536e-19	0.010743	1.29685e-16	KLF6 (64g)	10	CCL20_Intermediate_Mon
297	5.35241e-13	0.00898404	1.1026e-10	IKZF1 (952g)	10	CCL20_Intermediate_Mon
298	0.000232948	0.0077849	0.0479872	ELF1 (5267g)	10	CCL20_Intermediate_Mon
299	3.57106e-09	0.00675942	7.35638e-07	ATF4 (101g)	10	CCL20_Intermediate_Mon
300	8.4429e-17	0.00651814	1.73924e-14	SREBF1 (994g)	10	CCL20_Intermediate_Mon
301	1.67503e-16	0.00642886	3.45056e-14	FOXO1 (78g)	10	CCL20_Intermediate_Mon
302	0.000209481	0.00549602	0.0431531	ZMIZ1 (4941g)	10	CCL20_Intermediate_Mon
303	2.44808e-05	0.00532422	0.00504304	HES4 (12g)	10	CCL20_Intermediate_Mon
304	4.32269e-15	0.00525128	8.90473e-13	NFATC1 (18g)	10	CCL20_Intermediate_Mon
305	5.58457e-06	0.0043903	0.00115042	MXD1 (543g)	10	CCL20_Intermediate_Mon
306	2.30362e-13	0.00425815	4.74546e-11	TCF3 (11g)	10	CCL20_Intermediate_Mon
307	2.55043e-07	0.00322452	5.25389e-05	STAT3 (45g)	10	CCL20_Intermediate_Mon
308	2.46601e-07	0.00287713	5.07998e-05	TBP (15g)	10	CCL20_Intermediate_Mon
309	9.56692e-05	0.00234593	0.0197079	STAT2 (406g)	10	CCL20_Intermediate_Mon
310	1.25547e-75	0.0916114	2.58626e-73	POU2F2 (11g)	6	FCGR3A_Non_Classicial_Mon
311	1.90809e-87	0.0878031	3.93066e-85	SPI1 (1802g)	6	FCGR3A_Non_Classicial_Mon
312	5.46923e-79	0.0672822	1.12666e-76	KLF3 (11g)	6	FCGR3A_Non_Classicial_Mon
313	9.02198e-62	0.0427309	1.85853e-59	TCF7L2 (14g)	6	FCGR3A_Non_Classicial_Mon
314	2.47382e-45	0.0402705	5.09607e-43	FLI1 (3209g)	6	FCGR3A_Non_Classicial_Mon
315	2.50785e-85	0.0312088	5.16618e-83	STAT1 (416g)	6	FCGR3A_Non_Classicial_Mon
316	2.75356e-48	0.0280091	5.67234e-46	ETV6 (3887g)	6	FCGR3A_Non_Classicial_Mon
317	3.11644e-50	0.0243254	6.41987e-48	SPIC (80g)	6	FCGR3A_Non_Classicial_Mon
318	8.94594e-35	0.0208689	1.84286e-32	HDAC2 (4876g)	6	FCGR3A_Non_Classicial_Mon
319	1.75202e-44	0.0183605	3.60915e-42	IKZF1 (952g)	6	FCGR3A_Non_Classicial_Mon
320	4.78749e-81	0.0175985	9.86222e-79	IRF7 (78g)	6	FCGR3A_Non_Classicial_Mon
321	4.00057e-48	0.0175258	8.24118e-46	RXRA (111g)	6	FCGR3A_Non_Classicial_Mon
322	2.30258e-24	0.0171304	4.74332e-22	ELF1 (5267g)	6	FCGR3A_Non_Classicial_Mon
323	4.93831e-23	0.0160584	1.01729e-20	CEBPB (287g)	6	FCGR3A_Non_Classicial_Mon
324	2.06199e-16	0.0160222	4.2477e-14	ELF2 (4279g)	6	FCGR3A_Non_Classicial_Mon
325	4.38275e-36	0.0147926	9.02845e-34	NR1H3 (183g)	6	FCGR3A_Non_Classicial_Mon
326	8.30507e-17	0.0130498	1.71084e-14	BCLAF1 (4235g)	6	FCGR3A_Non_Classicial_Mon
327	9.38498e-22	0.0122983	1.93331e-19	MAFB (151g)	6	FCGR3A_Non_Classicial_Mon
328	1.78512e-11	0.0115058	3.67734e-09	HES4 (12g)	6	FCGR3A_Non_Classicial_Mon
329	6.91391e-45	0.0109844	1.42427e-42	STAT2 (406g)	6	FCGR3A_Non_Classicial_Mon
330	2.41632e-06	0.00477961	0.000497762	RARA (38g)	6	FCGR3A_Non_Classicial_Mon
331	3.75623e-10	0.00468069	7.73782e-08	ELF4 (725g)	6	FCGR3A_Non_Classicial_Mon
332	5.08859e-12	0.0044502	1.04825e-09	CUX1 (47g)	6	FCGR3A_Non_Classicial_Mon
333	9.528e-06	0.00314789	0.00196277	ZBTB7A (150g)	6	FCGR3A_Non_Classicial_Mon
334	5.99658e-05	0.00225391	0.012353	IRF2 (84g)	6	FCGR3A_Non_Classicial_Mon
335	0.000156709	0.00172495	0.0322821	IRF1 (323g)	6	FCGR3A_Non_Classicial_Mon
336	9.17687e-05	0.00165361	0.0189044	IRF8 (253g)	6	FCGR3A_Non_Classicial_Mon
337	2.72821e-127	0.162623	5.6201e-125	MAF (51g)	2	RNASE1_Mac
338	2.14975e-68	0.145876	4.42849e-66	EGR1 (12g)	2	RNASE1_Mac
339	1.22496e-71	0.0969404	2.52343e-69	JUN (48g)	2	RNASE1_Mac
340	4.42937e-71	0.0918475	9.12451e-69	EGR2 (14g)	2	RNASE1_Mac
341	1.82528e-131	0.0795531	3.76007e-129	CD59 (29g)	2	RNASE1_Mac
342	9.39238e-15	0.0676576	1.93483e-12	JUNB (17g)	2	RNASE1_Mac
343	4.09259e-98	0.0574456	8.43073e-96	ETV5 (19g)	2	RNASE1_Mac
344	4.04502e-52	0.0566817	8.33275e-50	RBPJ (10g)	2	RNASE1_Mac
345	1.34467e-27	0.0395976	2.77003e-25	PRDM1 (86g)	2	RNASE1_Mac
346	6.82174e-52	0.0376258	1.40528e-49	POLR2A (4272g)	2	RNASE1_Mac
347	3.18489e-64	0.0349764	6.56088e-62	MYC (2263g)	2	RNASE1_Mac
348	5.87175e-12	0.0316326	1.20958e-09	EGR3 (16g)	2	RNASE1_Mac
349	3.72771e-25	0.0285185	7.67908e-23	HES1 (12g)	2	RNASE1_Mac
350	6.57501e-68	0.0282045	1.35445e-65	MAFB (151g)	2	RNASE1_Mac
351	2.84359e-30	0.02359	5.8578e-28	CTCF (2786g)	2	RNASE1_Mac
352	1.50029e-62	0.0228874	3.09059e-60	NR1H3 (183g)	2	RNASE1_Mac
353	5.9433e-13	0.0219483	1.22432e-10	ATF3 (3543g)	2	RNASE1_Mac
354	2.55651e-45	0.0210889	5.26641e-43	FOS (412g)	2	RNASE1_Mac
355	4.62851e-91	0.0207905	9.53473e-89	NFE2L1 (57g)	2	RNASE1_Mac
356	1.31686e-30	0.0153502	2.71274e-28	SPIC (80g)	2	RNASE1_Mac
357	1.50965e-45	0.0150934	3.10987e-43	TCF4 (761g)	2	RNASE1_Mac
358	1.08682e-30	0.0143689	2.23886e-28	GABPA (1362g)	2	RNASE1_Mac
359	5.79054e-37	0.0140532	1.19285e-34	UBTF (1342g)	2	RNASE1_Mac
360	1.19432e-13	0.0139843	2.46029e-11	AHR (36g)	2	RNASE1_Mac
361	1.69126e-66	0.0133515	3.484e-64	RB1 (228g)	2	RNASE1_Mac
362	9.59805e-08	0.0130065	1.9772e-05	FOSB (178g)	2	RNASE1_Mac
363	1.00823e-71	0.0128909	2.07694e-69	ETS1 (536g)	2	RNASE1_Mac
364	7.64959e-55	0.0126536	1.57582e-52	MITF (480g)	2	RNASE1_Mac
365	3.24225e-28	0.0124765	6.67904e-26	ELK4 (1241g)	2	RNASE1_Mac
366	2.03904e-28	0.0124283	4.20043e-26	NFATC2 (80g)	2	RNASE1_Mac
367	5.40982e-30	0.0122491	1.11442e-27	EZH2 (1413g)	2	RNASE1_Mac
368	4.43875e-13	0.011348	9.14383e-11	MAZ (2129g)	2	RNASE1_Mac
369	2.12688e-31	0.0108101	4.38137e-29	SREBF1 (994g)	2	RNASE1_Mac
370	2.93773e-18	0.00999664	6.05172e-16	E2F4 (1581g)	2	RNASE1_Mac
371	4.22389e-39	0.00988037	8.70122e-37	PML (820g)	2	RNASE1_Mac
372	1.02459e-27	0.00898969	2.11066e-25	BHLHE41 (124g)	2	RNASE1_Mac
373	9.11796e-12	0.00865275	1.8783e-09	KLF6 (64g)	2	RNASE1_Mac
374	2.15663e-66	0.00854414	4.44267e-64	HDAC6 (360g)	2	RNASE1_Mac
375	6.28562e-16	0.00846673	1.29484e-13	JDP2 (32g)	2	RNASE1_Mac
376	2.84819e-19	0.00826365	5.86727e-17	TAF1 (1073g)	2	RNASE1_Mac
377	5.13305e-10	0.00809185	1.05741e-07	MEF2A (18g)	2	RNASE1_Mac
378	4.99469e-41	0.00809042	1.02891e-38	PBX3 (627g)	2	RNASE1_Mac
379	5.64096e-08	0.00793588	1.16204e-05	BHLHE40 (978g)	2	RNASE1_Mac
380	6.75897e-30	0.00772388	1.39235e-27	TCF12 (446g)	2	RNASE1_Mac
381	7.03591e-17	0.00755511	1.4494e-14	EPAS1 (102g)	2	RNASE1_Mac
382	1.85193e-11	0.0074977	3.81498e-09	ATF5 (849g)	2	RNASE1_Mac
383	2.4903e-18	0.00746867	5.13002e-16	IRF3 (890g)	2	RNASE1_Mac
384	9.36671e-31	0.0072637	1.92954e-28	SP2 (697g)	2	RNASE1_Mac
385	1.56606e-09	0.0072205	3.22609e-07	RELA (1548g)	2	RNASE1_Mac
386	3.67384e-20	0.00707534	7.56812e-18	MXD4 (24g)	2	RNASE1_Mac
387	1.72972e-15	0.007071	3.56323e-13	RBBP5 (1136g)	2	RNASE1_Mac
388	4.82998e-09	0.00693274	9.94976e-07	TCF3 (11g)	2	RNASE1_Mac
389	2.04793e-28	0.00688584	4.21873e-26	XRCC4 (738g)	2	RNASE1_Mac
390	4.20867e-19	0.00686628	8.66986e-17	POLE3 (794g)	2	RNASE1_Mac
391	1.3227e-48	0.00641231	2.72475e-46	ZNF384 (300g)	2	RNASE1_Mac
392	2.85934e-44	0.00631401	5.89023e-42	TFDP2 (373g)	2	RNASE1_Mac
393	6.37999e-05	0.0060944	0.0131428	CEBPD (793g)	2	RNASE1_Mac
394	0.000108838	0.00608547	0.0224207	NR1D1 (10g)	2	RNASE1_Mac
395	4.03211e-05	0.00571595	0.00830615	REST (1843g)	2	RNASE1_Mac
396	1.3115e-20	0.00544496	2.70169e-18	THAP1 (634g)	2	RNASE1_Mac
397	2.91138e-22	0.00542785	5.99743e-20	CREB3L2 (171g)	2	RNASE1_Mac
398	1.55792e-05	0.0052028	0.00320931	FOXN3 (23g)	2	RNASE1_Mac
399	6.13399e-05	0.00512067	0.012636	ATF4 (101g)	2	RNASE1_Mac
400	2.8495e-25	0.00509007	5.86997e-23	ARNT (313g)	2	RNASE1_Mac
401	4.76946e-30	0.00507306	9.82508e-28	IRF9 (410g)	2	RNASE1_Mac
402	1.26474e-18	0.00478359	2.60536e-16	ATF2 (279g)	2	RNASE1_Mac
403	2.0897e-09	0.00427492	4.30477e-07	FOXJ2 (20g)	2	RNASE1_Mac
404	4.29014e-11	0.00397212	8.83769e-09	FOXK1 (47g)	2	RNASE1_Mac
405	4.89845e-24	0.00392704	1.00908e-21	BRF1 (409g)	2	RNASE1_Mac
406	2.52552e-09	0.00391864	5.20257e-07	MLXIP (313g)	2	RNASE1_Mac
407	1.0046e-22	0.00389519	2.06947e-20	NFYB (236g)	2	RNASE1_Mac
408	6.94287e-21	0.00379749	1.43023e-18	ZNF362 (322g)	2	RNASE1_Mac
409	1.92131e-05	0.00373997	0.00395789	SF1 (199g)	2	RNASE1_Mac
410	6.79776e-12	0.00373963	1.40034e-09	KDM5B (466g)	2	RNASE1_Mac
411	1.67911e-07	0.00373048	3.45897e-05	STAT1 (416g)	2	RNASE1_Mac
412	4.74724e-09	0.0036725	9.77931e-07	FOXP1 (58g)	2	RNASE1_Mac
413	3.21311e-14	0.00363213	6.619e-12	THAP11 (111g)	2	RNASE1_Mac
414	4.36861e-08	0.00359145	8.99933e-06	ESRRA (718g)	2	RNASE1_Mac
415	3.39019e-11	0.00354046	6.98379e-09	SIN3A (630g)	2	RNASE1_Mac
416	1.53271e-10	0.00352905	3.15739e-08	IRF8 (253g)	2	RNASE1_Mac
417	2.71454e-14	0.00350798	5.59194e-12	CREB1 (50g)	2	RNASE1_Mac
418	2.50129e-06	0.00349786	0.000515266	PPARG (27g)	2	RNASE1_Mac
419	2.48208e-17	0.00348402	5.11308e-15	PHF8 (469g)	2	RNASE1_Mac
420	3.23842e-06	0.00347477	0.000667114	SREBF2 (81g)	2	RNASE1_Mac
421	1.27637e-08	0.00343418	2.62933e-06	MIOS (130g)	2	RNASE1_Mac
422	1.9724e-11	0.00340425	4.06314e-09	ZNF143 (550g)	2	RNASE1_Mac
423	6.42514e-12	0.00322265	1.32358e-09	ERF (103g)	2	RNASE1_Mac
424	1.84098e-08	0.00314637	3.79243e-06	SETDB1 (79g)	2	RNASE1_Mac
425	5.28167e-13	0.00295947	1.08802e-10	ELK1 (534g)	2	RNASE1_Mac
426	2.12792e-08	0.00295389	4.38352e-06	ATF1 (476g)	2	RNASE1_Mac
427	8.01458e-12	0.00293609	1.651e-09	TIMM8A (180g)	2	RNASE1_Mac
428	4.02212e-05	0.00293407	0.00828557	TBL1XR1 (21g)	2	RNASE1_Mac
429	3.24733e-06	0.00282282	0.000668949	SMARCC2 (101g)	2	RNASE1_Mac
430	1.88405e-08	0.00271005	3.88114e-06	MAX (58g)	2	RNASE1_Mac
431	4.32778e-05	0.00260474	0.00891522	TFEC (407g)	2	RNASE1_Mac
432	2.33112e-10	0.00255739	4.80211e-08	USF1 (121g)	2	RNASE1_Mac
433	1.06598e-10	0.00226667	2.19593e-08	RFX1 (208g)	2	RNASE1_Mac
434	1.53506e-07	0.00224731	3.16223e-05	BDP1 (42g)	2	RNASE1_Mac
435	2.25447e-05	0.00219476	0.00464421	ZNF91 (68g)	2	RNASE1_Mac
436	0.000127194	0.00217647	0.0262021	IRF4 (21g)	2	RNASE1_Mac
437	1.16937e-05	0.00214058	0.00240891	KLF16 (25g)	2	RNASE1_Mac
438	4.12195e-05	0.00180565	0.00849123	NR2C2 (63g)	2	RNASE1_Mac
439	3.5301e-09	0.00147942	7.27201e-07	TFDP1 (105g)	2	RNASE1_Mac
440	4.58135e-05	0.00132601	0.00943758	IRF1 (323g)	2	RNASE1_Mac
441	2.86772e-67	0.0851815	5.90751e-65	MAF (51g)	3	SDC3_Mac
442	2.13935e-119	0.0476454	4.40707e-117	STAT1 (416g)	3	SDC3_Mac
443	3.29623e-113	0.0467089	6.79024e-111	NR1H3 (183g)	3	SDC3_Mac
444	6.50383e-102	0.0416726	1.33979e-99	SPIC (80g)	3	SDC3_Mac
445	5.94944e-32	0.039288	1.22559e-29	KLF3 (11g)	3	SDC3_Mac
446	5.65909e-61	0.0390221	1.16577e-58	ETV5 (19g)	3	SDC3_Mac
447	6.57938e-77	0.0312609	1.35535e-74	MAFB (151g)	3	SDC3_Mac
448	4.65783e-16	0.0281853	9.59514e-14	SPI1 (1802g)	3	SDC3_Mac
449	5.60264e-17	0.0264202	1.15414e-14	PRDM1 (86g)	3	SDC3_Mac
450	3.88438e-48	0.0202958	8.00182e-46	HIF1A (518g)	3	SDC3_Mac
451	6.07457e-13	0.0193858	1.25136e-10	HES1 (12g)	3	SDC3_Mac
452	2.5952e-21	0.0192475	5.34612e-19	TCF7L2 (14g)	3	SDC3_Mac
453	8.40978e-23	0.0161874	1.73242e-20	ELF1 (5267g)	3	SDC3_Mac
454	4.06337e-17	0.0157459	8.37055e-15	ETV6 (3887g)	3	SDC3_Mac
455	4.01816e-19	0.0156838	8.2774e-17	HDAC2 (4876g)	3	SDC3_Mac
456	4.74312e-10	0.014043	9.77083e-08	EGR2 (14g)	3	SDC3_Mac
457	2.27991e-12	0.0135584	4.69662e-10	ZMIZ1 (4941g)	3	SDC3_Mac
458	2.41455e-42	0.0114257	4.97398e-40	STAT2 (406g)	3	SDC3_Mac
459	2.74622e-09	0.0105564	5.65722e-07	AHR (36g)	3	SDC3_Mac
460	5.34889e-38	0.0100072	1.10187e-35	MITF (480g)	3	SDC3_Mac
461	1.06353e-11	0.00986426	2.19088e-09	CEBPB (287g)	3	SDC3_Mac
462	5.71162e-26	0.00937294	1.17659e-23	TCF4 (761g)	3	SDC3_Mac
463	3.24207e-07	0.00863761	6.67866e-05	BCLAF1 (4235g)	3	SDC3_Mac
464	7.30849e-35	0.00775887	1.50555e-32	IRF8 (253g)	3	SDC3_Mac
465	2.57422e-21	0.00601061	5.30289e-19	RB1 (228g)	3	SDC3_Mac
466	2.58412e-15	0.00487018	5.3233e-13	TFEC (407g)	3	SDC3_Mac
467	1.83164e-13	0.00467479	3.77318e-11	PPARG (27g)	3	SDC3_Mac
468	4.55667e-10	0.00448805	9.38673e-08	IRF7 (78g)	3	SDC3_Mac
469	1.00692e-10	0.00430539	2.07426e-08	USF2 (589g)	3	SDC3_Mac
470	6.0865e-07	0.0029394	0.000125382	MIOS (130g)	3	SDC3_Mac
471	8.17295e-99	0.0671538	1.68363e-96	ARID5B (11g)	11	SPP1_Mac
472	6.75079e-22	0.0406441	1.39066e-19	MAF (51g)	11	SPP1_Mac
473	1.24201e-37	0.0281365	2.55855e-35	CD59 (29g)	11	SPP1_Mac
474	1.9822e-14	0.0269545	4.08333e-12	ATF3 (3543g)	11	SPP1_Mac
475	1.07636e-60	0.0203684	2.2173e-58	USF2 (589g)	11	SPP1_Mac
476	2.57833e-52	0.0182991	5.31136e-50	MITF (480g)	11	SPP1_Mac
477	2.74145e-27	0.0171915	5.64738e-25	NR1H3 (183g)	11	SPP1_Mac
478	4.06427e-13	0.0163688	8.3724e-11	ZMIZ1 (4941g)	11	SPP1_Mac
479	8.74136e-31	0.0142008	1.80072e-28	TCF4 (761g)	11	SPP1_Mac
480	2.60838e-09	0.013239	5.37327e-07	ETV5 (19g)	11	SPP1_Mac
481	2.36257e-11	0.00931304	4.86689e-09	UBTF (1342g)	11	SPP1_Mac
482	1.64811e-06	0.00852529	0.00033951	TCF3 (11g)	11	SPP1_Mac
483	0.000106104	0.00850045	0.0218575	HDAC2 (4876g)	11	SPP1_Mac
484	8.08896e-16	0.00830117	1.66633e-13	POLE3 (794g)	11	SPP1_Mac
485	1.32999e-23	0.00807367	2.73979e-21	PBX3 (627g)	11	SPP1_Mac
486	0.000106155	0.00782843	0.021868	AHR (36g)	11	SPP1_Mac
487	0.000142568	0.00640169	0.0293691	HMGN3 (14g)	11	SPP1_Mac
488	3.64633e-05	0.00634108	0.00751144	MAFB (151g)	11	SPP1_Mac
489	4.13298e-12	0.00562159	8.51394e-10	RAD21 (141g)	11	SPP1_Mac
490	3.56077e-15	0.00519481	7.33518e-13	ETS1 (536g)	11	SPP1_Mac
491	1.63773e-08	0.00464473	3.37372e-06	TCF12 (446g)	11	SPP1_Mac
492	2.65855e-09	0.00457882	5.47662e-07	TFEC (407g)	11	SPP1_Mac
493	1.09026e-11	0.00430064	2.24594e-09	ATF2 (279g)	11	SPP1_Mac
494	5.46773e-05	0.00422697	0.0112635	PPARG (27g)	11	SPP1_Mac
495	5.33092e-10	0.00394058	1.09817e-07	RB1 (228g)	11	SPP1_Mac
496	0.000106196	0.003458	0.0218763	BHLHE41 (124g)	11	SPP1_Mac
497	2.48547e-05	0.00336497	0.00512007	MLX (548g)	11	SPP1_Mac
498	1.36868e-08	0.0028419	2.81949e-06	NFYB (236g)	11	SPP1_Mac
499	0.000142056	0.00190686	0.0292636	TFDP2 (373g)	11	SPP1_Mac
500	2.32279e-36	0.0975608	4.78494e-34	JUN (48g)	13	SPARCL1_Mac
501	1.11103e-17	0.0938495	2.28872e-15	EGR1 (12g)	13	SPARCL1_Mac
502	5.56863e-39	0.0776038	1.14714e-36	HES1 (12g)	13	SPARCL1_Mac
503	2.20599e-10	0.0733398	4.54435e-08	JUNB (17g)	13	SPARCL1_Mac
504	7.64534e-17	0.0572355	1.57494e-14	EGR2 (14g)	13	SPARCL1_Mac
505	6.86342e-25	0.0372274	1.41386e-22	CD59 (29g)	13	SPARCL1_Mac
506	4.67121e-31	0.0364467	9.6227e-29	MYC (2263g)	13	SPARCL1_Mac
507	6.44321e-64	0.0307202	1.3273e-61	ETS1 (536g)	13	SPARCL1_Mac
508	1.07958e-05	0.0280642	0.00222394	MAF (51g)	13	SPARCL1_Mac
509	1.10262e-45	0.0243725	2.2714e-43	PURA (11g)	13	SPARCL1_Mac
510	7.3054e-05	0.0230155	0.0150491	EGR3 (16g)	13	SPARCL1_Mac
511	2.06756e-07	0.0215064	4.25917e-05	ATF3 (3543g)	13	SPARCL1_Mac
512	1.66086e-13	0.0208443	3.42138e-11	CTCF (2786g)	13	SPARCL1_Mac
513	1.17286e-17	0.0160677	2.41609e-15	FOS (412g)	13	SPARCL1_Mac
514	7.52641e-23	0.0135816	1.55044e-20	NFE2L1 (57g)	13	SPARCL1_Mac
515	6.28008e-06	0.0128931	0.0012937	FOSB (178g)	13	SPARCL1_Mac
516	5.42252e-14	0.0124185	1.11704e-11	NFATC2 (80g)	13	SPARCL1_Mac
517	2.20531e-10	0.0116455	4.54293e-08	GABPA (1362g)	13	SPARCL1_Mac
518	2.34051e-21	0.0111398	4.82144e-19	PML (820g)	13	SPARCL1_Mac
519	3.27197e-25	0.0106055	6.74026e-23	IRF7 (78g)	13	SPARCL1_Mac
520	4.3303e-11	0.00975341	8.92042e-09	UBTF (1342g)	13	SPARCL1_Mac
521	4.23564e-09	0.00786157	8.72541e-07	TCF4 (761g)	13	SPARCL1_Mac
522	8.33323e-05	0.00748255	0.0171664	NR3C1 (3210g)	13	SPARCL1_Mac
523	1.00078e-09	0.00728808	2.06161e-07	EPAS1 (102g)	13	SPARCL1_Mac
524	0.000163968	0.00636103	0.0337775	SOX4 (21g)	13	SPARCL1_Mac
525	7.78916e-07	0.00563637	0.000160457	IRF3 (890g)	13	SPARCL1_Mac
526	1.36674e-09	0.00506822	2.81549e-07	RB1 (228g)	13	SPARCL1_Mac
527	8.7521e-07	0.00478919	0.000180293	FOXK1 (47g)	13	SPARCL1_Mac
528	2.66189e-07	0.00477968	5.4835e-05	FOXO1 (78g)	13	SPARCL1_Mac
529	2.57508e-05	0.00462864	0.00530466	SUZ12 (13g)	13	SPARCL1_Mac
530	0.000182289	0.00461176	0.0375515	EZH2 (1413g)	13	SPARCL1_Mac
531	7.78783e-08	0.00460722	1.60429e-05	TCF12 (446g)	13	SPARCL1_Mac
532	1.0667e-10	0.00453618	2.1974e-08	HDAC6 (360g)	13	SPARCL1_Mac
533	6.09047e-06	0.00444057	0.00125464	POLE3 (794g)	13	SPARCL1_Mac
534	7.53961e-07	0.0042859	0.000155316	SP2 (697g)	13	SPARCL1_Mac
535	5.11449e-11	0.00426804	1.05359e-08	ZNF362 (322g)	13	SPARCL1_Mac
536	2.31589e-11	0.00407239	4.77074e-09	TFDP2 (373g)	13	SPARCL1_Mac
537	0.000242145	0.00402294	0.0498818	STAT3 (45g)	13	SPARCL1_Mac
538	1.27007e-09	0.00398729	2.61634e-07	BDP1 (42g)	13	SPARCL1_Mac
539	4.30516e-08	0.00368852	8.86863e-06	ZNF384 (300g)	13	SPARCL1_Mac
540	1.06303e-09	0.00355395	2.18985e-07	BRF1 (409g)	13	SPARCL1_Mac
541	2.37518e-08	0.00354814	4.89288e-06	FOXP1 (58g)	13	SPARCL1_Mac
542	4.74784e-05	0.00337758	0.00978055	TAF7 (232g)	13	SPARCL1_Mac
543	1.24727e-05	0.00311465	0.00256938	THAP11 (111g)	13	SPARCL1_Mac
544	3.07463e-07	0.00310444	6.33374e-05	IRF9 (410g)	13	SPARCL1_Mac
545	0.000147658	0.00303101	0.0304176	SF1 (199g)	13	SPARCL1_Mac
546	4.70951e-05	0.00226131	0.00970158	IRF1 (323g)	13	SPARCL1_Mac
547	3.74115e-35	0.120306	7.70677e-33	PRDM1 (86g)	14	APOE_Mac
548	1.17492e-13	0.0771677	2.42034e-11	EGR2 (14g)	14	APOE_Mac
549	3.58914e-05	0.0693024	0.00739364	JUNB (17g)	14	APOE_Mac
550	2.81679e-26	0.0668536	5.80259e-24	ATF3 (3543g)	14	APOE_Mac
551	5.84444e-10	0.0581015	1.20395e-07	EGR3 (16g)	14	APOE_Mac
552	1.63392e-20	0.0577748	3.36588e-18	CREM (2251g)	14	APOE_Mac
553	2.83279e-27	0.052046	5.83554e-25	BHLHE40 (978g)	14	APOE_Mac
554	3.7879e-18	0.0516579	7.80308e-16	MAFF (1376g)	14	APOE_Mac
555	1.8853e-23	0.0507569	3.88371e-21	ETV5 (19g)	14	APOE_Mac
556	2.86903e-19	0.0477848	5.91021e-17	ZMIZ1 (4941g)	14	APOE_Mac
557	3.06021e-21	0.045543	6.30403e-19	REL (1643g)	14	APOE_Mac
558	1.39415e-12	0.0444814	2.87194e-10	NFE2L2 (1189g)	14	APOE_Mac
559	5.86217e-11	0.0442722	1.20761e-08	POLR2A (4272g)	14	APOE_Mac
560	1.51585e-34	0.0407482	3.12264e-32	NFATC2 (80g)	14	APOE_Mac
561	1.19521e-27	0.0406649	2.46213e-25	MEF2A (18g)	14	APOE_Mac
562	8.52654e-07	0.0405471	0.000175647	JUN (48g)	14	APOE_Mac
563	1.0099e-21	0.0399053	2.08039e-19	AHR (36g)	14	APOE_Mac
564	1.06902e-09	0.0366544	2.20219e-07	MAF (51g)	14	APOE_Mac
565	1.83413e-14	0.0285213	3.7783e-12	ARID5B (11g)	14	APOE_Mac
566	6.76992e-18	0.0282384	1.3946e-15	CEBPD (793g)	14	APOE_Mac
567	2.64271e-13	0.0275833	5.44398e-11	ETV3 (78g)	14	APOE_Mac
568	8.29201e-22	0.0261169	1.70815e-19	ATF5 (849g)	14	APOE_Mac
569	3.54003e-22	0.0257783	7.29245e-20	FOXN3 (23g)	14	APOE_Mac
570	4.64166e-06	0.0254277	0.000956181	TGIF1 (142g)	14	APOE_Mac
571	7.56563e-20	0.0251985	1.55852e-17	HIF1A (518g)	14	APOE_Mac
572	5.31895e-17	0.0251224	1.0957e-14	NR3C1 (3210g)	14	APOE_Mac
573	1.9769e-09	0.0238114	4.07242e-07	RUNX1 (14g)	14	APOE_Mac
574	1.63453e-23	0.0236112	3.36714e-21	TCF4 (761g)	14	APOE_Mac
575	2.35601e-29	0.022923	4.85337e-27	MITF (480g)	14	APOE_Mac
576	0.000161512	0.0214851	0.0332716	RCOR1 (2551g)	14	APOE_Mac
577	6.99972e-29	0.0213291	1.44194e-26	RB1 (228g)	14	APOE_Mac
578	7.30675e-12	0.0211542	1.50519e-09	CHD2 (2574g)	14	APOE_Mac
579	1.11938e-12	0.020622	2.30592e-10	BCLAF1 (4235g)	14	APOE_Mac
580	7.3227e-16	0.0198243	1.50848e-13	YY1 (1533g)	14	APOE_Mac
581	6.04246e-07	0.0192184	0.000124475	NFKB1 (490g)	14	APOE_Mac
582	2.93423e-24	0.0192119	6.04452e-22	TCF12 (446g)	14	APOE_Mac
583	1.07146e-19	0.0182621	2.20722e-17	BHLHE41 (124g)	14	APOE_Mac
584	2.07775e-17	0.0182017	4.28017e-15	SF1 (199g)	14	APOE_Mac
585	1.99983e-16	0.01811	4.11965e-14	HIVEP1 (186g)	14	APOE_Mac
586	5.72601e-09	0.0175158	1.17956e-06	BACH1 (1932g)	14	APOE_Mac
587	9.74031e-05	0.0172775	0.020065	HES1 (12g)	14	APOE_Mac
588	0.00021756	0.0163581	0.0448173	SATB1 (22g)	14	APOE_Mac
589	3.28641e-23	0.0154479	6.77001e-21	TFEC (407g)	14	APOE_Mac
590	5.44766e-12	0.013806	1.12222e-09	NR1H3 (183g)	14	APOE_Mac
591	1.44373e-05	0.0135134	0.00297409	ELF1 (5267g)	14	APOE_Mac
592	1.54857e-17	0.0134079	3.19006e-15	USF2 (589g)	14	APOE_Mac
593	9.36619e-06	0.0127839	0.00192944	FOS (412g)	14	APOE_Mac
594	2.61974e-21	0.0127584	5.39667e-19	IRF8 (253g)	14	APOE_Mac
595	3.55199e-07	0.012041	7.3171e-05	SREBF1 (994g)	14	APOE_Mac
596	2.27806e-11	0.0119734	4.6928e-09	EPAS1 (102g)	14	APOE_Mac
597	5.02767e-06	0.00973441	0.0010357	SPIC (80g)	14	APOE_Mac
598	8.6741e-09	0.00959338	1.78687e-06	TAF7 (232g)	14	APOE_Mac
599	4.77931e-08	0.00834467	9.84537e-06	MLXIP (313g)	14	APOE_Mac
600	7.25622e-06	0.00760637	0.00149478	MXD1 (543g)	14	APOE_Mac
601	4.79451e-07	0.00687587	9.87669e-05	PBX3 (627g)	14	APOE_Mac
602	2.30293e-06	0.00681356	0.000474404	POLE3 (794g)	14	APOE_Mac
603	1.48888e-11	0.00660296	3.0671e-09	TFDP2 (373g)	14	APOE_Mac
604	8.98846e-08	0.00654481	1.85162e-05	CREB3L2 (171g)	14	APOE_Mac
605	8.18635e-05	0.00635524	0.0168639	HIVEP2 (74g)	14	APOE_Mac
606	0.000219339	0.0057637	0.0451839	MIOS (130g)	14	APOE_Mac
607	1.73824e-06	0.00545044	0.000358076	ATF2 (279g)	14	APOE_Mac
608	0.000201797	0.00426691	0.0415702	CREB3 (241g)	14	APOE_Mac
609	2.9469e-05	0.0042304	0.00607061	BCL11A (26g)	14	APOE_Mac
610	1.62497e-11	0.108698	3.34744e-09	EGR1 (12g)	17	IGFBP7_Mac
611	9.36731e-21	0.104951	1.92967e-18	JUN (48g)	17	IGFBP7_Mac
612	1.31478e-19	0.0928995	2.70844e-17	EGR2 (14g)	17	IGFBP7_Mac
613	6.31976e-22	0.0906488	1.30187e-19	HES1 (12g)	17	IGFBP7_Mac
614	7.74644e-06	0.0766145	0.00159577	JUNB (17g)	17	IGFBP7_Mac
615	2.7625e-26	0.0544085	5.69074e-24	MYC (2263g)	17	IGFBP7_Mac
616	1.09286e-71	0.0482899	2.2513e-69	PURA (11g)	17	IGFBP7_Mac
617	5.0458e-21	0.047702	1.03944e-18	CD59 (29g)	17	IGFBP7_Mac
618	1.43634e-05	0.0395422	0.00295886	MAF (51g)	17	IGFBP7_Mac
619	2.47363e-07	0.036404	5.09569e-05	RBPJ (10g)	17	IGFBP7_Mac
620	1.68206e-05	0.0352839	0.00346504	EGR3 (16g)	17	IGFBP7_Mac
621	2.18788e-35	0.0337977	4.50704e-33	ETS1 (536g)	17	IGFBP7_Mac
622	1.64656e-11	0.0279335	3.39192e-09	CTCF (2786g)	17	IGFBP7_Mac
623	1.77651e-15	0.0193774	3.65961e-13	UBTF (1342g)	17	IGFBP7_Mac
624	1.16358e-11	0.0189176	2.39698e-09	FOS (412g)	17	IGFBP7_Mac
625	0.000148154	0.015576	0.0305197	ETV5 (19g)	17	IGFBP7_Mac
626	2.28971e-10	0.0145337	4.71681e-08	NFATC2 (80g)	17	IGFBP7_Mac
627	1.34237e-10	0.013151	2.76528e-08	NFE2L1 (57g)	17	IGFBP7_Mac
628	4.70264e-14	0.0115832	9.68743e-12	PML (820g)	17	IGFBP7_Mac
629	1.71846e-07	0.0109414	3.54002e-05	EPAS1 (102g)	17	IGFBP7_Mac
630	1.8468e-10	0.0109385	3.80441e-08	MXD4 (24g)	17	IGFBP7_Mac
631	3.47246e-06	0.0107919	0.000715326	GABPA (1362g)	17	IGFBP7_Mac
632	7.74743e-08	0.0106937	1.59597e-05	EZH2 (1413g)	17	IGFBP7_Mac
633	6.51173e-12	0.00883129	1.34142e-09	THAP1 (634g)	17	IGFBP7_Mac
634	5.65532e-08	0.00851775	1.165e-05	POLE3 (794g)	17	IGFBP7_Mac
635	1.4696e-15	0.00806354	3.02738e-13	TFDP2 (373g)	17	IGFBP7_Mac
636	1.80432e-05	0.00799805	0.00371691	TCF3 (11g)	17	IGFBP7_Mac
637	1.93446e-07	0.00744038	3.98499e-05	TAF7 (232g)	17	IGFBP7_Mac
638	2.26262e-09	0.0070802	4.66099e-07	RB1 (228g)	17	IGFBP7_Mac
639	1.93238e-06	0.00580176	0.00039807	SP2 (697g)	17	IGFBP7_Mac
640	1.25986e-08	0.00470252	2.59532e-06	HDAC6 (360g)	17	IGFBP7_Mac
641	3.4912e-05	0.00437759	0.00719186	PBX3 (627g)	17	IGFBP7_Mac
642	8.57284e-05	0.00412921	0.01766	FOXP1 (58g)	17	IGFBP7_Mac
643	1.92026e-07	0.00408111	3.95573e-05	ZNF362 (322g)	17	IGFBP7_Mac
644	1.98273e-07	0.00407976	4.08442e-05	BRF1 (409g)	17	IGFBP7_Mac
645	7.12991e-06	0.0361521	0.00146876	MAF (51g)	18	IGFBP7_Mac
646	1.24385e-13	0.0307682	2.56233e-11	HDAC2 (4876g)	18	IGFBP7_Mac
647	6.61141e-10	0.0307557	1.36195e-07	CTCF (2786g)	18	IGFBP7_Mac
648	6.44692e-08	0.0270269	1.32806e-05	ETV5 (19g)	18	IGFBP7_Mac
649	2.04241e-07	0.0241676	4.20737e-05	HMGN3 (14g)	18	IGFBP7_Mac
650	2.33491e-12	0.0211601	4.80992e-10	E2F4 (1581g)	18	IGFBP7_Mac
651	2.95387e-06	0.0145171	0.000608498	EZH2 (1413g)	18	IGFBP7_Mac
652	1.11345e-08	0.0135397	2.2937e-06	UBTF (1342g)	18	IGFBP7_Mac
653	0.000227712	0.0130674	0.0469086	MYC (2263g)	18	IGFBP7_Mac
654	8.48939e-06	0.0124239	0.00174881	NR1H3 (183g)	18	IGFBP7_Mac
655	0.000168285	0.0115586	0.0346667	GTF2F1 (1779g)	18	IGFBP7_Mac
656	0.000100825	0.00927817	0.0207699	CD59 (29g)	18	IGFBP7_Mac
657	7.03114e-06	0.00861928	0.00144842	POLE3 (794g)	18	IGFBP7_Mac
658	3.71714e-07	0.00682602	7.65731e-05	SP2 (697g)	18	IGFBP7_Mac
659	1.43988e-06	0.0056847	0.000296615	THAP1 (634g)	18	IGFBP7_Mac
660	7.32318e-08	0.0055055	1.50857e-05	TFDP1 (105g)	18	IGFBP7_Mac
661	1.49814e-06	0.00547923	0.000308618	THAP11 (111g)	18	IGFBP7_Mac
662	0.000124682	0.00470579	0.0256845	PBX3 (627g)	18	IGFBP7_Mac
663	2.83278e-05	0.00457052	0.00583553	NFYB (236g)	18	IGFBP7_Mac
664	0.000242439	0.00331201	0.0499423	TFDP2 (373g)	18	IGFBP7_Mac
665	1.41299e-35	0.0662329	2.91076e-33	PRDM1 (86g)	12	HIST1H4C_Mac
666	3.46856e-07	0.0595217	7.14523e-05	EGR1 (12g)	12	HIST1H4C_Mac
667	3.34483e-18	0.0586289	6.89035e-16	EGR2 (14g)	12	HIST1H4C_Mac
668	6.49439e-38	0.0508207	1.33784e-35	ATF3 (3543g)	12	HIST1H4C_Mac
669	4.27817e-06	0.0478409	0.000881303	JUNB (17g)	12	HIST1H4C_Mac
670	2.46837e-10	0.0429445	5.08485e-08	JUN (48g)	12	HIST1H4C_Mac
671	1.52026e-69	0.0375534	3.13173e-67	EZH2 (1413g)	12	HIST1H4C_Mac
672	3.70126e-09	0.0360515	7.62459e-07	EGR3 (16g)	12	HIST1H4C_Mac
673	3.99534e-32	0.0345609	8.23041e-30	HMGN3 (14g)	12	HIST1H4C_Mac
674	7.59783e-21	0.0325749	1.56515e-18	MAFF (1376g)	12	HIST1H4C_Mac
675	2.76071e-15	0.0295073	5.68706e-13	CREM (2251g)	12	HIST1H4C_Mac
676	7.77141e-54	0.0230918	1.60091e-51	POLE3 (794g)	12	HIST1H4C_Mac
677	8.96221e-12	0.0224221	1.84621e-09	FOSB (178g)	12	HIST1H4C_Mac
678	1.24553e-08	0.0192736	2.5658e-06	MAF (51g)	12	HIST1H4C_Mac
679	8.05638e-06	0.0186805	0.00165962	NFKB2 (169g)	12	HIST1H4C_Mac
680	9.08553e-38	0.0177376	1.87162e-35	CBFB (13g)	12	HIST1H4C_Mac
681	1.90132e-16	0.016708	3.91671e-14	CHD2 (2574g)	12	HIST1H4C_Mac
682	1.79211e-57	0.0166917	3.69174e-55	TFDP1 (105g)	12	HIST1H4C_Mac
683	5.49682e-44	0.0162211	1.13235e-41	RAD21 (141g)	12	HIST1H4C_Mac
684	2.23182e-05	0.0158599	0.00459755	NFKB1 (490g)	12	HIST1H4C_Mac
685	2.20683e-13	0.0151915	4.54606e-11	ETV5 (19g)	12	HIST1H4C_Mac
686	8.93808e-10	0.0151557	1.84124e-07	AHR (36g)	12	HIST1H4C_Mac
687	8.25674e-09	0.0148142	1.70089e-06	REL (1643g)	12	HIST1H4C_Mac
688	1.49251e-11	0.0133194	3.07457e-09	KLF6 (64g)	12	HIST1H4C_Mac
689	1.83479e-20	0.0121738	3.77967e-18	NFATC2 (80g)	12	HIST1H4C_Mac
690	2.29076e-11	0.0120403	4.71897e-09	CEBPD (793g)	12	HIST1H4C_Mac
691	2.96647e-05	0.0110111	0.00611092	RBPJ (10g)	12	HIST1H4C_Mac
692	9.15479e-10	0.0106867	1.88589e-07	BHLHE40 (978g)	12	HIST1H4C_Mac
693	6.1497e-11	0.0106694	1.26684e-08	NFATC1 (18g)	12	HIST1H4C_Mac
694	5.05641e-13	0.0104529	1.04162e-10	MEF2A (18g)	12	HIST1H4C_Mac
695	2.2672e-05	0.00889783	0.00467043	BCLAF1 (4235g)	12	HIST1H4C_Mac
696	1.93486e-06	0.00857109	0.000398582	NR3C1 (3210g)	12	HIST1H4C_Mac
697	3.73962e-07	0.00771861	7.70363e-05	YY1 (1533g)	12	HIST1H4C_Mac
698	5.83392e-06	0.00743159	0.00120179	RELB (127g)	12	HIST1H4C_Mac
699	6.0879e-18	0.00740684	1.25411e-15	RB1 (228g)	12	HIST1H4C_Mac
700	4.91799e-13	0.00712278	1.01311e-10	SAP30 (106g)	12	HIST1H4C_Mac
701	4.4587e-14	0.00675598	9.18492e-12	BHLHE41 (124g)	12	HIST1H4C_Mac
702	5.49011e-05	0.00645724	0.0113096	FOSL1 (455g)	12	HIST1H4C_Mac
703	2.73891e-20	0.00583869	5.64216e-18	NFYB (236g)	12	HIST1H4C_Mac
704	1.49644e-05	0.00413414	0.00308267	TAF7 (232g)	12	HIST1H4C_Mac
705	6.66787e-06	0.00287233	0.00137358	CD59 (29g)	12	HIST1H4C_Mac
