# Supplementary material for: Single-cell transcriptome profiling of an adult human cell atlas of 15 major organs
Source: Genome Biol. 2020 Dec 7;21:294. doi: 10.1186/s13059-020-02210-0 (PMC7720616; doi:10.1186/s13059-020-02210-0)
Supplement: Supplementary file 7 — Additional file 7: Table S35. List of marker information for epithelial cells of each organ in AHCA dataset, related to Fig. 5. Table S36. Cell counts in each organ for each cluster indicated in Fig. 5c in AHCA dataset. Table S37. List of marker information (top 50) of each subpopulation of epithelial cells in AHCA dataset, related to Fig. 5. Table S38. Marker genes and related references for HCL epithelial cells. Table S39. Cell counts in each organ for each cluster indicated in Figure S18E in HCL dataset. Table S40. List of marker information (top 50) of each subpopulation of epithelial cells in HCL dataset, related to Fig. 5. Table S41. List of TFs information for each subpopulation of epithelial cells in AHCA dataset, related to Fig. 5. Table S42. List of TFs information for each subpopulation of epithelial cells in HCL dataset, related to Fig. 5. [file 13059_2020_2210_MOESM7_ESM.xlsx]

## Sheet: Table S35
Table S35. List of marker information for epithelial cells of each organ in AHCA dataset, related to figure 5.
	p_val	avg_logFC	pct.1	pct.2	p_val_adj	gene	tissue
1	9.36972e-188	2.62	0.975	0.14	2.40118e-183	S100P	Bladder
2	0	2.56104	0.787	0.002	0	FABP4	Bladder
3	0	2.45643	0.885	0.024	0	SNCG	Bladder
4	5.9912e-53	1.9344	0.672	0.205	1.53537e-48	S100A4	Bladder
5	0	1.92086	0.672	0.001	0	DHRS2	Bladder
6	1.34934e-273	1.76537	0.959	0.081	3.45794e-269	PSCA	Bladder
7	2.47723e-108	1.71444	0.779	0.134	6.3484e-104	KRT7	Bladder
8	1.31121e-97	1.69467	0.91	0.239	3.36023e-93	IGFBP2	Bladder
9	2.26875e-72	1.67987	0.631	0.121	5.81413e-68	GDF15	Bladder
10	7.95975e-80	1.51274	0.844	0.233	2.03985e-75	CTSH	Bladder
11	2.11106e-65	1.45445	0.934	0.387	5.41002e-61	GPX2	Bladder
12	2.06921e-59	1.41472	0.754	0.241	5.30277e-55	AKR1C2	Bladder
13	5.98106e-28	1.34252	0.623	0.24	1.53277e-23	SPINK1	Bladder
14	1.87678e-61	1.33747	0.959	0.416	4.80963e-57	ADIRF	Bladder
15	4.28942e-111	1.3349	0.5	0.052	1.09925e-106	IGFBP5	Bladder
16	2.66353e-59	1.32301	1	0.832	6.82584e-55	S100A6	Bladder
17	6.02833e-191	1.32265	0.525	0.033	1.54488e-186	SHROOM1	Bladder
18	2.26614e-35	1.29503	0.902	0.654	5.80743e-31	ID1	Bladder
19	0	1.2907	0.5	0.004	0	GATA2	Bladder
20	9.0466e-37	1.28056	0.59	0.195	2.31837e-32	DUSP2	Bladder
21	0	1.27901	0.549	0.006	0	SLC14A1	Bladder
22	5.93488e-134	1.25979	0.541	0.051	1.52093e-129	CFD	Bladder
23	1.036e-58	1.21667	0.992	0.976	2.65496e-54	MT-ND3	Bladder
24	4.97862e-64	1.21079	0.672	0.165	1.27587e-59	CYP4B1	Bladder
25	5.84994e-49	1.1845	0.918	0.667	1.49916e-44	RTN4	Bladder
26	1.97425e-58	1.16556	0.303	0.035	5.05942e-54	DKK1	Bladder
27	5.60147e-39	1.13369	0.607	0.187	1.43549e-34	HPGD	Bladder
28	1.22554e-63	1.13229	0.5	0.087	3.14068e-59	ATF7IP2	Bladder
29	9.19576e-44	1.09439	0.902	0.477	2.3566e-39	MGST1	Bladder
30	1.19006e-100	1.09374	0.631	0.089	3.04976e-96	VSIG2	Bladder
31	0	1.07617	0.5	0.007	0	BTBD16	Bladder
32	1.57403e-91	1.05407	0.426	0.045	4.03376e-87	C16orf74	Bladder
33	1.63382e-36	1.02134	0.795	0.433	4.18699e-32	C9orf16	Bladder
34	2.09993e-39	0.970829	0.664	0.23	5.38149e-35	SERINC2	Bladder
35	3.55152e-59	0.95101	0.566	0.112	9.10149e-55	ITM2C	Bladder
36	3.54001e-25	0.94712	0.672	0.347	9.07199e-21	CD46	Bladder
37	3.70238e-15	0.94652	0.795	0.614	9.48809e-11	ID3	Bladder
38	3.74549e-69	0.928975	0.902	0.235	9.59858e-65	AGR2	Bladder
39	9.6322e-167	0.922681	0.361	0.017	2.46844e-162	CRTAC1	Bladder
40	1.77266e-93	0.914681	0.467	0.05	4.5428e-89	TESC	Bladder
41	3.90317e-37	0.895347	0.574	0.162	1.00027e-32	GATA3	Bladder
42	5.26012e-39	0.891803	0.467	0.111	1.34801e-34	CLCA4	Bladder
43	2.91276e-93	0.886163	0.443	0.047	7.46453e-89	CAPS	Bladder
44	2.55471e-44	0.885179	0.639	0.167	6.54696e-40	FBP1	Bladder
45	1.46514e-25	0.884165	0.533	0.201	3.75471e-21	TNFRSF21	Bladder
46	1.77585e-24	0.851181	0.615	0.259	4.55097e-20	SYT8	Bladder
47	3.06541e-27	0.842203	0.746	0.366	7.85573e-23	MPZL2	Bladder
48	2.62192e-62	0.840559	0.377	0.049	6.71918e-58	PPARG	Bladder
49	5.22308e-41	0.830419	0.459	0.103	1.33852e-36	CDC42EP5	Bladder
50	3.75781e-28	0.805218	0.943	0.593	9.63013e-24	ELF3	Bladder
51	3.77713e-38	0.788682	0.623	0.184	9.67966e-34	FAM3B	Bladder
52	2.07053e-34	0.779631	0.418	0.099	5.30614e-30	TIMP3	Bladder
53	2.06774e-21	0.776116	0.762	0.461	5.299e-17	MGST2	Bladder
54	1.86302e-23	0.766436	0.803	0.519	4.77437e-19	SYPL1	Bladder
55	1.71366e-20	0.76091	0.426	0.151	4.39158e-16	CROT	Bladder
56	1.45967e-19	0.759935	0.705	0.469	3.74071e-15	MARCKS	Bladder
57	5.07004e-23	0.75609	0.557	0.223	1.2993e-18	HOTAIRM1	Bladder
58	1.26458e-16	0.748222	0.672	0.472	3.24074e-12	PTP4A2	Bladder
59	6.09734e-30	0.747699	0.992	0.648	1.56257e-25	KRT19	Bladder
60	4.09659e-31	0.74747	0.975	0.808	1.04983e-26	S100A11	Bladder
61	2.31118e-30	0.736231	0.434	0.119	5.92285e-26	PCP4L1	Bladder
62	1.3338e-21	0.731771	0.877	0.649	3.41812e-17	FXYD3	Bladder
63	1.26634e-85	0.730221	0.385	0.036	3.24524e-81	PRAC1	Bladder
64	4.22977e-17	0.727538	0.705	0.466	1.08396e-12	CXADR	Bladder
65	5.30549e-36	0.720495	0.32	0.058	1.35964e-31	C10orf99	Bladder
66	2.22493e-25	0.70754	0.385	0.108	5.70182e-21	TINAGL1	Bladder
67	4.57744e-19	0.707139	0.426	0.164	1.17306e-14	RCN1	Bladder
68	3.04647e-18	0.704405	0.533	0.249	7.8072e-14	SLC1A5	Bladder
69	5.95145e-26	0.698421	0.393	0.112	1.52518e-21	SSH3	Bladder
70	4.31443e-59	0.697497	0.328	0.039	1.10566e-54	ARHGDIB	Bladder
71	3.25525e-11	0.696804	0.484	0.296	8.34224e-07	NGFRAP1	Bladder
72	7.96407e-84	0.690687	0.336	0.029	2.04095e-79	MGP	Bladder
73	5.67923e-21	0.690521	0.418	0.145	1.45542e-16	TUSC3	Bladder
74	3.89916e-11	0.687786	0.5	0.295	9.99236e-07	ASAH1	Bladder
75	4.25207e-34	0.681441	0.992	0.975	1.08968e-29	MT-ND4	Bladder
76	1.05697e-91	0.678365	0.246	0.014	2.70869e-87	THBS2	Bladder
77	2.00575e-39	0.673353	0.303	0.05	5.14013e-35	ADGRF1	Bladder
78	1.94304e-18	0.672348	0.492	0.213	4.97943e-14	DHRS3	Bladder
79	7.77009e-21	0.670484	0.344	0.102	1.99124e-16	MECOM	Bladder
80	5.90495e-181	0.668553	0.254	0.007	1.51326e-176	ALDH1L1	Bladder
81	3.40478e-44	0.666793	0.254	0.032	8.72543e-40	MSX2	Bladder
82	9.0537e-32	0.665918	0.295	0.056	2.32019e-27	SLITRK6	Bladder
83	2.03313e-214	0.665646	0.303	0.009	5.21029e-210	SHH	Bladder
84	3.66553e-27	0.663601	0.377	0.098	9.39367e-23	SORL1	Bladder
85	4.87909e-39	0.662709	0.32	0.055	1.25036e-34	ABCC4	Bladder
86	2.19129e-15	0.65894	0.459	0.212	5.61563e-11	TMEM205	Bladder
87	3.97087e-23	0.658736	0.5	0.174	1.01762e-18	TSPAN1	Bladder
88	3.94678e-12	0.656107	0.451	0.241	1.01144e-07	CREG1	Bladder
89	4.50951e-31	0.65519	0.984	0.971	1.15565e-26	MT-ATP8	Bladder
90	1.42097e-22	0.655045	0.549	0.204	3.64151e-18	AKR1C3	Bladder
91	2.26303e-47	0.654387	0.811	0.245	5.79948e-43	CLU	Bladder
92	3.40142e-18	0.645734	0.754	0.445	8.71683e-14	LDHB	Bladder
93	4.08476e-23	0.641826	0.262	0.059	1.0468e-18	FBLN1	Bladder
94	1.07953e-19	0.640474	0.287	0.076	2.7665e-15	COL4A5	Bladder
95	1.07969e-12	0.636876	0.443	0.217	2.76692e-08	MYOF	Bladder
96	7.29059e-17	0.636116	0.516	0.24	1.86836e-12	TMPRSS4	Bladder
97	5.70698e-26	0.634444	0.344	0.085	1.46253e-21	TNFAIP2	Bladder
98	4.70058e-11	0.629212	0.352	0.162	1.20462e-06	TSPAN6	Bladder
99	5.7234e-19	0.62857	0.82	0.57	1.46674e-14	CTSD	Bladder
100	3.68301e-19	0.620027	0.402	0.137	9.43845e-15	LGMN	Bladder
101	9.6878e-21	0.616636	0.426	0.151	2.48269e-16	ATP8B1	Bladder
102	1.53637e-274	0.613306	0.18	0.002	3.93726e-270	PTPRQ	Bladder
103	5.62422e-15	0.6132	0.82	0.615	1.44132e-10	BTG2	Bladder
104	8.61441e-23	0.611861	0.32	0.081	2.20761e-18	TBX3	Bladder
105	2.3918e-10	0.610375	0.385	0.194	6.12946e-06	CD81	Bladder
106	1.26009e-09	0.606874	0.557	0.383	3.22924e-05	CAPG	Bladder
107	4.49545e-12	0.604882	0.582	0.354	1.15205e-07	HIF1A	Bladder
108	3.7887e-18	0.602014	0.287	0.081	9.7093e-14	SRGAP3	Bladder
109	3.66081e-24	0.599468	0.984	0.865	9.38156e-20	ITM2B	Bladder
110	1.21013e-16	0.590573	0.549	0.245	3.1012e-12	TIMP1	Bladder
111	1.35006e-12	0.589483	0.402	0.183	3.45979e-08	FXYD5	Bladder
112	1.50913e-08	0.589118	0.582	0.44	0.000386745	FAM162A	Bladder
113	3.00119e-26	0.58512	0.246	0.047	7.69116e-22	BHLHE41	Bladder
114	2.27232e-23	0.584433	0.311	0.08	5.82327e-19	PLBD1	Bladder
115	7.61904e-18	0.584421	0.262	0.071	1.95253e-13	PTPRS	Bladder
116	2.29938e-08	0.581207	0.59	0.451	0.000589262	BCAP31	Bladder
117	2.25681e-14	0.577534	0.393	0.166	5.78352e-10	FLOT2	Bladder
118	9.97834e-12	0.573179	0.369	0.163	2.55715e-07	METTL7A	Bladder
119	1.32234e-26	0.573054	0.27	0.055	3.38875e-22	PLCD3	Bladder
120	1.0651e-18	0.570801	0.32	0.097	2.72953e-14	TSPAN12	Bladder
121	6.72973e-27	0.569372	0.221	0.037	1.72463e-22	SPTSSB	Bladder
122	1.72404e-10	0.565582	0.475	0.272	4.41819e-06	AHR	Bladder
123	3.60885e-08	0.562562	0.402	0.237	0.00092484	IDH1	Bladder
124	3.24802e-15	0.559997	0.377	0.147	8.32369e-11	SNRPN	Bladder
125	1.6177e-27	0.557971	0.262	0.05	4.14569e-23	KCNN4	Bladder
126	1.52916e-15	0.556995	0.869	0.705	3.91878e-11	UQCRQ	Bladder
127	6.06327e-32	0.551354	0.303	0.056	1.55383e-27	DUSP4	Bladder
128	2.95833e-11	0.549442	0.377	0.177	7.58132e-07	PTK2	Bladder
129	1.54353e-07	0.547518	0.5	0.341	0.00395561	SYTL1	Bladder
130	1.41578e-11	0.546965	0.426	0.212	3.62821e-07	CLCN3	Bladder
131	1.41143e-12	0.546551	0.344	0.142	3.61708e-08	SMIM4	Bladder
132	1.00944e-06	0.545747	0.32	0.176	0.025869	CYB5R1	Bladder
133	1.19569e-25	0.542268	0.254	0.048	3.06419e-21	TRIM31	Bladder
134	5.96251e-15	0.539827	0.295	0.097	1.52801e-10	CMTM7	Bladder
135	1.55578e-07	0.538902	0.451	0.291	0.00398701	RAP1B	Bladder
136	3.64022e-13	0.537744	0.238	0.074	9.32879e-09	PYGL	Bladder
137	1.48458e-09	0.534571	0.721	0.518	3.80452e-05	TXNIP	Bladder
138	1.34445e-12	0.529424	0.828	0.649	3.44542e-08	CLDN4	Bladder
139	1.66738e-09	0.528359	0.574	0.399	4.27298e-05	SDC1	Bladder
140	3.89911e-11	0.528303	0.803	0.634	9.99226e-07	PKM	Bladder
141	2.33548e-11	0.526171	0.746	0.521	5.98513e-07	CD63	Bladder
142	7.7546e-08	0.52602	0.484	0.331	0.00198727	PCBD1	Bladder
143	6.7095e-15	0.524125	0.328	0.115	1.71944e-10	PLPP1	Bladder
144	1.36305e-42	0.523092	0.197	0.02	3.49309e-38	TMC7	Bladder
145	4.505e-16	0.521506	0.377	0.138	1.1545e-11	CFH	Bladder
146	3.78487e-08	0.520035	0.418	0.247	0.000969948	BLCAP	Bladder
147	1.41857e-15	0.518226	0.344	0.123	3.63536e-11	RBPMS	Bladder
148	6.33939e-29	0.516781	0.992	0.98	1.6246e-24	MT-ND4L	Bladder
149	4.82705e-15	0.515709	0.344	0.122	1.23703e-10	SC5D	Bladder
150	1.9168e-35	0.514842	0.27	0.042	4.91218e-31	ALOX5	Bladder
151	2.3303e-54	0.513877	0.213	0.018	5.97187e-50	ST3GAL5	Bladder
152	4.86948e-117	0.512982	0.23	0.01	1.2479e-112	HOXA9	Bladder
153	5.50306e-11	0.511969	0.541	0.324	1.41027e-06	SRI	Bladder
154	9.32378e-11	0.511189	0.738	0.627	2.38941e-06	OST4	Bladder
155	4.87472e-07	0.511101	0.344	0.19	0.0124925	TSHZ2	Bladder
156	1.32832e-10	0.506783	0.738	0.629	3.40408e-06	SEPW1	Bladder
157	1.38823e-10	0.506628	0.533	0.302	3.55762e-06	CYBA	Bladder
158	1.86113e-10	0.503546	0.238	0.085	4.76951e-06	USP31	Bladder
159	6.54494e-12	0.500945	0.32	0.128	1.67727e-07	MMP28	Bladder
160	2.64279e-07	0.497998	0.492	0.345	0.00677269	CMTM6	Bladder
161	0	0.495962	0.197	0	0	ATP1A4	Bladder
162	2.39328e-07	0.494454	0.598	0.476	0.00613327	H2AFJ	Bladder
163	7.52493e-07	0.494361	0.631	0.539	0.0192841	KTN1	Bladder
164	6.46901e-11	0.494205	0.328	0.147	1.65781e-06	PRCP	Bladder
165	1.96347e-28	0.493527	1	0.969	5.03178e-24	RPS27	Bladder
166	9.57813e-09	0.492926	0.352	0.174	0.000245459	GPRC5C	Bladder
167	3.97938e-136	0.490487	0.205	0.006	1.01979e-131	TMPRSS11E	Bladder
168	5.48668e-07	0.489035	0.475	0.333	0.0140607	TMBIM4	Bladder
169	9.5756e-08	0.488225	0.328	0.169	0.00245394	SNHG18	Bladder
170	1.07333e-08	0.487697	0.336	0.166	0.000275061	WBP5	Bladder
171	1.37834e-08	0.485523	0.393	0.221	0.000353227	PBX1	Bladder
172	4.77191e-07	0.484857	0.262	0.127	0.012229	ZDHHC20	Bladder
173	7.03131e-24	0.483149	0.992	0.962	1.80191e-19	MALAT1	Bladder
174	7.59202e-09	0.479487	0.762	0.706	0.000194561	SPINT2	Bladder
175	1.88411e-06	0.477824	0.418	0.273	0.048284	LMBRD1	Bladder
176	2.15992e-07	0.477799	0.623	0.494	0.00553523	SARAF	Bladder
177	1.42407e-07	0.472058	0.639	0.499	0.00364946	SRP9	Bladder
178	1.00248e-09	0.471825	0.779	0.657	2.56905e-05	TMEM59	Bladder
179	1.32575e-07	0.469892	0.672	0.494	0.00339751	PDLIM1	Bladder
180	6.46091e-14	0.468569	0.238	0.071	1.65574e-09	UGT1A6	Bladder
181	4.16815e-19	0.464723	0.205	0.043	1.06817e-14	SNX31	Bladder
182	2.42227e-07	0.46238	0.615	0.489	0.00620754	PSAP	Bladder
183	1.03463e-09	0.461204	0.27	0.112	2.65145e-05	SCCPDH	Bladder
184	5.89942e-11	0.460841	0.295	0.114	1.51185e-06	EGLN3	Bladder
185	3.40309e-08	0.459583	0.762	0.67	0.00087211	ARPC2	Bladder
186	2.15223e-08	0.452993	0.369	0.195	0.000551552	DSG2	Bladder
187	5.74258e-11	0.452637	0.197	0.061	1.47165e-06	ALDH4A1	Bladder
188	5.49134e-07	0.450929	0.549	0.401	0.0140727	AES	Bladder
189	5.31015e-08	0.450254	0.393	0.216	0.00136083	KRTCAP3	Bladder
190	1.69371e-77	0.446675	0.164	0.008	4.34047e-73	UPK3B	Bladder
191	5.74128e-08	0.439186	0.279	0.13	0.00147132	ANO6	Bladder
192	2.60571e-08	0.438373	0.393	0.216	0.000667764	GCLC	Bladder
193	3.11291e-11	0.437349	0.287	0.109	7.97744e-07	ZFHX3	Bladder
194	2.36449e-09	0.435607	0.59	0.396	6.05949e-05	ANXA11	Bladder
195	7.3513e-10	0.434847	0.32	0.143	1.88392e-05	RHOBTB3	Bladder
196	5.11564e-09	0.434147	0.598	0.387	0.000131099	ITGB1	Bladder
197	4.35069e-09	0.433961	0.238	0.089	0.000111495	LGALS1	Bladder
198	5.95024e-24	0.433818	1	0.988	1.52487e-19	MT-CO2	Bladder
199	3.65684e-08	0.433477	0.311	0.149	0.000937139	HES4	Bladder
200	3.02865e-15	0.432789	0.213	0.055	7.76152e-11	LAMB1	Bladder
201	1.8615e-20	0.432677	0.992	0.96	4.77047e-16	MT-ND2	Bladder
202	1.47567e-08	0.432618	0.77	0.607	0.000378169	LAPTM4A	Bladder
203	2.78952e-08	0.429196	0.5	0.299	0.000714871	NEDD4L	Bladder
204	4.71884e-07	0.425566	0.492	0.332	0.012093	TMCO1	Bladder
205	1.87076e-10	0.425341	0.295	0.12	4.7942e-06	SKAP2	Bladder
206	5.51567e-08	0.422407	0.303	0.144	0.0014135	HNMT	Bladder
207	2.19748e-07	0.422121	0.459	0.289	0.00563147	MAOA	Bladder
208	5.89045e-09	0.422035	0.287	0.125	0.000150955	FUCA1	Bladder
209	8.0521e-09	0.417729	0.844	0.765	0.000206351	RHOB	Bladder
210	3.70192e-07	0.416483	0.18	0.07	0.00948692	THEM6	Bladder
211	2.04812e-07	0.415587	0.32	0.167	0.00524873	COBLL1	Bladder
212	1.57358e-10	0.415082	0.238	0.082	4.03261e-06	RGS16	Bladder
213	1.125e-18	0.413736	0.115	0.015	2.88304e-14	MAPK10	Bladder
214	6.27438e-08	0.411693	0.238	0.1	0.00160794	STK4	Bladder
215	2.04467e-32	0.408879	0.172	0.02	5.23988e-28	AMIGO2	Bladder
216	4.80927e-24	0.407642	0.148	0.02	1.23247e-19	ARHGAP6	Bladder
217	1.33486e-06	0.405608	0.811	0.715	0.0342084	CIRBP	Bladder
218	8.93593e-07	0.405538	0.328	0.177	0.0229001	PFN2	Bladder
219	5.68982e-21	0.404521	0.369	0.112	1.45813e-16	ZG16B	Bladder
220	1.79663e-51	0.40422	0.164	0.012	4.60423e-47	MMP2	Bladder
221	3.15919e-09	0.403935	0.254	0.102	8.09605e-05	ITGB6	Bladder
222	1.52896e-73	0.403823	0.123	0.004	3.91826e-69	MFAP4	Bladder
223	1.02434e-11	0.403737	0.828	0.676	2.62509e-07	TMBIM6	Bladder
224	1.29544e-06	0.403473	0.262	0.129	0.0331984	MCC	Bladder
225	7.98279e-105	0.402482	0.172	0.006	2.04575e-100	SPOCK1	Bladder
226	4.70271e-15	0.401567	0.172	0.038	1.20516e-10	NAALADL2	Bladder
227	4.14659e-272	0.401089	0.131	0.001	1.06265e-267	UPK1A	Bladder
228	2.48924e-92	0.399847	0.115	0.003	6.37918e-88	UPK3A	Bladder
229	3.96817e-126	0.399519	0.164	0.004	1.01692e-121	PPP2R2B	Bladder
230	4.01395e-09	0.397624	0.336	0.156	0.000102865	RASSF6	Bladder
231	8.36461e-08	0.397373	0.459	0.29	0.0021436	SLC44A1	Bladder
232	1.42184e-18	0.396815	0.148	0.024	3.64376e-14	ST3GAL4	Bladder
233	1.48599e-11	0.396666	0.221	0.068	3.80814e-07	UPK1B	Bladder
234	1.74993e-56	0.396155	0.148	0.008	4.48455e-52	STON1	Bladder
235	5.84379e-10	0.390457	0.27	0.104	1.49759e-05	NSUN6	Bladder
236	6.55761e-07	0.389125	0.336	0.18	0.0168052	GPRC5A	Bladder
237	2.18285e-07	0.387948	0.328	0.168	0.005594	ITGA3	Bladder
238	2.00367e-16	0.387691	0.992	0.972	5.1348e-12	MT-ND5	Bladder
239	1.58306e-09	0.386694	0.205	0.07	4.0569e-05	LRP11	Bladder
240	2.81556e-25	0.384182	0.197	0.031	7.21544e-21	FAM174B	Bladder
241	2.62284e-135	0.384063	0.164	0.004	6.72156e-131	PLA2G2F	Bladder
242	3.18857e-12	0.379181	0.795	0.59	8.17135e-08	CYB5A	Bladder
243	2.39166e-16	0.378657	0.975	0.921	6.12911e-12	RPS21	Bladder
244	1.74492e-06	0.377166	0.639	0.527	0.0447172	DDT	Bladder
245	4.45327e-10	0.374003	0.115	0.026	1.14124e-05	SYNE1	Bladder
246	8.5532e-18	0.370229	0.131	0.02	2.19193e-13	C1orf186	Bladder
247	2.79604e-07	0.369841	0.23	0.1	0.00716542	BCAT2	Bladder
248	1.64736e-62	0.367105	0.115	0.005	4.22169e-58	GMFG	Bladder
249	3.62477e-09	0.366119	0.213	0.077	9.28921e-05	SLC44A3	Bladder
250	2.84074e-11	0.365629	0.131	0.03	7.27997e-07	RP11-277P12.20	Bladder
251	2.8225e-14	0.36376	0.148	0.03	7.23321e-10	C1orf132	Bladder
252	1.10411e-07	0.361147	0.221	0.089	0.0028295	NT5C2	Bladder
253	1.42811e-11	0.360202	0.926	0.847	3.65983e-07	TMSB4X	Bladder
254	2.86952e-13	0.357091	0.262	0.08	7.35372e-09	GOLT1A	Bladder
255	7.51683e-07	0.357075	0.23	0.103	0.0192634	MAP3K5	Bladder
256	2.38441e-16	0.356928	0.18	0.038	6.11053e-12	NIPAL4	Bladder
257	2.34838e-24	0.355323	0.189	0.03	6.0182e-20	ETS1	Bladder
258	2.38995e-10	0.35477	0.18	0.054	6.12472e-06	STEAP1	Bladder
259	1.71212e-06	0.354652	0.295	0.153	0.0438764	SLC19A2	Bladder
260	6.13436e-15	0.353788	0.156	0.032	1.57205e-10	P3H2	Bladder
261	4.03014e-07	0.353328	0.205	0.083	0.010328	TGFBR3	Bladder
262	9.7989e-12	0.347312	0.131	0.029	2.51117e-07	COL4A6	Bladder
263	1.21714e-07	0.347218	0.959	0.733	0.00311917	AQP3	Bladder
264	4.03837e-10	0.346432	0.508	0.242	1.03491e-05	SMIM22	Bladder
265	1.37843e-07	0.345117	0.811	0.775	0.00353251	SRP14	Bladder
266	2.82754e-16	0.34511	1	0.979	7.24614e-12	MT-ATP6	Bladder
267	6.14985e-08	0.344539	0.23	0.094	0.00157602	SH2D4A	Bladder
268	1.39503e-16	0.343159	0.139	0.024	3.57505e-12	SRGN	Bladder
269	2.37436e-10	0.341676	0.156	0.042	6.08477e-06	FAM102B	Bladder
270	2.38813e-09	0.341666	0.18	0.056	6.12006e-05	MSMB	Bladder
271	3.02646e-07	0.340747	0.951	0.907	0.00775592	FOS	Bladder
272	9.72609e-92	0.340476	0.139	0.004	2.49251e-87	HOXA13	Bladder
273	3.04015e-18	0.339196	0.189	0.038	7.79098e-14	SRPX2	Bladder
274	4.66065e-08	0.3385	0.328	0.156	0.00119438	ABCC3	Bladder
275	8.5569e-09	0.336892	0.164	0.052	0.000219288	STEAP2	Bladder
276	1.34504e-13	0.335481	0.123	0.023	3.44693e-09	IFITM10	Bladder
277	2.81139e-08	0.335147	0.148	0.045	0.000720474	LTBP1	Bladder
278	2.95821e-41	0.334654	0.148	0.012	7.58101e-37	GATA3-AS1	Bladder
279	7.03872e-17	0.334018	0.139	0.024	1.80381e-12	C10orf11	Bladder
280	4.08931e-07	0.333722	0.189	0.073	0.0104797	GALNT11	Bladder
281	7.97336e-32	0.333673	0.164	0.018	2.04333e-27	QPCT	Bladder
282	3.17886e-07	0.332464	0.172	0.063	0.00814646	MINCR	Bladder
283	1.98682e-07	0.331354	0.205	0.081	0.00509163	SLC7A8	Bladder
284	6.16794e-07	0.330868	0.295	0.148	0.0158066	ABHD12	Bladder
285	1.25355e-06	0.330372	0.115	0.035	0.0321247	ILDR1	Bladder
286	8.31077e-15	0.327746	0.131	0.024	2.1298e-10	IFT140	Bladder
287	2.36938e-20	0.32551	0.139	0.02	6.072e-16	MMRN2	Bladder
288	5.57265e-12	0.325247	0.115	0.022	1.4281e-07	HOXA3	Bladder
289	1.76125e-09	0.321615	0.164	0.049	4.51356e-05	ANKRD65	Bladder
290	7.34054e-27	0.321023	0.139	0.016	1.88116e-22	HCLS1	Bladder
291	4.92968e-38	0.320719	0.115	0.008	1.26333e-33	PRAC2	Bladder
292	4.2752e-90	0.320713	0.131	0.004	1.0956e-85	LINC01612	Bladder
293	3.45587e-07	0.31998	0.189	0.073	0.00885637	"SEPT8"	Bladder
294	1.56058e-11	0.317859	0.934	0.705	3.99931e-07	CD9	Bladder
295	4.31544e-15	0.316253	0.172	0.037	1.10592e-10	ATP11C	Bladder
296	1.17016e-08	0.313942	0.189	0.065	0.000299876	OAS1	Bladder
297	9.83271e-08	0.313566	0.148	0.047	0.00251983	ZNF552	Bladder
298	1.24501e-07	0.312625	0.967	0.859	0.00319059	JUNB	Bladder
299	4.45044e-11	0.308239	0.131	0.03	1.14051e-06	CNGA1	Bladder
300	1.64348e-06	0.30768	0.164	0.061	0.0421174	KRT23	Bladder
301	1.5442e-23	0.306327	0.156	0.022	3.95731e-19	DLC1	Bladder
302	3.36517e-157	0.301638	0.107	0.001	8.62392e-153	VGLL1	Bladder
303	1.20713e-07	0.301569	0.139	0.043	0.00309351	PIGZ	Bladder
304	2.91727e-30	0.301568	0.107	0.008	7.47608e-26	HOXA10	Bladder
305	1.64496e-09	0.299689	0.115	0.027	4.21554e-05	PTPRM	Bladder
306	1.67623e-17	0.299366	0.115	0.016	4.29566e-13	SLC37A2	Bladder
307	3.37204e-08	0.298726	0.918	0.89	0.000864152	PPDPF	Bladder
308	3.59832e-11	0.295559	0.115	0.024	9.22141e-07	SPOCK3	Bladder
309	4.66664e-07	0.294796	0.115	0.033	0.0119592	PTGS2	Bladder
310	6.74983e-29	0.293321	0.123	0.012	1.72978e-24	VGLL3	Bladder
311	2.01465e-47	0.288646	0.123	0.007	5.16295e-43	HOXD1	Bladder
312	1.58478e-11	0.286037	0.18	0.049	4.06132e-07	PLA2G10	Bladder
313	1.22309e-10	0.285024	0.123	0.027	3.13442e-06	EDARADD	Bladder
314	1.1442e-09	0.28206	0.131	0.033	2.93225e-05	CCNO	Bladder
315	1.83011e-08	0.280227	0.131	0.036	0.000469003	ME3	Bladder
316	1.01108e-07	0.278117	0.18	0.065	0.0025911	KCNJ15	Bladder
317	6.85956e-07	0.275298	0.238	0.103	0.017579	RNF128	Bladder
318	1.09366e-08	0.274776	0.131	0.036	0.000280273	APOD	Bladder
319	4.4436e-10	0.272903	0.164	0.047	1.13876e-05	ZDHHC2	Bladder
320	2.05385e-07	0.270869	0.918	0.84	0.0052634	ALDOA	Bladder
321	1.08643e-07	0.269937	0.115	0.032	0.00278419	APH1B	Bladder
322	6.14255e-19	0.269417	0.205	0.042	1.57415e-14	BCAS1	Bladder
323	1.69013e-07	0.268815	0.156	0.052	0.00433129	NHLRC3	Bladder
324	4.28972e-13	0.268046	0.18	0.044	1.09933e-08	CMYA5	Bladder
325	3.43911e-201	0.267763	0.131	0.001	8.81342e-197	GATA2-AS1	Bladder
326	4.98013e-16	0.267186	0.115	0.017	1.27626e-11	SLC7A11	Bladder
327	5.72566e-09	0.265486	0.197	0.067	0.000146732	FOXQ1	Bladder
328	1.03676e-10	0.264127	0.148	0.037	2.65692e-06	SLC16A5	Bladder
329	2.38513e-07	0.26184	0.107	0.029	0.00611237	PLCXD2	Bladder
330	9.81391e-07	0.259138	0.189	0.075	0.0251501	PPP1R37	Bladder
331	2.79428e-07	0.255542	0.18	0.067	0.0071609	ERMP1	Bladder
332	1.35333e-06	0.253738	0.18	0.072	0.0346818	IRS1	Bladder
333	4.14498e-07	-0.323343	0.41	0.639	0.0106223	EIF5A	Bladder
334	4.16056e-09	-0.335674	0.918	0.929	0.000106623	RPL13A	Bladder
335	1.69692e-06	-0.33676	0.139	0.364	0.0434869	LRRFIP2	Bladder
336	5.56192e-07	-0.363038	0.156	0.392	0.0142535	NFIC	Bladder
337	3.34894e-10	-0.393751	0.967	0.978	8.58232e-06	ACTB	Bladder
338	6.24893e-07	-0.397425	0.23	0.469	0.0160141	LMO4	Bladder
339	1.37708e-06	-0.418888	0.287	0.531	0.0352904	KLF10	Bladder
340	1.90124e-07	-0.420514	0.508	0.738	0.0048723	LDHA	Bladder
341	9.94094e-07	-0.422056	0.172	0.399	0.0254757	CHMP1B	Bladder
342	6.95179e-07	-0.438529	0.689	0.83	0.0178153	DUSP1	Bladder
343	2.93356e-07	-0.442877	0.131	0.37	0.00751784	PNP	Bladder
344	3.42892e-12	-0.452857	0.943	0.971	8.78729e-08	B2M	Bladder
345	1.43344e-09	-0.469529	0.992	0.964	3.67348e-05	RPS19	Bladder
346	3.35627e-07	-0.489326	0.115	0.336	0.00860111	HMGCS1	Bladder
347	1.31811e-06	-0.493488	0.377	0.587	0.0337793	DNAJA1	Bladder
348	1.08228e-08	-0.493673	0.27	0.549	0.000277356	ACTN4	Bladder
349	1.09666e-07	-0.496919	0.107	0.349	0.00281042	H1F0	Bladder
350	1.04112e-06	-0.502767	0.557	0.751	0.0266808	EGR1	Bladder
351	1.33499e-07	-0.510254	0.148	0.382	0.00342117	PGD	Bladder
352	9.88378e-13	-0.516827	0.762	0.873	2.53292e-08	EEF2	Bladder
353	5.01573e-08	-0.519295	0.23	0.484	0.00128538	RND3	Bladder
354	2.02909e-08	-0.533419	0.582	0.76	0.000519995	PNRC1	Bladder
355	2.58657e-09	-0.539277	0.287	0.568	6.62861e-05	PTP4A1	Bladder
356	3.37457e-08	-0.542761	0.115	0.361	0.0008648	ADRB2	Bladder
357	7.1306e-13	-0.54452	0.82	0.871	1.82736e-08	EEF1B2	Bladder
358	1.57959e-08	-0.548723	0.459	0.712	0.000404803	P4HB	Bladder
359	4.75852e-07	-0.555431	0.279	0.521	0.0121947	NFKBIZ	Bladder
360	4.25569e-09	-0.558683	0.148	0.422	0.00010906	ARL4A	Bladder
361	1.15409e-28	-0.566013	0.779	0.253	2.95758e-24	KRT13	Bladder
362	5.94431e-09	-0.586025	0.533	0.776	0.000152335	HLA-A	Bladder
363	4.95509e-08	-0.591626	0.475	0.673	0.00126984	DBI	Bladder
364	1.1261e-10	-0.592207	0.221	0.533	2.88586e-06	AMD1	Bladder
365	2.37076e-08	-0.601195	0.27	0.515	0.000607554	SERPINB5	Bladder
366	5.63475e-10	-0.618572	0.189	0.478	1.44402e-05	BAG3	Bladder
367	3.85326e-08	-0.6274	0.279	0.518	0.000987475	PMAIP1	Bladder
368	1.13531e-09	-0.628026	0.426	0.692	2.90946e-05	AHNAK	Bladder
369	8.94555e-09	-0.637954	0.205	0.455	0.000229248	HBEGF	Bladder
370	5.38003e-07	-0.643601	0.213	0.417	0.0137874	SERPINB1	Bladder
371	8.29902e-08	-0.64639	0.541	0.743	0.00212679	ZFP36L2	Bladder
372	4.57408e-10	-0.6527	0.738	0.838	1.1722e-05	S100A10	Bladder
373	5.85836e-12	-0.663844	0.516	0.732	1.50132e-07	DYNLL1	Bladder
374	2.08364e-16	-0.666594	0.984	0.931	5.33973e-12	PTMA	Bladder
375	1.04326e-06	-0.677901	0.492	0.694	0.0267356	HSPA1B	Bladder
376	6.33135e-10	-0.687824	0.172	0.457	1.62253e-05	PLK2	Bladder
377	3.66848e-13	-0.71307	0.279	0.584	9.4012e-09	CLTB	Bladder
378	4.44621e-17	-0.724284	0.607	0.827	1.13943e-12	SLC25A5	Bladder
379	1.68941e-14	-0.733323	0.123	0.49	4.32944e-10	ALDH3A2	Bladder
380	4.41657e-11	-0.762775	0.697	0.818	1.13184e-06	TXN	Bladder
381	3.18597e-14	-0.799414	0.131	0.489	8.16468e-10	NUPR1	Bladder
382	1.66131e-11	-0.805998	0.508	0.722	4.25745e-07	DNAJB1	Bladder
383	2.42546e-12	-0.807177	0.27	0.568	6.21573e-08	S100A16	Bladder
384	3.1564e-16	-0.824843	0.541	0.801	8.08891e-12	NFKBIA	Bladder
385	2.86606e-18	-0.847705	0.385	0.729	7.34485e-14	ATP1A1	Bladder
386	2.10212e-16	-0.865307	0.648	0.862	5.38709e-12	SAT1	Bladder
387	4.07999e-14	-0.90089	0.18	0.532	1.04558e-09	EMP1	Bladder
388	3.32652e-19	-0.971139	0.221	0.649	8.52487e-15	CBR1	Bladder
389	1.19598e-15	-0.982342	0.262	0.611	3.06493e-11	SGK1	Bladder
390	3.26334e-18	-0.984948	0.402	0.742	8.36295e-14	KLF4	Bladder
391	3.62197e-15	-1.04081	0.311	0.627	9.28202e-11	MT2A	Bladder
392	1.43279e-13	-1.06097	0.148	0.48	3.67182e-09	DSC3	Bladder
393	1.49616e-17	-1.08883	0.672	0.797	3.83421e-13	SFN	Bladder
394	2.28644e-31	-1.18655	0.516	0.85	5.85946e-27	HLA-B	Bladder
395	1.01218e-18	-1.27542	0.189	0.571	2.5939e-14	MYC	Bladder
396	1.38557e-17	-1.55496	0.164	0.547	3.5508e-13	CD74	Bladder
397	2.06525e-26	-1.69721	0.287	0.709	5.29262e-22	DSP	Bladder
398	4.93984e-38	-1.82523	0.221	0.782	1.26593e-33	S100A14	Bladder
399	2.21844e-15	-2.78691	0.148	0.473	5.68519e-11	KRT15	Bladder
400	0	3.48836	0.976	0.036	0	MUC5B	Common bile duct
401	0	3.48159	0.957	0.005	0	FXYD2	Common bile duct
402	0	2.90003	0.885	0.005	0	SPP1	Common bile duct
403	0	2.80847	0.951	0.054	0	LGALS2	Common bile duct
404	0	2.74537	0.898	0.025	0	TFF2	Common bile duct
405	0	2.71941	0.942	0.349	0	ANXA4	Common bile duct
406	0	2.70095	0.85	0.004	0	GC	Common bile duct
407	0	2.60052	0.967	0.218	0	CLU	Common bile duct
408	0	2.50861	0.866	0.006	0	AMBP	Common bile duct
409	0	2.49188	0.892	0.049	0	CEACAM6	Common bile duct
410	0	2.43269	0.876	0.061	0	IFI6	Common bile duct
411	0	2.41927	0.96	0.084	0	TFF3	Common bile duct
412	0	2.30957	0.917	0.086	0	TM4SF4	Common bile duct
413	0	2.23858	0.953	0.366	0	GPX2	Common bile duct
414	0	2.16463	0.84	0.066	0	SCGB3A1	Common bile duct
415	0	1.99889	0.892	0.215	0	SPINK1	Common bile duct
416	0	1.94352	0.908	0.211	0	AGR2	Common bile duct
417	0	1.94143	0.935	0.309	0	CD24	Common bile duct
418	0	1.91358	0.93	0.368	0	IFI27	Common bile duct
419	0	1.87895	0.829	0.004	0	AGT	Common bile duct
420	0	1.85681	0.757	0.026	0	TCN1	Common bile duct
421	0	1.84358	0.955	0.041	0	TFF1	Common bile duct
422	0	1.7689	0.715	0.003	0	FGF19	Common bile duct
423	0	1.73499	0.826	0.007	0	UGT2B15	Common bile duct
424	0	1.72928	0.656	0.05	0	MMP1	Common bile duct
425	0	1.70289	0.661	0.004	0	VTN	Common bile duct
426	0	1.69843	0.898	0.035	0	ONECUT2	Common bile duct
427	0	1.66034	0.812	0.088	0	ARL14	Common bile duct
428	0	1.63026	0.893	0.235	0	SYT8	Common bile duct
429	0	1.62148	0.95	0.2	0	LYZ	Common bile duct
430	0	1.5981	0.982	0.721	0	CST3	Common bile duct
431	0	1.57261	0.448	0.007	0	CRISP3	Common bile duct
432	0	1.49932	0.791	0.063	0	SERPING1	Common bile duct
433	0	1.48939	0.713	0.003	0	TTR	Common bile duct
434	0	1.48473	0.946	0.556	0	CTSD	Common bile duct
435	0	1.47471	0.776	0.044	0	MMP7	Common bile duct
436	0	1.47071	0.91	0.151	0	LCN2	Common bile duct
437	0	1.4493	0.808	0.076	0	CLDN10	Common bile duct
438	0	1.43555	0.996	0.602	0	KRT18	Common bile duct
439	0	1.42501	0.239	0	0	CST1	Common bile duct
440	0	1.40619	0.812	0.165	0	C12orf75	Common bile duct
441	2.30974e-298	1.39591	0.658	0.149	5.91918e-294	CXCL3	Common bile duct
442	0	1.38509	0.875	0.107	0	KRT7	Common bile duct
443	0	1.38006	0.854	0.113	0	MUC1	Common bile duct
444	0	1.34229	0.847	0.216	0	TSPAN8	Common bile duct
445	0	1.32787	0.83	0.164	0	NQO1	Common bile duct
446	0	1.32228	0.759	0.085	0	SLC4A4	Common bile duct
447	0	1.29371	0.74	0.007	0	NEB	Common bile duct
448	9.09282e-290	1.26481	0.873	0.39	2.33022e-285	LY6E	Common bile duct
449	0	1.24074	0.7	0.003	0	SFTA2	Common bile duct
450	0	1.23004	0.779	0.055	0	MUC20	Common bile duct
451	0	1.21838	0.825	0.127	0	C15orf48	Common bile duct
452	0	1.20937	0.771	0.097	0	GDF15	Common bile duct
453	0	1.19384	0.841	0.222	0	TIMP1	Common bile duct
454	0	1.18323	0.843	0.175	0	NR2F2	Common bile duct
455	0	1.17036	0.88	0.151	0	MUC3A	Common bile duct
456	0	1.16243	0.631	0.021	0	CES1	Common bile duct
457	0	1.1605	0.821	0.18	0	AKR1C3	Common bile duct
458	0	1.15162	0.636	0.002	0	AKR1C4	Common bile duct
459	0	1.13	0.887	0.223	0	CA2	Common bile duct
460	0	1.12712	0.673	0.002	0	PAH	Common bile duct
461	0	1.1207	0.712	0.017	0	HHEX	Common bile duct
462	0	1.10035	0.78	0.098	0	GOLM1	Common bile duct
463	2.02405e-265	1.09157	0.983	0.597	5.18704e-261	KRT8	Common bile duct
464	0	1.09128	0.754	0.099	0	RASEF	Common bile duct
465	3.17734e-242	1.07552	0.967	0.766	8.14257e-238	HLA-A	Common bile duct
466	0	1.07104	0.865	0.207	0	STARD10	Common bile duct
467	0	1.07063	0.825	0.219	0	TST	Common bile duct
468	2.10715e-267	1.06458	0.91	0.437	5.4e-263	ATP1B1	Common bile duct
469	4.30336e-189	1.06271	0.837	0.465	1.10282e-184	MGST1	Common bile duct
470	0	1.06007	0.809	0.135	0	NPDC1	Common bile duct
471	0	1.05292	0.597	0.071	0	CTGF	Common bile duct
472	7.8632e-245	1.05001	0.832	0.37	2.0151e-240	ITGB1	Common bile duct
473	2.85609e-72	1.04609	0.841	0.515	7.31929e-68	SOX4	Common bile duct
474	0	1.04444	0.783	0.149	0	BACE2	Common bile duct
475	0	1.04356	0.658	0.003	0	SERPINA6	Common bile duct
476	2.00366e-238	1.0432	0.946	0.755	5.13479e-234	HLA-C	Common bile duct
477	0	1.02775	0.512	0.005	0	GP2	Common bile duct
478	3.27737e-223	1.0277	0.811	0.299	8.39892e-219	FAM46A	Common bile duct
479	0	1.02756	0.718	0.058	0	SLC9A3R2	Common bile duct
480	0	1.02691	0.89	0.278	0	CYBA	Common bile duct
481	3.36387e-302	1.02447	0.9	0.31	8.62059e-298	TPM1	Common bile duct
482	0	1.01512	0.471	0.001	0	APCS	Common bile duct
483	0	1.01082	0.51	0.017	0	DUOX2	Common bile duct
484	1.31842e-266	1.00994	0.796	0.193	3.37872e-262	SERPINA1	Common bile duct
485	2.499e-209	1.00627	0.993	0.827	6.40419e-205	S100A6	Common bile duct
486	3.33714e-272	1.00259	0.898	0.375	8.5521e-268	CYSTM1	Common bile duct
487	0	0.992021	0.633	0.028	0	TESC	Common bile duct
488	1.02061e-239	0.989949	0.969	0.843	2.61552e-235	TMSB4X	Common bile duct
489	1.16802e-266	0.983832	0.826	0.313	2.99329e-262	TSPAN3	Common bile duct
490	2.22754e-245	0.983	0.803	0.325	5.70852e-241	ANXA5	Common bile duct
491	0	0.981392	0.793	0.187	0	ALDH1A1	Common bile duct
492	0	0.981149	0.85	0.249	0	SPATS2L	Common bile duct
493	0	0.980612	0.818	0.198	0	MARCKSL1	Common bile duct
494	2.14088e-248	0.978474	0.752	0.247	5.48643e-244	TNFRSF12A	Common bile duct
495	0	0.976495	0.737	0.163	0	SLC12A2	Common bile duct
496	2.06153e-206	0.968427	0.879	0.508	5.28307e-202	CD63	Common bile duct
497	0	0.968158	0.745	0.17	0	FAM107B	Common bile duct
498	2.47684e-257	0.965998	0.424	0.065	6.34739e-253	TNFRSF10D	Common bile duct
499	0	0.964272	0.684	0.047	0	GCNT3	Common bile duct
500	2.83956e-182	0.958229	0.483	0.111	7.27694e-178	RP11-467L13.7	Common bile duct
501	0	0.947613	0.675	0.039	0	SLC3A1	Common bile duct
502	3.89226e-191	0.946386	0.989	0.952	9.97471e-187	FTL	Common bile duct
503	0	0.945589	0.616	0.02	0	BEX5	Common bile duct
504	0	0.943935	0.573	0.006	0	NR2F1	Common bile duct
505	7.1701e-258	0.94022	0.861	0.34	1.83748e-253	LGALS3BP	Common bile duct
506	7.26527e-195	0.940195	0.879	0.386	1.86187e-190	ID2	Common bile duct
507	1.6799e-245	0.938075	0.826	0.326	4.30507e-241	CD59	Common bile duct
508	0	0.937513	0.718	0.13	0	SLC40A1	Common bile duct
509	0	0.937477	0.655	0.002	0	RP1-60O19.1	Common bile duct
510	0	0.931393	0.711	0.05	0	ANXA13	Common bile duct
511	1.02717e-204	0.930649	0.981	0.636	2.63232e-200	KRT19	Common bile duct
512	0	0.929659	0.618	0.052	0	RAMP1	Common bile duct
513	4.46864e-52	0.92514	0.153	0.038	1.14518e-47	HIST1H2AM	Common bile duct
514	0	0.92348	0.64	0.056	0	CFB	Common bile duct
515	5.12861e-290	0.921876	0.904	0.248	1.31431e-285	LGALS4	Common bile duct
516	0	0.908348	0.484	0.071	0	BAMBI	Common bile duct
517	2.36056e-303	0.906897	0.694	0.155	6.04941e-299	ADH1C	Common bile duct
518	0	0.896231	0.7	0.14	0	PDZK1IP1	Common bile duct
519	4.59445e-97	0.891039	0.145	0.02	1.17742e-92	HIST1H2BB	Common bile duct
520	0	0.886729	0.744	0.104	0	TMEM176B	Common bile duct
521	0	0.886281	0.512	0.006	0	CLDN2	Common bile duct
522	0	0.884757	0.779	0.117	0	SLC44A4	Common bile duct
523	0	0.882658	0.598	0.002	0	F5	Common bile duct
524	4.51933e-174	0.8799	0.986	0.97	1.15817e-169	B2M	Common bile duct
525	0	0.875989	0.876	0.216	0	SMIM22	Common bile duct
526	3.28574e-152	0.875215	0.96	0.58	8.42037e-148	ELF3	Common bile duct
527	3.0461e-192	0.874791	0.969	0.843	7.80625e-188	HLA-B	Common bile duct
528	0	0.871702	0.359	0.004	0	DUOXA2	Common bile duct
529	0	0.871643	0.757	0.075	0	GGT1	Common bile duct
530	1.77061e-249	0.871209	0.775	0.265	4.53753e-245	LAMP2	Common bile duct
531	0	0.867345	0.409	0	0	UGT2B28	Common bile duct
532	0	0.86038	0.736	0.123	0	SNRPN	Common bile duct
533	0	0.856095	0.376	0.025	0	EREG	Common bile duct
534	0	0.848014	0.726	0.116	0	ASL	Common bile duct
535	6.70515e-239	0.847467	0.787	0.271	1.71833e-234	SPTBN1	Common bile duct
536	0	0.847191	0.615	0.001	0	C14orf105	Common bile duct
537	0	0.845617	0.932	0.191	0	ANPEP	Common bile duct
538	4.17313e-120	0.838887	0.955	0.784	1.06945e-115	SQSTM1	Common bile duct
539	0	0.835576	0.529	0.003	0	SPOCK2	Common bile duct
540	0	0.832897	0.794	0.149	0	TMC5	Common bile duct
541	3.55194e-305	0.832605	0.761	0.201	9.10257e-301	CAPN2	Common bile duct
542	5.75207e-252	0.831223	0.771	0.213	1.47408e-247	AKR1B10	Common bile duct
543	0	0.830725	0.683	0.053	0	IQGAP2	Common bile duct
544	5.03888e-245	0.826296	0.782	0.261	1.29131e-240	KLK11	Common bile duct
545	6.0786e-225	0.825847	0.777	0.303	1.55776e-220	MPC2	Common bile duct
546	4.37425e-266	0.8246	0.752	0.201	1.12099e-261	TMEM2	Common bile duct
547	0	0.820128	0.605	0.024	0	DAPK1	Common bile duct
548	0	0.817667	0.554	0.047	0	FCGBP	Common bile duct
549	0	0.817306	0.476	0.043	0	GABRP	Common bile duct
550	0	0.816942	0.581	0.002	0	MYOM1	Common bile duct
551	0	0.816845	0.64	0.026	0	GJB1	Common bile duct
552	3.70837e-110	0.815662	0.91	0.695	9.50344e-106	HSPA1A	Common bile duct
553	6.56967e-185	0.813265	0.801	0.293	1.68361e-180	ASS1	Common bile duct
554	1.3996e-169	0.81118	0.914	0.589	3.58675e-165	ARL6IP1	Common bile duct
555	0	0.810551	0.359	0.007	0	RBP4	Common bile duct
556	0	0.810044	0.69	0.102	0	MEIS2	Common bile duct
557	5.89336e-147	0.799703	0.854	0.59	1.51029e-142	SSR4	Common bile duct
558	0	0.79867	0.631	0.029	0	SEZ6L2	Common bile duct
559	0	0.797492	0.775	0.134	0	TMEM176A	Common bile duct
560	0	0.796844	0.561	0.003	0	ALDH1A2	Common bile duct
561	4.64784e-240	0.796351	0.848	0.296	1.1911e-235	RRBP1	Common bile duct
562	2.33617e-61	0.794407	0.25	0.077	5.98691e-57	CCL20	Common bile duct
563	0	0.793913	0.663	0.044	0	MLPH	Common bile duct
564	1.36707e-278	0.793165	0.764	0.209	3.50338e-274	PTPRK	Common bile duct
565	4.86227e-263	0.790883	0.766	0.232	1.24606e-258	MLEC	Common bile duct
566	4.11026e-289	0.790732	0.718	0.181	1.05334e-284	CPD	Common bile duct
567	3.48715e-277	0.786775	0.655	0.149	8.93651e-273	DUSP6	Common bile duct
568	0	0.785127	0.695	0.122	0	HNMT	Common bile duct
569	1.71346e-186	0.783006	0.786	0.314	4.3911e-182	NUDT4	Common bile duct
570	3.58109e-295	0.782639	0.709	0.168	9.17726e-291	PLD1	Common bile duct
571	2.76388e-258	0.781044	0.808	0.266	7.08301e-254	PVRL2	Common bile duct
572	0	0.780923	0.611	0.032	0	ETV1	Common bile duct
573	9.63812e-211	0.77996	0.773	0.296	2.46996e-206	TM9SF3	Common bile duct
574	0	0.779616	0.64	0.051	0	B3GNT7	Common bile duct
575	0	0.779262	0.688	0.099	0	SHROOM3	Common bile duct
576	3.33276e-150	0.778506	0.801	0.487	8.54085e-146	SRP9	Common bile duct
577	0	0.776123	0.613	0.033	0	ASRGL1	Common bile duct
578	0	0.775879	0.715	0.139	0	ABHD2	Common bile duct
579	3.92956e-10	0.771815	0.234	0.149	1.00703e-05	ANGPTL4	Common bile duct
580	7.14355e-43	0.770347	0.402	0.185	1.83068e-38	ANKRD37	Common bile duct
581	5.60559e-86	0.76981	0.861	0.505	1.43655e-81	NFKBIZ	Common bile duct
582	0	0.763713	0.565	0.02	0	CA9	Common bile duct
583	0	0.763211	0.631	0.092	0	RNASE4	Common bile duct
584	0	0.762092	0.673	0.131	0	APIP	Common bile duct
585	4.42043e-115	0.761792	0.707	0.31	1.13282e-110	ADM	Common bile duct
586	0	0.760361	0.569	0.077	0	HKDC1	Common bile duct
587	0	0.76014	0.665	0.064	0	ACE2	Common bile duct
588	0	0.758939	0.708	0.139	0	PRSS3	Common bile duct
589	8.34779e-172	0.758486	0.85	0.479	2.13929e-167	SARAF	Common bile duct
590	4.21374e-91	0.757367	0.7	0.345	1.07985e-86	AREG	Common bile duct
591	2.21847e-137	0.756147	0.704	0.281	5.68528e-133	CXCL2	Common bile duct
592	0	0.755479	0.565	0.036	0	DUSP4	Common bile duct
593	5.96935e-126	0.751964	0.64	0.239	1.52977e-121	GADD45G	Common bile duct
594	0	0.743124	0.65	0.076	0	ANG	Common bile duct
595	1.09897e-174	0.742192	0.982	0.781	2.81633e-170	HSP90AA1	Common bile duct
596	0	0.739664	0.688	0.141	0	CDC42EP1	Common bile duct
597	8.62734e-115	0.739609	0.789	0.373	2.21093e-110	TM4SF1	Common bile duct
598	0	0.735232	0.531	0.014	0	SCGB2A1	Common bile duct
599	3.48238e-73	0.732046	0.414	0.15	8.9243e-69	NARF	Common bile duct
600	1.86675e-193	0.728344	0.732	0.277	4.78392e-189	TRAM1	Common bile duct
601	2.97848e-300	0.723892	0.734	0.176	7.63295e-296	MYO6	Common bile duct
602	2.11814e-232	0.721355	0.723	0.218	5.42816e-228	ADD3	Common bile duct
603	0	0.719565	0.549	0.003	0	CHST4	Common bile duct
604	0	0.718526	0.501	0.004	0	RP11-554I8.2	Common bile duct
605	0	0.716426	0.601	0.029	0	MYRF	Common bile duct
606	0	0.713644	0.306	0.027	0	TNFSF15	Common bile duct
607	0	0.712545	0.533	0.079	0	MT1F	Common bile duct
608	0	0.708696	0.533	0.016	0	FOXA2	Common bile duct
609	0	0.708512	0.611	0.055	0	PLA2G16	Common bile duct
610	6.18568e-93	0.706356	0.68	0.291	1.5852e-88	UGDH	Common bile duct
611	4.46423e-166	0.699492	0.784	0.338	1.14405e-161	HIF1A	Common bile duct
612	1.17983e-153	0.698688	0.901	0.668	3.02356e-149	TMBIM6	Common bile duct
613	1.65974e-189	0.695626	0.723	0.258	4.25341e-185	TSPAN13	Common bile duct
614	0	0.69309	0.548	0.022	0	TMEM86B	Common bile duct
615	2.8612e-196	0.691566	0.754	0.283	7.33239e-192	LRP10	Common bile duct
616	0	0.69109	0.743	0.114	0	FAM3D	Common bile duct
617	9.05464e-281	0.690757	0.684	0.166	2.32043e-276	GALNT3	Common bile duct
618	0	0.690211	0.512	0.009	0	CDH6	Common bile duct
619	7.88624e-184	0.685282	0.752	0.281	2.02101e-179	TMEM54	Common bile duct
620	1.18699e-122	0.683138	0.868	0.581	3.04189e-118	RPS27L	Common bile duct
621	5.95254e-113	0.682696	0.78	0.459	1.52546e-108	PDIA3	Common bile duct
622	0	0.680158	0.401	0.002	0	CYP2C8	Common bile duct
623	2.64977e-170	0.679585	0.675	0.245	6.79058e-166	CAV2	Common bile duct
624	8.20398e-109	0.677347	0.832	0.521	2.10243e-104	HSP90B1	Common bile duct
625	2.0551e-220	0.67242	0.718	0.217	5.26661e-216	CTSH	Common bile duct
626	0	0.671958	0.644	0.081	0	RNF128	Common bile duct
627	8.22227e-239	0.670458	0.759	0.221	2.10712e-234	TC2N	Common bile duct
628	0	0.669776	0.605	0.086	0	PMEPA1	Common bile duct
629	0	0.668769	0.551	0.01	0	SYT13	Common bile duct
630	0	0.668688	0.662	0.094	0	QSOX1	Common bile duct
631	0	0.668007	0.381	0.038	0	VASN	Common bile duct
632	0	0.66799	0.598	0.109	0	HS3ST1	Common bile duct
633	4.00478e-232	0.663878	0.739	0.217	1.02631e-227	TGOLN2	Common bile duct
634	0	0.663731	0.487	0.006	0	RAB3B	Common bile duct
635	0	0.659412	0.523	0.009	0	NRCAM	Common bile duct
636	2.15514e-214	0.659358	0.686	0.194	5.52297e-210	GOT1	Common bile duct
637	6.78441e-148	0.657855	0.83	0.383	1.73864e-143	AES	Common bile duct
638	0	0.657661	0.673	0.127	0	CRYZ	Common bile duct
639	0	0.656678	0.554	0.087	0	ANKRD36C	Common bile duct
640	7.2795e-138	0.655434	0.805	0.459	1.86552e-133	PTP4A2	Common bile duct
641	4.75866e-273	0.653305	0.69	0.164	1.2195e-268	GFPT1	Common bile duct
642	8.91444e-160	0.650287	0.775	0.338	2.2845e-155	CLINT1	Common bile duct
643	5.22684e-25	0.648579	0.238	0.112	1.33948e-20	PIK3R3	Common bile duct
644	0	0.647718	0.552	0.035	0	BIN1	Common bile duct
645	3.73965e-133	0.647141	0.751	0.352	9.58359e-129	YWHAH	Common bile duct
646	7.53997e-157	0.646853	0.819	0.38	1.93227e-152	ANXA11	Common bile duct
647	0	0.646608	0.602	0.101	0	RDH11	Common bile duct
648	1.01416e-259	0.645865	0.656	0.157	2.59899e-255	CCPG1	Common bile duct
649	1.57435e-123	0.645181	0.872	0.679	4.03459e-119	CLIC1	Common bile duct
650	1.19741e-175	0.64469	0.821	0.312	3.06861e-171	SOX9	Common bile duct
651	9.30198e-107	0.644489	0.84	0.65	2.38382e-102	TMEM59	Common bile duct
652	0	0.6443	0.43	0.014	0	GSTA2	Common bile duct
653	6.9041e-175	0.643468	0.252	0.034	1.76931e-170	NDUFV2-AS1	Common bile duct
654	1.89382e-236	0.643299	0.732	0.203	4.8533e-232	PLXNB2	Common bile duct
655	0	0.642321	0.673	0.105	0	CAMK2N1	Common bile duct
656	0	0.638474	0.239	0.001	0	CRP	Common bile duct
657	7.08389e-212	0.636624	0.535	0.123	1.81539e-207	CFH	Common bile duct
658	3.35795e-119	0.635946	0.871	0.622	8.60541e-115	MYL12A	Common bile duct
659	1.70113e-224	0.635512	0.572	0.135	4.35949e-220	SGMS2	Common bile duct
660	4.90856e-153	0.634163	0.769	0.322	1.25792e-148	XBP1	Common bile duct
661	0	0.633891	0.612	0.089	0	DDAH1	Common bile duct
662	2.40299e-148	0.63189	0.69	0.269	6.15814e-144	LITAF	Common bile duct
663	8.40765e-141	0.63079	0.501	0.139	2.15463e-136	SLC19A2	Common bile duct
664	0	0.630182	0.624	0.122	0	BCL2L1	Common bile duct
665	3.62504e-199	0.629874	0.637	0.188	9.28988e-195	TMEM30B	Common bile duct
666	1.61972e-128	0.629753	0.732	0.318	4.15084e-124	LMO7	Common bile duct
667	0	0.626329	0.545	0.044	0	PRKACB	Common bile duct
668	0	0.625927	0.566	0.026	0	TCN2	Common bile duct
669	2.85141e-131	0.623577	0.878	0.492	7.30732e-127	GNAS	Common bile duct
670	0	0.622374	0.534	0.084	0	FGGY	Common bile duct
671	8.2561e-118	0.622255	0.836	0.407	2.11579e-113	ITGA6	Common bile duct
672	0	0.621125	0.566	0.097	0	PROM2	Common bile duct
673	3.7423e-127	0.619488	0.903	0.749	9.5904e-123	MYL12B	Common bile duct
674	0	0.619247	0.448	0.002	0	SERPINA5	Common bile duct
675	4.36618e-198	0.615196	0.718	0.23	1.11892e-193	DHRS7	Common bile duct
676	0	0.614898	0.599	0.089	0	TINAGL1	Common bile duct
677	0	0.614709	0.498	0.014	0	HNF1B	Common bile duct
678	2.55293e-134	0.613533	0.729	0.317	6.5424e-130	MAL2	Common bile duct
679	0	0.611275	0.498	0.004	0	HABP2	Common bile duct
680	0	0.610016	0.494	0.028	0	GLIS3	Common bile duct
681	1.94824e-159	0.6096	0.789	0.327	4.99275e-155	CDH1	Common bile duct
682	0	0.609148	0.597	0.06	0	SEL1L3	Common bile duct
683	1.55811e-245	0.607549	0.658	0.155	3.99296e-241	GPRC5C	Common bile duct
684	0	0.607436	0.574	0.077	0	STXBP6	Common bile duct
685	0	0.606452	0.495	0.032	0	ADGRF1	Common bile duct
686	4.18518e-149	0.605687	0.997	0.976	1.07254e-144	MT-ND3	Common bile duct
687	6.31888e-200	0.604947	0.618	0.172	1.61934e-195	ENAH	Common bile duct
688	1.1543e-218	0.604342	0.72	0.203	2.95811e-214	HSD17B11	Common bile duct
689	1.42042e-120	0.600311	0.782	0.413	3.64011e-116	TAX1BP1	Common bile duct
690	5.41269e-243	0.599728	0.573	0.127	1.38711e-238	ADGRG1	Common bile duct
691	0	0.599208	0.449	0.002	0	VSTM2L	Common bile duct
692	0	0.598164	0.573	0.081	0	SLC12A7	Common bile duct
693	0	0.597445	0.487	0.003	0	SLC38A11	Common bile duct
694	1.16167e-86	0.597236	0.268	0.067	2.977e-82	LINC00863	Common bile duct
695	0	0.596488	0.508	0.028	0	CPM	Common bile duct
696	2.30516e-127	0.596058	0.868	0.579	5.90744e-123	CYB5A	Common bile duct
697	0	0.594799	0.555	0.052	0	ERN2	Common bile duct
698	9.11832e-59	0.594022	0.796	0.44	2.33675e-54	GLUD1	Common bile duct
699	2.70791e-258	0.593543	0.445	0.073	6.93956e-254	KLK10	Common bile duct
700	0	0.593429	0.353	0.018	0	MSLN	Common bile duct
701	8.50275e-161	0.592304	0.221	0.028	2.179e-156	HIST1H2BG	Common bile duct
702	1.34139e-131	0.591104	0.807	0.391	3.43759e-127	APLP2	Common bile duct
703	1.58035e-66	0.589287	0.759	0.438	4.04997e-62	CITED2	Common bile duct
704	0	0.587402	0.588	0.096	0	OCLN	Common bile duct
705	0	0.586765	0.7	0.12	0	GSTA1	Common bile duct
706	1.55187e-111	0.586476	0.837	0.477	3.97697e-107	HN1	Common bile duct
707	1.34203e-245	0.584499	0.643	0.155	3.43922e-241	CXCL16	Common bile duct
708	1.92005e-138	0.583961	0.732	0.306	4.9205e-134	SDCBP	Common bile duct
709	0	0.583948	0.466	0.035	0	RARRES2	Common bile duct
710	0	0.583575	0.428	0.001	0	SULT1C4	Common bile duct
711	0	0.582618	0.594	0.072	0	GBP3	Common bile duct
712	0	0.578382	0.483	0.044	0	MPP6	Common bile duct
713	0	0.578345	0.488	0.028	0	REC8	Common bile duct
714	8.89506e-31	0.577858	0.31	0.146	2.27954e-26	METTL12	Common bile duct
715	1.5472e-269	0.5762	0.615	0.132	3.965e-265	ADAM9	Common bile duct
716	6.91285e-10	0.575731	0.357	0.472	1.77156e-05	MAFB	Common bile duct
717	0	0.574792	0.314	0.021	0	FOLR1	Common bile duct
718	2.71273e-151	0.573949	0.712	0.278	6.95191e-147	ASAH1	Common bile duct
719	2.25134e-193	0.573179	0.662	0.206	5.76951e-189	GTF3C6	Common bile duct
720	4.78038e-125	0.571819	0.652	0.236	1.22507e-120	HIST1H2AC	Common bile duct
721	2.51887e-261	0.571089	0.563	0.108	6.4551e-257	ISG20	Common bile duct
722	3.39847e-178	0.569892	0.572	0.162	8.70926e-174	SEC11C	Common bile duct
723	3.93692e-156	0.567428	0.687	0.256	1.00892e-151	GOLPH3	Common bile duct
724	1.03506e-205	0.566295	0.682	0.196	2.65254e-201	EPS8	Common bile duct
725	7.76719e-30	0.564761	0.665	0.414	1.9905e-25	HEXIM1	Common bile duct
726	0	0.563722	0.49	0.032	0	KIF12	Common bile duct
727	1.58492e-164	0.56236	0.684	0.242	4.06168e-160	SMS	Common bile duct
728	0	0.561619	0.547	0.059	0	MAN1A1	Common bile duct
729	8.61254e-106	0.561565	0.809	0.476	2.20714e-101	PSAP	Common bile duct
730	5.26823e-146	0.560607	0.74	0.315	1.35009e-141	TMCO1	Common bile duct
731	0	0.560314	0.459	0.04	0	CREB5	Common bile duct
732	1.09885e-163	0.560162	0.677	0.231	2.81603e-159	PLLP	Common bile duct
733	0	0.55847	0.433	0.003	0	C1orf186	Common bile duct
734	3.64574e-126	0.558233	0.85	0.434	9.34293e-122	SLC9A3R1	Common bile duct
735	0	0.557735	0.373	0.012	0	TNNI2	Common bile duct
736	1.09974e-178	0.557473	0.651	0.207	2.8183e-174	CCNC	Common bile duct
737	6.55961e-231	0.557361	0.702	0.182	1.68103e-226	SDCBP2	Common bile duct
738	1.68156e-137	0.557336	0.229	0.035	4.30933e-133	HIST1H2BH	Common bile duct
739	0	0.556365	0.434	0.005	0	RALYL	Common bile duct
740	0	0.555241	0.605	0.102	0	CTSS	Common bile duct
741	1.07863e-54	0.555212	0.107	0.019	2.7642e-50	DLL4	Common bile duct
742	2.0458e-222	0.555039	0.602	0.146	5.24278e-218	PLSCR1	Common bile duct
743	2.42142e-109	0.554792	0.84	0.461	6.20536e-105	H2AFJ	Common bile duct
744	0	0.553925	0.637	0.101	0	LIPH	Common bile duct
745	0	0.552761	0.446	0.002	0	SERPINA4	Common bile duct
746	1.11698e-143	0.552445	0.7	0.272	2.86249e-139	MRPL33	Common bile duct
747	3.19569e-255	0.552065	0.58	0.121	8.18959e-251	C11orf54	Common bile duct
748	0	0.551925	0.641	0.098	0	UGT2A3	Common bile duct
749	2.32096e-121	0.551798	0.764	0.366	5.94792e-117	KIF5B	Common bile duct
750	2.5343e-94	0.551653	0.634	0.261	6.49465e-90	WBSCR22	Common bile duct
751	1.63769e-196	0.551189	0.662	0.194	4.19691e-192	CLCN3	Common bile duct
752	1.39201e-133	0.550934	0.669	0.266	3.5673e-129	RPN2	Common bile duct
753	1.47113e-293	0.550356	0.494	0.078	3.77007e-289	MAGI1	Common bile duct
754	0	0.55001	0.559	0.079	0	TSPAN12	Common bile duct
755	2.74889e-186	0.548802	0.606	0.17	7.04457e-182	ZBTB38	Common bile duct
756	1.76609e-101	0.54836	0.644	0.255	4.52597e-97	UGP2	Common bile duct
757	0	0.54736	0.508	0.059	0	EPB41L4A	Common bile duct
758	1.47408e-101	0.547326	0.784	0.473	3.77764e-97	CMPK1	Common bile duct
759	5.40264e-271	0.546139	0.59	0.118	1.38453e-266	FHIT	Common bile duct
760	1.76055e-212	0.545098	0.581	0.139	4.51176e-208	RDH10	Common bile duct
761	6.18037e-225	0.544277	0.608	0.147	1.58384e-220	MSI2	Common bile duct
762	0	0.544025	0.424	0.046	0	FOXA3	Common bile duct
763	0	0.543807	0.467	0.026	0	ABCB1	Common bile duct
764	2.6998e-204	0.541746	0.629	0.165	6.91879e-200	FXYD5	Common bile duct
765	0	0.541626	0.49	0.061	0	LPIN1	Common bile duct
766	9.87096e-183	0.541321	0.652	0.195	2.52963e-178	GLG1	Common bile duct
767	0	0.54089	0.474	0.025	0	FGFR4	Common bile duct
768	5.09664e-221	0.540758	0.581	0.134	1.30612e-216	BNIP3	Common bile duct
769	0	0.54072	0.572	0.08	0	SH3BGRL2	Common bile duct
770	0	0.540544	0.421	0.015	0	MTCL1	Common bile duct
771	8.31266e-157	0.538893	0.565	0.167	2.13028e-152	SORD	Common bile duct
772	5.97052e-170	0.538871	0.648	0.199	1.53007e-165	RNASET2	Common bile duct
773	6.767e-57	0.536208	0.11	0.019	1.73418e-52	HIST1H3C	Common bile duct
774	1.40145e-150	0.534829	0.619	0.203	3.59149e-146	PDIA4	Common bile duct
775	1.24708e-155	0.534728	0.524	0.144	3.1959e-151	BMP2	Common bile duct
776	1.6888e-279	0.533019	0.563	0.106	4.3279e-275	RBPMS	Common bile duct
777	2.47967e-147	0.53148	0.733	0.275	6.35465e-143	MACF1	Common bile duct
778	8.24375e-191	0.531196	0.7	0.208	2.11263e-186	GMDS	Common bile duct
779	1.3256e-37	0.530956	0.234	0.092	3.39713e-33	DCN	Common bile duct
780	0	0.530935	0.487	0.071	0	ST3GAL1	Common bile duct
781	0	0.529871	0.291	0.009	0	TTN	Common bile duct
782	3.51301e-144	0.52907	0.745	0.306	9.0028e-140	LSR	Common bile duct
783	8.39839e-227	0.525963	0.426	0.073	2.15225e-222	FLRT3	Common bile duct
784	3.49097e-149	0.525529	0.623	0.213	8.9463e-145	HM13	Common bile duct
785	1.0617e-294	0.52501	0.538	0.093	2.72081e-290	LACTB2	Common bile duct
786	6.81176e-262	0.524911	0.805	0.189	1.74565e-257	AKR7A3	Common bile duct
787	3.85968e-42	0.524009	0.207	0.07	9.8912e-38	PLAT	Common bile duct
788	0	0.523518	0.47	0.024	0	B3GNT3	Common bile duct
789	0	0.522396	0.531	0.079	0	LYPD6B	Common bile duct
790	7.825e-121	0.521601	0.741	0.352	2.00531e-116	DYNLT1	Common bile duct
791	0	0.521295	0.466	0.02	0	PARM1	Common bile duct
792	3.9675e-211	0.521014	0.592	0.148	1.01675e-206	PDZD8	Common bile duct
793	9.74523e-88	0.520669	0.887	0.702	2.49741e-83	P4HB	Common bile duct
794	0	0.520494	0.501	0.023	0	SMIM6	Common bile duct
795	0	0.520371	0.675	0.1	0	USH1C	Common bile duct
796	0	0.519193	0.305	0.016	0	PEG10	Common bile duct
797	0	0.519152	0.57	0.066	0	CAPN5	Common bile duct
798	6.36036e-41	0.518835	0.673	0.407	1.62997e-36	INTS6	Common bile duct
799	0	0.518062	0.378	0.008	0	ADRA2A	Common bile duct
800	3.01115e-106	0.516221	0.73	0.338	7.71668e-102	RBM47	Common bile duct
801	2.37843e-230	0.516203	0.616	0.146	6.09521e-226	TMEM98	Common bile duct
802	9.77084e-84	0.516082	0.73	0.424	2.50397e-79	TMED10	Common bile duct
803	7.85419e-148	0.515666	0.755	0.29	2.01279e-143	PLPP2	Common bile duct
804	6.96825e-77	0.515571	0.157	0.029	1.78575e-72	FADS3	Common bile duct
805	9.81422e-70	0.515058	0.921	0.759	2.51509e-65	RHOB	Common bile duct
806	1.65276e-103	0.514797	0.718	0.361	4.23553e-99	KDELR2	Common bile duct
807	6.07613e-179	0.514173	0.669	0.206	1.55713e-174	CHP1	Common bile duct
808	7.39889e-137	0.514155	0.356	0.078	1.89611e-132	TCTA	Common bile duct
809	0	0.513051	0.519	0.066	0	LINC01207	Common bile duct
810	2.42113e-283	0.511675	0.524	0.09	6.20462e-279	AGRN	Common bile duct
811	3.14659e-98	0.510417	0.684	0.33	8.06378e-94	PDIA6	Common bile duct
812	3.92416e-281	0.509579	0.563	0.102	1.00564e-276	SH3RF1	Common bile duct
813	0	0.509214	0.604	0.1	0	TFPI	Common bile duct
814	0	0.508802	0.398	0.005	0	WDR72	Common bile duct
815	3.48446e-131	0.508237	0.661	0.255	8.92962e-127	TMEM230	Common bile duct
816	4.82096e-150	0.507146	0.631	0.208	1.23547e-145	CALD1	Common bile duct
817	2.81987e-201	0.506097	0.672	0.184	7.22648e-197	RASSF7	Common bile duct
818	2.92296e-71	0.506094	0.467	0.185	7.49066e-67	KCNQ1OT1	Common bile duct
819	4.52347e-65	0.505857	0.832	0.607	1.15923e-60	PPIB	Common bile duct
820	0	0.504608	0.506	0.077	0	ANXA3	Common bile duct
821	3.76372e-179	0.504607	0.627	0.186	9.64529e-175	SCARB2	Common bile duct
822	0	0.503643	0.51	0.063	0	PLBD1	Common bile duct
823	2.65588e-127	0.503276	0.682	0.256	6.80623e-123	AHR	Common bile duct
824	1.08374e-253	0.503219	0.534	0.102	2.77731e-249	ABHD3	Common bile duct
825	3.48849e-22	0.503045	0.744	0.482	8.93994e-18	SRSF7	Common bile duct
826	2.1361e-86	0.502769	0.782	0.501	5.47418e-82	CD164	Common bile duct
827	3.20916e-138	0.50264	0.535	0.168	8.22412e-134	NUCB2	Common bile duct
828	0	0.501488	0.401	0	0	RP11-462L8.1	Common bile duct
829	3.67162e-84	0.501378	0.846	0.488	9.40926e-80	MT1E	Common bile duct
830	1.33313e-104	0.501165	0.996	0.979	3.41641e-100	MT-ATP6	Common bile duct
831	1.40111e-199	0.499949	0.606	0.154	3.59061e-195	ALCAM	Common bile duct
832	0	0.499602	0.483	0.067	0	"MARCH3"	Common bile duct
833	0	0.498503	0.62	0.092	0	ZG16B	Common bile duct
834	2.85413e-269	0.498122	0.445	0.068	7.31427e-265	SLC16A3	Common bile duct
835	1.20988e-190	0.497551	0.58	0.15	3.10055e-186	TACC1	Common bile duct
836	2.00321e-188	0.494569	0.638	0.177	5.13363e-184	DSG2	Common bile duct
837	4.13043e-131	0.494525	0.545	0.177	1.05851e-126	F2RL1	Common bile duct
838	0	0.494235	0.41	0	0	DOK5	Common bile duct
839	0	0.493342	0.513	0.074	0	LIMCH1	Common bile duct
840	6.58938e-143	0.493096	0.74	0.276	1.68866e-138	ST14	Common bile duct
841	9.15101e-154	0.492235	0.62	0.194	2.34513e-149	HDAC1	Common bile duct
842	0	0.492166	0.54	0.055	0	PTPRH	Common bile duct
843	1.60362e-256	0.491618	0.604	0.127	4.10959e-252	BAIAP2L1	Common bile duct
844	2.72946e-87	0.490926	0.757	0.443	6.99478e-83	DAD1	Common bile duct
845	1.07452e-95	0.490619	0.811	0.506	2.75366e-91	SCP2	Common bile duct
846	0	0.489832	0.481	0.061	0	GATA6	Common bile duct
847	5.38793e-108	0.489404	0.629	0.237	1.38076e-103	SEPHS2	Common bile duct
848	0	0.489081	0.465	0.055	0	TRNP1	Common bile duct
849	2.37975e-151	0.488787	0.666	0.231	6.09858e-147	LAPTM4B	Common bile duct
850	1.64619e-133	0.488475	0.693	0.26	4.21868e-129	LPP	Common bile duct
851	0	0.488296	0.636	0.104	0	BAIAP2L2	Common bile duct
852	0	0.487844	0.522	0.08	0	PRKCA	Common bile duct
853	0	0.483951	0.412	0.005	0	TNFSF13B	Common bile duct
854	7.49368e-128	0.483537	0.712	0.272	1.92041e-123	RAB11FIP1	Common bile duct
855	5.78904e-113	0.48295	0.993	0.974	1.48356e-108	MT-ND4	Common bile duct
856	1.18184e-221	0.481482	0.52	0.11	3.0287e-217	SVIP	Common bile duct
857	6.12869e-217	0.480588	0.62	0.151	1.5706e-212	GCC2	Common bile duct
858	0	0.479966	0.453	0.04	0	NR5A2	Common bile duct
859	0	0.479168	0.394	0.017	0	BCO2	Common bile duct
860	7.66115e-98	0.478206	0.74	0.365	1.96332e-93	LAD1	Common bile duct
861	0	0.47812	0.498	0.038	0	SLC1A1	Common bile duct
862	0	0.476977	0.366	0.004	0	B3GALT2	Common bile duct
863	8.40217e-286	0.475926	0.497	0.08	2.15322e-281	CLMN	Common bile duct
864	0	0.475359	0.396	0.008	0	SPNS2	Common bile duct
865	7.88766e-272	0.474853	0.538	0.099	2.02137e-267	CKLF	Common bile duct
866	0	0.474267	0.413	0.015	0	DNM1	Common bile duct
867	1.61222e-179	0.474247	0.576	0.156	4.13163e-175	SPAG16	Common bile duct
868	2.12775e-80	0.473284	0.957	0.84	5.4528e-76	MIF	Common bile duct
869	1.12766e-134	0.472172	0.474	0.129	2.88985e-130	GEM	Common bile duct
870	0	0.471466	0.396	0.008	0	ASPHD1	Common bile duct
871	0	0.471111	0.523	0.064	0	TSPAN15	Common bile duct
872	3.98854e-116	0.470877	0.676	0.285	1.02214e-111	C18orf32	Common bile duct
873	1.28798e-128	0.470424	0.776	0.324	3.30071e-124	BLOC1S1	Common bile duct
874	2.83709e-239	0.469239	0.136	0.006	7.27061e-235	TNFRSF10C	Common bile duct
875	4.791e-34	0.468756	0.302	0.133	1.22779e-29	DALRD3	Common bile duct
876	8.9898e-295	0.468324	0.505	0.081	2.30382e-290	VWA1	Common bile duct
877	0	0.468116	0.378	0.029	0	CAPN12	Common bile duct
878	7.63261e-306	0.467955	0.517	0.08	1.95601e-301	TMEM45B	Common bile duct
879	6.69551e-90	0.467031	0.801	0.462	1.71586e-85	NDUFB1	Common bile duct
880	0	0.466814	0.476	0.04	0	CCL28	Common bile duct
881	0	0.465639	0.332	0.022	0	C10orf10	Common bile duct
882	4.32463e-96	0.465523	0.821	0.446	1.10827e-91	FKBP2	Common bile duct
883	2.31045e-146	0.465075	0.601	0.183	5.92099e-142	GATM	Common bile duct
884	0	0.464102	0.446	0.021	0	DPYSL2	Common bile duct
885	0	0.464011	0.424	0.042	0	CFI	Common bile duct
886	5.28349e-285	0.463556	0.679	0.131	1.354e-280	MUC13	Common bile duct
887	9.18492e-132	0.463389	0.604	0.208	2.35382e-127	ZYX	Common bile duct
888	0	0.463296	0.378	0.025	0	TRPV6	Common bile duct
889	2.24105e-91	0.460983	0.463	0.16	5.74314e-87	MID1IP1	Common bile duct
890	8.65809e-127	0.459962	0.661	0.251	2.21881e-122	STT3B	Common bile duct
891	0	0.459165	0.416	0.016	0	DEPDC1B	Common bile duct
892	0	0.458901	0.401	0.004	0	GABRB3	Common bile duct
893	0	0.456555	0.474	0.038	0	TNFRSF11A	Common bile duct
894	0	0.456391	0.435	0.044	0	ARHGAP26	Common bile duct
895	1.36525e-100	0.45599	0.801	0.399	3.49873e-96	SERPINB1	Common bile duct
896	1.02533e-83	0.455654	0.828	0.524	2.6276e-79	TPM3	Common bile duct
897	4.88936e-100	0.455474	0.638	0.267	1.253e-95	MYDGF	Common bile duct
898	2.20012e-107	0.454806	0.791	0.386	5.63824e-103	CD151	Common bile duct
899	2.8479e-222	0.454485	0.797	0.206	7.29831e-218	IL32	Common bile duct
900	4.25164e-136	0.45221	0.695	0.256	1.08957e-131	LMBRD1	Common bile duct
901	1.85945e-94	0.452026	0.662	0.303	4.7652e-90	TM9SF2	Common bile duct
902	2.38833e-99	0.451924	0.836	0.425	6.12057e-95	CLDN7	Common bile duct
903	2.03295e-62	0.450689	0.723	0.426	5.20984e-58	PGK1	Common bile duct
904	3.81666e-192	0.450671	0.502	0.114	9.78095e-188	SKIV2L2	Common bile duct
905	5.62028e-147	0.450226	0.647	0.215	1.44031e-142	SERINC2	Common bile duct
906	6.57336e-152	0.449273	0.438	0.101	1.68456e-147	EGLN3	Common bile duct
907	9.84786e-77	0.447581	0.757	0.45	2.52371e-72	MGST2	Common bile duct
908	2.3089e-90	0.446397	0.677	0.323	5.91702e-86	LMAN2	Common bile duct
909	6.55908e-124	0.446206	0.673	0.249	1.68089e-119	ARPC1B	Common bile duct
910	0	0.446178	0.465	0.023	0	HGD	Common bile duct
911	3.56486e-251	0.445644	0.491	0.087	9.13566e-247	MAPRE2	Common bile duct
912	0	0.445046	0.434	0.05	0	CYP4F3	Common bile duct
913	0	0.443367	0.438	0.033	0	ATP11A	Common bile duct
914	4.07734e-268	0.442809	0.502	0.082	1.0449e-263	AGR3	Common bile duct
915	2.34662e-56	0.44101	0.965	0.79	6.01369e-52	TPI1	Common bile duct
916	3.41656e-60	0.438879	0.118	0.021	8.75562e-56	HIST1H3A	Common bile duct
917	2.65672e-107	0.438066	0.627	0.233	6.80839e-103	FLOT1	Common bile duct
918	0	0.434416	0.46	0.063	0	ADAM28	Common bile duct
919	8.1276e-95	0.434158	0.968	0.887	2.08286e-90	PPDPF	Common bile duct
920	4.54128e-149	0.434111	0.565	0.166	1.16379e-144	MGLL	Common bile duct
921	5.48915e-226	0.433828	0.526	0.108	1.4067e-221	DNAJC10	Common bile duct
922	6.15351e-139	0.433545	0.549	0.168	1.57696e-134	TTC39C	Common bile duct
923	1.33954e-83	0.433003	0.402	0.131	3.43285e-79	ERN1	Common bile duct
924	4.66203e-115	0.432151	0.661	0.25	1.19474e-110	LASP1	Common bile duct
925	6.06432e-255	0.431819	0.413	0.062	1.5541e-250	NTN4	Common bile duct
926	0	0.431593	0.377	0.007	0	PIK3AP1	Common bile duct
927	0	0.431417	0.48	0.043	0	HHLA2	Common bile duct
928	6.08306e-112	0.431219	0.633	0.247	1.5589e-107	UBL3	Common bile duct
929	2.89795e-107	0.430914	0.683	0.286	7.42658e-103	RPN1	Common bile duct
930	8.71097e-175	0.430767	0.394	0.078	2.23236e-170	SCD	Common bile duct
931	4.31395e-193	0.43066	0.523	0.121	1.10554e-188	MBOAT7	Common bile duct
932	1.10978e-135	0.430644	0.437	0.112	2.84403e-131	EDN1	Common bile duct
933	3.35025e-80	0.430574	0.91	0.719	8.58569e-76	ATP1A1	Common bile duct
934	1.31027e-123	0.430234	0.111	0.009	3.35782e-119	NPTX2	Common bile duct
935	5.33105e-114	0.429615	0.471	0.142	1.36619e-109	BST2	Common bile duct
936	0	0.42915	0.427	0.054	0	PRKAA2	Common bile duct
937	2.61717e-153	0.428948	0.606	0.177	6.70703e-149	MYO1E	Common bile duct
938	0	0.428019	0.428	0.054	0	FA2H	Common bile duct
939	2.53914e-134	0.427526	0.47	0.132	6.50705e-130	PARD6B	Common bile duct
940	0	0.427043	0.446	0.041	0	PTPRN2	Common bile duct
941	5.01033e-183	0.426627	0.555	0.142	1.284e-178	SMAGP	Common bile duct
942	5.25788e-157	0.426341	0.413	0.092	1.34744e-152	APCDD1	Common bile duct
943	9.88931e-61	0.426007	0.86	0.663	2.53433e-56	DBI	Common bile duct
944	7.94721e-85	0.425836	0.663	0.306	2.03663e-80	BAX	Common bile duct
945	7.47302e-169	0.425288	0.524	0.133	1.91511e-164	MET	Common bile duct
946	3.51834e-53	0.425148	0.747	0.484	9.01644e-49	CANX	Common bile duct
947	2.04932e-210	0.425132	0.555	0.121	5.25178e-206	INF2	Common bile duct
948	2.36581e-95	0.424941	0.747	0.336	6.06287e-91	PNPLA2	Common bile duct
949	4.98701e-163	0.424794	0.526	0.139	1.27802e-158	STX3	Common bile duct
950	1.35439e-111	0.424549	0.969	0.922	3.47089e-107	MYL6	Common bile duct
951	7.45098e-173	0.423677	0.563	0.147	1.90946e-168	METTL7A	Common bile duct
952	0	0.422518	0.302	0.001	0	ONECUT1	Common bile duct
953	4.97257e-118	0.422412	0.391	0.101	1.27432e-113	IER5L	Common bile duct
954	0	0.422145	0.334	0.001	0	WNT7A	Common bile duct
955	0	0.421907	0.355	0.01	0	ERICH5	Common bile duct
956	2.45157e-61	0.421598	0.7	0.368	6.28264e-57	HSPH1	Common bile duct
957	4.17846e-61	0.421594	0.91	0.75	1.07081e-56	ANXA2	Common bile duct
958	0	0.421333	0.348	0.001	0	CASR	Common bile duct
959	4.93033e-87	0.421136	0.704	0.344	1.26349e-82	"SEP15"	Common bile duct
960	5.54602e-219	0.420342	0.597	0.134	1.42128e-214	FBLIM1	Common bile duct
961	1.41807e-90	0.419505	0.718	0.347	3.63408e-86	PTTG1IP	Common bile duct
962	0	0.419215	0.502	0.046	0	PDZK1	Common bile duct
963	0	0.41843	0.562	0.073	0	VSIG2	Common bile duct
964	9.63387e-99	0.41796	0.704	0.314	2.46887e-94	TMBIM1	Common bile duct
965	1.66017e-276	0.416862	0.385	0.05	4.25452e-272	ARRDC2	Common bile duct
966	0	0.415033	0.403	0.033	0	BHLHE41	Common bile duct
967	1.04715e-124	0.413849	0.559	0.18	2.68353e-120	CD81	Common bile duct
968	4.65995e-173	0.412986	0.474	0.113	1.19421e-168	SRD5A3	Common bile duct
969	8.97939e-23	0.412812	0.14	0.053	2.30115e-18	RNU12	Common bile duct
970	5.06769e-72	0.412785	0.91	0.612	1.2987e-67	MT2A	Common bile duct
971	3.52624e-52	0.412074	0.857	0.615	9.03669e-48	HSPE1	Common bile duct
972	1.31196e-151	0.411838	0.471	0.119	3.36215e-147	PFKFB3	Common bile duct
973	1.15078e-235	0.410422	0.449	0.077	2.94909e-231	GNS	Common bile duct
974	8.51843e-122	0.408426	0.577	0.198	2.18302e-117	DNAJC3	Common bile duct
975	0	0.407675	0.409	0.038	0	ELOVL7	Common bile duct
976	0	0.407554	0.327	0.001	0	BAAT	Common bile duct
977	1.12238e-69	0.407253	0.805	0.475	2.87633e-65	TPM4	Common bile duct
978	7.67605e-174	0.407231	0.627	0.172	1.96714e-169	HPGD	Common bile duct
979	0	0.406766	0.402	0.032	0	ATP10B	Common bile duct
980	1.22864e-74	0.406019	0.675	0.351	3.14865e-70	PDCD6	Common bile duct
981	1.68901e-33	0.405886	0.669	0.401	4.32843e-29	TLE4	Common bile duct
982	4.06199e-70	0.40314	0.808	0.501	1.04097e-65	DAZAP2	Common bile duct
983	0	0.40281	0.419	0.047	0	COLCA1	Common bile duct
984	4.70945e-30	0.401966	0.328	0.156	1.20689e-25	CHCHD7	Common bile duct
985	9.43539e-93	0.401187	0.718	0.333	2.41801e-88	CD46	Common bile duct
986	8.16423e-119	0.40114	0.332	0.077	2.09225e-114	TNFAIP2	Common bile duct
987	2.34199e-231	0.400229	0.339	0.046	6.00181e-227	DSEL	Common bile duct
988	0	0.399774	0.396	0.028	0	DNAJC22	Common bile duct
989	5.73135e-109	0.397879	0.52	0.174	1.46877e-104	TXNRD1	Common bile duct
990	2.14388e-132	0.397412	0.613	0.204	5.49413e-128	FGD5-AS1	Common bile duct
991	6.47061e-56	0.396453	0.766	0.447	1.65822e-51	DDIT4	Common bile duct
992	0	0.394955	0.405	0.036	0	CPQ	Common bile duct
993	6.60006e-60	0.394127	0.829	0.552	1.6914e-55	CALR	Common bile duct
994	3.70274e-306	0.393923	0.398	0.047	9.48901e-302	ACHE	Common bile duct
995	1.96778e-221	0.393264	0.462	0.081	5.04282e-217	NR0B2	Common bile duct
996	1.32393e-99	0.392621	0.465	0.153	3.39285e-95	CRIP2	Common bile duct
997	0	0.392062	0.36	0.012	0	RP11-522B15.3	Common bile duct
998	4.45521e-162	0.391872	0.65	0.191	1.14174e-157	SLC22A18	Common bile duct
999	4.22544e-53	0.391863	0.809	0.569	1.08285e-48	SEC61G	Common bile duct
1000	0	0.391261	0.406	0.037	0	PDGFC	Common bile duct
1001	6.78304e-282	0.391239	0.469	0.071	1.73829e-277	IFT172	Common bile duct
1002	0	0.390283	0.387	0.044	0	CDC42EP2	Common bile duct
1003	0	0.389754	0.3	0.003	0	GAS2	Common bile duct
1004	2.47609e-69	0.389663	0.541	0.232	6.34547e-65	GRB7	Common bile duct
1005	0	0.38853	0.143	0	0	CST4	Common bile duct
1006	2.38338e-107	0.388449	0.624	0.24	6.1079e-103	TMED9	Common bile duct
1007	4.7271e-155	0.388275	0.498	0.129	1.21141e-150	GCLM	Common bile duct
1008	8.46442e-188	0.388188	0.416	0.081	2.16918e-183	SYNJ2	Common bile duct
1009	6.48619e-72	0.38777	0.78	0.434	1.66222e-67	APP	Common bile duct
1010	3.01488e-196	0.387518	0.569	0.136	7.72622e-192	GALE	Common bile duct
1011	1.78016e-29	0.387476	0.807	0.589	4.56202e-25	HMGN2	Common bile duct
1012	1.10588e-47	0.386655	0.754	0.527	2.83405e-43	TMED2	Common bile duct
1013	0	0.386233	0.341	0.008	0	SLC16A4	Common bile duct
1014	5.40302e-38	0.385803	0.175	0.057	1.38463e-33	TNFSF9	Common bile duct
1015	0	0.385406	0.345	0.006	0	DCDC2	Common bile duct
1016	8.34089e-162	0.385351	0.476	0.115	2.13752e-157	NDRG2	Common bile duct
1017	8.81327e-44	0.385185	0.271	0.102	2.25858e-39	CDKN1C	Common bile duct
1018	3.89542e-135	0.384638	0.548	0.162	9.9828e-131	FAT1	Common bile duct
1019	3.29013e-81	0.384098	0.723	0.377	8.43161e-77	OCIAD2	Common bile duct
1020	4.39637e-98	0.383693	0.572	0.219	1.12666e-93	PRDX4	Common bile duct
1021	8.18439e-76	0.382076	0.878	0.699	2.09741e-71	UQCRQ	Common bile duct
1022	1.15459e-75	0.381671	0.175	0.035	2.95886e-71	HIST2H2BF	Common bile duct
1023	2.25112e-177	0.381619	0.605	0.158	5.76895e-173	TMC4	Common bile duct
1024	1.51111e-165	0.38152	0.527	0.136	3.87251e-161	ATP8B1	Common bile duct
1025	1.76628e-89	0.381243	0.672	0.294	4.52645e-85	ELF1	Common bile duct
1026	5.32892e-62	0.380583	0.855	0.7	1.36564e-57	SPINT2	Common bile duct
1027	5.34025e-64	0.380553	0.764	0.503	1.36855e-59	MGST3	Common bile duct
1028	0	0.380509	0.263	0.017	0	LRAT	Common bile duct
1029	8.0099e-127	0.380415	0.584	0.193	2.0527e-122	VASP	Common bile duct
1030	5.49333e-39	0.380169	0.171	0.053	1.40778e-34	RP11-182L21.6	Common bile duct
1031	4.89356e-279	0.37984	0.405	0.054	1.25407e-274	EPS8L1	Common bile duct
1032	1.08109e-83	0.379593	0.726	0.358	2.7705e-79	SEC62	Common bile duct
1033	1.16052e-305	0.379089	0.577	0.096	2.97406e-301	ITM2C	Common bile duct
1034	4.01797e-298	0.378634	0.529	0.081	1.02968e-293	SEMA3B	Common bile duct
1035	1.06079e-83	0.378602	0.103	0.012	2.71848e-79	RP11-318A15.2	Common bile duct
1036	1.75702e-231	0.378462	0.531	0.103	4.50272e-227	CD68	Common bile duct
1037	6.04984e-145	0.377944	0.587	0.175	1.55039e-140	MLLT4	Common bile duct
1038	8.97278e-258	0.377798	0.458	0.074	2.29945e-253	CANT1	Common bile duct
1039	2.13323e-10	0.376467	0.238	0.148	5.46684e-06	GCH1	Common bile duct
1040	0	0.37587	0.402	0.042	0	MSMB	Common bile duct
1041	5.94903e-244	0.375866	0.378	0.054	1.52456e-239	MIR4435-2HG	Common bile duct
1042	0	0.375524	0.338	0.001	0	CYP4F11	Common bile duct
1043	1.54283e-260	0.374901	0.459	0.072	3.95382e-256	TNIK	Common bile duct
1044	4.03241e-36	0.374449	0.862	0.686	1.03339e-31	HSPA1B	Common bile duct
1045	0	0.374184	0.357	0.033	0	MITF	Common bile duct
1046	2.92726e-117	0.373322	0.68	0.258	7.50168e-113	CALM3	Common bile duct
1047	0	0.373275	0.348	0.025	0	NOSTRIN	Common bile duct
1048	5.87671e-175	0.37306	0.426	0.088	1.50603e-170	CTSL	Common bile duct
1049	9.90847e-106	0.372516	0.548	0.197	2.53924e-101	SUCLG2	Common bile duct
1050	8.8114e-46	0.372491	0.385	0.165	2.2581e-41	MED29	Common bile duct
1051	2.54589e-237	0.372272	0.47	0.083	6.52435e-233	KIF13B	Common bile duct
1052	0	0.371635	0.33	0.008	0	RP11-297L17.2	Common bile duct
1053	1.11592e-75	0.37129	0.217	0.051	2.85976e-71	SLC39A10	Common bile duct
1054	0	0.371281	0.376	0.033	0	TIMP2	Common bile duct
1055	0	0.369808	0.332	0.029	0	DLGAP1	Common bile duct
1056	1.09594e-44	0.369802	0.7	0.393	2.80858e-40	MAT2A	Common bile duct
1057	1.26385e-195	0.369302	0.499	0.109	3.23886e-191	CERS2	Common bile duct
1058	4.60238e-235	0.369165	0.526	0.1	1.17945e-230	CRACR2B	Common bile duct
1059	0	0.36894	0.335	0.009	0	RP11-714M23.2	Common bile duct
1060	3.25124e-51	0.368887	0.818	0.506	8.33197e-47	JUND	Common bile duct
1061	5.39674e-164	0.36788	0.207	0.024	1.38302e-159	LINC00472	Common bile duct
1062	5.01033e-135	0.367321	0.533	0.155	1.284e-130	SNHG18	Common bile duct
1063	3.86903e-126	0.367194	0.602	0.203	9.91516e-122	MMP24-AS1	Common bile duct
1064	0	0.366428	0.338	0.032	0	ECM1	Common bile duct
1065	3.52499e-29	0.366059	0.783	0.551	9.03349e-25	WSB1	Common bile duct
1066	0	0.365345	0.334	0.006	0	PDGFD	Common bile duct
1067	9.54799e-60	0.365292	0.604	0.287	2.44686e-55	NEDD4L	Common bile duct
1068	5.08853e-68	0.365118	0.669	0.348	1.30404e-63	C20orf24	Common bile duct
1069	4.12244e-55	0.365058	0.529	0.24	1.05646e-50	IDI1	Common bile duct
1070	2.52536e-81	0.364874	0.669	0.316	6.47175e-77	TPD52	Common bile duct
1071	0	0.364058	0.33	0.019	0	GPRIN3	Common bile duct
1072	0	0.364021	0.389	0.035	0	TBC1D1	Common bile duct
1073	1.30064e-94	0.363366	0.62	0.253	3.33315e-90	GTF2H5	Common bile duct
1074	5.35121e-213	0.36295	0.876	0.246	1.37135e-208	PIGR	Common bile duct
1075	2.24815e-47	0.362318	0.782	0.56	5.76134e-43	SEC61B	Common bile duct
1076	4.84442e-140	0.36187	0.307	0.059	1.24148e-135	ENC1	Common bile duct
1077	1.06959e-96	0.361781	0.559	0.205	2.74103e-92	CARHSP1	Common bile duct
1078	4.36404e-50	0.361428	0.828	0.678	1.11837e-45	DSTN	Common bile duct
1079	5.9297e-150	0.361035	0.519	0.141	1.5196e-145	HEXB	Common bile duct
1080	2.55944e-85	0.360955	0.648	0.283	6.55907e-81	PPP1R2	Common bile duct
1081	9.00466e-106	0.360609	0.588	0.217	2.30762e-101	COPZ1	Common bile duct
1082	1.82715e-41	0.360468	0.355	0.152	4.68243e-37	TSPYL2	Common bile duct
1083	1.49068e-125	0.360422	0.791	0.31	3.82017e-121	EPCAM	Common bile duct
1084	7.66425e-53	0.359696	0.862	0.678	1.96412e-48	SOD1	Common bile duct
1085	1.04787e-119	0.359513	0.537	0.172	2.68538e-115	GNAQ	Common bile duct
1086	1.81028e-120	0.358963	0.579	0.196	4.63921e-116	MKKS	Common bile duct
1087	7.45377e-121	0.358865	0.573	0.188	1.91018e-116	TMEM106C	Common bile duct
1088	9.6034e-36	0.358092	0.134	0.038	2.46106e-31	HIST1H2AE	Common bile duct
1089	0	0.35714	0.396	0.045	0	SORBS2	Common bile duct
1090	0	0.35707	0.406	0.041	0	SOAT1	Common bile duct
1091	0	0.35705	0.303	0.001	0	KLHL41	Common bile duct
1092	7.89693e-09	0.356625	0.611	0.449	0.000202375	PLK2	Common bile duct
1093	4.78031e-75	0.356578	0.608	0.271	1.22505e-70	SSR3	Common bile duct
1094	8.22892e-156	0.355943	0.559	0.149	2.10883e-151	HLA-F	Common bile duct
1095	1.14129e-167	0.355588	0.473	0.108	2.92478e-163	BCAR1	Common bile duct
1096	2.30309e-133	0.353843	0.54	0.16	5.90212e-129	LLGL2	Common bile duct
1097	5.11706e-79	0.353755	0.65	0.296	1.31135e-74	MAP2K3	Common bile duct
1098	3.5027e-64	0.353512	0.839	0.564	8.97637e-60	ROMO1	Common bile duct
1099	1.52047e-185	0.353383	0.441	0.09	3.89652e-181	B4GALT4	Common bile duct
1100	4.76616e-197	0.353073	0.586	0.139	1.22142e-192	ABCC3	Common bile duct
1101	5.61539e-200	0.353022	0.441	0.086	1.43906e-195	KCNK1	Common bile duct
1102	1.32971e-142	0.351988	0.508	0.14	3.40766e-138	PAK1	Common bile duct
1103	3.39923e-44	0.351722	0.595	0.323	8.71121e-40	HMGCS1	Common bile duct
1104	2.13134e-277	0.351705	0.395	0.052	5.46199e-273	GALNT12	Common bile duct
1105	6.21741e-80	0.35126	0.62	0.262	1.59334e-75	AKAP13	Common bile duct
1106	4.25129e-189	0.350753	0.51	0.115	1.08948e-184	SGSM3	Common bile duct
1107	5.42078e-47	0.350733	0.885	0.694	1.38918e-42	EZR	Common bile duct
1108	9.498e-85	0.350628	0.591	0.249	2.43405e-80	DDOST	Common bile duct
1109	9.97277e-72	0.350409	0.648	0.286	2.55572e-67	ODC1	Common bile duct
1110	8.87173e-11	0.349772	0.441	0.288	2.27356e-06	POLR2A	Common bile duct
1111	3.29259e-180	0.349321	0.377	0.069	8.43791e-176	P4HA1	Common bile duct
1112	4.65003e-92	0.348833	0.228	0.048	1.19166e-87	TEX2	Common bile duct
1113	7.65594e-63	0.348055	0.697	0.36	1.96199e-58	GPI	Common bile duct
1114	1.05132e-63	0.347756	0.72	0.396	2.69422e-59	GTF2I	Common bile duct
1115	2.86714e-33	0.347625	0.232	0.092	7.34763e-29	ADAMTS1	Common bile duct
1116	1.81981e-78	0.346892	0.612	0.269	4.66363e-74	CD47	Common bile duct
1117	2.29579e-59	0.346699	0.89	0.77	5.88341e-55	SRP14	Common bile duct
1118	1.01589e-77	0.346666	0.645	0.288	2.60341e-73	FOXP1	Common bile duct
1119	2.74327e-157	0.346349	0.505	0.128	7.03019e-153	ARHGAP12	Common bile duct
1120	0	0.345764	0.341	0.002	0	TMEM163	Common bile duct
1121	5.54081e-214	0.345458	0.369	0.058	1.41994e-209	TGFA	Common bile duct
1122	0	0.345346	0.37	0.027	0	IFI44	Common bile duct
1123	4.1456e-174	0.344703	0.559	0.142	1.06239e-169	DAP	Common bile duct
1124	9.58497e-31	0.343811	0.291	0.128	2.45634e-26	LBH	Common bile duct
1125	9.70293e-67	0.343805	0.673	0.346	2.48657e-62	OCIAD1	Common bile duct
1126	3.4607e-166	0.343506	0.41	0.086	8.86874e-162	ADCK3	Common bile duct
1127	3.69453e-235	0.342555	0.406	0.064	9.46796e-231	STK39	Common bile duct
1128	6.48243e-68	0.342286	0.762	0.412	1.66125e-63	AKAP9	Common bile duct
1129	7.62796e-95	0.34226	0.626	0.247	1.95482e-90	ERBB3	Common bile duct
1130	3.40141e-78	0.342131	0.964	0.929	8.7168e-74	SERF2	Common bile duct
1131	0	0.341446	0.334	0.015	0	KCNJ16	Common bile duct
1132	1.19466e-46	0.341159	0.78	0.532	3.06156e-42	TMEM258	Common bile duct
1133	5.55096e-133	0.341154	0.505	0.145	1.42255e-128	C1GALT1	Common bile duct
1134	1.56945e-40	0.340721	0.485	0.244	4.02202e-36	RASD1	Common bile duct
1135	5.59155e-64	0.340527	0.736	0.402	1.43295e-59	BSG	Common bile duct
1136	2.36919e-305	0.340409	0.33	0.032	6.07151e-301	GRB10	Common bile duct
1137	5.92482e-169	0.340019	0.458	0.102	1.51835e-164	STXBP3	Common bile duct
1138	0	0.339779	0.376	0.028	0	TOR4A	Common bile duct
1139	1.30017e-65	0.339726	0.345	0.116	3.33195e-61	EPB41L5	Common bile duct
1140	6.61426e-82	0.339695	0.114	0.015	1.69504e-77	RP11-395A13.2	Common bile duct
1141	2.39443e-149	0.339514	0.509	0.135	6.13621e-145	CCDC50	Common bile duct
1142	1.4369e-218	0.339174	0.406	0.068	3.68236e-214	FUCA2	Common bile duct
1143	0	0.33899	0.274	0.02	0	AQP1	Common bile duct
1144	1.41955e-50	0.338825	0.754	0.497	3.63789e-46	ZNF706	Common bile duct
1145	2.42798e-264	0.337861	0.394	0.053	6.22218e-260	MMP15	Common bile duct
1146	1.74535e-73	0.337443	0.159	0.03	4.47281e-69	RP11-796E2.4	Common bile duct
1147	1.83891e-38	0.336861	0.684	0.396	4.71258e-34	PPP1R10	Common bile duct
1148	2.50762e-183	0.336223	0.451	0.093	6.42627e-179	CDC42BPA	Common bile duct
1149	8.08352e-80	0.336087	0.676	0.315	2.07156e-75	NBL1	Common bile duct
1150	0	0.335434	0.382	0.031	0	SLC6A20	Common bile duct
1151	8.20232e-192	0.335427	0.401	0.074	2.10201e-187	CXXC5	Common bile duct
1152	0	0.335147	0.281	0.005	0	HYAL1	Common bile duct
1153	4.68041e-102	0.334962	0.638	0.243	1.19945e-97	ETNK1	Common bile duct
1154	1.15011e-162	0.334744	0.413	0.089	2.94739e-158	TLE1	Common bile duct
1155	3.84676e-114	0.334734	0.433	0.119	9.8581e-110	RP11-670E13.6	Common bile duct
1156	1.74713e-41	0.334528	0.787	0.507	4.47736e-37	CD44	Common bile duct
1157	1.76729e-106	0.334113	0.245	0.049	4.52904e-102	HIST1H2BC	Common bile duct
1158	0	0.333891	0.282	0.017	0	ARHGEF40	Common bile duct
1159	1.09503e-180	0.333623	0.405	0.078	2.80622e-176	SLC6A8	Common bile duct
1160	4.46041e-74	0.332822	0.654	0.297	1.14307e-69	PSMB8	Common bile duct
1161	3.91291e-179	0.332737	0.401	0.077	1.00276e-174	PARP8	Common bile duct
1162	2.38823e-255	0.332718	0.426	0.064	6.12031e-251	NCK2	Common bile duct
1163	1.9576e-117	0.33264	0.508	0.155	5.01675e-113	GPR108	Common bile duct
1164	4.02558e-90	0.33236	0.59	0.232	1.03164e-85	"SEPT9"	Common bile duct
1165	4.71752e-64	0.332035	0.751	0.409	1.20896e-59	FHL2	Common bile duct
1166	8.48436e-161	0.331944	0.484	0.116	2.17429e-156	ANO6	Common bile duct
1167	2.1515e-83	0.33193	0.62	0.26	5.51365e-79	IL6ST	Common bile duct
1168	2.89206e-199	0.331875	0.437	0.083	7.41149e-195	PHYH	Common bile duct
1169	9.31689e-81	0.331446	0.587	0.245	2.38764e-76	HSD17B12	Common bile duct
1170	3.17105e-65	0.330777	0.789	0.436	8.12644e-61	CIB1	Common bile duct
1171	2.05784e-49	0.330117	0.598	0.299	5.27364e-45	DYNC1H1	Common bile duct
1172	2.21937e-117	0.330076	0.417	0.115	5.68758e-113	POLB	Common bile duct
1173	6.84546e-113	0.329971	0.534	0.169	1.75429e-108	GABARAPL1	Common bile duct
1174	9.8991e-81	0.329897	0.602	0.26	2.53684e-76	SFT2D1	Common bile duct
1175	3.76276e-63	0.329683	0.672	0.353	9.64282e-59	LAMTOR5	Common bile duct
1176	0	0.32957	0.309	0	0	ACMSD	Common bile duct
1177	1.1214e-305	0.329274	0.305	0.027	2.87381e-301	RIC8B	Common bile duct
1178	4.30134e-304	0.328841	0.252	0.018	1.1023e-299	PTPRM	Common bile duct
1179	5.07333e-53	0.328475	0.757	0.483	1.30014e-48	ARF1	Common bile duct
1180	5.77444e-170	0.327901	0.445	0.097	1.47982e-165	TRIQK	Common bile duct
1181	2.72746e-110	0.327477	0.459	0.136	6.98965e-106	PRSS22	Common bile duct
1182	3.06743e-118	0.327045	0.53	0.166	7.86091e-114	AP1M2	Common bile duct
1183	5.49857e-107	0.326894	0.57	0.201	1.40912e-102	SUMF2	Common bile duct
1184	2.1862e-271	0.326218	0.369	0.045	5.60258e-267	EEPD1	Common bile duct
1185	5.05675e-57	0.326085	0.762	0.468	1.29589e-52	MINOS1	Common bile duct
1186	7.88909e-112	0.325547	0.494	0.152	2.02174e-107	AK4	Common bile duct
1187	7.44126e-264	0.325432	0.344	0.041	1.90697e-259	ZNF189	Common bile duct
1188	6.9938e-85	0.32521	0.624	0.266	1.7923e-80	FDX1	Common bile duct
1189	7.6333e-69	0.324822	0.656	0.306	1.95619e-64	DDR1	Common bile duct
1190	0	0.324677	0.332	0.022	0	PLCB1	Common bile duct
1191	1.99278e-55	0.324225	0.736	0.437	5.10689e-51	C4orf3	Common bile duct
1192	0	0.324122	0.257	0.002	0	EEF1A2	Common bile duct
1193	1.16408e-31	0.323849	0.723	0.438	2.98318e-27	HES1	Common bile duct
1194	3.01739e-148	0.323835	0.389	0.085	7.73266e-144	YPEL2	Common bile duct
1195	0	0.323799	0.281	0.002	0	VNN2	Common bile duct
1196	3.15283e-103	0.323766	0.445	0.137	8.07977e-99	GMCL1	Common bile duct
1197	0	0.323744	0.306	0.007	0	FAM177B	Common bile duct
1198	5.88933e-60	0.322903	0.711	0.387	1.50926e-55	SDC1	Common bile duct
1199	0	0.321581	0.335	0.016	0	NR1H4	Common bile duct
1200	2.41255e-44	0.321497	0.809	0.576	6.18263e-40	PTGES3	Common bile duct
1201	6.90388e-38	0.321341	0.609	0.343	1.76926e-33	NUFIP2	Common bile duct
1202	2.58669e-72	0.321254	0.62	0.277	6.62891e-68	ACSL3	Common bile duct
1203	7.02524e-186	0.321034	0.424	0.082	1.80036e-181	TJP3	Common bile duct
1204	3.23941e-196	0.320831	0.345	0.055	8.30163e-192	SESTD1	Common bile duct
1205	4.16079e-126	0.320807	0.449	0.122	1.06628e-121	GULP1	Common bile duct
1206	2.90024e-108	0.320176	0.537	0.178	7.43245e-104	CTSC	Common bile duct
1207	4.41787e-192	0.319989	0.245	0.029	1.13217e-187	KCNC4	Common bile duct
1208	3.60592e-46	0.319857	0.822	0.633	9.2409e-42	PCBP1	Common bile duct
1209	0	0.319775	0.363	0.038	0	PECR	Common bile duct
1210	4.53774e-60	0.319109	0.707	0.375	1.16289e-55	HEBP2	Common bile duct
1211	1.27317e-131	0.318781	0.235	0.038	3.26275e-127	LTBP1	Common bile duct
1212	8.03418e-115	0.31824	0.291	0.062	2.05892e-110	ZNF608	Common bile duct
1213	2.31044e-47	0.317772	0.716	0.448	5.92096e-43	KDELR1	Common bile duct
1214	3.7652e-65	0.317012	0.654	0.318	9.64908e-61	COX16	Common bile duct
1215	0	0.31678	0.313	0.024	0	GAS2L3	Common bile duct
1216	1.41021e-100	0.316729	0.623	0.239	3.61394e-96	SAR1B	Common bile duct
1217	1.3959e-253	0.316135	0.362	0.047	3.57728e-249	C9orf152	Common bile duct
1218	3.42829e-166	0.315935	0.385	0.076	8.78569e-162	NOXA1	Common bile duct
1219	3.89748e-71	0.31542	0.745	0.407	9.98807e-67	RHOC	Common bile duct
1220	7.87612e-97	0.315147	0.499	0.171	2.01841e-92	SEC61A1	Common bile duct
1221	5.98121e-48	0.314477	0.79	0.503	1.5328e-43	C11orf31	Common bile duct
1222	1.02069e-82	0.314406	0.469	0.167	2.61572e-78	RHOD	Common bile duct
1223	2.05667e-81	0.31438	0.574	0.234	5.27064e-77	MBNL2	Common bile duct
1224	4.78038e-119	0.313821	0.242	0.043	1.22507e-114	RND1	Common bile duct
1225	4.10382e-142	0.313482	0.449	0.112	1.05169e-137	PACSIN2	Common bile duct
1226	9.69026e-77	0.313455	0.563	0.239	2.48332e-72	CHMP2B	Common bile duct
1227	4.73087e-31	0.313325	0.485	0.263	1.21238e-26	MYLIP	Common bile duct
1228	4.80282e-40	0.313314	0.826	0.614	1.23082e-35	HMGN1	Common bile duct
1229	0	0.313234	0.267	0.006	0	BICC1	Common bile duct
1230	6.81908e-126	0.313126	0.503	0.146	1.74752e-121	RNF103	Common bile duct
1231	5.69768e-127	0.312955	0.441	0.116	1.46014e-122	CRIM1	Common bile duct
1232	7.67328e-135	0.31291	0.449	0.117	1.96643e-130	CORO2A	Common bile duct
1233	0	0.31258	0.452	0.054	0	TMEM125	Common bile duct
1234	2.53004e-68	0.312364	0.609	0.282	6.48372e-64	UBE2E3	Common bile duct
1235	1.06537e-112	0.311547	0.49	0.149	2.73023e-108	TRAK1	Common bile duct
1236	0	0.310596	0.317	0.012	0	TMPRSS3	Common bile duct
1237	1.1044e-62	0.310421	0.643	0.321	2.83025e-58	TMBIM4	Common bile duct
1238	0	0.310393	0.285	0.004	0	C11orf53	Common bile duct
1239	5.12014e-31	0.310247	0.157	0.053	1.31214e-26	CCSER1	Common bile duct
1240	0	0.310049	0.289	0.016	0	DNALI1	Common bile duct
1241	7.09555e-39	0.309801	0.106	0.024	1.81838e-34	RP13-516M14.4	Common bile duct
1242	1.37632e-148	0.309788	0.154	0.015	3.5271e-144	RP11-156K13.1	Common bile duct
1243	1.99371e-57	0.309714	0.634	0.317	5.10928e-53	EML4	Common bile duct
1244	5.08681e-56	0.30917	0.997	0.98	1.3036e-51	MT-ND4L	Common bile duct
1245	1.9467e-286	0.30915	0.37	0.044	4.9888e-282	NT5E	Common bile duct
1246	2.49939e-86	0.30911	0.609	0.242	6.40518e-82	CAPNS1	Common bile duct
1247	0	0.308697	0.242	0	0	RELN	Common bile duct
1248	4.6469e-117	0.308371	0.435	0.122	1.19086e-112	ERO1A	Common bile duct
1249	8.70129e-267	0.308034	0.405	0.055	2.22988e-262	UPK1B	Common bile duct
1250	1.40333e-87	0.30802	0.166	0.028	3.59632e-83	RP3-395M20.12	Common bile duct
1251	8.64347e-123	0.307773	0.449	0.125	2.21506e-118	TRIOBP	Common bile duct
1252	2.56784e-34	0.307739	0.416	0.202	6.58061e-30	NMRK1	Common bile duct
1253	1.69046e-133	0.307628	0.476	0.129	4.33214e-129	CASC4	Common bile duct
1254	1.44526e-60	0.307598	0.62	0.302	3.70376e-56	JAK1	Common bile duct
1255	5.65068e-175	0.307577	0.331	0.056	1.4481e-170	C6orf141	Common bile duct
1256	1.46836e-223	0.307565	0.337	0.046	3.76295e-219	TLE2	Common bile duct
1257	5.29629e-144	0.30722	0.469	0.12	1.35728e-139	LPCAT4	Common bile duct
1258	5.33944e-47	0.306888	0.865	0.567	1.36834e-42	PHLDA2	Common bile duct
1259	9.97419e-151	0.306746	0.399	0.088	2.55609e-146	GALNT7	Common bile duct
1260	0	0.306213	0.323	0.016	0	ARSE	Common bile duct
1261	7.19996e-137	0.306203	0.402	0.095	1.84513e-132	SLC30A1	Common bile duct
1262	1.46636e-100	0.306059	0.612	0.224	3.75783e-96	MVP	Common bile duct
1263	0	0.30596	0.327	0.032	0	TTC39A	Common bile duct
1264	7.91608e-131	0.30563	0.435	0.112	2.02865e-126	FNDC3B	Common bile duct
1265	5.1089e-217	0.305386	0.524	0.103	1.30926e-212	CALML4	Common bile duct
1266	6.6446e-248	0.305227	0.42	0.063	1.70281e-243	CYP4V2	Common bile duct
1267	8.10629e-55	0.304976	0.994	0.971	2.0774e-50	MT-ND5	Common bile duct
1268	5.8438e-124	0.304772	0.345	0.078	1.49759e-119	LRG1	Common bile duct
1269	4.47721e-141	0.30426	0.477	0.124	1.14737e-136	AP2B1	Common bile duct
1270	1.73209e-88	0.303703	0.542	0.2	4.43883e-84	MTUS1	Common bile duct
1271	2.01516e-83	0.303531	0.36	0.111	5.16425e-79	CITED4	Common bile duct
1272	3.60111e-81	0.303097	0.659	0.28	9.22857e-77	TAPBP	Common bile duct
1273	9.1454e-72	0.303035	0.478	0.183	2.34369e-67	LTBP3	Common bile duct
1274	3.18023e-124	0.302568	0.456	0.124	8.14998e-120	TMEM245	Common bile duct
1275	0	0.302298	0.287	0.022	0	CLCF1	Common bile duct
1276	8.33309e-65	0.30225	0.737	0.376	2.13552e-60	SCAND1	Common bile duct
1277	1.5543e-147	0.301958	0.424	0.099	3.98322e-143	SCCPDH	Common bile duct
1278	1.10454e-57	0.301301	0.679	0.367	2.8306e-53	CAPZA2	Common bile duct
1279	4.5539e-89	0.30124	0.537	0.194	1.16703e-84	FAM102A	Common bile duct
1280	4.87594e-52	0.301081	0.691	0.392	1.24956e-47	SPCS2	Common bile duct
1281	1.70049e-66	0.301072	0.679	0.326	4.35784e-62	TMEM141	Common bile duct
1282	0	0.30056	0.287	0.013	0	DACH1	Common bile duct
1283	1.58774e-46	0.300433	0.773	0.498	4.0689e-42	RAB11A	Common bile duct
1284	3.52599e-145	0.300298	0.387	0.085	9.03605e-141	SHB	Common bile duct
1285	5.214e-81	0.300249	0.569	0.231	1.33619e-76	ATP2B1	Common bile duct
1286	0	0.299935	0.22	0	0	UGT2B10	Common bile duct
1287	1.01179e-143	0.299771	0.249	0.039	2.59293e-139	ZNF552	Common bile duct
1288	1.60709e-40	0.299606	0.787	0.523	4.1185e-36	CHMP4B	Common bile duct
1289	4.98227e-125	0.299494	0.59	0.189	1.27681e-120	CNDP2	Common bile duct
1290	2.77632e-105	0.299337	0.476	0.15	7.11487e-101	ATP13A3	Common bile duct
1291	4.97362e-80	0.298763	0.711	0.333	1.27459e-75	COX17	Common bile duct
1292	4.45802e-64	0.298572	0.668	0.338	1.14246e-59	NDFIP1	Common bile duct
1293	9.58889e-42	0.298085	0.814	0.669	2.45735e-37	USMG5	Common bile duct
1294	2.05626e-111	0.297881	0.494	0.15	5.26958e-107	STIM2	Common bile duct
1295	2.79657e-130	0.297778	0.426	0.107	7.16678e-126	DPYD	Common bile duct
1296	0	0.29736	0.26	0.015	0	ABI3BP	Common bile duct
1297	7.17048e-159	0.297218	0.41	0.088	1.83758e-154	ARSA	Common bile duct
1298	1.23856e-105	0.297211	0.505	0.162	3.17406e-101	MRPL23	Common bile duct
1299	3.17833e-148	0.296305	0.588	0.165	8.1451e-144	TNFRSF14	Common bile duct
1300	7.25884e-76	0.29624	0.545	0.22	1.86022e-71	CFLAR	Common bile duct
1301	2.47451e-214	0.296011	0.275	0.032	6.34142e-210	APOL1	Common bile duct
1302	2.63215e-180	0.295972	0.435	0.089	6.74541e-176	LGALS9	Common bile duct
1303	3.84258e-55	0.29597	0.2	0.055	9.84737e-51	RP11-758H9.2	Common bile duct
1304	9.82494e-298	0.295548	0.316	0.03	2.51784e-293	RGS3	Common bile duct
1305	1.17767e-49	0.29508	0.181	0.051	3.018e-45	SNAI1	Common bile duct
1306	0	0.29469	0.345	0.023	0	IYD	Common bile duct
1307	1.1363e-37	0.294634	0.875	0.665	2.912e-33	EIF4G2	Common bile duct
1308	4.71742e-107	0.294433	0.434	0.126	1.20893e-102	RAB3IP	Common bile duct
1309	8.99666e-260	0.294192	0.332	0.039	2.30558e-255	IFNAR2	Common bile duct
1310	1.68366e-81	0.293596	0.522	0.199	4.31471e-77	CISD2	Common bile duct
1311	7.47308e-65	0.293456	0.517	0.218	1.91513e-60	SPTAN1	Common bile duct
1312	0	0.293445	0.241	0.002	0	CPB2	Common bile duct
1313	3.51979e-140	0.293264	0.492	0.131	9.02017e-136	LEPROTL1	Common bile duct
1314	1.48415e-135	0.292831	0.476	0.127	3.80342e-131	PLPP5	Common bile duct
1315	1.60488e-57	0.292745	0.711	0.377	4.11283e-53	PET100	Common bile duct
1316	4.3501e-102	0.292679	0.371	0.101	1.1148e-97	RBP1	Common bile duct
1317	1.57623e-69	0.29251	0.611	0.273	4.03941e-65	SMIM14	Common bile duct
1318	2.94115e-51	0.292385	0.656	0.339	7.53728e-47	NAPA	Common bile duct
1319	2.04559e-144	0.291968	0.495	0.13	5.24224e-140	FNDC3A	Common bile duct
1320	2.1561e-142	0.291804	0.381	0.084	5.52543e-138	PREPL	Common bile duct
1321	9.94917e-14	0.29164	0.159	0.08	2.54967e-09	RGS16	Common bile duct
1322	5.37979e-44	0.291526	0.854	0.661	1.37868e-39	RTN4	Common bile duct
1323	4.35521e-66	0.291075	0.623	0.292	1.11611e-61	PGRMC1	Common bile duct
1324	1.39117e-110	0.290977	0.49	0.15	3.56515e-106	SLC39A7	Common bile duct
1325	1.16533e-35	0.29091	0.917	0.639	2.98639e-31	CLDN4	Common bile duct
1326	2.44606e-167	0.29059	0.442	0.094	6.26851e-163	CGN	Common bile duct
1327	4.18259e-138	0.290237	0.367	0.08	1.07187e-133	MTHFR	Common bile duct
1328	2.75764e-215	0.289129	0.324	0.045	7.067e-211	ARFGEF3	Common bile duct
1329	2.32465e-113	0.289006	0.374	0.096	5.95739e-109	IGF2BP2	Common bile duct
1330	1.06601e-261	0.288446	0.352	0.042	2.73188e-257	HID1	Common bile duct
1331	0	0.28829	0.281	0.014	0	STX1A	Common bile duct
1332	3.91255e-177	0.287691	0.391	0.073	1.00267e-172	SLC39A14	Common bile duct
1333	4.27359e-64	0.287579	0.459	0.175	1.09519e-59	F3	Common bile duct
1334	8.59955e-247	0.287493	0.324	0.039	2.20381e-242	SMOX	Common bile duct
1335	1.27614e-246	0.287467	0.38	0.052	3.27035e-242	GPR160	Common bile duct
1336	9.64875e-160	0.287437	0.398	0.081	2.47268e-155	SEMA6A	Common bile duct
1337	4.3984e-229	0.28737	0.293	0.034	1.12718e-224	PRSS12	Common bile duct
1338	3.45531e-37	0.287174	0.937	0.836	8.85493e-33	ALDOA	Common bile duct
1339	1.82153e-128	0.286862	0.605	0.189	4.66802e-124	GLRX	Common bile duct
1340	0	0.286758	0.234	0	0	UGT2B11	Common bile duct
1341	0	0.286596	0.259	0.016	0	PPP1R9A	Common bile duct
1342	4.32372e-145	0.286414	0.327	0.063	1.10804e-140	CADPS2	Common bile duct
1343	0	0.286127	0.271	0.002	0	CTNND2	Common bile duct
1344	2.33806e-68	0.285795	0.645	0.306	5.99174e-64	RER1	Common bile duct
1345	7.42808e-123	0.285559	0.384	0.095	1.90359e-118	MAGED1	Common bile duct
1346	2.25039e-172	0.285538	0.263	0.037	5.76708e-168	RARB	Common bile duct
1347	1.9552e-86	0.285382	0.211	0.044	5.01058e-82	RP11-108M9.6	Common bile duct
1348	1.6077e-102	0.285075	0.529	0.179	4.12006e-98	ERP44	Common bile duct
1349	1.62684e-133	0.284566	0.21	0.03	4.1691e-129	LRRN1	Common bile duct
1350	2.47391e-134	0.284418	0.483	0.13	6.33989e-130	KCTD3	Common bile duct
1351	3.3375e-114	0.284359	0.466	0.135	8.55302e-110	ABHD12	Common bile duct
1352	2.86747e-270	0.284359	0.324	0.035	7.34846e-266	FAM213B	Common bile duct
1353	1.2048e-39	0.284298	0.764	0.528	3.08754e-35	MORF4L1	Common bile duct
1354	3.00458e-138	0.284162	0.399	0.093	7.69984e-134	TGFBR2	Common bile duct
1355	1.02416e-262	0.284155	0.905	0.397	2.62461e-258	SLPI	Common bile duct
1356	4.37137e-39	0.283828	0.291	0.116	1.12025e-34	RGS2	Common bile duct
1357	5.83294e-82	0.28382	0.627	0.26	1.49481e-77	DDRGK1	Common bile duct
1358	1.13344e-170	0.283341	0.373	0.07	2.90467e-166	HSPG2	Common bile duct
1359	1.41189e-09	0.28328	0.197	0.119	3.61824e-05	SLC7A5	Common bile duct
1360	1.27638e-89	0.28312	0.523	0.186	3.27099e-85	ITGAV	Common bile duct
1361	5.37912e-45	0.282622	0.168	0.047	1.37851e-40	RP5-821D11.7	Common bile duct
1362	1.20423e-180	0.282529	0.398	0.076	3.08609e-176	HRSP12	Common bile duct
1363	3.42742e-28	0.282507	0.848	0.651	8.78344e-24	GADD45B	Common bile duct
1364	3.17092e-194	0.282361	0.324	0.048	8.12612e-190	WWC1	Common bile duct
1365	5.08781e-51	0.282288	0.476	0.206	1.30385e-46	GCLC	Common bile duct
1366	2.002e-73	0.282266	0.54	0.212	5.13053e-69	RNF213	Common bile duct
1367	0	0.281886	0.253	0.018	0	RP11-834C11.4	Common bile duct
1368	1.26649e-213	0.281668	0.292	0.036	3.24562e-209	SPDEF	Common bile duct
1369	3.01179e-87	0.28164	0.376	0.113	7.71832e-83	SC5D	Common bile duct
1370	4.54182e-83	0.281142	0.364	0.109	1.16393e-78	TXNDC11	Common bile duct
1371	1.41805e-111	0.281088	0.455	0.134	3.63404e-107	MCFD2	Common bile duct
1372	3.01873e-110	0.279736	0.558	0.183	7.73611e-106	VPS13A	Common bile duct
1373	0	0.279677	0.275	0.019	0	GRAMD1B	Common bile duct
1374	9.92723e-131	0.279627	0.287	0.054	2.54405e-126	TDRP	Common bile duct
1375	3.8555e-299	0.279627	0.291	0.025	9.8805e-295	PLEKHA6	Common bile duct
1376	1.77802e-141	0.279477	0.409	0.095	4.55654e-137	ATP6V0A1	Common bile duct
1377	4.91985e-124	0.278902	0.403	0.102	1.26081e-119	TMCO3	Common bile duct
1378	1.90331e-229	0.27886	0.339	0.046	4.87761e-225	C1orf198	Common bile duct
1379	1.828e-70	0.278685	0.505	0.208	4.68462e-66	SPCS3	Common bile duct
1380	0	0.278448	0.225	0.004	0	CACNA1H	Common bile duct
1381	2.11374e-44	0.278424	0.175	0.051	5.41689e-40	PRR3	Common bile duct
1382	1.48143e-63	0.278406	0.727	0.368	3.79647e-59	ETFB	Common bile duct
1383	3.96997e-45	0.278359	0.68	0.392	1.01738e-40	PRDX3	Common bile duct
1384	2.70402e-63	0.278291	0.435	0.166	6.92959e-59	NEU1	Common bile duct
1385	3.32969e-177	0.277919	0.395	0.075	8.533e-173	ZMYM6NB	Common bile duct
1386	0	0.277675	0.267	0.013	0	MMEL1	Common bile duct
1387	8.9541e-73	0.277632	0.739	0.365	2.29467e-68	NDUFA3	Common bile duct
1388	4.42196e-104	0.27728	0.451	0.137	1.13322e-99	ORMDL2	Common bile duct
1389	5.5079e-238	0.27722	0.332	0.042	1.41151e-233	PHC2	Common bile duct
1390	0	0.277173	0.257	0.006	0	RAI2	Common bile duct
1391	2.07404e-109	0.276974	0.495	0.155	5.31514e-105	ABCD3	Common bile duct
1392	0	0.276746	0.376	0.029	0	ALOX5	Common bile duct
1393	5.60144e-93	0.276168	0.508	0.176	1.43548e-88	ADAM10	Common bile duct
1394	4.58768e-185	0.276119	0.323	0.05	1.17568e-180	ATP9A	Common bile duct
1395	1.23387e-47	0.275912	0.687	0.385	3.16204e-43	EID1	Common bile duct
1396	1.28462e-169	0.275776	0.277	0.04	3.2921e-165	TRIM31	Common bile duct
1397	2.66677e-91	0.275696	0.398	0.121	6.83413e-87	CDC42BPB	Common bile duct
1398	4.05669e-89	0.275674	0.565	0.214	1.03961e-84	CHPT1	Common bile duct
1399	5.24769e-125	0.275637	0.382	0.091	1.34483e-120	NRP2	Common bile duct
1400	1.29676e-73	0.275192	0.598	0.258	3.3232e-69	ACP1	Common bile duct
1401	1.61412e-151	0.275108	0.339	0.066	4.1365e-147	OBFC1	Common bile duct
1402	2.33976e-75	0.275104	0.442	0.157	5.9961e-71	CPEB4	Common bile duct
1403	2.12225e-56	0.275059	0.733	0.4	5.43869e-52	NDUFA11	Common bile duct
1404	8.94818e-138	0.274952	0.339	0.07	2.29315e-133	MLLT3	Common bile duct
1405	5.28768e-79	0.274467	0.562	0.224	1.35507e-74	IDH1	Common bile duct
1406	4.33706e-42	0.27437	0.74	0.461	1.11146e-37	LRRFIP1	Common bile duct
1407	1.06676e-67	0.274144	0.552	0.232	2.73378e-63	BBX	Common bile duct
1408	1.55899e-39	0.274024	0.818	0.579	3.99522e-35	TXNDC17	Common bile duct
1409	2.80343e-106	0.273157	0.391	0.107	7.18435e-102	FKBP11	Common bile duct
1410	1.24543e-58	0.272888	0.417	0.162	3.19166e-54	LINC00511	Common bile duct
1411	3.07478e-237	0.272862	0.317	0.039	7.87973e-233	TNFSF13	Common bile duct
1412	9.5782e-259	0.272538	0.259	0.023	2.45461e-254	FRAS1	Common bile duct
1413	2.37885e-75	0.272015	0.505	0.197	6.09629e-71	ERLEC1	Common bile duct
1414	1.90313e-77	0.271941	0.601	0.252	4.87715e-73	AHCYL1	Common bile duct
1415	0	0.271927	0.21	0	0	POU6F2	Common bile duct
1416	1.07211e-110	0.271451	0.421	0.118	2.7475e-106	SLC38A10	Common bile duct
1417	3.24095e-82	0.271383	0.509	0.187	8.30557e-78	C1orf106	Common bile duct
1418	6.99588e-254	0.270871	0.287	0.029	1.79283e-249	RASSF3	Common bile duct
1419	0	0.270791	0.238	0.001	0	AL162759.1	Common bile duct
1420	6.30594e-87	0.270619	0.37	0.109	1.61602e-82	ALAS1	Common bile duct
1421	1.44938e-74	0.270601	0.602	0.252	3.71431e-70	PRSS8	Common bile duct
1422	1.62249e-85	0.270313	0.501	0.181	4.15795e-81	MESDC2	Common bile duct
1423	0	0.270184	0.292	0.019	0	RP11-30P6.6	Common bile duct
1424	1.85344e-58	0.270019	0.707	0.39	4.74981e-54	TMEM219	Common bile duct
1425	8.8124e-91	0.269868	0.476	0.159	2.25835e-86	CEP57	Common bile duct
1426	9.5496e-117	0.269731	0.449	0.125	2.44728e-112	FGD4	Common bile duct
1427	1.06413e-95	0.269628	0.459	0.147	2.72705e-91	SH3YL1	Common bile duct
1428	3.2423e-58	0.269481	0.711	0.376	8.30904e-54	PTGR1	Common bile duct
1429	5.03331e-66	0.269343	0.599	0.262	1.28989e-61	LRPAP1	Common bile duct
1430	5.03578e-98	0.269079	0.449	0.14	1.29052e-93	DYNLT3	Common bile duct
1431	2.86808e-142	0.268853	0.414	0.097	7.35004e-138	UNC93B1	Common bile duct
1432	5.13654e-121	0.268613	0.427	0.113	1.31634e-116	NRIP1	Common bile duct
1433	1.55209e-36	0.268425	0.707	0.414	3.97753e-32	EHF	Common bile duct
1434	3.31243e-86	0.268216	0.487	0.17	8.48875e-82	TXNDC12	Common bile duct
1435	4.99616e-47	0.267943	0.74	0.456	1.28037e-42	CXADR	Common bile duct
1436	4.96459e-42	0.267665	0.257	0.094	1.27228e-37	NUAK2	Common bile duct
1437	6.96615e-80	0.267469	0.52	0.198	1.78521e-75	GPAA1	Common bile duct
1438	3.87758e-34	0.267425	0.588	0.319	9.93707e-30	YME1L1	Common bile duct
1439	1.08597e-128	0.267171	0.299	0.06	2.78303e-124	TP53I11	Common bile duct
1440	1.06312e-96	0.267066	0.43	0.132	2.72446e-92	EGLN1	Common bile duct
1441	1.55265e-226	0.2667	0.268	0.029	3.97898e-222	NAALADL2	Common bile duct
1442	1.91229e-66	0.266433	0.538	0.225	4.90063e-62	KIAA1522	Common bile duct
1443	2.36439e-105	0.266242	0.444	0.132	6.05921e-101	WLS	Common bile duct
1444	7.18983e-82	0.265876	0.48	0.172	1.84254e-77	VEZF1	Common bile duct
1445	1.2669e-63	0.265557	0.618	0.291	3.24668e-59	TMEM179B	Common bile duct
1446	5.4183e-149	0.264811	0.371	0.078	1.38855e-144	ITGB5	Common bile duct
1447	8.2858e-44	0.264745	0.474	0.224	2.1234e-39	RUNX1	Common bile duct
1448	2.32478e-87	0.26452	0.523	0.188	5.95771e-83	COPB2	Common bile duct
1449	4.10016e-90	0.264375	0.476	0.162	1.05075e-85	DYNC1I2	Common bile duct
1450	5.49208e-84	0.264288	0.284	0.074	1.40746e-79	NMB	Common bile duct
1451	2.51578e-109	0.264202	0.417	0.117	6.4472e-105	TMEM181	Common bile duct
1452	0	0.26412	0.22	0.007	0	PWAR6	Common bile duct
1453	1.11372e-223	0.263742	0.307	0.038	2.85412e-219	B3GALT5	Common bile duct
1454	5.65975e-22	0.263683	0.936	0.764	1.45042e-17	KLF5	Common bile duct
1455	4.79451e-82	0.263315	0.524	0.194	1.22869e-77	PIK3R1	Common bile duct
1456	0	0.263132	0.227	0.002	0	COL4A4	Common bile duct
1457	2.5066e-137	0.26238	0.377	0.085	6.42367e-133	TM2D2	Common bile duct
1458	1.79758e-46	0.262259	0.619	0.329	4.60666e-42	LMAN1	Common bile duct
1459	5.89788e-59	0.262169	0.508	0.216	1.51145e-54	YES1	Common bile duct
1460	1.25091e-96	0.26206	0.385	0.109	3.20571e-92	ZBTB20	Common bile duct
1461	1.85346e-289	0.261438	0.385	0.045	4.74986e-285	A1CF	Common bile duct
1462	6.13562e-167	0.261424	0.346	0.062	1.57237e-162	PDE8A	Common bile duct
1463	3.65829e-83	0.261144	0.335	0.099	9.37509e-79	G6PD	Common bile duct
1464	3.91632e-147	0.260834	0.46	0.11	1.00364e-142	FUT2	Common bile duct
1465	3.58428e-60	0.260803	0.7	0.353	9.18544e-56	CHMP2A	Common bile duct
1466	1.6615e-69	0.260718	0.567	0.242	4.25793e-65	TMEM106B	Common bile duct
1467	4.91355e-34	0.260541	0.764	0.54	1.25919e-29	ARPC3	Common bile duct
1468	7.17459e-42	0.260498	0.773	0.485	1.83863e-37	ERGIC3	Common bile duct
1469	6.50015e-208	0.260482	0.273	0.033	1.66579e-203	CARD6	Common bile duct
1470	0	0.260291	0.229	0	0	CRAT37	Common bile duct
1471	6.8298e-37	0.260007	0.732	0.484	1.75027e-32	NDUFV2	Common bile duct
1472	1.40604e-75	0.259439	0.54	0.214	3.60325e-71	COX20	Common bile duct
1473	2.19867e-100	0.259386	0.433	0.131	5.63453e-96	BIK	Common bile duct
1474	1.86352e-95	0.25933	0.445	0.142	4.77563e-91	MFSD10	Common bile duct
1475	5.99325e-40	0.259181	0.687	0.418	1.53589e-35	H2AFY	Common bile duct
1476	2.35857e-69	0.259029	0.541	0.225	6.04431e-65	CTTN	Common bile duct
1477	8.0971e-46	0.25902	0.691	0.378	2.07504e-41	MYH9	Common bile duct
1478	5.9842e-140	0.258986	0.439	0.105	1.53357e-135	MATN2	Common bile duct
1479	4.51875e-155	0.258854	0.332	0.061	1.15802e-150	HOXB2	Common bile duct
1480	5.89888e-154	0.258616	0.366	0.073	1.51171e-149	VRK3	Common bile duct
1481	1.99894e-261	0.258528	0.242	0.02	5.12269e-257	ALDH1B1	Common bile duct
1482	0	0.258117	0.25	0.003	0	SEMA3E	Common bile duct
1483	8.84588e-12	0.258105	0.106	0.049	2.26693e-07	TUBB3	Common bile duct
1484	2.67492e-76	0.258079	0.433	0.152	6.85503e-72	CTBP2	Common bile duct
1485	5.14009e-219	0.258076	0.388	0.061	1.31725e-214	C1orf210	Common bile duct
1486	7.49181e-187	0.258049	0.228	0.025	1.91993e-182	SLC45A4	Common bile duct
1487	5.47016e-35	0.257933	0.786	0.591	1.40184e-30	VAPA	Common bile duct
1488	4.77141e-132	0.257897	0.384	0.09	1.22277e-127	BRI3BP	Common bile duct
1489	1.07316e-68	0.257886	0.569	0.246	2.75019e-64	CLTC	Common bile duct
1490	1.27346e-82	0.257646	0.216	0.047	3.26351e-78	DYNC2H1	Common bile duct
1491	1.1307e-38	0.257613	0.727	0.457	2.89764e-34	CD99	Common bile duct
1492	1.9242e-99	0.257542	0.524	0.173	4.93116e-95	NANS	Common bile duct
1493	2.19593e-149	0.257432	0.463	0.111	5.62752e-145	FUCA1	Common bile duct
1494	4.22578e-67	0.257291	0.526	0.215	1.08294e-62	PLAUR	Common bile duct
1495	1.39298e-56	0.257261	0.524	0.236	3.5698e-52	PSMA5	Common bile duct
1496	2.98118e-129	0.256694	0.413	0.102	7.63986e-125	GUSB	Common bile duct
1497	2.85027e-50	0.256375	0.583	0.291	7.3044e-46	DHCR24	Common bile duct
1498	2.48304e-69	0.256335	0.572	0.243	6.3633e-65	NDUFAF3	Common bile duct
1499	3.45556e-54	0.255981	0.748	0.418	8.85556e-50	SPINT1	Common bile duct
1500	1.2704e-23	0.255771	0.588	0.365	3.25565e-19	IRF1	Common bile duct
1501	5.56761e-135	0.255729	0.417	0.101	1.42681e-130	TMEM51	Common bile duct
1502	6.22759e-72	0.255402	0.487	0.186	1.59595e-67	C1orf122	Common bile duct
1503	0	0.255368	0.214	0.005	0	TMEM27	Common bile duct
1504	1.27671e-47	0.254794	0.861	0.7	3.27183e-43	UQCR11	Common bile duct
1505	2.67319e-163	0.254588	0.271	0.04	6.85058e-159	KANSL1L	Common bile duct
1506	0	0.2544	0.259	0.018	0	NRP1	Common bile duct
1507	6.68425e-55	0.254385	0.58	0.28	1.71297e-50	SCOC	Common bile duct
1508	4.44984e-101	0.254085	0.427	0.126	1.14036e-96	NAPG	Common bile duct
1509	9.68956e-35	0.253851	0.796	0.621	2.48314e-30	OST4	Common bile duct
1510	6.85172e-162	0.253651	0.431	0.091	1.75589e-157	LPIN2	Common bile duct
1511	1.83139e-97	0.253446	0.394	0.112	4.6933e-93	SLC9A1	Common bile duct
1512	0	0.253388	0.191	0.004	0	TNFRSF11B	Common bile duct
1513	2.12073e-45	0.253241	0.847	0.554	5.43479e-41	NDUFA13	Common bile duct
1514	1.97625e-141	0.253214	0.298	0.055	5.06455e-137	NPAS2	Common bile duct
1515	8.8145e-120	0.253103	0.446	0.122	2.25889e-115	RFK	Common bile duct
1516	1.75443e-148	0.253003	0.36	0.073	4.49608e-144	DHRSX	Common bile duct
1517	3.04939e-60	0.2526	0.54	0.241	7.81468e-56	TMEM167A	Common bile duct
1518	3.2986e-176	0.251944	0.327	0.054	8.45333e-172	RFFL	Common bile duct
1519	1.39215e-190	0.251688	0.259	0.032	3.56767e-186	ZNF704	Common bile duct
1520	2.93226e-113	0.25146	0.505	0.153	7.51451e-109	ARRDC1	Common bile duct
1521	1.81333e-83	0.251388	0.526	0.194	4.64703e-79	SYAP1	Common bile duct
1522	1.05344e-162	0.251349	0.373	0.072	2.69966e-158	RHPN2	Common bile duct
1523	8.44965e-117	0.250899	0.428	0.116	2.16539e-112	ARMCX3	Common bile duct
1524	5.44938e-268	0.250504	0.312	0.033	1.39651e-263	C4orf19	Common bile duct
1525	1.03533e-79	0.250486	0.453	0.157	2.65325e-75	DDAH2	Common bile duct
1526	3.88586e-53	0.250415	0.285	0.097	9.95828e-49	ILF3-AS1	Common bile duct
1527	4.79208e-72	0.250374	0.531	0.209	1.22807e-67	VPS37B	Common bile duct
1528	1.50035e-06	-0.251625	0.243	0.288	0.0384495	NFIX	Common bile duct
1529	1.04103e-12	-0.254491	0.773	0.706	2.66785e-08	ZFAS1	Common bile duct
1530	1.72381e-11	-0.255962	0.163	0.25	4.41761e-07	ADK	Common bile duct
1531	9.8551e-07	-0.259652	0.275	0.314	0.0252557	PRRG4	Common bile duct
1532	3.71832e-08	-0.265839	0.318	0.371	0.000952895	ARL4D	Common bile duct
1533	1.92497e-08	-0.267279	0.225	0.283	0.000493313	NME1	Common bile duct
1534	6.15032e-08	-0.26802	0.129	0.193	0.00157614	ACAT1	Common bile duct
1535	8.50279e-07	-0.272205	0.512	0.49	0.0217901	RBM25	Common bile duct
1536	5.44822e-10	-0.272209	0.111	0.193	1.39621e-05	HMGB3	Common bile duct
1537	2.17648e-10	-0.274579	0.928	0.913	5.57768e-06	JUN	Common bile duct
1538	2.06154e-18	-0.279802	0.873	0.808	5.28311e-14	HNRNPA1	Common bile duct
1539	5.93865e-13	-0.279989	0.798	0.799	1.5219e-08	NFKBIA	Common bile duct
1540	1.728e-12	-0.280257	0.143	0.236	4.42835e-08	UBAC1	Common bile duct
1541	6.65482e-08	-0.280602	0.551	0.524	0.00170543	PHB2	Common bile duct
1542	3.74395e-07	-0.280895	0.684	0.595	0.00959461	SET	Common bile duct
1543	2.1046e-12	-0.285231	0.104	0.199	5.39346e-08	EVPL	Common bile duct
1544	8.22807e-15	-0.286564	0.153	0.261	2.10861e-10	NOP16	Common bile duct
1545	1.54668e-14	-0.287367	0.104	0.21	3.96369e-10	TLE3	Common bile duct
1546	3.79925e-07	-0.288704	0.526	0.493	0.00973635	ANP32B	Common bile duct
1547	1.63933e-06	-0.294877	0.21	0.258	0.042011	CH507-42P11.8	Common bile duct
1548	9.22205e-08	-0.296558	0.284	0.331	0.00236334	MAST4	Common bile duct
1549	7.70245e-28	-0.296569	0.897	0.851	1.97391e-23	RPL38	Common bile duct
1550	9.14019e-10	-0.302493	0.232	0.302	2.34236e-05	MYCBP2	Common bile duct
1551	6.82227e-07	-0.303979	0.199	0.247	0.0174834	FGFR3	Common bile duct
1552	2.36806e-14	-0.30412	0.147	0.25	6.06864e-10	GSTA4	Common bile duct
1553	5.87718e-12	-0.305188	0.166	0.254	1.50615e-07	PTPN13	Common bile duct
1554	8.2587e-21	-0.308385	0.811	0.769	2.11646e-16	TOMM7	Common bile duct
1555	2.39224e-09	-0.310835	0.604	0.558	6.13059e-05	TOMM20	Common bile duct
1556	2.93075e-15	-0.312295	0.69	0.67	7.51063e-11	ARPC2	Common bile duct
1557	6.00802e-09	-0.312487	0.612	0.553	0.000153967	EIF3H	Common bile duct
1558	1.59827e-12	-0.313541	0.161	0.253	4.0959e-08	PPP1R13L	Common bile duct
1559	1.631e-33	-0.316243	0.996	0.982	4.17976e-29	MT-CO3	Common bile duct
1560	7.58699e-11	-0.317933	0.106	0.19	1.94432e-06	DGKA	Common bile duct
1561	9.00962e-08	-0.317966	0.819	0.759	0.00230889	FOSB	Common bile duct
1562	2.9564e-23	-0.322332	0.839	0.8	7.57637e-19	YBX1	Common bile duct
1563	5.13167e-12	-0.322356	0.677	0.614	1.31509e-07	RAN	Common bile duct
1564	3.92492e-39	-0.331084	0.912	0.922	1.00584e-34	COX4I1	Common bile duct
1565	6.8687e-20	-0.336429	0.122	0.265	1.76024e-15	FAM46B	Common bile duct
1566	2.90692e-09	-0.336595	0.346	0.412	7.44955e-05	STMN1	Common bile duct
1567	2.24343e-08	-0.336701	0.11	0.178	0.000574923	EPHX2	Common bile duct
1568	1.19975e-06	-0.338493	0.853	0.788	0.030746	KLF6	Common bile duct
1569	1.25832e-19	-0.339148	0.11	0.239	3.22471e-15	FERMT1	Common bile duct
1570	9.608e-10	-0.340525	0.293	0.167	2.46224e-05	REEP6	Common bile duct
1571	2.82187e-18	-0.343396	0.843	0.816	7.23161e-14	PRDX1	Common bile duct
1572	1.35738e-10	-0.345677	0.136	0.22	3.47857e-06	ITPKC	Common bile duct
1573	6.75737e-35	-0.345857	0.35	0.139	1.73171e-30	CDHR2	Common bile duct
1574	8.89307e-19	-0.346062	0.138	0.275	2.27903e-14	HMGB2	Common bile duct
1575	4.88516e-13	-0.349296	0.241	0.321	1.25192e-08	PPP1R14B	Common bile duct
1576	1.36037e-09	-0.352147	0.378	0.421	3.48623e-05	ARL4A	Common bile duct
1577	1.27224e-21	-0.356102	0.157	0.304	3.26037e-17	NGFRAP1	Common bile duct
1578	2.22993e-20	-0.364234	0.708	0.662	5.71464e-16	RPS20	Common bile duct
1579	5.12983e-11	-0.366462	0.278	0.337	1.31462e-06	CNN2	Common bile duct
1580	6.23174e-70	-0.371013	0.957	0.937	1.59701e-65	FAU	Common bile duct
1581	3.0513e-09	-0.372004	0.505	0.487	7.81958e-05	NAP1L1	Common bile duct
1582	2.44157e-16	-0.379555	0.894	0.858	6.25701e-12	JUNB	Common bile duct
1583	9.34287e-10	-0.381494	0.309	0.354	2.3943e-05	BTG3	Common bile duct
1584	5.20498e-33	-0.387807	0.83	0.778	1.33388e-28	RPL27A	Common bile duct
1585	1.1107e-15	-0.388145	0.811	0.727	2.84639e-11	DYNLL1	Common bile duct
1586	2.8891e-17	-0.39043	0.587	0.571	7.40391e-13	HNRNPAB	Common bile duct
1587	1.74326e-06	-0.391864	0.396	0.41	0.0446746	TNFAIP3	Common bile duct
1588	1.40665e-99	-0.398511	0.554	0.165	3.60482e-95	SLC5A1	Common bile duct
1589	9.97357e-08	-0.406699	0.423	0.436	0.00255593	BHLHE40	Common bile duct
1590	4.15463e-20	-0.406815	0.197	0.318	1.06471e-15	TMEM159	Common bile duct
1591	1.83192e-69	-0.408891	0.953	0.926	4.69466e-65	RPL41	Common bile duct
1592	5.46221e-35	-0.414509	0.762	0.746	1.3998e-30	EIF3K	Common bile duct
1593	5.69269e-20	-0.420948	0.62	0.613	1.45887e-15	NFE2L2	Common bile duct
1594	1.3536e-24	-0.421658	0.86	0.772	3.46887e-20	NPM1	Common bile duct
1595	6.06375e-22	-0.423152	0.27	0.379	1.55396e-17	EBPL	Common bile duct
1596	6.29962e-09	-0.424765	0.242	0.136	0.00016144	MYO1A	Common bile duct
1597	9.60129e-17	-0.429645	0.396	0.45	2.46052e-12	IMPDH2	Common bile duct
1598	1.19278e-19	-0.432194	0.673	0.645	3.05675e-15	C12orf57	Common bile duct
1599	9.49159e-17	-0.433119	0.624	0.633	2.43241e-12	CCNL1	Common bile duct
1600	5.27584e-09	-0.434192	0.344	0.368	0.000135204	PRNP	Common bile duct
1601	3.42981e-40	-0.437548	0.449	0.18	8.78958e-36	TM4SF5	Common bile duct
1602	2.96645e-21	-0.438945	0.345	0.437	7.60211e-17	FBL	Common bile duct
1603	7.30617e-25	-0.441164	0.192	0.333	1.87235e-20	THOC3	Common bile duct
1604	6.58208e-14	-0.441894	0.334	0.181	1.68679e-09	PDK4	Common bile duct
1605	9.77406e-25	-0.443484	0.167	0.316	2.5048e-20	SNHG15	Common bile duct
1606	1.13932e-27	-0.450245	0.135	0.299	2.91974e-23	FAM213A	Common bile duct
1607	6.03742e-26	-0.45089	0.939	0.931	1.54721e-21	TMSB10	Common bile duct
1608	1.34386e-18	-0.454018	0.448	0.485	3.4439e-14	RSL1D1	Common bile duct
1609	5.90069e-19	-0.456266	0.574	0.574	1.51217e-14	JUP	Common bile duct
1610	7.1466e-19	-0.458769	0.214	0.33	1.83146e-14	SRI	Common bile duct
1611	6.67997e-27	-0.459793	0.663	0.636	1.71188e-22	EIF5A	Common bile duct
1612	4.02327e-68	-0.466436	0.889	0.854	1.03104e-63	RPS11	Common bile duct
1613	5.08225e-19	-0.46703	0.106	0.233	1.30243e-14	THBD	Common bile duct
1614	9.48893e-21	-0.468955	0.825	0.785	2.43173e-16	ATP5D	Common bile duct
1615	1.72263e-98	-0.46968	0.985	0.984	4.41458e-94	AC090498.1	Common bile duct
1616	1.35193e-90	-0.472845	0.627	0.198	3.4646e-86	SMIM24	Common bile duct
1617	1.09484e-11	-0.475652	0.62	0.615	2.80574e-07	ID3	Common bile duct
1618	1.07274e-30	-0.477256	0.305	0.122	2.74911e-26	SLC6A19	Common bile duct
1619	1.95642e-28	-0.480056	0.206	0.371	5.01371e-24	CKS2	Common bile duct
1620	4.85526e-125	-0.4827	0.962	0.964	1.24426e-120	RPS26	Common bile duct
1621	7.43154e-37	-0.492613	0.104	0.312	1.90448e-32	CA12	Common bile duct
1622	7.12685e-35	-0.502177	0.166	0.352	1.8264e-30	CLDND1	Common bile duct
1623	2.16756e-30	-0.50259	0.149	0.346	5.5548e-26	ALDH3A1	Common bile duct
1624	3.98763e-19	-0.504323	0.474	0.532	1.02191e-14	KLF10	Common bile duct
1625	2.10712e-07	-0.504748	0.281	0.167	0.00539991	ACSL5	Common bile duct
1626	1.74846e-40	-0.50529	0.668	0.702	4.48079e-36	RPS4Y1	Common bile duct
1627	5.00403e-27	-0.506146	0.154	0.311	1.28238e-22	CTNNBIP1	Common bile duct
1628	3.61548e-33	-0.508009	0.658	0.692	9.26539e-29	AHNAK	Common bile duct
1629	1.08402e-44	-0.510993	0.841	0.803	2.77803e-40	PABPC1	Common bile duct
1630	4.47155e-36	-0.511516	0.647	0.65	1.14592e-31	SERBP1	Common bile duct
1631	1.83223e-21	-0.51202	0.394	0.48	4.69545e-17	BAG3	Common bile duct
1632	7.57864e-92	-0.513576	0.962	0.955	1.94218e-87	RPL34	Common bile duct
1633	3.06862e-91	-0.518308	0.883	0.894	7.86395e-87	UBA52	Common bile duct
1634	9.12564e-89	-0.519813	0.911	0.895	2.33863e-84	RPL23A	Common bile duct
1635	3.38036e-65	-0.522234	0.572	0.208	8.66284e-61	PCK1	Common bile duct
1636	5.49981e-11	-0.529062	0.869	0.678	1.40944e-06	TACSTD2	Common bile duct
1637	2.39493e-14	-0.529972	0.926	0.907	6.13748e-10	FOS	Common bile duct
1638	1.82929e-28	-0.530819	0.499	0.552	4.68792e-24	RBM3	Common bile duct
1639	2.07023e-30	-0.532474	0.513	0.557	5.30537e-26	EIF3L	Common bile duct
1640	2.22304e-28	-0.533905	0.327	0.447	5.69699e-24	PDCD4	Common bile duct
1641	1.59608e-35	-0.536211	0.771	0.719	4.09029e-31	NCL	Common bile duct
1642	1.31537e-17	-0.538759	0.725	0.698	3.3709e-13	PEBP1	Common bile duct
1643	4.86192e-70	-0.540934	0.869	0.82	1.24597e-65	RPL31	Common bile duct
1644	3.84265e-28	-0.543397	0.545	0.583	9.84755e-24	CLTB	Common bile duct
1645	1.58038e-27	-0.545084	0.886	0.777	4.05003e-23	ZFP36L1	Common bile duct
1646	3.29813e-88	-0.549608	0.94	0.901	8.45211e-84	RPS9	Common bile duct
1647	7.03042e-32	-0.549793	0.321	0.459	1.80169e-27	IRF6	Common bile duct
1648	1.51628e-96	-0.551862	0.942	0.92	3.88577e-92	RPS21	Common bile duct
1649	9.13326e-114	-0.55713	0.968	0.963	2.34058e-109	RPL36	Common bile duct
1650	4.50815e-71	-0.567261	0.839	0.823	1.1553e-66	RPL27	Common bile duct
1651	1.00449e-23	-0.568202	0.622	0.629	2.5742e-19	CHCHD10	Common bile duct
1652	9.69939e-33	-0.572835	0.302	0.45	2.48566e-28	JAG1	Common bile duct
1653	2.21147e-104	-0.573868	0.961	0.954	5.66735e-100	RPL37	Common bile duct
1654	1.28118e-37	-0.573969	0.679	0.668	3.28328e-33	EIF3E	Common bile duct
1655	2.19839e-49	-0.576183	0.676	0.753	5.63382e-45	EGR1	Common bile duct
1656	2.1822e-41	-0.576668	0.138	0.356	5.59232e-37	PYCARD	Common bile duct
1657	1.66701e-108	-0.577028	0.905	0.899	4.27203e-104	RPL24	Common bile duct
1658	1.2929e-78	-0.587861	0.846	0.829	3.3133e-74	BTF3	Common bile duct
1659	1.70218e-23	-0.588906	0.631	0.647	4.36218e-19	CBR1	Common bile duct
1660	6.00846e-52	-0.597096	0.865	0.891	1.53979e-47	ZFP36	Common bile duct
1661	7.59367e-84	-0.601749	0.989	0.977	1.94603e-79	EEF1A1	Common bile duct
1662	3.00403e-07	-0.615505	0.15	0.205	0.00769842	BCAM	Common bile duct
1663	8.69213e-106	-0.616605	0.896	0.883	2.22753e-101	RPL22	Common bile duct
1664	5.11444e-81	-0.619239	0.14	0.022	1.31068e-76	SPINK4	Common bile duct
1665	1.37952e-91	-0.61931	0.878	0.872	3.53529e-87	EEF2	Common bile duct
1666	6.02302e-45	-0.620343	0.463	0.623	1.54352e-40	BTG2	Common bile duct
1667	5.62462e-27	-0.623079	0.697	0.696	1.44142e-22	GPX4	Common bile duct
1668	6.64744e-105	-0.623546	0.951	0.922	1.70354e-100	RPL37A	Common bile duct
1669	6.93375e-72	-0.624725	0.771	0.79	1.77691e-67	NME2	Common bile duct
1670	3.11393e-155	-0.624896	0.989	0.98	7.98008e-151	RPL28	Common bile duct
1671	1.89024e-90	-0.629022	0.937	0.916	4.84412e-86	RPL3	Common bile duct
1672	1.94931e-84	-0.636624	0.766	0.788	4.99551e-80	SLC25A6	Common bile duct
1673	3.21191e-123	-0.637767	0.932	0.931	8.23117e-119	RPL35A	Common bile duct
1674	3.07316e-108	-0.640738	0.882	0.886	7.87559e-104	RPL9	Common bile duct
1675	5.08546e-116	-0.642756	0.91	0.908	1.30325e-111	RPS25	Common bile duct
1676	1.43266e-116	-0.644024	0.892	0.895	3.67147e-112	PPIA	Common bile duct
1677	1.85327e-134	-0.644311	0.949	0.928	4.74938e-130	RPL13A	Common bile duct
1678	2.46273e-112	-0.652181	0.944	0.909	6.31123e-108	RPL35	Common bile duct
1679	1.85785e-87	-0.655979	0.99	0.928	4.76112e-83	PTMA	Common bile duct
1680	2.33243e-55	-0.658098	0.32	0.539	5.97731e-51	PLP2	Common bile duct
1681	9.13576e-136	-0.666741	0.972	0.958	2.34122e-131	RPL11	Common bile duct
1682	9.38036e-110	-0.668126	0.915	0.893	2.4039e-105	RPL15	Common bile duct
1683	6.76233e-81	-0.672399	0.752	0.828	1.73298e-76	SLC25A5	Common bile duct
1684	5.69407e-61	-0.672405	0.682	0.763	1.45922e-56	CDKN1A	Common bile duct
1685	2.03918e-52	-0.674185	0.577	0.689	5.22582e-48	ETS2	Common bile duct
1686	5.978e-77	-0.681207	0.74	0.756	1.53198e-72	RPS17	Common bile duct
1687	8.08291e-82	-0.70679	0.726	0.752	2.07141e-77	RPL23	Common bile duct
1688	1.12645e-55	-0.707961	0.633	0.672	2.88675e-51	YBX3	Common bile duct
1689	1.99151e-157	-0.713668	0.962	0.965	5.10365e-153	RPS28	Common bile duct
1690	8.98751e-151	-0.715334	0.953	0.954	2.30323e-146	RPL19	Common bile duct
1691	5.26894e-130	-0.715427	0.958	0.944	1.35027e-125	RPL30	Common bile duct
1692	5.64257e-177	-0.718829	0.981	0.973	1.44602e-172	RPS15	Common bile duct
1693	5.66429e-49	-0.723487	0.38	0.541	1.45159e-44	RPL22L1	Common bile duct
1694	6.38338e-123	-0.731792	0.954	0.933	1.63587e-118	RPS27A	Common bile duct
1695	1.91421e-38	-0.745497	0.1	0.306	4.90555e-34	DEGS1	Common bile duct
1696	2.41311e-21	-0.751132	0.174	0.311	6.18407e-17	CRIP1	Common bile duct
1697	3.06148e-79	-0.775416	0.145	0.496	7.84567e-75	RND3	Common bile duct
1698	3.17584e-124	-0.775883	0.986	0.964	8.13873e-120	RPS19	Common bile duct
1699	3.6081e-133	-0.777918	0.944	0.931	9.24647e-129	RPS23	Common bile duct
1700	5.74563e-115	-0.779259	0.843	0.836	1.47243e-110	RPL7	Common bile duct
1701	9.61477e-70	-0.779723	0.8	0.83	2.46398e-65	DUSP1	Common bile duct
1702	1.94022e-178	-0.790102	0.974	0.963	4.97221e-174	RPL8	Common bile duct
1703	1.54658e-155	-0.792784	0.933	0.924	3.96343e-151	RPL14	Common bile duct
1704	1.26355e-135	-0.795997	0.928	0.924	3.23809e-131	RPS13	Common bile duct
1705	3.02237e-43	-0.803961	0.345	0.506	7.74542e-39	OAT	Common bile duct
1706	2.84456e-143	-0.809538	0.968	0.971	7.28976e-139	RPL10	Common bile duct
1707	1.99335e-27	-0.815482	0.156	0.308	5.10837e-23	DSC2	Common bile duct
1708	9.26259e-191	-0.816943	0.947	0.95	2.37372e-186	RPLP2	Common bile duct
1709	4.23076e-26	-0.817451	0.438	0.196	1.08422e-21	CDHR5	Common bile duct
1710	8.08361e-73	-0.820679	0.656	0.767	2.07159e-68	ATF3	Common bile duct
1711	3.02014e-153	-0.822581	0.951	0.949	7.7397e-149	RPS15A	Common bile duct
1712	5.76432e-162	-0.827817	0.933	0.951	1.47722e-157	RPS24	Common bile duct
1713	6.20363e-138	-0.82812	0.861	0.88	1.58981e-133	NACA	Common bile duct
1714	2.3464e-50	-0.831876	0.257	0.458	6.01313e-46	GLTP	Common bile duct
1715	3.77878e-130	-0.832966	0.91	0.896	9.68387e-126	RPL17	Common bile duct
1716	5.15289e-156	-0.833395	0.892	0.895	1.32053e-151	RPS16	Common bile duct
1717	6.7323e-150	-0.840628	0.939	0.954	1.72529e-145	RPL39	Common bile duct
1718	1.4001e-139	-0.842547	0.929	0.928	3.58803e-135	RPL26	Common bile duct
1719	5.64085e-68	-0.845864	0.186	0.481	1.44558e-63	CD55	Common bile duct
1720	1.71332e-99	-0.855699	0.722	0.768	4.39073e-95	EEF1G	Common bile duct
1721	1.78004e-35	-0.859282	0.259	0.422	4.56171e-31	NCOA7	Common bile duct
1722	3.01226e-113	-0.86485	0.864	0.843	7.71953e-109	RPSA	Common bile duct
1723	2.24543e-142	-0.868709	0.978	0.964	5.75436e-138	RPS12	Common bile duct
1724	5.62913e-187	-0.881559	0.95	0.95	1.44258e-182	RPL18	Common bile duct
1725	1.94827e-140	-0.883445	0.943	0.929	4.99283e-136	RPS3	Common bile duct
1726	2.16356e-176	-0.886564	0.944	0.951	5.54454e-172	RPS14	Common bile duct
1727	9.52483e-148	-0.891527	0.89	0.887	2.44093e-143	GNB2L1	Common bile duct
1728	5.30983e-82	-0.892529	0.3	0.078	1.36075e-77	PSCA	Common bile duct
1729	1.81526e-17	-0.895066	0.227	0.325	4.65196e-13	HLA-DRA	Common bile duct
1730	1.43105e-187	-0.902247	0.94	0.952	3.66736e-183	RPL29	Common bile duct
1731	3.67643e-144	-0.921668	0.911	0.923	9.42159e-140	RPS3A	Common bile duct
1732	4.93076e-38	-0.972393	0.586	0.646	1.26361e-33	MT1X	Common bile duct
1733	5.75933e-183	-0.973569	0.965	0.959	1.47594e-178	RPL12	Common bile duct
1734	2.74437e-106	-0.974561	0.506	0.749	7.033e-102	KLF4	Common bile duct
1735	5.60764e-85	-0.976509	0.615	0.755	1.43707e-80	CEBPD	Common bile duct
1736	1.66674e-184	-0.977202	0.986	0.97	4.27135e-180	RPL13	Common bile duct
1737	1.57901e-68	-0.979776	0.302	0.539	4.04654e-64	EMP1	Common bile duct
1738	1.54081e-133	-0.980117	0.896	0.862	3.94862e-129	RPL6	Common bile duct
1739	2.78232e-170	-0.985823	0.907	0.923	7.13024e-166	RPS10	Common bile duct
1740	1.29342e-130	-0.998295	0.865	0.859	3.31466e-126	RPL5	Common bile duct
1741	5.4581e-140	-0.999342	0.897	0.861	1.39875e-135	RPL10A	Common bile duct
1742	1.57609e-167	-1.00501	0.832	0.872	4.03905e-163	EEF1B2	Common bile duct
1743	3.79916e-177	-1.00844	0.94	0.946	9.7361e-173	RPL18A	Common bile duct
1744	2.58715e-144	-1.01401	0.937	0.905	6.6301e-140	RPS5	Common bile duct
1745	1.5002e-170	-1.02271	0.955	0.946	3.84456e-166	RPL32	Common bile duct
1746	4.61171e-120	-1.02608	0.777	0.777	1.18184e-115	RPL4	Common bile duct
1747	2.89005e-180	-1.03481	0.917	0.941	7.40633e-176	RPL7A	Common bile duct
1748	1.41388e-148	-1.05474	0.957	0.929	3.62336e-144	RPLP0	Common bile duct
1749	5.85289e-159	-1.1103	0.878	0.894	1.49992e-154	RPS7	Common bile duct
1750	1.86532e-85	-1.11192	0.755	0.779	4.78024e-81	S100A14	Common bile duct
1751	2.80041e-160	-1.11425	0.901	0.918	7.17661e-156	RPS6	Common bile duct
1752	1.48513e-08	-1.16216	0.252	0.292	0.000380594	SPINK5	Common bile duct
1753	1.22824e-177	-1.19322	0.957	0.919	3.14761e-173	RPS2	Common bile duct
1754	3.98255e-191	-1.19943	0.969	0.954	1.02061e-186	RPS18	Common bile duct
1755	1.99922e-166	-1.24302	0.879	0.891	5.12341e-162	RPS4X	Common bile duct
1756	1.00727e-89	-1.24775	0.862	0.805	2.58132e-85	PERP	Common bile duct
1757	7.14608e-173	-1.25671	0.987	0.976	1.83133e-168	RPLP1	Common bile duct
1758	6.21336e-49	-1.30661	0.466	0.603	1.5923e-44	ANXA1	Common bile duct
1759	3.24062e-29	-1.33883	0.445	0.191	8.30474e-25	ALDOB	Common bile duct
1760	4.00751e-95	-1.35942	0.705	0.735	1.02701e-90	AQP3	Common bile duct
1761	5.12529e-176	-1.36877	0.957	0.957	1.31346e-171	RPS8	Common bile duct
1762	1.1548e-19	-1.41274	0.572	0.294	2.95941e-15	WFDC2	Common bile duct
1763	4.90023e-157	-1.51705	0.223	0.028	1.25578e-152	MUC5AC	Common bile duct
1764	4.1975e-61	-1.55489	0.149	0.431	1.07569e-56	ADIRF	Common bile duct
1765	1.40955e-125	-1.69533	0.503	0.715	3.61225e-121	DSP	Common bile duct
1766	3.25975e-173	-1.72266	0.613	0.804	8.35377e-169	SFN	Common bile duct
1767	1.19371e-159	-1.78139	0.384	0.72	3.05913e-155	CD9	Common bile duct
1768	1.28715e-69	-2.33793	0.174	0.473	3.29857e-65	FABP5	Common bile duct
1769	3.20827e-48	-2.3754	0.106	0.345	8.22184e-44	DMKN	Common bile duct
1770	3.46227e-11	-2.52574	0.114	0.196	8.87275e-07	PRR4	Common bile duct
1771	1.84417e-75	-2.89509	0.2	0.483	4.72605e-71	KRT15	Common bile duct
1772	0	4.10115	0.799	0.087	0	KRT13	Esophagus
1773	0	3.56508	0.515	0.008	0	KRT4	Esophagus
1774	0	3.52084	0.632	0.101	0	S100A8	Esophagus
1775	0	3.00526	0.911	0.319	0	FABP5	Esophagus
1776	0	2.33688	0.63	0.002	0	RHCG	Esophagus
1777	0	2.22113	0.773	0.297	0	CSTA	Esophagus
1778	0	2.09337	0.605	0.191	0	S100A9	Esophagus
1779	0	1.95309	0.825	0.629	0	CSTB	Esophagus
1780	0	1.91414	0.26	0.005	0	SPRR3	Esophagus
1781	0	1.84907	0.845	0.134	0	PITX1	Esophagus
1782	0	1.83915	0.741	0.085	0	CALML3	Esophagus
1783	0	1.73028	0.653	0.177	0	SPINK5	Esophagus
1784	0	1.66699	0.969	0.48	0	ANXA1	Esophagus
1785	0	1.51887	0.983	0.689	0	HSPB1	Esophagus
1786	0	1.49401	0.504	0.016	0	AC019349.5	Esophagus
1787	0	1.46461	0.646	0.093	0	CRABP2	Esophagus
1788	0	1.3485	0.994	0.399	0	S100A2	Esophagus
1789	0	1.31892	0.691	0.049	0	PTN	Esophagus
1790	0	1.27189	0.756	0.221	0	DAPL1	Esophagus
1791	0	1.22711	0.654	0.192	0	DSC2	Esophagus
1792	0	1.20246	0.601	0.111	0	IL1RN	Esophagus
1793	0	1.17988	0.866	0.347	0	KRT15	Esophagus
1794	0	1.10806	0.676	0.161	0	DSG3	Esophagus
1795	0	1.08666	0.922	0.416	0	KRT5	Esophagus
1796	0	1.07931	0.494	0.013	0	GBP6	Esophagus
1797	0	1.07379	0.762	0.27	0	LY6D	Esophagus
1798	0	1.01423	0.913	0.736	0	S100A14	Esophagus
1799	0	1.00588	0.946	0.805	0	GSTP1	Esophagus
1800	0	0.966582	0.552	0.065	0	CSRP2	Esophagus
1801	0	0.942461	0.783	0.326	0	BHLHE40	Esophagus
1802	0	0.939579	0.769	0.503	0	S100A16	Esophagus
1803	0	0.915008	0.607	0.106	0	HOTAIRM1	Esophagus
1804	0	0.880134	0.708	0.323	0	NCOA7	Esophagus
1805	0	0.876252	0.287	0.004	0	KRT6C	Esophagus
1806	0	0.849637	0.748	0.341	0	ABLIM1	Esophagus
1807	0	0.838734	0.776	0.452	0	EMP1	Esophagus
1808	0	0.828498	0.653	0.295	0	PGD	Esophagus
1809	0	0.825944	0.836	0.421	0	VMP1	Esophagus
1810	0	0.808234	0.51	0.127	0	LPAR6	Esophagus
1811	0	0.807488	0.77	0.271	0	TM4SF1	Esophagus
1812	0	0.802649	0.954	0.602	0	TACSTD2	Esophagus
1813	0	0.76604	0.445	0.119	0	THSD4	Esophagus
1814	0	0.747391	0.569	0.159	0	TPD52L1	Esophagus
1815	0	0.74661	0.979	0.738	0	SFN	Esophagus
1816	0	0.73547	0.606	0.241	0	FGFBP1	Esophagus
1817	0	0.721858	0.947	0.742	0	KLF6	Esophagus
1818	0	0.710793	0.868	0.574	0	MT1X	Esophagus
1819	0	0.709612	0.973	0.758	0	S100A11	Esophagus
1820	0	0.699621	0.9	0.791	0	TXN	Esophagus
1821	0	0.699441	0.566	0.223	0	RHOV	Esophagus
1822	0	0.69606	0.476	0.133	0	SLC7A1	Esophagus
1823	0	0.681005	0.767	0.404	0	TRIM29	Esophagus
1824	0	0.677454	0.458	0.186	0	CTD-3252C9.4	Esophagus
1825	0	0.675197	0.467	0.115	0	PAX9	Esophagus
1826	0	0.672312	0.595	0.241	0	RAP2B	Esophagus
1827	5.50508e-173	0.660601	0.464	0.247	1.41079e-168	CXCL2	Esophagus
1828	0	0.650585	0.502	0.144	0	CBR3	Esophagus
1829	0	0.646803	0.436	0.078	0	NMU	Esophagus
1830	0	0.644487	0.878	0.652	0	TSPO	Esophagus
1831	9.30619e-198	0.621849	0.63	0.407	2.3849e-193	DDIT4	Esophagus
1832	0	0.617739	0.366	0.013	0	C5orf66-AS1	Esophagus
1833	0	0.611806	0.586	0.184	0	SOX2	Esophagus
1834	0	0.604836	0.997	0.939	0	RPL39	Esophagus
1835	0	0.602737	0.655	0.343	0	C9orf3	Esophagus
1836	0	0.592487	0.483	0.188	0	ZNF503	Esophagus
1837	0	0.592435	0.727	0.405	0	RND3	Esophagus
1838	0	0.581691	0.278	0.04	0	RRAD	Esophagus
1839	9.65263e-174	0.581429	0.904	0.701	2.47368e-169	CEBPD	Esophagus
1840	1.51245e-216	0.568412	0.202	0.047	3.87596e-212	CCL20	Esophagus
1841	2.81434e-279	0.56227	0.689	0.409	7.21231e-275	BAG3	Esophagus
1842	0	0.557359	0.619	0.29	0	MPZL2	Esophagus
1843	0	0.551065	0.987	0.903	0	RPL37A	Esophagus
1844	0	0.550231	0.944	0.741	0	NME2	Esophagus
1845	0	0.547733	0.997	0.944	0	RPS8	Esophagus
1846	7.53151e-126	0.547261	0.392	0.219	1.9301e-121	AKR1C1	Esophagus
1847	0	0.544778	0.276	0.021	0	A2ML1	Esophagus
1848	0	0.543502	0.996	0.942	0	RPL37	Esophagus
1849	0	0.541188	0.456	0.136	0	ADH7	Esophagus
1850	1.22811e-270	0.538294	0.449	0.194	3.14729e-266	PTTG1	Esophagus
1851	0	0.537541	0.916	0.705	0	RPS17	Esophagus
1852	0	0.529052	0.65	0.375	0	NHP2	Esophagus
1853	0	0.523621	0.991	0.931	0	RPL18A	Esophagus
1854	0	0.522799	0.603	0.255	0	ALDH3A1	Esophagus
1855	1.41279e-14	0.522116	0.12	0.084	3.62057e-10	CCL2	Esophagus
1856	0	0.521337	0.996	0.931	0	RPL32	Esophagus
1857	3.80281e-227	0.52011	0.249	0.071	9.74545e-223	CLCA4	Esophagus
1858	0	0.515636	0.95	0.782	0	RPL31	Esophagus
1859	2.71043e-96	0.513553	0.171	0.07	6.94603e-92	TSLP	Esophagus
1860	5.19776e-286	0.510824	0.939	0.794	1.33203e-281	DUSP1	Esophagus
1861	0	0.506218	0.991	0.899	0	RPS21	Esophagus
1862	5.23048e-279	0.505576	0.727	0.45	1.34042e-274	PMAIP1	Esophagus
1863	0	0.504384	0.274	0.046	0	KRT6B	Esophagus
1864	3.92923e-101	0.502065	0.523	0.373	1.00694e-96	STMN1	Esophagus
1865	1.06418e-280	0.501003	0.842	0.482	2.72719e-276	MYC	Esophagus
1866	7.68985e-289	0.497159	0.643	0.385	1.97068e-284	ATP6V1F	Esophagus
1867	1.19663e-288	0.496552	0.717	0.433	3.06661e-284	TKT	Esophagus
1868	0	0.496283	0.478	0.16	0	EIF4EBP1	Esophagus
1869	0	0.495109	0.993	0.936	0	RPS15A	Esophagus
1870	0	0.492563	0.908	0.701	0	RPL23	Esophagus
1871	3.61718e-274	0.490939	0.65	0.379	9.26976e-270	JAG1	Esophagus
1872	3.60677e-257	0.49043	0.418	0.167	9.24306e-253	THBD	Esophagus
1873	1.13108e-284	0.490059	0.53	0.264	2.89862e-280	THOC3	Esophagus
1874	4.40108e-276	0.488098	0.528	0.219	1.12786e-271	KRT6A	Esophagus
1875	0	0.486855	0.99	0.904	0	RPL14	Esophagus
1876	0	0.481455	0.242	0.003	0	SIM2	Esophagus
1877	0	0.477765	0.996	0.956	0	RPS28	Esophagus
1878	3.56239e-177	0.475333	0.58	0.356	9.12934e-173	TNFAIP3	Esophagus
1879	0	0.474319	0.99	0.824	0	RPL6	Esophagus
1880	0	0.471623	0.993	0.908	0	RPL26	Esophagus
1881	0	0.469606	0.984	0.867	0	RPS16	Esophagus
1882	1.00702e-141	0.469244	0.187	0.061	2.58068e-137	SERPINE2	Esophagus
1883	1.30021e-267	0.468149	0.787	0.559	3.33204e-263	NFE2L2	Esophagus
1884	1.78798e-239	0.467958	0.651	0.387	4.58205e-235	GADD45A	Esophagus
1885	0	0.467131	0.99	0.895	0	RPS6	Esophagus
1886	0	0.46583	0.98	0.889	0	RPL35	Esophagus
1887	6.12676e-263	0.465577	0.267	0.073	1.57011e-258	TP53AIP1	Esophagus
1888	0	0.465451	0.36	0.075	0	BARX2	Esophagus
1889	8.47558e-253	0.463514	0.795	0.561	2.17204e-248	RAN	Esophagus
1890	1.30102e-285	0.46344	0.817	0.58	3.33412e-281	EIF5A	Esophagus
1891	0	0.462812	0.995	0.955	0	RPS19	Esophagus
1892	0	0.460155	0.986	0.851	0	RPL22	Esophagus
1893	0	0.459775	0.939	0.788	0	RPL27	Esophagus
1894	0	0.458995	0.989	0.911	0	RPS3	Esophagus
1895	0	0.446982	0.991	0.913	0	RPS23	Esophagus
1896	0	0.446071	0.995	0.937	0	RPL29	Esophagus
1897	2.22673e-218	0.444281	0.462	0.228	5.70643e-214	RCC1	Esophagus
1898	0	0.439483	0.992	0.924	0	RPL7A	Esophagus
1899	0	0.439411	0.956	0.808	0	RPSA	Esophagus
1900	0	0.438498	0.995	0.936	0	RPS24	Esophagus
1901	0	0.438181	0.978	0.826	0	RPL10A	Esophagus
1902	4.03824e-199	0.437919	0.702	0.482	1.03488e-194	RPL22L1	Esophagus
1903	5.96911e-224	0.437181	0.403	0.173	1.5297e-219	PLAUR	Esophagus
1904	0	0.437064	0.996	0.947	0	RPL12	Esophagus
1905	5.74062e-308	0.437026	0.875	0.75	1.47115e-303	RPL27A	Esophagus
1906	1.89775e-185	0.436255	0.876	0.639	4.86337e-181	H2AFZ	Esophagus
1907	0	0.43598	0.994	0.861	0	RPS7	Esophagus
1908	1.71409e-167	0.431553	0.229	0.078	4.3927e-163	HCAR3	Esophagus
1909	2.07976e-27	0.431398	0.179	0.124	5.3298e-23	IL1R2	Esophagus
1910	0	0.428153	0.715	0.352	0	LYPD3	Esophagus
1911	0	0.426018	0.99	0.864	0	RPL15	Esophagus
1912	1.55554e-11	0.42435	0.222	0.186	3.98638e-07	PHLDA1	Esophagus
1913	0	0.422768	0.993	0.937	0	RPLP2	Esophagus
1914	0	0.42094	0.993	0.954	0	RPL36	Esophagus
1915	0	0.418676	0.996	0.942	0	RPS18	Esophagus
1916	0	0.417495	0.997	0.935	0	RPL18	Esophagus
1917	1.80427e-221	0.416744	0.514	0.271	4.62381e-217	MAST4	Esophagus
1918	1.52187e-227	0.415975	0.449	0.212	3.9001e-223	SIAH2	Esophagus
1919	1.2826e-218	0.41564	0.663	0.411	3.28691e-214	MARCKS	Esophagus
1920	0	0.412423	0.994	0.902	0	RPS13	Esophagus
1921	1.64975e-223	0.410578	0.815	0.598	4.2278e-219	SERBP1	Esophagus
1922	0	0.408179	0.987	0.883	0	RPS25	Esophagus
1923	0	0.407092	0.97	0.795	0	RPL7	Esophagus
1924	0	0.404635	0.308	0.071	0	GRHL3	Esophagus
1925	0	0.40331	0.987	0.909	0	RPL41	Esophagus
1926	0	0.4007	0.984	0.903	0	RPS10	Esophagus
1927	1.64356e-171	0.400672	0.531	0.303	4.21196e-167	FOSL1	Esophagus
1928	3.61181e-212	0.396436	0.506	0.271	9.25598e-208	TIMM8B	Esophagus
1929	7.09076e-273	0.395802	0.402	0.152	1.81715e-268	SRD5A1	Esophagus
1930	0	0.395581	0.999	0.979	0	AC090498.1	Esophagus
1931	5.99241e-257	0.395509	0.755	0.437	1.53567e-252	SERPINB5	Esophagus
1932	0	0.393142	0.158	0.004	0	MAL	Esophagus
1933	1.17126e-226	0.392947	0.394	0.168	3.00158e-222	FAM127A	Esophagus
1934	0	0.391543	0.964	0.871	0	UBA52	Esophagus
1935	2.97084e-299	0.390004	0.989	0.86	7.61338e-295	RPS4X	Esophagus
1936	1.93733e-62	0.389622	0.128	0.055	4.96479e-58	CH25H	Esophagus
1937	0	0.389359	0.993	0.937	0	RPS14	Esophagus
1938	2.78765e-210	0.38844	0.734	0.425	7.14391e-206	SOX15	Esophagus
1939	0	0.387229	0.976	0.871	0	RPL23A	Esophagus
1940	4.90211e-197	0.386248	0.798	0.631	1.25626e-192	ARPC2	Esophagus
1941	9.48219e-81	0.383024	0.457	0.307	2.43e-76	TSC22D3	Esophagus
1942	4.37887e-233	0.382915	0.329	0.116	1.12217e-228	ITPRIP	Esophagus
1943	6.33787e-173	0.382458	0.776	0.639	1.62421e-168	DBI	Esophagus
1944	6.072e-291	0.379812	0.984	0.901	1.55607e-286	RPS2	Esophagus
1945	0	0.379449	0.985	0.867	0	PPIA	Esophagus
1946	2.23602e-239	0.376076	0.4	0.159	5.73026e-235	ITPKC	Esophagus
1947	3.87804e-132	0.375331	0.473	0.29	9.93825e-128	MAL2	Esophagus
1948	1.46145e-186	0.374207	0.432	0.218	3.74527e-182	INPP1	Esophagus
1949	1.87999e-295	0.373806	0.974	0.872	4.81786e-291	RPL17	Esophagus
1950	1.5378e-138	0.372792	0.889	0.667	3.94092e-134	DNAJB1	Esophagus
1951	3.88396e-262	0.372005	0.943	0.848	9.95341e-258	EEF1B2	Esophagus
1952	2.07086e-249	0.370594	0.297	0.093	5.30698e-245	LINC00958	Esophagus
1953	3.22132e-140	0.370571	0.576	0.399	8.25527e-136	FAM162A	Esophagus
1954	4.20107e-306	0.369453	0.999	0.97	1.07661e-301	RPLP1	Esophagus
1955	0	0.368856	0.996	0.976	0	RPL28	Esophagus
1956	0	0.367976	0.997	0.962	0	RPL13	Esophagus
1957	0	0.367949	0.187	0.017	0	HOXA5	Esophagus
1958	2.67815e-184	0.367745	0.546	0.3	6.86328e-180	ADRB2	Esophagus
1959	0	0.367232	0.99	0.913	0	RPL35A	Esophagus
1960	4.16066e-161	0.366983	0.565	0.364	1.06625e-156	COMT	Esophagus
1961	5.62384e-204	0.363983	0.774	0.53	1.44122e-199	TXNDC17	Esophagus
1962	0	0.362804	0.996	0.966	0	RPS15	Esophagus
1963	1.86647e-223	0.361311	0.927	0.782	4.7832e-219	PRDX1	Esophagus
1964	0	0.359561	0.995	0.947	0	RPL11	Esophagus
1965	4.26771e-166	0.359422	0.51	0.293	1.09369e-161	IMPA2	Esophagus
1966	3.15554e-223	0.356865	0.346	0.132	8.08669e-219	FRMD6	Esophagus
1967	8.45672e-270	0.355384	0.983	0.846	2.1672e-265	NACA	Esophagus
1968	1.2206e-153	0.352775	0.51	0.305	3.12804e-149	ARL6IP5	Esophagus
1969	1.33585e-238	0.351986	0.978	0.859	3.42337e-234	GNB2L1	Esophagus
1970	3.46851e-238	0.349743	0.882	0.735	8.88876e-234	UQCRH	Esophagus
1971	6.81948e-146	0.34964	0.417	0.228	1.74763e-141	SERTAD2	Esophagus
1972	0	0.34803	0.994	0.943	0	RPL34	Esophagus
1973	6.64375e-279	0.346539	0.28	0.075	1.70259e-274	TRIM16	Esophagus
1974	1.8989e-299	0.34624	0.984	0.872	4.86631e-295	RPL24	Esophagus
1975	1.25398e-305	0.345661	0.992	0.916	3.21359e-301	RPS27A	Esophagus
1976	6.4331e-163	0.344749	0.504	0.291	1.64861e-158	SYTL1	Esophagus
1977	1.06682e-207	0.343413	0.944	0.725	2.73394e-203	RPL4	Esophagus
1978	2.66339e-222	0.343221	0.963	0.788	6.82546e-218	BTF3	Esophagus
1979	8.50086e-159	0.342862	0.361	0.173	2.17852e-154	BCL11A	Esophagus
1980	5.03097e-124	0.341229	0.529	0.358	1.28929e-119	GRN	Esophagus
1981	1.18348e-159	0.34068	0.503	0.281	3.03291e-155	CD24	Esophagus
1982	6.36129e-199	0.340606	0.884	0.697	1.63021e-194	RPL36A	Esophagus
1983	4.07213e-257	0.338064	0.991	0.911	1.04356e-252	RPLP0	Esophagus
1984	5.48707e-216	0.337862	0.837	0.655	1.40617e-211	SH3BGRL3	Esophagus
1985	1.26804e-125	0.337708	0.333	0.166	3.24961e-121	GJB2	Esophagus
1986	2.49959e-225	0.336633	0.947	0.812	6.4057e-221	MIF	Esophagus
1987	2.89426e-185	0.335753	0.315	0.12	7.41712e-181	SERPINB13	Esophagus
1988	1.13024e-91	0.33558	0.58	0.409	2.89646e-87	TGIF1	Esophagus
1989	5.36872e-187	0.334267	0.353	0.151	1.37584e-182	DENND2C	Esophagus
1990	2.27056e-265	0.334227	0.989	0.902	5.81875e-261	RPS3A	Esophagus
1991	2.80807e-176	0.333635	0.347	0.147	7.19625e-172	CAPNS2	Esophagus
1992	5.4389e-94	0.333374	0.425	0.273	1.39383e-89	SNHG15	Esophagus
1993	1.50026e-206	0.332568	0.278	0.093	3.84473e-202	VSNL1	Esophagus
1994	1.00226e-218	0.330892	0.39	0.155	2.56848e-214	ZNF750	Esophagus
1995	1.16791e-220	0.330854	0.15	0.024	2.993e-216	TFAP2B	Esophagus
1996	1.25346e-117	0.330547	0.631	0.459	3.21225e-113	TRMT112	Esophagus
1997	4.98147e-103	0.33035	0.369	0.208	1.2766e-98	FSCN1	Esophagus
1998	2.23142e-124	0.327937	0.485	0.298	5.71846e-120	PELI1	Esophagus
[truncated: 6,317 more rows]

## Sheet: Table S36
Table S36. Cell counts in each organ for each cluster indicated in Figure 5C in AHCA dataset.
Cluster Tissue	Bladder	Common bile duct	Esophagus	Liver	Rectum	Skin	Small intestine	Stomach	Trachea
Epithelial Cell FABP4_high Bladder	116	1	0	0	0	0	0	7	5
Squamous Epithelial Cell DST_high Esophagus	0	0	983	0	0	0	0	0	0
Squamous Epithelial Cell KRT13_high Esophagus	0	0	964	0	0	0	0	0	0
Squamous Epithelial Cell FABP5_high Esophagus	0	0	667	0	0	0	0	0	0
Squamous Epithelial Cell KRT4_high Esophagus	0	0	653	0	0	0	0	0	0
High Proliferation Epithelial Cell UBE2C_high Esophagus	0	1	416	0	0	6	0	0	2
Squamous Epithelial Cell HSPA1A_high Esophagus	0	0	422	0	0	2	0	0	0
Spinous Epithelial Cell DMKN_high Skin	0	0	0	0	0	887	1	0	0
Spinous Epithelial Cell KRTDAP_high Skin	0	0	0	0	0	785	0	0	0
Follicular Epithelial Cell Skin	0	0	1	0	0	645	0	0	0
Basal Epithelial Cell POSTN_high Skin	0	0	0	0	0	545	0	0	0
Basal Epithelial Cell APOE_high Skin	4	0	3	0	0	504	1	0	1
Spinous Epithelial Cell KRT1_high Skin	0	0	0	0	0	464	0	0	1
High Proliferation Epithelial Cell TOP2A_high Skin	0	0	0	0	0	229	1	0	0
Granular Epithelial Cell Skin	0	0	0	0	0	224	0	0	0
Epithelial Cell DCD_high Skin_Esophagus	1	2	41	0	0	73	0	1	3
Basal Epithelial Cell MMP10_high Trachea	0	0	0	0	0	0	0	0	1747
Basal Epithelial Cell SERPINB3_high Trachea	0	0	0	0	0	0	0	0	839
Basal Epithelial Cell IFITM1_high Trachea	0	1	2	0	0	0	0	0	441
Secretory Epithelial Cell Trachea	0	0	13	0	0	0	0	0	311
Cholangiocyte FXYD2_high Common bile duct	0	625	0	6	0	0	0	0	0
Cholangiocyte HIST1H2AM_high Common bile duct	0	83	0	0	0	0	0	0	0
Hepatic Oval Cell Liver	0	4	0	48	0	0	0	0	0
Simple Epithelial Cell Rectum	0	1	0	0	535	0	0	1	1
Goblet Cell Rectum_Small intestine	0	0	0	0	205	0	47	9	22
Enterocyte PCK1_high Small intestine	0	0	0	0	0	0	665	0	4
Enterocyte APOA1_high Small intestine	0	0	0	0	0	0	654	0	3
Enterocyte APOB_high Small intestine	0	0	0	0	0	0	586	0	4
Enterocyte PRAP1_high Small intestine	0	0	0	0	0	0	556	0	1
Enterocyte RBP2_high Small intestine	0	0	0	0	0	0	412	0	1
Tuft Cell Small intestine	0	0	0	0	2	0	221	5	0
Absorptive Cell Small intestine	0	0	0	0	0	0	170	0	0
Stem Cell Skin_Small intestine	0	1	0	0	0	39	62	0	0
Pit Mucosal Epithelial Cell Stomach	1	0	0	0	0	0	0	446	0

## Sheet: Table S37
Table S37. List of marker information (top 50) of each subpopulation of epithelial cells in AHCA dataset, related to figure 5.
	p_val	avg_logFC	pct.1	pct.2	p_val_adj	gene	cluster	cell type	tissue
1	1.42e-161	2.53166	0.891	0.14	3.65e-157	S100P	30	Epithelial Cell FABP4_high	Bladder
2	0	2.4709	0.705	0.003	0	FABP4	30	Epithelial Cell FABP4_high	Bladder
3	0	2.35114	0.798	0.024	0	SNCG	30	Epithelial Cell FABP4_high	Bladder
4	3.08e-46	1.88684	0.62	0.205	7.9e-42	S100A4	30	Epithelial Cell FABP4_high	Bladder
5	0	1.79316	0.605	0.001	0	DHRS2	30	Epithelial Cell FABP4_high	Bladder
6	2.79e-247	1.76509	0.891	0.081	7.14e-243	PSCA	30	Epithelial Cell FABP4_high	Bladder
7	1.76e-92	1.67787	0.868	0.239	4.52e-88	IGFBP2	30	Epithelial Cell FABP4_high	Bladder
8	1.6e-103	1.65042	0.744	0.134	4.11e-99	KRT7	30	Epithelial Cell FABP4_high	Bladder
9	1.35e-69	1.64703	0.605	0.121	3.47e-65	GDF15	30	Epithelial Cell FABP4_high	Bladder
10	3.23e-67	1.46273	0.767	0.233	8.27e-63	CTSH	30	Epithelial Cell FABP4_high	Bladder
11	1.71e-55	1.35787	0.876	0.387	4.37e-51	GPX2	30	Epithelial Cell FABP4_high	Bladder
12	2.93e-48	1.34735	0.682	0.242	7.51e-44	AKR1C2	30	Epithelial Cell FABP4_high	Bladder
13	2.6e-104	1.30087	0.473	0.052	6.67e-100	IGFBP5	30	Epithelial Cell FABP4_high	Bladder
14	7.87e-168	1.27394	0.481	0.033	2.02e-163	SHROOM1	30	Epithelial Cell FABP4_high	Bladder
15	1.12e-53	1.24744	0.977	0.832	2.88e-49	S100A6	30	Epithelial Cell FABP4_high	Bladder
16	5.53e-28	1.2365	0.837	0.654	1.42e-23	ID1	30	Epithelial Cell FABP4_high	Bladder
17	1.29e-50	1.22998	0.891	0.416	3.3e-46	ADIRF	30	Epithelial Cell FABP4_high	Bladder
18	4.67e-31	1.22576	0.543	0.195	1.2e-26	DUSP2	30	Epithelial Cell FABP4_high	Bladder
19	0	1.2251	0.442	0.004	0	GATA2	30	Epithelial Cell FABP4_high	Bladder
20	0	1.2235	0.481	0.006	0	SLC14A1	30	Epithelial Cell FABP4_high	Bladder
21	1.36e-26	1.2147	0.605	0.24	3.49e-22	SPINK1	30	Epithelial Cell FABP4_high	Bladder
22	1.39e-65	1.21465	1	0.976	3.55e-61	MT-ND3	30	Epithelial Cell FABP4_high	Bladder
23	9.87e-110	1.20031	0.481	0.052	2.53e-105	CFD	30	Epithelial Cell FABP4_high	Bladder
24	3.12e-52	1.14476	0.605	0.166	8.01e-48	CYP4B1	30	Epithelial Cell FABP4_high	Bladder
25	1.21e-59	1.12829	0.473	0.087	3.11e-55	ATF7IP2	30	Epithelial Cell FABP4_high	Bladder
26	1.34e-45	1.11841	0.264	0.035	3.43e-41	DKK1	30	Epithelial Cell FABP4_high	Bladder
27	1.61e-40	1.10712	0.868	0.668	4.12e-36	RTN4	30	Epithelial Cell FABP4_high	Bladder
28	1.33e-99	1.08359	0.612	0.089	3.41e-95	VSIG2	30	Epithelial Cell FABP4_high	Bladder
29	0	1.03037	0.45	0.007	0	BTBD16	30	Epithelial Cell FABP4_high	Bladder
30	6.57e-38	1.01809	0.853	0.477	1.68e-33	MGST1	30	Epithelial Cell FABP4_high	Bladder
31	2.46e-29	1.0084	0.535	0.188	6.32e-25	HPGD	30	Epithelial Cell FABP4_high	Bladder
32	1.57e-72	1.00619	0.372	0.045	4.04e-68	C16orf74	30	Epithelial Cell FABP4_high	Bladder
33	2.54e-73	0.985585	0.899	0.235	6.5e-69	AGR2	30	Epithelial Cell FABP4_high	Bladder
34	3.85e-32	0.965237	0.76	0.433	9.86e-28	C9orf16	30	Epithelial Cell FABP4_high	Bladder
35	8.29e-37	0.934628	0.636	0.23	2.12e-32	SERINC2	30	Epithelial Cell FABP4_high	Bladder
36	3.92e-81	0.929971	0.426	0.05	1.01e-76	TESC	30	Epithelial Cell FABP4_high	Bladder
37	1.11e-22	0.92195	0.636	0.347	2.85e-18	CD46	30	Epithelial Cell FABP4_high	Bladder
38	1.3e-12	0.902936	0.752	0.614	3.33e-08	ID3	30	Epithelial Cell FABP4_high	Bladder
39	1.36e-149	0.884152	0.333	0.017	3.47e-145	CRTAC1	30	Epithelial Cell FABP4_high	Bladder
40	1.57e-47	0.883866	0.504	0.113	4.03e-43	ITM2C	30	Epithelial Cell FABP4_high	Bladder
41	3.07e-38	0.841493	0.589	0.167	7.88e-34	FBP1	30	Epithelial Cell FABP4_high	Bladder
42	3.69e-77	0.840638	0.395	0.047	9.45e-73	CAPS	30	Epithelial Cell FABP4_high	Bladder
43	1.15e-28	0.807085	0.512	0.163	2.96e-24	GATA3	30	Epithelial Cell FABP4_high	Bladder
44	1.72e-20	0.803314	0.488	0.201	4.42e-16	TNFRSF21	30	Epithelial Cell FABP4_high	Bladder
45	4.21e-31	0.795903	0.419	0.112	1.08e-26	CLCA4	30	Epithelial Cell FABP4_high	Bladder
46	9.34e-28	0.795612	0.922	0.593	2.39e-23	ELF3	30	Epithelial Cell FABP4_high	Bladder
47	3.52e-22	0.792642	0.682	0.366	9.03e-18	MPZL2	30	Epithelial Cell FABP4_high	Bladder
48	1.05e-47	0.789042	0.326	0.05	2.7e-43	PPARG	30	Epithelial Cell FABP4_high	Bladder
49	3.43e-19	0.785443	0.558	0.26	8.8e-15	SYT8	30	Epithelial Cell FABP4_high	Bladder
50	5.28e-33	0.760872	0.411	0.103	1.35e-28	CDC42EP5	30	Epithelial Cell FABP4_high	Bladder
51	0	1.75952	0.968	0.467	0	DST	2	Squamous Epithelial Cell DST_high	Esophagus
52	0	1.65205	0.418	0.073	0	CCL2	2	Squamous Epithelial Cell DST_high	Esophagus
53	0	1.51531	1	0.439	0	KRT15	2	Squamous Epithelial Cell DST_high	Esophagus
54	0	1.48307	0.812	0.248	0	CXCL14	2	Squamous Epithelial Cell DST_high	Esophagus
55	1.08e-303	1.41902	0.514	0.121	2.76e-299	GEM	2	Squamous Epithelial Cell DST_high	Esophagus
56	7.56e-248	1.36549	0.703	0.274	1.94e-243	CXCL2	2	Squamous Epithelial Cell DST_high	Esophagus
57	0	1.34483	0.606	0.109	0	IL1R2	2	Squamous Epithelial Cell DST_high	Esophagus
58	3.71e-217	1.33667	0.526	0.175	9.5e-213	PHLDA1	2	Squamous Epithelial Cell DST_high	Esophagus
59	0	1.26976	0.483	0.071	0	TSLP	2	Squamous Epithelial Cell DST_high	Esophagus
60	0	1.2453	0.625	0.171	0	THSD4	2	Squamous Epithelial Cell DST_high	Esophagus
61	4.6e-298	1.11634	0.637	0.201	1.18e-293	HOTAIRM1	2	Squamous Epithelial Cell DST_high	Esophagus
62	2.06e-295	1.10932	0.4	0.073	5.27e-291	SERPINE2	2	Squamous Epithelial Cell DST_high	Esophagus
63	8.23e-225	1.08873	0.932	0.739	2.11e-220	CEBPD	2	Squamous Epithelial Cell DST_high	Esophagus
64	6.86e-203	1.0387	0.748	0.395	1.76e-198	NCOA7	2	Squamous Epithelial Cell DST_high	Esophagus
65	1.51e-268	1.00148	0.341	0.057	3.87e-264	CH25H	2	Squamous Epithelial Cell DST_high	Esophagus
66	1.26e-241	0.990946	0.949	0.729	3.23e-237	ZFP36L2	2	Squamous Epithelial Cell DST_high	Esophagus
67	6.25e-160	0.942766	0.504	0.202	1.6e-155	LPAR6	2	Squamous Epithelial Cell DST_high	Esophagus
68	5.57e-158	0.883617	0.579	0.243	1.43e-153	SYT8	2	Squamous Epithelial Cell DST_high	Esophagus
69	2.95e-148	0.824952	0.347	0.1	7.57e-144	HCAR3	2	Squamous Epithelial Cell DST_high	Esophagus
70	2.84e-127	0.796848	0.464	0.2	7.29e-123	SLC7A1	2	Squamous Epithelial Cell DST_high	Esophagus
71	5.07e-51	0.796488	0.416	0.251	1.3e-46	AKR1C1	2	Squamous Epithelial Cell DST_high	Esophagus
72	3.85e-68	0.793256	0.245	0.089	9.87e-64	DCN	2	Squamous Epithelial Cell DST_high	Esophagus
73	5.49e-121	0.788395	0.641	0.404	1.41e-116	C9orf3	2	Squamous Epithelial Cell DST_high	Esophagus
74	6.68e-125	0.78499	0.481	0.204	1.71e-120	CAV1	2	Squamous Epithelial Cell DST_high	Esophagus
75	2.74e-133	0.778175	0.84	0.552	7.02e-129	MYC	2	Squamous Epithelial Cell DST_high	Esophagus
76	7.17e-114	0.777672	0.539	0.265	1.84e-109	SOX2	2	Squamous Epithelial Cell DST_high	Esophagus
77	3.99e-166	0.773927	0.369	0.104	1.02e-161	TP53AIP1	2	Squamous Epithelial Cell DST_high	Esophagus
78	6.04e-105	0.762862	0.649	0.438	1.55e-100	TGIF1	2	Squamous Epithelial Cell DST_high	Esophagus
79	6.46e-107	0.761352	0.744	0.54	1.66e-102	TSC22D1	2	Squamous Epithelial Cell DST_high	Esophagus
80	1.63e-79	0.746661	0.541	0.331	4.19e-75	TSC22D3	2	Squamous Epithelial Cell DST_high	Esophagus
81	2e-191	0.744696	0.401	0.105	5.14e-187	SLC7A5	2	Squamous Epithelial Cell DST_high	Esophagus
82	9.6e-99	0.729952	0.836	0.612	2.46e-94	MT2A	2	Squamous Epithelial Cell DST_high	Esophagus
83	7.44e-128	0.725537	0.688	0.392	1.91e-123	STMN1	2	Squamous Epithelial Cell DST_high	Esophagus
84	3.17e-126	0.723041	0.229	0.05	8.13e-122	NPPC	2	Squamous Epithelial Cell DST_high	Esophagus
85	3.18e-245	0.708317	0.257	0.033	8.14e-241	MOXD1	2	Squamous Epithelial Cell DST_high	Esophagus
86	2.11e-124	0.705065	0.769	0.506	5.41e-120	VMP1	2	Squamous Epithelial Cell DST_high	Esophagus
87	2.59e-201	0.694374	0.258	0.042	6.63e-197	TFAP2B	2	Squamous Epithelial Cell DST_high	Esophagus
88	9.99e-88	0.689324	0.522	0.292	2.56e-83	PTRF	2	Squamous Epithelial Cell DST_high	Esophagus
89	1.36e-72	0.687966	0.447	0.247	3.47e-68	ZNF503	2	Squamous Epithelial Cell DST_high	Esophagus
90	1.42e-76	0.673299	0.628	0.472	3.64e-72	SLC3A2	2	Squamous Epithelial Cell DST_high	Esophagus
91	1.28e-54	0.670067	0.412	0.241	3.28e-50	CTD-3252C9.4	2	Squamous Epithelial Cell DST_high	Esophagus
92	3.01e-144	0.663854	0.931	0.749	7.71e-140	PNRC1	2	Squamous Epithelial Cell DST_high	Esophagus
93	9.32e-71	0.659102	0.527	0.344	2.39e-66	HSPA2	2	Squamous Epithelial Cell DST_high	Esophagus
94	1.8e-118	0.658874	0.313	0.097	4.62e-114	CTNNAL1	2	Squamous Epithelial Cell DST_high	Esophagus
95	6.59e-66	0.648957	0.49	0.315	1.69e-61	RAP2B	2	Squamous Epithelial Cell DST_high	Esophagus
96	2.64e-67	0.648221	0.462	0.265	6.77e-63	TNS4	2	Squamous Epithelial Cell DST_high	Esophagus
97	1.06e-68	0.64207	0.541	0.356	2.72e-64	PRNP	2	Squamous Epithelial Cell DST_high	Esophagus
98	9.35e-122	0.639555	0.83	0.659	2.4e-117	EIF3E	2	Squamous Epithelial Cell DST_high	Esophagus
99	2.91e-144	0.635822	0.915	0.578	7.46e-140	ANXA1	2	Squamous Epithelial Cell DST_high	Esophagus
100	4.09e-219	0.627959	0.903	0.444	1.05e-214	IFITM3	2	Squamous Epithelial Cell DST_high	Esophagus
101	0	2.19001	1	0.213	0	KRT13	3	Squamous Epithelial Cell KRT13_high	Esophagus
102	0	1.81101	0.997	0.429	0	FABP5	3	Squamous Epithelial Cell KRT13_high	Esophagus
103	0	1.78964	0.981	0.103	0	RHCG	3	Squamous Epithelial Cell KRT13_high	Esophagus
104	0	1.62375	0.982	0.184	0	S100A8	3	Squamous Epithelial Cell KRT13_high	Esophagus
105	0	1.61577	0.988	0.198	0	CALML3	3	Squamous Epithelial Cell KRT13_high	Esophagus
106	0	1.54372	0.944	0.081	0	KRT4	3	Squamous Epithelial Cell KRT13_high	Esophagus
107	0	1.49957	0.997	0.377	0	CSTA	3	Squamous Epithelial Cell KRT13_high	Esophagus
108	0	1.44766	0.976	0.265	0	PITX1	3	Squamous Epithelial Cell KRT13_high	Esophagus
109	0	1.4282	0.97	0.251	0	SPINK5	3	Squamous Epithelial Cell KRT13_high	Esophagus
110	0	1.38985	0.892	0.186	0	CRABP2	3	Squamous Epithelial Cell KRT13_high	Esophagus
111	0	1.38447	0.818	0.093	0	AC019349.5	3	Squamous Epithelial Cell KRT13_high	Esophagus
112	0	1.33876	0.961	0.251	0	S100A9	3	Squamous Epithelial Cell KRT13_high	Esophagus
113	0	1.23433	0.952	0.264	0	DSC2	3	Squamous Epithelial Cell KRT13_high	Esophagus
114	0	1.22124	0.937	0.314	0	DAPL1	3	Squamous Epithelial Cell KRT13_high	Esophagus
115	0	1.2061	0.999	0.745	0	HSPB1	3	Squamous Epithelial Cell KRT13_high	Esophagus
116	0	1.15857	0.883	0.19	0	IL1RN	3	Squamous Epithelial Cell KRT13_high	Esophagus
117	0	1.14252	0.982	0.511	0	KRT5	3	Squamous Epithelial Cell KRT13_high	Esophagus
118	0	1.13244	0.983	0.353	0	LY6D	3	Squamous Epithelial Cell KRT13_high	Esophagus
119	0	1.12377	0.783	0.09	0	GBP6	3	Squamous Epithelial Cell KRT13_high	Esophagus
120	0	1.10463	0.996	0.574	0	ANXA1	3	Squamous Epithelial Cell KRT13_high	Esophagus
121	0	1.07215	0.999	0.829	0	GSTP1	3	Squamous Epithelial Cell KRT13_high	Esophagus
122	0	1.06604	0.997	0.657	0	CSTB	3	Squamous Epithelial Cell KRT13_high	Esophagus
123	0	1.05205	0.999	0.515	0	S100A2	3	Squamous Epithelial Cell KRT13_high	Esophagus
124	0	1.04233	0.891	0.249	0	DSG3	3	Squamous Epithelial Cell KRT13_high	Esophagus
125	0	1.0285	0.841	0.165	0	PTN	3	Squamous Epithelial Cell KRT13_high	Esophagus
126	0	0.984051	1	0.765	0	S100A14	3	Squamous Epithelial Cell KRT13_high	Esophagus
127	0	0.975879	0.969	0.543	0	S100A16	3	Squamous Epithelial Cell KRT13_high	Esophagus
128	0	0.879275	0.894	0.35	0	PGD	3	Squamous Epithelial Cell KRT13_high	Esophagus
129	0	0.852014	0.996	0.806	0	TXN	3	Squamous Epithelial Cell KRT13_high	Esophagus
130	4.5e-244	0.837331	0.948	0.505	1.15e-239	EMP1	3	Squamous Epithelial Cell KRT13_high	Esophagus
131	0	0.812555	0.725	0.149	0	CSRP2	3	Squamous Epithelial Cell KRT13_high	Esophagus
132	2.88e-305	0.804319	0.943	0.358	7.39e-301	TM4SF1	3	Squamous Epithelial Cell KRT13_high	Esophagus
133	0	0.800214	0.48	0.048	0	KRT6C	3	Squamous Epithelial Cell KRT13_high	Esophagus
134	0	0.778955	0.774	0.227	0	TPD52L1	3	Squamous Epithelial Cell KRT13_high	Esophagus
135	2.19e-248	0.775429	0.996	0.668	5.62e-244	TACSTD2	3	Squamous Epithelial Cell KRT13_high	Esophagus
136	9.7e-148	0.763385	0.309	0.071	2.49e-143	CCL20	3	Squamous Epithelial Cell KRT13_high	Esophagus
137	3.61e-262	0.74294	0.997	0.798	9.26e-258	S100A11	3	Squamous Epithelial Cell KRT13_high	Esophagus
138	1.3e-258	0.736688	0.979	0.69	3.33e-254	TSPO	3	Squamous Epithelial Cell KRT13_high	Esophagus
139	4.82e-267	0.729273	0.823	0.262	1.23e-262	KRT6A	3	Squamous Epithelial Cell KRT13_high	Esophagus
140	2.28e-256	0.718962	0.787	0.277	5.85e-252	RHOV	3	Squamous Epithelial Cell KRT13_high	Esophagus
141	3.05e-234	0.716428	0.807	0.3	7.81e-230	FGFBP1	3	Squamous Epithelial Cell KRT13_high	Esophagus
142	3.59e-210	0.701303	0.998	0.784	9.19e-206	SFN	3	Squamous Epithelial Cell KRT13_high	Esophagus
143	0	0.685383	0.638	0.136	0	NMU	3	Squamous Epithelial Cell KRT13_high	Esophagus
144	2.02e-234	0.682323	0.878	0.412	5.17e-230	ABLIM1	3	Squamous Epithelial Cell KRT13_high	Esophagus
145	3.18e-285	0.681014	0.672	0.185	8.14e-281	ADH7	3	Squamous Epithelial Cell KRT13_high	Esophagus
146	1.27e-218	0.658701	0.883	0.409	3.26e-214	BHLHE40	3	Squamous Epithelial Cell KRT13_high	Esophagus
147	0	0.657884	0.6	0.116	0	BARX2	3	Squamous Epithelial Cell KRT13_high	Esophagus
148	2.5e-208	0.650735	0.921	0.465	6.4e-204	TRIM29	3	Squamous Epithelial Cell KRT13_high	Esophagus
149	1.19e-248	0.639454	0.953	0.408	3.05e-244	LYPD3	3	Squamous Epithelial Cell KRT13_high	Esophagus
150	3.2e-204	0.638719	0.978	0.653	8.19e-200	DBI	3	Squamous Epithelial Cell KRT13_high	Esophagus
151	0	1.55236	0.999	0.439	0	FABP5	8	Squamous Epithelial Cell FABP5_high	Esophagus
152	2.6e-263	1.11691	1	0.518	6.67e-259	KRT5	8	Squamous Epithelial Cell FABP5_high	Esophagus
153	4.76e-254	1.09548	1	0.45	1.22e-249	KRT15	8	Squamous Epithelial Cell FABP5_high	Esophagus
154	0	1.0699	0.976	0.228	0	KRT13	8	Squamous Epithelial Cell FABP5_high	Esophagus
155	9.46e-220	1.03368	0.994	0.63	2.42e-215	MT1X	8	Squamous Epithelial Cell FABP5_high	Esophagus
156	1.72e-229	1.01004	0.993	0.581	4.4e-225	ANXA1	8	Squamous Epithelial Cell FABP5_high	Esophagus
157	2.86e-290	0.988787	0.912	0.28	7.33e-286	PITX1	8	Squamous Epithelial Cell FABP5_high	Esophagus
158	7.95e-231	0.980417	0.961	0.365	2.04e-226	LY6D	8	Squamous Epithelial Cell FABP5_high	Esophagus
159	2.66e-307	0.951877	0.697	0.161	6.82e-303	CSRP2	8	Squamous Epithelial Cell FABP5_high	Esophagus
160	9.05e-203	0.874888	0.999	0.749	2.32e-198	HSPB1	8	Squamous Epithelial Cell FABP5_high	Esophagus
161	8.27e-191	0.871335	0.997	0.523	2.12e-186	S100A2	8	Squamous Epithelial Cell FABP5_high	Esophagus
162	1.64e-200	0.864988	0.846	0.329	4.2e-196	DAPL1	8	Squamous Epithelial Cell FABP5_high	Esophagus
163	2.98e-224	0.827018	0.735	0.205	7.63e-220	CRABP2	8	Squamous Epithelial Cell FABP5_high	Esophagus
164	2.79e-287	0.806817	0.862	0.217	7.14e-283	CALML3	8	Squamous Epithelial Cell FABP5_high	Esophagus
165	8.96e-255	0.794561	0.727	0.182	2.3e-250	PTN	8	Squamous Epithelial Cell FABP5_high	Esophagus
166	4.45e-142	0.763847	0.828	0.398	1.14e-137	NCOA7	8	Squamous Epithelial Cell FABP5_high	Esophagus
167	9.27e-187	0.760294	0.999	0.832	2.38e-182	GSTP1	8	Squamous Epithelial Cell FABP5_high	Esophagus
168	8.24e-131	0.755897	0.696	0.289	2.11e-126	RHOV	8	Squamous Epithelial Cell FABP5_high	Esophagus
169	3.19e-169	0.710694	0.735	0.266	8.16e-165	DSG3	8	Squamous Epithelial Cell FABP5_high	Esophagus
170	1.19e-185	0.690881	0.99	0.781	3.04e-181	NME2	8	Squamous Epithelial Cell FABP5_high	Esophagus
171	2.91e-119	0.661602	0.805	0.42	7.44e-115	BHLHE40	8	Squamous Epithelial Cell FABP5_high	Esophagus
172	1.59e-140	0.661028	0.846	0.372	4.07e-136	TM4SF1	8	Squamous Epithelial Cell FABP5_high	Esophagus
173	0	0.656736	0.739	0.129	0	RHCG	8	Squamous Epithelial Cell FABP5_high	Esophagus
174	7.25e-137	0.645207	0.616	0.213	1.86e-132	IL1RN	8	Squamous Epithelial Cell FABP5_high	Esophagus
175	3.89e-97	0.644142	0.864	0.516	9.96e-93	EMP1	8	Squamous Epithelial Cell FABP5_high	Esophagus
176	3.08e-111	0.633479	0.852	0.487	7.9e-107	TKT	8	Squamous Epithelial Cell FABP5_high	Esophagus
177	4.88e-206	0.618738	1	0.944	1.25e-201	RPL18A	8	Squamous Epithelial Cell FABP5_high	Esophagus
178	2.25e-112	0.613412	0.796	0.424	5.76e-108	ABLIM1	8	Squamous Epithelial Cell FABP5_high	Esophagus
179	1.36e-54	0.606612	0.498	0.251	3.48e-50	AKR1C1	8	Squamous Epithelial Cell FABP5_high	Esophagus
180	1.74e-115	0.602402	0.996	0.674	4.45e-111	TACSTD2	8	Squamous Epithelial Cell FABP5_high	Esophagus
181	1.08e-176	0.601846	1	0.955	2.77e-172	RPS8	8	Squamous Epithelial Cell FABP5_high	Esophagus
182	2.56e-96	0.592456	0.853	0.507	6.56e-92	VMP1	8	Squamous Epithelial Cell FABP5_high	Esophagus
183	3.63e-154	0.585697	0.637	0.209	9.3e-150	HOTAIRM1	8	Squamous Epithelial Cell FABP5_high	Esophagus
184	5.95e-164	0.58075	0.999	0.918	1.52e-159	RPS2	8	Squamous Epithelial Cell FABP5_high	Esophagus
185	5.63e-174	0.578618	0.999	0.927	1.44e-169	RPS3	8	Squamous Epithelial Cell FABP5_high	Esophagus
186	3.64e-186	0.578424	0.999	0.92	9.33e-182	RPL37A	8	Squamous Epithelial Cell FABP5_high	Esophagus
187	1.61e-208	0.575752	1	0.922	4.12e-204	RPL14	8	Squamous Epithelial Cell FABP5_high	Esophagus
188	3.45e-158	0.573102	0.487	0.119	8.84e-154	AC019349.5	8	Squamous Epithelial Cell FABP5_high	Esophagus
189	1.39e-127	0.570776	0.975	0.747	3.56e-123	RPS17	8	Squamous Epithelial Cell FABP5_high	Esophagus
190	2.22e-137	0.569925	0.993	0.838	5.69e-133	RPSA	8	Squamous Epithelial Cell FABP5_high	Esophagus
191	2.89e-196	0.558419	1	0.944	7.4e-192	RPL32	8	Squamous Epithelial Cell FABP5_high	Esophagus
192	2.09e-101	0.557514	0.975	0.784	5.36e-97	KLF6	8	Squamous Epithelial Cell FABP5_high	Esophagus
193	5.89e-153	0.55456	1	0.914	1.51e-148	RPS6	8	Squamous Epithelial Cell FABP5_high	Esophagus
194	2.55e-190	0.553182	1	0.918	6.53e-186	RPS21	8	Squamous Epithelial Cell FABP5_high	Esophagus
195	2.97e-140	0.54788	0.996	0.857	7.61e-136	RPL10A	8	Squamous Epithelial Cell FABP5_high	Esophagus
196	1.66e-202	0.547697	1	0.947	4.26e-198	RPS15A	8	Squamous Epithelial Cell FABP5_high	Esophagus
197	1.92e-101	0.546129	0.51	0.186	4.92e-97	PAX9	8	Squamous Epithelial Cell FABP5_high	Esophagus
198	5e-170	0.54606	1	0.926	1.28e-165	RPL26	8	Squamous Epithelial Cell FABP5_high	Esophagus
199	4.94e-164	0.540228	0.996	0.891	1.27e-159	RPS16	8	Squamous Epithelial Cell FABP5_high	Esophagus
200	1.81e-96	0.538306	0.735	0.366	4.63e-92	PGD	8	Squamous Epithelial Cell FABP5_high	Esophagus
201	0	3.81358	1	0.095	0	KRT4	10	Squamous Epithelial Cell KRT4_high	Esophagus
202	0	3.54109	1	0.198	0	S100A8	10	Squamous Epithelial Cell KRT4_high	Esophagus
203	0	3.37565	0.985	0.03	0	SPRR3	10	Squamous Epithelial Cell KRT4_high	Esophagus
204	0	2.97688	0.997	0.262	0	S100A9	10	Squamous Epithelial Cell KRT4_high	Esophagus
205	0	2.96539	1	0.663	0	CSTB	10	Squamous Epithelial Cell KRT4_high	Esophagus
206	0	2.76806	1	0.388	0	CSTA	10	Squamous Epithelial Cell KRT4_high	Esophagus
207	0	2.68396	1	0.228	0	KRT13	10	Squamous Epithelial Cell KRT4_high	Esophagus
208	0	2.54148	0.997	0.119	0	RHCG	10	Squamous Epithelial Cell KRT4_high	Esophagus
209	0	2.43161	0.997	0.263	0	SPINK5	10	Squamous Epithelial Cell KRT4_high	Esophagus
210	0	1.9468	0.991	0.213	0	CALML3	10	Squamous Epithelial Cell KRT4_high	Esophagus
211	0	1.93012	0.91	0.102	0	AC019349.5	10	Squamous Epithelial Cell KRT4_high	Esophagus
212	0	1.84078	0.992	0.44	0	FABP5	10	Squamous Epithelial Cell KRT4_high	Esophagus
213	0	1.72756	0.821	0.042	0	KRT6C	10	Squamous Epithelial Cell KRT4_high	Esophagus
214	0	1.65111	0.994	0.277	0	PITX1	10	Squamous Epithelial Cell KRT4_high	Esophagus
215	0	1.6484	0.982	0.276	0	DSC2	10	Squamous Epithelial Cell KRT4_high	Esophagus
216	0	1.55898	0.998	0.769	0	S100A14	10	Squamous Epithelial Cell KRT4_high	Esophagus
217	0	1.49691	0.931	0.097	0	GBP6	10	Squamous Epithelial Cell KRT4_high	Esophagus
218	0	1.45746	0.369	0.003	0	CRNN	10	Squamous Epithelial Cell KRT4_high	Esophagus
219	0	1.45194	0.997	0.549	0	S100A16	10	Squamous Epithelial Cell KRT4_high	Esophagus
220	0	1.41336	0.998	0.75	0	HSPB1	10	Squamous Epithelial Cell KRT4_high	Esophagus
221	0	1.41327	0.902	0.199	0	CRABP2	10	Squamous Epithelial Cell KRT4_high	Esophagus
222	0	1.40258	0.966	0.2	0	IL1RN	10	Squamous Epithelial Cell KRT4_high	Esophagus
223	0	1.39961	0.801	0.074	0	KRT6B	10	Squamous Epithelial Cell KRT4_high	Esophagus
224	0	1.39746	0.998	0.309	0	CD24	10	Squamous Epithelial Cell KRT4_high	Esophagus
225	9.72e-301	1.32754	1	0.581	2.49e-296	ANXA1	10	Squamous Epithelial Cell KRT4_high	Esophagus
226	0	1.26793	0.917	0.269	0	KRT6A	10	Squamous Epithelial Cell KRT4_high	Esophagus
227	0	1.26194	0.828	0.053	0	A2ML1	10	Squamous Epithelial Cell KRT4_high	Esophagus
228	0	1.24412	0.643	0.018	0	MAL	10	Squamous Epithelial Cell KRT4_high	Esophagus
229	2.96e-264	1.19987	0.995	0.524	7.58e-260	S100A2	10	Squamous Epithelial Cell KRT4_high	Esophagus
230	1.43e-273	1.19373	0.962	0.395	3.67e-269	SERPINB1	10	Squamous Epithelial Cell KRT4_high	Esophagus
231	0	1.16568	0.677	0.092	0	CLCA4	10	Squamous Epithelial Cell KRT4_high	Esophagus
232	0	1.16023	0.966	0.358	0	PGD	10	Squamous Epithelial Cell KRT4_high	Esophagus
233	0	1.15577	1	0.802	0	S100A11	10	Squamous Epithelial Cell KRT4_high	Esophagus
234	0	1.14964	0.998	0.832	0	GSTP1	10	Squamous Epithelial Cell KRT4_high	Esophagus
235	0	1.14213	0.931	0.326	0	DAPL1	10	Squamous Epithelial Cell KRT4_high	Esophagus
236	0	1.11173	0.332	0.009	0	SPRR2A	10	Squamous Epithelial Cell KRT4_high	Esophagus
237	0	1.11074	0.91	0.175	0	PTN	10	Squamous Epithelial Cell KRT4_high	Esophagus
238	0	1.10991	0.925	0.259	0	DSG3	10	Squamous Epithelial Cell KRT4_high	Esophagus
239	8.94e-305	1.10327	0.934	0.305	2.29e-300	FGFBP1	10	Squamous Epithelial Cell KRT4_high	Esophagus
240	1.25e-242	1.10024	0.963	0.365	3.21e-238	LY6D	10	Squamous Epithelial Cell KRT4_high	Esophagus
241	1.18e-277	1.05807	0.994	0.81	3.01e-273	TXN	10	Squamous Epithelial Cell KRT4_high	Esophagus
242	3.05e-294	1.00631	0.904	0.312	7.82e-290	MAL2	10	Squamous Epithelial Cell KRT4_high	Esophagus
243	0	0.994273	0.821	0.141	0	SERPINB13	10	Squamous Epithelial Cell KRT4_high	Esophagus
244	1.18e-262	0.989062	0.985	0.417	3.04e-258	LYPD3	10	Squamous Epithelial Cell KRT4_high	Esophagus
245	0	0.986483	0.632	0.045	0	CLIC3	10	Squamous Epithelial Cell KRT4_high	Esophagus
246	0	0.963707	0.59	0.028	0	CYSRT1	10	Squamous Epithelial Cell KRT4_high	Esophagus
247	2.13e-193	0.959894	0.966	0.513	5.46e-189	EMP1	10	Squamous Epithelial Cell KRT4_high	Esophagus
248	0	0.931169	0.628	0.076	0	RRAD	10	Squamous Epithelial Cell KRT4_high	Esophagus
249	7.45e-34	0.927298	0.207	0.072	1.91e-29	CNFN	10	Squamous Epithelial Cell KRT4_high	Esophagus
250	1.26e-277	0.918997	0.744	0.185	3.22e-273	GJB2	10	Squamous Epithelial Cell KRT4_high	Esophagus
251	2.56e-222	1.7165	0.979	0.448	6.55e-218	FABP5	21	High Proliferation Epithelial Cell UBE2C_high	Esophagus
252	6.88e-173	1.5161	0.828	0.307	1.76e-168	HIST1H4C	21	High Proliferation Epithelial Cell UBE2C_high	Esophagus
253	7.11e-249	1.4874	0.979	0.395	1.82e-244	STMN1	21	High Proliferation Epithelial Cell UBE2C_high	Esophagus
254	0	1.39425	0.708	0.027	0	UBE2C	21	High Proliferation Epithelial Cell UBE2C_high	Esophagus
255	2.58e-303	1.38232	0.934	0.252	6.6e-299	HMGB2	21	High Proliferation Epithelial Cell UBE2C_high	Esophagus
256	2.35e-197	1.33849	0.974	0.58	6.02e-193	TUBA1B	21	High Proliferation Epithelial Cell UBE2C_high	Esophagus
257	2.23e-208	1.26241	0.986	0.588	5.73e-204	HMGN2	21	High Proliferation Epithelial Cell UBE2C_high	Esophagus
258	1.58e-283	1.21134	0.92	0.238	4.05e-279	PTTG1	21	High Proliferation Epithelial Cell UBE2C_high	Esophagus
259	3.39e-172	1.12005	0.993	0.525	8.69e-168	KRT5	21	High Proliferation Epithelial Cell UBE2C_high	Esophagus
260	7.54e-191	1.11423	0.991	0.688	1.93e-186	H2AFZ	21	High Proliferation Epithelial Cell UBE2C_high	Esophagus
261	2.58e-161	1.11269	0.951	0.547	6.62e-157	TUBB	21	High Proliferation Epithelial Cell UBE2C_high	Esophagus
262	2.43e-252	1.10801	0.967	0.239	6.23e-248	KRT13	21	High Proliferation Epithelial Cell UBE2C_high	Esophagus
263	0	1.08111	0.753	0.05	0	KIAA0101	21	High Proliferation Epithelial Cell UBE2C_high	Esophagus
264	0	1.07497	0.645	0.025	0	RRM2	21	High Proliferation Epithelial Cell UBE2C_high	Esophagus
265	7.06e-146	1.06494	0.986	0.635	1.81e-141	MT1X	21	High Proliferation Epithelial Cell UBE2C_high	Esophagus
266	3.57e-199	1.05435	0.993	0.791	9.14e-195	HMGB1	21	High Proliferation Epithelial Cell UBE2C_high	Esophagus
267	6.76e-292	1.02782	0.896	0.185	1.73e-287	PTN	21	High Proliferation Epithelial Cell UBE2C_high	Esophagus
268	0	1.02542	0.64	0.033	0	MKI67	21	High Proliferation Epithelial Cell UBE2C_high	Esophagus
269	0	0.947835	0.553	0.033	0	CENPF	21	High Proliferation Epithelial Cell UBE2C_high	Esophagus
270	2.32e-274	0.945757	0.767	0.149	5.95e-270	NMU	21	High Proliferation Epithelial Cell UBE2C_high	Esophagus
271	0	0.942892	0.586	0.032	0	TOP2A	21	High Proliferation Epithelial Cell UBE2C_high	Esophagus
272	5.16e-223	0.908229	0.915	0.225	1.32e-218	CALML3	21	High Proliferation Epithelial Cell UBE2C_high	Esophagus
273	0	0.897499	0.675	0.065	0	CENPW	21	High Proliferation Epithelial Cell UBE2C_high	Esophagus
274	3.31e-179	0.890958	0.802	0.211	8.47e-175	CRABP2	21	High Proliferation Epithelial Cell UBE2C_high	Esophagus
275	5.81e-126	0.866745	0.991	0.587	1.49e-121	ANXA1	21	High Proliferation Epithelial Cell UBE2C_high	Esophagus
276	1.16e-200	0.863344	1	0.929	2.98e-196	PTMA	21	High Proliferation Epithelial Cell UBE2C_high	Esophagus
277	0	0.850175	0.649	0.082	0	NUSAP1	21	High Proliferation Epithelial Cell UBE2C_high	Esophagus
278	2.81e-214	0.842496	0.748	0.167	7.21e-210	CSRP2	21	High Proliferation Epithelial Cell UBE2C_high	Esophagus
279	3.08e-135	0.841675	0.991	0.835	7.88e-131	GSTP1	21	High Proliferation Epithelial Cell UBE2C_high	Esophagus
280	8.62e-178	0.840726	0.922	0.288	2.21e-173	PITX1	21	High Proliferation Epithelial Cell UBE2C_high	Esophagus
281	3.29e-126	0.815532	0.826	0.356	8.43e-122	RANBP1	21	High Proliferation Epithelial Cell UBE2C_high	Esophagus
282	1.76e-132	0.812106	0.972	0.608	4.52e-128	RAN	21	High Proliferation Epithelial Cell UBE2C_high	Esophagus
283	0	0.811027	0.565	0.055	0	TYMS	21	High Proliferation Epithelial Cell UBE2C_high	Esophagus
284	1.3e-115	0.802274	0.991	0.753	3.34e-111	HSPB1	21	High Proliferation Epithelial Cell UBE2C_high	Esophagus
285	1.26e-123	0.783411	0.958	0.373	3.22e-119	LY6D	21	High Proliferation Epithelial Cell UBE2C_high	Esophagus
286	4.49e-307	0.77261	0.445	0.042	1.15e-302	CCNB1	21	High Proliferation Epithelial Cell UBE2C_high	Esophagus
287	0	0.75086	0.501	0.03	0	CDK1	21	High Proliferation Epithelial Cell UBE2C_high	Esophagus
288	5.74e-91	0.737761	0.786	0.373	1.47e-86	DUT	21	High Proliferation Epithelial Cell UBE2C_high	Esophagus
289	0	0.722271	0.501	0.051	0	CDC20	21	High Proliferation Epithelial Cell UBE2C_high	Esophagus
290	0	0.721568	0.454	0.02	0	ASPM	21	High Proliferation Epithelial Cell UBE2C_high	Esophagus
291	4.11e-127	0.717012	0.861	0.363	1.05e-122	H2AFV	21	High Proliferation Epithelial Cell UBE2C_high	Esophagus
292	8.36e-79	0.704612	0.821	0.43	2.14e-74	PTMS	21	High Proliferation Epithelial Cell UBE2C_high	Esophagus
293	1.27e-123	0.694594	0.699	0.217	3.27e-119	IL1RN	21	High Proliferation Epithelial Cell UBE2C_high	Esophagus
294	8.93e-94	0.680588	0.984	0.531	2.29e-89	S100A2	21	High Proliferation Epithelial Cell UBE2C_high	Esophagus
295	0	0.678695	0.501	0.029	0	TPX2	21	High Proliferation Epithelial Cell UBE2C_high	Esophagus
296	1.96e-131	0.673146	0.807	0.271	5.02e-127	DSG3	21	High Proliferation Epithelial Cell UBE2C_high	Esophagus
297	4.83e-144	0.667818	0.744	0.223	1.24e-139	EIF4EBP1	21	High Proliferation Epithelial Cell UBE2C_high	Esophagus
298	1.44e-171	0.660772	0.607	0.121	3.7e-167	AC019349.5	21	High Proliferation Epithelial Cell UBE2C_high	Esophagus
299	3.64e-141	0.656758	0.638	0.175	9.33e-137	CKS1B	21	High Proliferation Epithelial Cell UBE2C_high	Esophagus
300	0	0.651946	0.527	0.048	0	PRC1	21	High Proliferation Epithelial Cell UBE2C_high	Esophagus
301	1.15e-101	1.32063	0.887	0.699	2.95e-97	HSPA1A	22	Squamous Epithelial Cell HSPA1A_high	Esophagus
302	4.1e-127	1.30075	0.884	0.45	1.05e-122	FABP5	22	Squamous Epithelial Cell HSPA1A_high	Esophagus
303	2.05e-126	1.25258	0.929	0.589	5.24e-122	ANXA1	22	Squamous Epithelial Cell HSPA1A_high	Esophagus
304	1.35e-141	1.2431	0.976	0.754	3.46e-137	HSPB1	22	Squamous Epithelial Cell HSPA1A_high	Esophagus
305	1.02e-82	1.2044	0.842	0.689	2.62e-78	HSPA1B	22	Squamous Epithelial Cell HSPA1A_high	Esophagus
306	1.01e-60	1.16945	0.684	0.454	2.6e-56	DDIT4	22	Squamous Epithelial Cell HSPA1A_high	Esophagus
307	6.64e-69	1.14846	0.528	0.244	1.7e-64	CTD-3252C9.4	22	Squamous Epithelial Cell HSPA1A_high	Esophagus
308	7.33e-87	1.09007	0.726	0.428	1.88e-82	BHLHE40	22	Squamous Epithelial Cell HSPA1A_high	Esophagus
309	3.13e-65	1.03829	0.851	0.717	8.02e-61	DNAJB1	22	Squamous Epithelial Cell HSPA1A_high	Esophagus
310	2.63e-66	1.02679	0.849	0.639	6.74e-62	MT1X	22	Squamous Epithelial Cell HSPA1A_high	Esophagus
311	5.46e-55	1.02441	0.715	0.516	1.4e-50	VMP1	22	Squamous Epithelial Cell HSPA1A_high	Esophagus
312	9.23e-84	0.978158	0.903	0.788	2.37e-79	KLF6	22	Squamous Epithelial Cell HSPA1A_high	Esophagus
313	2.02e-122	0.97512	0.75	0.245	5.17e-118	KRT13	22	Squamous Epithelial Cell HSPA1A_high	Esophagus
314	6.47e-52	0.974039	0.847	0.747	1.66e-47	CEBPD	22	Squamous Epithelial Cell HSPA1A_high	Esophagus
315	9.34e-74	0.916322	0.899	0.714	2.39e-69	IER3	22	Squamous Epithelial Cell HSPA1A_high	Esophagus
316	2.23e-41	0.906522	0.748	0.612	5.7e-37	ID3	22	Squamous Epithelial Cell HSPA1A_high	Esophagus
317	5.78e-48	0.882995	0.837	0.763	1.48e-43	RHOB	22	Squamous Epithelial Cell HSPA1A_high	Esophagus
318	4.68e-30	0.877378	0.575	0.411	1.2e-25	NCOA7	22	Squamous Epithelial Cell HSPA1A_high	Esophagus
319	5.75e-51	0.875117	0.783	0.563	1.47e-46	MYC	22	Squamous Epithelial Cell HSPA1A_high	Esophagus
320	7.06e-53	0.874472	0.491	0.219	1.81e-48	CRABP2	22	Squamous Epithelial Cell HSPA1A_high	Esophagus
321	1.42e-22	0.869458	0.731	0.622	3.64e-18	MT2A	22	Squamous Epithelial Cell HSPA1A_high	Esophagus
322	7.43e-51	0.867874	0.531	0.278	1.9e-46	DSG3	22	Squamous Epithelial Cell HSPA1A_high	Esophagus
323	3.29e-40	0.862304	0.627	0.472	8.43e-36	BAG3	22	Squamous Epithelial Cell HSPA1A_high	Esophagus
324	2.74e-39	0.859249	0.422	0.214	7.01e-35	LPAR6	22	Squamous Epithelial Cell HSPA1A_high	Esophagus
325	3.74e-101	0.854029	0.922	0.46	9.58e-97	KRT15	22	Squamous Epithelial Cell HSPA1A_high	Esophagus
326	1.44e-19	0.849387	0.455	0.34	3.7e-15	TSC22D3	22	Squamous Epithelial Cell HSPA1A_high	Esophagus
327	2.71e-17	0.82379	0.531	0.448	6.95e-13	HES1	22	Squamous Epithelial Cell HSPA1A_high	Esophagus
328	2.38e-62	0.820201	0.927	0.913	6.11e-58	JUN	22	Squamous Epithelial Cell HSPA1A_high	Esophagus
329	2.59e-198	0.819418	1	0.982	6.63e-194	MT-CO3	22	Squamous Epithelial Cell HSPA1A_high	Esophagus
330	2.22e-25	0.807299	0.231	0.093	5.68e-21	RRAD	22	Squamous Epithelial Cell HSPA1A_high	Esophagus
331	5.12e-36	0.798086	0.545	0.344	1.31e-31	DAPL1	22	Squamous Epithelial Cell HSPA1A_high	Esophagus
332	1.63e-36	0.794746	0.599	0.434	4.17e-32	ABLIM1	22	Squamous Epithelial Cell HSPA1A_high	Esophagus
333	4.72e-40	0.791166	0.476	0.222	1.21e-35	S100A8	22	Squamous Epithelial Cell HSPA1A_high	Esophagus
334	3.03e-38	0.783997	0.917	0.907	7.77e-34	FOS	22	Squamous Epithelial Cell HSPA1A_high	Esophagus
335	1.64e-53	0.782713	0.465	0.196	4.21e-49	PTN	22	Squamous Epithelial Cell HSPA1A_high	Esophagus
336	6.2e-96	0.780283	0.986	0.531	1.59e-91	S100A2	22	Squamous Epithelial Cell HSPA1A_high	Esophagus
337	2.42e-20	0.767756	0.45	0.324	6.19e-16	ADM	22	Squamous Epithelial Cell HSPA1A_high	Esophagus
338	3.26e-75	0.764706	0.953	0.792	8.36e-71	SFN	22	Squamous Epithelial Cell HSPA1A_high	Esophagus
339	1.4e-39	0.761677	0.868	0.828	3.59e-35	DUSP1	22	Squamous Epithelial Cell HSPA1A_high	Esophagus
340	1.98e-85	0.75458	0.943	0.527	5.07e-81	KRT5	22	Squamous Epithelial Cell HSPA1A_high	Esophagus
341	3.08e-35	0.731089	0.483	0.275	7.9e-31	SOX2	22	Squamous Epithelial Cell HSPA1A_high	Esophagus
342	2.5e-38	0.728723	0.436	0.22	6.4e-34	HOTAIRM1	22	Squamous Epithelial Cell HSPA1A_high	Esophagus
343	5.9e-27	0.722785	0.649	0.527	1.51e-22	EMP1	22	Squamous Epithelial Cell HSPA1A_high	Esophagus
344	6.77e-16	0.692757	0.415	0.302	1.74e-11	RHOV	22	Squamous Epithelial Cell HSPA1A_high	Esophagus
345	1.9e-10	0.689923	0.316	0.225	4.87e-06	THBD	22	Squamous Epithelial Cell HSPA1A_high	Esophagus
346	1.94e-173	0.687125	1	0.988	4.97e-169	MT-CO1	22	Squamous Epithelial Cell HSPA1A_high	Esophagus
347	7.73e-07	0.683353	0.37	0.297	0.0198224	CXCL2	22	Squamous Epithelial Cell HSPA1A_high	Esophagus
348	8.18e-11	0.682595	0.323	0.226	2.1e-06	IL1RN	22	Squamous Epithelial Cell HSPA1A_high	Esophagus
349	2.2e-172	0.670416	1	0.988	5.64e-168	MT-CO2	22	Squamous Epithelial Cell HSPA1A_high	Esophagus
350	4.91e-32	0.669868	0.271	0.109	1.26e-27	IER5L	22	Squamous Epithelial Cell HSPA1A_high	Esophagus
351	0	1.70016	0.993	0.652	0	KRT10	4	Spinous Epithelial Cell DMKN_high	Skin
352	0	1.69925	0.994	0.148	0	KRT1	4	Spinous Epithelial Cell DMKN_high	Skin
353	0	1.56777	0.999	0.299	0	DMKN	4	Spinous Epithelial Cell DMKN_high	Skin
354	0	1.46878	0.974	0.184	0	APOE	4	Spinous Epithelial Cell DMKN_high	Skin
355	0	1.45775	0.994	0.362	0	LGALS7B	4	Spinous Epithelial Cell DMKN_high	Skin
356	0	1.09025	0.985	0.451	0	DSC3	4	Spinous Epithelial Cell DMKN_high	Skin
357	0	1.02932	0.815	0.13	0	GATA3	4	Spinous Epithelial Cell DMKN_high	Skin
358	0	0.996992	0.965	0.394	0	LGALS7	4	Spinous Epithelial Cell DMKN_high	Skin
359	0	0.994831	0.988	0.355	0	LY6D	4	Spinous Epithelial Cell DMKN_high	Skin
360	0	0.973032	0.926	0.157	0	DSG1	4	Spinous Epithelial Cell DMKN_high	Skin
361	0	0.932645	0.883	0.266	0	DEGS1	4	Spinous Epithelial Cell DMKN_high	Skin
362	0	0.922064	0.999	0.797	0	PERP	4	Spinous Epithelial Cell DMKN_high	Skin
363	0	0.914385	0.845	0.284	0	CLEC2B	4	Spinous Epithelial Cell DMKN_high	Skin
364	7.8e-290	0.904886	0.993	0.691	2e-285	DSP	4	Spinous Epithelial Cell DMKN_high	Skin
365	4.48e-52	0.876004	0.58	0.323	1.15e-47	KRT14	4	Spinous Epithelial Cell DMKN_high	Skin
366	0	0.852078	0.829	0.229	0	GPNMB	4	Spinous Epithelial Cell DMKN_high	Skin
367	4.16e-235	0.830858	0.973	0.547	1.07e-230	MYC	4	Spinous Epithelial Cell DMKN_high	Skin
368	0	0.82847	0.823	0.244	0	RORA	4	Spinous Epithelial Cell DMKN_high	Skin
369	0	0.824078	0.552	0.085	0	CCL27	4	Spinous Epithelial Cell DMKN_high	Skin
370	0	0.785708	0.998	0.963	0	RPS19	4	Spinous Epithelial Cell DMKN_high	Skin
371	0	0.784433	0.293	0.023	0	CYP1A1	4	Spinous Epithelial Cell DMKN_high	Skin
372	1.01e-211	0.772862	0.963	0.597	2.59e-207	ID3	4	Spinous Epithelial Cell DMKN_high	Skin
373	0	0.772469	1	0.952	0	RPS18	4	Spinous Epithelial Cell DMKN_high	Skin
374	0	0.762114	1	0.954	0	RPS8	4	Spinous Epithelial Cell DMKN_high	Skin
375	1.16e-237	0.750876	0.992	0.75	2.97e-233	BTG1	4	Spinous Epithelial Cell DMKN_high	Skin
376	0	0.741142	1	0.926	0	RPLP0	4	Spinous Epithelial Cell DMKN_high	Skin
377	0	0.734032	0.995	0.902	0	RPS5	4	Spinous Epithelial Cell DMKN_high	Skin
378	0	0.730163	1	0.975	0	RPLP1	4	Spinous Epithelial Cell DMKN_high	Skin
379	2.24e-176	0.721856	0.975	0.707	5.73e-172	DNAJB1	4	Spinous Epithelial Cell DMKN_high	Skin
380	1.48e-209	0.717385	0.994	0.77	3.8e-205	ZFP36L1	4	Spinous Epithelial Cell DMKN_high	Skin
381	0	0.713068	0.998	0.913	0	RPS6	4	Spinous Epithelial Cell DMKN_high	Skin
382	0	0.707838	0.998	0.918	0	RPS3A	4	Spinous Epithelial Cell DMKN_high	Skin
383	3.48e-153	0.701929	0.961	0.627	8.91e-149	MT1X	4	Spinous Epithelial Cell DMKN_high	Skin
384	0	0.698504	0.998	0.969	0	RPL13	4	Spinous Epithelial Cell DMKN_high	Skin
385	0	0.698297	0.518	0.08	0	CLEC2A	4	Spinous Epithelial Cell DMKN_high	Skin
386	0	0.69811	0.999	0.963	0	RPS12	4	Spinous Epithelial Cell DMKN_high	Skin
387	5.65e-178	0.686571	0.886	0.467	1.45e-173	TUBB2A	4	Spinous Epithelial Cell DMKN_high	Skin
388	0	0.683677	0.956	0.243	0	CXCL14	4	Spinous Epithelial Cell DMKN_high	Skin
389	0	0.671113	0.999	0.913	0	RPL3	4	Spinous Epithelial Cell DMKN_high	Skin
390	6.43e-188	0.667319	0.323	0.062	1.65e-183	CYP1B1	4	Spinous Epithelial Cell DMKN_high	Skin
391	0	0.666704	0.768	0.2	0	HOPX	4	Spinous Epithelial Cell DMKN_high	Skin
392	7.19e-291	0.666643	0.995	0.917	1.84e-286	RPS2	4	Spinous Epithelial Cell DMKN_high	Skin
393	2.57e-281	0.653723	0.995	0.885	6.58e-277	RPS4X	4	Spinous Epithelial Cell DMKN_high	Skin
394	8.93e-291	0.65017	0.999	0.887	2.29e-286	RPS7	4	Spinous Epithelial Cell DMKN_high	Skin
395	4.93e-216	0.648134	0.991	0.754	1.26e-211	EEF1G	4	Spinous Epithelial Cell DMKN_high	Skin
396	1.55e-131	0.645921	0.752	0.4	3.97e-127	CCND1	4	Spinous Epithelial Cell DMKN_high	Skin
397	8.34e-195	0.645614	0.756	0.296	2.14e-190	PKP1	4	Spinous Epithelial Cell DMKN_high	Skin
398	0	0.632468	0.995	0.931	0	RPS27A	4	Spinous Epithelial Cell DMKN_high	Skin
399	1.37e-292	0.632372	0.998	0.943	3.52e-288	RPL18A	4	Spinous Epithelial Cell DMKN_high	Skin
400	8.98e-197	0.627952	0.995	0.852	2.3e-192	JUNB	4	Spinous Epithelial Cell DMKN_high	Skin
401	0	2.63266	1	0.112	0	KRTDAP	6	Spinous Epithelial Cell KRTDAP_high	Skin
402	0	2.4723	1	0.153	0	KRT1	6	Spinous Epithelial Cell KRTDAP_high	Skin
403	0	2.30425	1	0.304	0	DMKN	6	Spinous Epithelial Cell KRTDAP_high	Skin
404	0	2.26052	1	0.654	0	KRT10	6	Spinous Epithelial Cell KRTDAP_high	Skin
405	0	2.18264	1	0.366	0	LGALS7B	6	Spinous Epithelial Cell KRTDAP_high	Skin
406	0	1.79046	1	0.396	0	LGALS7	6	Spinous Epithelial Cell KRTDAP_high	Skin
407	0	1.68874	0.963	0.069	0	SBSN	6	Spinous Epithelial Cell KRTDAP_high	Skin
408	0	1.60206	0.99	0.188	0	APOE	6	Spinous Epithelial Cell KRTDAP_high	Skin
409	0	1.49543	0.989	0.159	0	DSG1	6	Spinous Epithelial Cell KRTDAP_high	Skin
410	0	1.2887	0.913	0.13	0	GATA3	6	Spinous Epithelial Cell KRTDAP_high	Skin
411	0	1.28556	0.622	0.037	0	KRT2	6	Spinous Epithelial Cell KRTDAP_high	Skin
412	0	1.22771	1	0.798	0	PERP	6	Spinous Epithelial Cell KRTDAP_high	Skin
413	0	1.1975	0.995	0.412	0	LYPD3	6	Spinous Epithelial Cell KRTDAP_high	Skin
414	0	1.1793	0.952	0.267	0	DEGS1	6	Spinous Epithelial Cell KRTDAP_high	Skin
415	0	1.14105	0.964	0.425	0	GLTP	6	Spinous Epithelial Cell KRTDAP_high	Skin
416	0	1.0992	0.93	0.243	0	RORA	6	Spinous Epithelial Cell KRTDAP_high	Skin
417	0	1.09104	0.764	0.044	0	THEM5	6	Spinous Epithelial Cell KRTDAP_high	Skin
418	0	1.08851	0.997	0.693	0	DSP	6	Spinous Epithelial Cell KRTDAP_high	Skin
419	0	1.08209	0.638	0.091	0	NDUFA4L2	6	Spinous Epithelial Cell KRTDAP_high	Skin
420	0	1.0813	0.894	0.174	0	GJA1	6	Spinous Epithelial Cell KRTDAP_high	Skin
421	0	1.04763	0.99	0.454	0	DSC3	6	Spinous Epithelial Cell KRTDAP_high	Skin
422	0	1.03033	0.729	0.08	0	CCL27	6	Spinous Epithelial Cell KRTDAP_high	Skin
423	0	1.01895	0.759	0.054	0	DSC1	6	Spinous Epithelial Cell KRTDAP_high	Skin
424	9.24e-285	1.00056	0.99	0.359	2.37e-280	LY6D	6	Spinous Epithelial Cell KRTDAP_high	Skin
425	7.79e-275	0.982659	0.959	0.466	2e-270	TUBB2A	6	Spinous Epithelial Cell KRTDAP_high	Skin
426	0	0.958665	0.887	0.278	0	CTNNBIP1	6	Spinous Epithelial Cell KRTDAP_high	Skin
427	0	0.947915	0.732	0.073	0	CLEC2A	6	Spinous Epithelial Cell KRTDAP_high	Skin
428	0	0.870418	0.808	0.187	0	EPHB6	6	Spinous Epithelial Cell KRTDAP_high	Skin
429	0	0.826235	1	0.953	0	RPS18	6	Spinous Epithelial Cell KRTDAP_high	Skin
430	0	0.815889	0.619	0.061	0	KCNK7	6	Spinous Epithelial Cell KRTDAP_high	Skin
431	3.22e-243	0.815802	0.995	0.718	8.25e-239	DYNLL1	6	Spinous Epithelial Cell KRTDAP_high	Skin
432	1.91e-285	0.800629	0.871	0.293	4.89e-281	PKP1	6	Spinous Epithelial Cell KRTDAP_high	Skin
433	0	0.79836	0.716	0.166	0	NSG1	6	Spinous Epithelial Cell KRTDAP_high	Skin
434	1.27e-267	0.792421	0.851	0.287	3.25e-263	CLEC2B	6	Spinous Epithelial Cell KRTDAP_high	Skin
435	0	0.788116	0.625	0.049	0	LY6G6C	6	Spinous Epithelial Cell KRTDAP_high	Skin
436	8.87e-214	0.77031	0.992	0.771	2.27e-209	ZFP36L1	6	Spinous Epithelial Cell KRTDAP_high	Skin
437	0	0.735328	0.792	0.16	0	CHP2	6	Spinous Epithelial Cell KRTDAP_high	Skin
438	7.15e-156	0.734029	0.558	0.181	1.83e-151	DUSP2	6	Spinous Epithelial Cell KRTDAP_high	Skin
439	2.37e-216	0.727411	0.958	0.465	6.08e-212	NUPR1	6	Spinous Epithelial Cell KRTDAP_high	Skin
440	1.2e-272	0.726373	0.754	0.222	3.07e-268	AHNAK2	6	Spinous Epithelial Cell KRTDAP_high	Skin
441	9.77e-199	0.720659	0.992	0.765	2.5e-194	LGALS3	6	Spinous Epithelial Cell KRTDAP_high	Skin
442	1.1e-296	0.718724	1	0.955	2.82e-292	RPS8	6	Spinous Epithelial Cell KRTDAP_high	Skin
443	5.45e-230	0.710668	0.694	0.205	1.4e-225	THBD	6	Spinous Epithelial Cell KRTDAP_high	Skin
444	1.31e-197	0.694684	0.904	0.413	3.37e-193	EMP2	6	Spinous Epithelial Cell KRTDAP_high	Skin
445	0	0.694397	0.569	0.073	0	KLK8	6	Spinous Epithelial Cell KRTDAP_high	Skin
446	3.32e-187	0.687584	0.99	0.752	8.51e-183	BTG1	6	Spinous Epithelial Cell KRTDAP_high	Skin
447	3.07e-194	0.687569	0.94	0.516	7.88e-190	LAMTOR4	6	Spinous Epithelial Cell KRTDAP_high	Skin
448	3.85e-174	0.686774	0.99	0.708	9.87e-170	DNAJB1	6	Spinous Epithelial Cell KRTDAP_high	Skin
449	1.74e-277	0.685306	1	0.902	4.46e-273	RPS5	6	Spinous Epithelial Cell KRTDAP_high	Skin
450	1.34e-293	0.681512	0.679	0.162	3.44e-289	CEBPA	6	Spinous Epithelial Cell KRTDAP_high	Skin
451	0	1.818	0.916	0.31	0	SOX9	11	Follicular Epithelial Cell	Skin
452	0	1.76575	0.661	0.007	0	AC006262.5	11	Follicular Epithelial Cell	Skin
453	0	1.71554	0.831	0.075	0	SEMA3C	11	Follicular Epithelial Cell	Skin
454	0	1.56388	0.997	0.311	0	KRT14	11	Follicular Epithelial Cell	Skin
455	0	1.36967	0.639	0.041	0	GJB6	11	Follicular Epithelial Cell	Skin
456	1.48e-294	1.35387	0.944	0.484	3.79e-290	ATP1B3	11	Follicular Epithelial Cell	Skin
457	0	1.34823	0.608	0.09	0	KRT16	11	Follicular Epithelial Cell	Skin
458	8.6e-281	1.29085	0.878	0.347	2.2e-276	DEFB1	11	Follicular Epithelial Cell	Skin
459	0	1.20527	0.69	0.103	0	TFCP2L1	11	Follicular Epithelial Cell	Skin
460	0	1.20356	0.534	0.004	0	FGF7	11	Follicular Epithelial Cell	Skin
461	5.91e-151	1.18255	0.794	0.374	1.51e-146	TM4SF1	11	Follicular Epithelial Cell	Skin
462	1.26e-224	1.15721	0.644	0.189	3.24e-220	GJB2	11	Follicular Epithelial Cell	Skin
463	0	1.15221	0.625	0.116	0	LBH	11	Follicular Epithelial Cell	Skin
464	9.8e-191	1.13383	0.824	0.397	2.51e-186	NR4A2	11	Follicular Epithelial Cell	Skin
465	2.49e-305	1.13066	0.661	0.154	6.38e-301	SESN3	11	Follicular Epithelial Cell	Skin
466	9.96e-168	1.09095	0.926	0.649	2.55e-163	GADD45B	11	Follicular Epithelial Cell	Skin
467	0	1.0877	0.646	0.074	0	SFRP1	11	Follicular Epithelial Cell	Skin
468	5.27e-165	1.06635	0.875	0.422	1.35e-160	LYPD3	11	Follicular Epithelial Cell	Skin
469	7.33e-194	1.04928	0.958	0.71	1.88e-189	IER3	11	Follicular Epithelial Cell	Skin
470	6.1e-227	1.04147	0.697	0.228	1.56e-222	PCMTD1	11	Follicular Epithelial Cell	Skin
471	2.25e-159	1.03873	0.946	0.612	5.77e-155	MT2A	11	Follicular Epithelial Cell	Skin
472	3.46e-301	0.975666	0.525	0.091	8.87e-297	FOXC1	11	Follicular Epithelial Cell	Skin
473	0	0.974056	0.475	0.046	0	KRT23	11	Follicular Epithelial Cell	Skin
474	3.16e-145	0.960217	0.867	0.515	8.1e-141	SOX4	11	Follicular Epithelial Cell	Skin
475	1.09e-108	0.909198	0.542	0.216	2.78e-104	PLAUR	11	Follicular Epithelial Cell	Skin
476	8.67e-47	0.896472	0.259	0.095	2.22e-42	KRT6B	11	Follicular Epithelial Cell	Skin
477	1.79e-162	0.895798	0.98	0.856	4.58e-158	SAT1	11	Follicular Epithelial Cell	Skin
478	0	0.889193	0.415	0.008	0	PNLIPRP3	11	Follicular Epithelial Cell	Skin
479	9.85e-145	0.887708	0.684	0.318	2.52e-140	ADSS	11	Follicular Epithelial Cell	Skin
480	4.63e-248	0.879717	0.745	0.209	1.19e-243	HOPX	11	Follicular Epithelial Cell	Skin
481	1.07e-143	0.87004	0.841	0.493	2.75e-139	TOB1	11	Follicular Epithelial Cell	Skin
482	2.56e-94	0.8684	0.735	0.439	6.56e-90	HES1	11	Follicular Epithelial Cell	Skin
483	3.54e-102	0.857429	0.777	0.516	9.06e-98	ZC3H12A	11	Follicular Epithelial Cell	Skin
484	1.15e-162	0.854979	0.975	0.631	2.94e-158	MT1X	11	Follicular Epithelial Cell	Skin
485	9.07e-144	0.852129	0.639	0.257	2.32e-139	CLCA2	11	Follicular Epithelial Cell	Skin
486	0	0.840495	0.399	0.006	0	NRN1	11	Follicular Epithelial Cell	Skin
487	5.84e-215	0.817645	0.375	0.06	1.5e-210	FST	11	Follicular Epithelial Cell	Skin
488	7.31e-168	0.816073	0.986	0.735	1.87e-163	SLC38A2	11	Follicular Epithelial Cell	Skin
489	2.25e-114	0.796269	0.805	0.434	5.75e-110	APP	11	Follicular Epithelial Cell	Skin
490	4.99e-149	0.789558	0.819	0.393	1.28e-144	STMN1	11	Follicular Epithelial Cell	Skin
491	1.8e-217	0.789141	1	0.982	4.61e-213	MT-CO3	11	Follicular Epithelial Cell	Skin
492	6.63e-90	0.782624	0.8	0.576	1.7e-85	EFNA1	11	Follicular Epithelial Cell	Skin
493	1.2e-160	0.780451	0.961	0.718	3.07e-156	ATP1A1	11	Follicular Epithelial Cell	Skin
494	2.08e-171	0.772805	0.486	0.128	5.34e-167	PDLIM4	11	Follicular Epithelial Cell	Skin
495	1.75e-127	0.769149	0.661	0.298	4.48e-123	EGFR	11	Follicular Epithelial Cell	Skin
496	5.54e-105	0.742158	0.573	0.24	1.42e-100	SOCS3	11	Follicular Epithelial Cell	Skin
497	2.29e-149	0.739994	0.418	0.106	5.87e-145	SERTAD4	11	Follicular Epithelial Cell	Skin
498	3.37e-70	0.739875	0.687	0.442	8.65e-66	CITED2	11	Follicular Epithelial Cell	Skin
499	2.16e-143	0.731618	0.666	0.266	5.52e-139	CKB	11	Follicular Epithelial Cell	Skin
500	5.44e-118	0.727739	0.584	0.234	1.39e-113	FSCN1	11	Follicular Epithelial Cell	Skin
501	0	2.3521	0.989	0.257	0	CXCL14	15	Basal Epithelial Cell POSTN_high	Skin
502	0	2.28877	0.998	0.315	0	KRT14	15	Basal Epithelial Cell POSTN_high	Skin
503	0	1.91836	0.945	0.209	0	COL17A1	15	Basal Epithelial Cell POSTN_high	Skin
504	2.43e-273	1.70545	0.976	0.455	6.23e-269	KRT15	15	Basal Epithelial Cell POSTN_high	Skin
505	0	1.6271	0.763	0.05	0	POSTN	15	Basal Epithelial Cell POSTN_high	Skin
506	6.5e-276	1.51692	1	0.522	1.66e-271	KRT5	15	Basal Epithelial Cell POSTN_high	Skin
507	0	1.42889	0.75	0.046	0	BGN	15	Basal Epithelial Cell POSTN_high	Skin
508	0	1.28776	0.701	0.132	0	SERPINB2	15	Basal Epithelial Cell POSTN_high	Skin
509	9.37e-208	1.20819	0.426	0.071	2.4e-203	IGFBP3	15	Basal Epithelial Cell POSTN_high	Skin
510	1.62e-242	1.11765	0.815	0.244	4.15e-238	SYT8	15	Basal Epithelial Cell POSTN_high	Skin
511	5.07e-207	1.10211	0.961	0.48	1.3e-202	DST	15	Basal Epithelial Cell POSTN_high	Skin
512	1.74e-254	1.10039	0.837	0.241	4.47e-250	GPNMB	15	Basal Epithelial Cell POSTN_high	Skin
513	0	1.05217	0.848	0.209	0	HOPX	15	Basal Epithelial Cell POSTN_high	Skin
514	7.56e-181	1.02449	0.477	0.097	1.94e-176	CCL27	15	Basal Epithelial Cell POSTN_high	Skin
515	0	0.981519	0.604	0.08	0	TGFBI	15	Basal Epithelial Cell POSTN_high	Skin
516	4.23e-194	0.949548	0.699	0.216	1.09e-189	FBXW7	15	Basal Epithelial Cell POSTN_high	Skin
517	1.12e-192	0.919343	0.699	0.204	2.86e-188	CAV1	15	Basal Epithelial Cell POSTN_high	Skin
518	3.07e-161	0.878013	0.778	0.298	7.86e-157	CLEC2B	15	Basal Epithelial Cell POSTN_high	Skin
519	9.56e-165	0.866231	0.776	0.29	2.45e-160	CRIP1	15	Basal Epithelial Cell POSTN_high	Skin
520	0	0.834989	0.361	0.01	0	SERPINB7	15	Basal Epithelial Cell POSTN_high	Skin
521	4.61e-222	0.797854	0.532	0.104	1.18e-217	TNFRSF19	15	Basal Epithelial Cell POSTN_high	Skin
522	1.91e-125	0.775396	0.961	0.755	4.88e-121	FOSB	15	Basal Epithelial Cell POSTN_high	Skin
523	8.99e-138	0.774263	0.648	0.232	2.3e-133	FGFR3	15	Basal Epithelial Cell POSTN_high	Skin
524	0	0.771003	0.402	0.012	0	HSD17B13	15	Basal Epithelial Cell POSTN_high	Skin
525	9.6e-113	0.749896	0.727	0.347	2.46e-108	IL18	15	Basal Epithelial Cell POSTN_high	Skin
526	2.8e-235	0.738537	0.435	0.065	7.19e-231	CDHR1	15	Basal Epithelial Cell POSTN_high	Skin
527	1.45e-195	0.736393	0.45	0.082	3.71e-191	COL7A1	15	Basal Epithelial Cell POSTN_high	Skin
528	1.16e-210	0.735984	0.67	0.149	2.98e-206	GATA3	15	Basal Epithelial Cell POSTN_high	Skin
529	2.09e-113	0.733767	0.905	0.621	5.35e-109	SEPW1	15	Basal Epithelial Cell POSTN_high	Skin
530	3.51e-124	0.716665	0.521	0.164	8.99e-120	MEF2A	15	Basal Epithelial Cell POSTN_high	Skin
531	7.24e-133	0.716434	0.993	0.905	1.85e-128	FOS	15	Basal Epithelial Cell POSTN_high	Skin
532	3.12e-100	0.707112	0.758	0.375	8e-96	TP63	15	Basal Epithelial Cell POSTN_high	Skin
533	2.22e-116	0.700212	0.91	0.464	5.7e-112	DSC3	15	Basal Epithelial Cell POSTN_high	Skin
534	2.24e-109	0.697101	0.96	0.743	5.74e-105	EGR1	15	Basal Epithelial Cell POSTN_high	Skin
535	2.54e-92	0.694648	0.846	0.488	6.52e-88	SOX15	15	Basal Epithelial Cell POSTN_high	Skin
536	8.35e-207	0.690117	0.431	0.073	2.14e-202	TNFRSF18	15	Basal Epithelial Cell POSTN_high	Skin
537	3.27e-209	0.683766	1	0.976	8.38e-205	RPLP1	15	Basal Epithelial Cell POSTN_high	Skin
538	2.85e-86	0.681031	0.602	0.245	7.3e-82	CYR61	15	Basal Epithelial Cell POSTN_high	Skin
539	2.44e-121	0.679322	0.429	0.106	6.26e-117	NDUFA4L2	15	Basal Epithelial Cell POSTN_high	Skin
540	4.75e-95	0.678306	0.866	0.519	1.22e-90	KLF10	15	Basal Epithelial Cell POSTN_high	Skin
541	1.42e-84	0.675131	0.796	0.477	3.65e-80	ALDH3A2	15	Basal Epithelial Cell POSTN_high	Skin
542	5.12e-76	0.670151	0.908	0.635	1.31e-71	MT1X	15	Basal Epithelial Cell POSTN_high	Skin
543	4.51e-91	0.666159	0.862	0.508	1.15e-86	TXNIP	15	Basal Epithelial Cell POSTN_high	Skin
544	1.46e-85	0.666086	0.668	0.302	3.74e-81	ASS1	15	Basal Epithelial Cell POSTN_high	Skin
545	7.34e-232	0.658663	0.391	0.053	1.88e-227	CCDC3	15	Basal Epithelial Cell POSTN_high	Skin
546	0	0.640706	0.361	0.02	0	LAMB4	15	Basal Epithelial Cell POSTN_high	Skin
547	4.88e-86	0.638946	0.829	0.541	1.25e-81	RBM3	15	Basal Epithelial Cell POSTN_high	Skin
548	5.22e-119	0.638059	0.976	0.856	1.34e-114	JUNB	15	Basal Epithelial Cell POSTN_high	Skin
549	7.3e-84	0.631731	0.589	0.268	1.87e-79	TCEAL4	15	Basal Epithelial Cell POSTN_high	Skin
550	2.33e-151	0.621166	0.338	0.058	5.97e-147	WFDC5	15	Basal Epithelial Cell POSTN_high	Skin
551	1.62e-284	1.61062	0.83	0.206	4.14e-280	APOE	17	Basal Epithelial Cell APOE_high	Skin
552	4.13e-16	1.49165	0.423	0.275	1.06e-11	CXCL14	17	Basal Epithelial Cell APOE_high	Skin
553	1.14e-154	1.32344	0.423	0.087	2.91e-150	TMEM45A	17	Basal Epithelial Cell APOE_high	Skin
554	5.52e-118	1.2737	0.283	0.049	1.41e-113	CALML5	17	Basal Epithelial Cell APOE_high	Skin
555	6.33e-10	1.23728	0.173	0.099	1.62e-05	KRT6B	17	Basal Epithelial Cell APOE_high	Skin
556	9.56e-88	1.13687	0.339	0.088	2.45e-83	SFRP1	17	Basal Epithelial Cell APOE_high	Skin
557	1.28e-116	1.03529	0.528	0.166	3.29e-112	TUBA1A	17	Basal Epithelial Cell APOE_high	Skin
558	1.07e-102	0.956275	0.712	0.359	2.75e-98	NFIB	17	Basal Epithelial Cell APOE_high	Skin
559	2.11e-156	0.905371	0.513	0.129	5.4e-152	EGR2	17	Basal Epithelial Cell APOE_high	Skin
560	8.32e-120	0.878653	0.749	0.32	2.13e-115	SOX9	17	Basal Epithelial Cell APOE_high	Skin
561	9.31e-116	0.864518	0.836	0.381	2.39e-111	LGALS7B	17	Basal Epithelial Cell APOE_high	Skin
562	5.72e-63	0.858182	0.552	0.232	1.47e-58	CALML3	17	Basal Epithelial Cell APOE_high	Skin
563	1.09e-108	0.840412	0.788	0.322	2.79e-104	KRT14	17	Basal Epithelial Cell APOE_high	Skin
564	3.3e-121	0.837487	0.396	0.092	8.44e-117	SOSTDC1	17	Basal Epithelial Cell APOE_high	Skin
565	2.18e-37	0.819097	0.24	0.086	5.58e-33	LGALS1	17	Basal Epithelial Cell APOE_high	Skin
566	4.58e-25	0.808168	0.493	0.264	1.17e-20	KRT17	17	Basal Epithelial Cell APOE_high	Skin
567	5.48e-93	0.79787	0.517	0.182	1.4e-88	C12orf75	17	Basal Epithelial Cell APOE_high	Skin
568	1.1e-62	0.792477	0.739	0.441	2.81e-58	HES1	17	Basal Epithelial Cell APOE_high	Skin
569	6.68e-79	0.789384	0.827	0.51	1.71e-74	TXNIP	17	Basal Epithelial Cell APOE_high	Skin
570	0	0.784099	0.318	0.009	0	CARD18	17	Basal Epithelial Cell APOE_high	Skin
571	1.48e-102	0.778965	0.647	0.248	3.78e-98	GPNMB	17	Basal Epithelial Cell APOE_high	Skin
572	1.19e-64	0.763249	0.497	0.211	3.04e-60	CAV1	17	Basal Epithelial Cell APOE_high	Skin
573	1.96e-110	0.747552	0.583	0.204	5.03e-106	EPHB6	17	Basal Epithelial Cell APOE_high	Skin
574	2.56e-168	0.720632	0.288	0.037	6.55e-164	APOC1	17	Basal Epithelial Cell APOE_high	Skin
575	2.82e-61	0.718133	0.922	0.713	7.23e-57	IER3	17	Basal Epithelial Cell APOE_high	Skin
576	4.9e-87	0.714517	0.32	0.078	1.25e-82	CRYAB	17	Basal Epithelial Cell APOE_high	Skin
577	2.26e-67	0.6807	0.961	0.857	5.78e-63	JUNB	17	Basal Epithelial Cell APOE_high	Skin
578	5.63e-25	0.660231	0.273	0.126	1.44e-20	VIM	17	Basal Epithelial Cell APOE_high	Skin
579	1.56e-104	0.657549	0.113	0.009	3.99e-100	DIO2	17	Basal Epithelial Cell APOE_high	Skin
580	2.1e-34	0.649201	0.353	0.145	5.37e-30	KRTDAP	17	Basal Epithelial Cell APOE_high	Skin
581	1.78e-19	0.649108	0.637	0.466	4.57e-15	KRT15	17	Basal Epithelial Cell APOE_high	Skin
582	3.3e-69	0.643092	0.977	0.905	8.47e-65	FOS	17	Basal Epithelial Cell APOE_high	Skin
583	0	0.642007	0.259	0.004	0	ADGRL3	17	Basal Epithelial Cell APOE_high	Skin
584	3e-88	0.640516	0.858	0.466	7.69e-84	DSC3	17	Basal Epithelial Cell APOE_high	Skin
585	3.1e-31	0.619752	0.405	0.22	7.96e-27	CALD1	17	Basal Epithelial Cell APOE_high	Skin
586	7.2e-09	0.600563	0.37	0.289	0.000184617	ID4	17	Basal Epithelial Cell APOE_high	Skin
587	1.02e-60	0.59401	0.234	0.058	2.63e-56	GJB6	17	Basal Epithelial Cell APOE_high	Skin
588	3.69e-53	0.59267	0.729	0.414	9.46e-49	LGALS7	17	Basal Epithelial Cell APOE_high	Skin
589	3.5e-51	0.591541	0.331	0.124	8.98e-47	CRIM1	17	Basal Epithelial Cell APOE_high	Skin
590	7.75e-98	0.584504	0.446	0.133	1.99e-93	PALMD	17	Basal Epithelial Cell APOE_high	Skin
591	9.5e-86	0.575573	0.366	0.105	2.44e-81	RBP1	17	Basal Epithelial Cell APOE_high	Skin
592	4.18e-47	0.570444	0.766	0.522	1.07e-42	KLF10	17	Basal Epithelial Cell APOE_high	Skin
593	2.5e-122	0.569218	0.257	0.039	6.42e-118	MOXD1	17	Basal Epithelial Cell APOE_high	Skin
594	3.19e-47	0.568536	0.807	0.579	8.17e-43	DNAJA1	17	Basal Epithelial Cell APOE_high	Skin
595	1.36e-50	0.559699	0.75	0.544	3.48e-46	RBM3	17	Basal Epithelial Cell APOE_high	Skin
596	2.2e-37	0.555387	0.858	0.654	5.65e-33	GADD45B	17	Basal Epithelial Cell APOE_high	Skin
597	2.58e-28	0.548939	0.257	0.104	6.6e-24	SBSN	17	Basal Epithelial Cell APOE_high	Skin
598	2.26e-23	0.547691	0.392	0.231	5.8e-19	DDIT3	17	Basal Epithelial Cell APOE_high	Skin
599	3.41e-70	0.544808	0.988	0.802	8.75e-66	PERP	17	Basal Epithelial Cell APOE_high	Skin
600	8.98e-126	0.540849	0.123	0.008	2.3e-121	FRZB	17	Basal Epithelial Cell APOE_high	Skin
601	0	2.07097	0.951	0.17	0	KRT1	18	Spinous Epithelial Cell KRT1_high	Skin
602	1.35e-203	1.87434	0.966	0.661	3.47e-199	KRT10	18	Spinous Epithelial Cell KRT1_high	Skin
603	0	1.86601	0.828	0.179	0	DSG1	18	Spinous Epithelial Cell KRT1_high	Skin
604	7.84e-256	1.66223	0.944	0.318	2.01e-251	DMKN	18	Spinous Epithelial Cell KRT1_high	Skin
605	2.54e-174	1.65201	0.729	0.261	6.51e-170	RORA	18	Spinous Epithelial Cell KRT1_high	Skin
606	4.01e-187	1.6041	0.903	0.466	1.03e-182	DSC3	18	Spinous Epithelial Cell KRT1_high	Skin
607	9.42e-162	1.45369	0.963	0.699	2.41e-157	DSP	18	Spinous Epithelial Cell KRT1_high	Skin
608	0	1.37716	0.77	0.135	0	KRTDAP	18	Spinous Epithelial Cell KRT1_high	Skin
609	6.07e-218	1.36387	0.785	0.209	1.56e-213	APOE	18	Spinous Epithelial Cell KRT1_high	Skin
610	4.57e-151	1.32207	0.968	0.738	1.17e-146	SLC38A2	18	Spinous Epithelial Cell KRT1_high	Skin
611	2.98e-162	1.2983	0.877	0.381	7.64e-158	LGALS7B	18	Spinous Epithelial Cell KRT1_high	Skin
612	2.82e-145	1.27538	0.718	0.286	7.22e-141	DEGS1	18	Spinous Epithelial Cell KRT1_high	Skin
613	1.68e-90	1.27471	0.555	0.238	4.31e-86	AHNAK2	18	Spinous Epithelial Cell KRT1_high	Skin
614	9e-162	1.19039	0.591	0.154	2.31e-157	GATA3	18	Spinous Epithelial Cell KRT1_high	Skin
615	1.78e-125	1.17931	0.656	0.249	4.57e-121	GPNMB	18	Spinous Epithelial Cell KRT1_high	Skin
616	1.13e-106	1.16962	0.546	0.197	2.89e-102	GJA1	18	Spinous Epithelial Cell KRT1_high	Skin
617	2.77e-78	1.15949	0.269	0.058	7.09e-74	KRT2	18	Spinous Epithelial Cell KRT1_high	Skin
618	1.39e-137	1.127	0.391	0.077	3.55e-133	DSC1	18	Spinous Epithelial Cell KRT1_high	Skin
619	7.57e-101	1.12025	0.802	0.429	1.94e-96	LYPD3	18	Spinous Epithelial Cell KRT1_high	Skin
620	5.22e-28	1.11433	0.538	0.415	1.34e-23	INTS6	18	Spinous Epithelial Cell KRT1_high	Skin
621	4.36e-25	1.09032	0.974	0.908	1.12e-20	NEAT1	18	Spinous Epithelial Cell KRT1_high	Skin
622	5.78e-167	1.06476	0.46	0.093	1.48e-162	CLEC2A	18	Spinous Epithelial Cell KRT1_high	Skin
623	4.27e-25	1.05051	0.391	0.248	1.09e-20	THUMPD3-AS1	18	Spinous Epithelial Cell KRT1_high	Skin
624	7.11e-75	1.04184	0.74	0.478	1.82e-70	CLDN1	18	Spinous Epithelial Cell KRT1_high	Skin
625	1.25e-37	0.977155	0.529	0.36	3.2e-33	SMG1	18	Spinous Epithelial Cell KRT1_high	Skin
626	2.48e-35	0.964669	0.465	0.295	6.36e-31	MYCBP2	18	Spinous Epithelial Cell KRT1_high	Skin
627	7.61e-65	0.957941	0.531	0.264	1.95e-60	NXF1	18	Spinous Epithelial Cell KRT1_high	Skin
628	3.83e-64	0.952469	0.49	0.22	9.83e-60	THBD	18	Spinous Epithelial Cell KRT1_high	Skin
629	5.39e-71	0.945232	0.602	0.311	1.38e-66	PKP1	18	Spinous Epithelial Cell KRT1_high	Skin
630	4.51e-29	0.94276	0.445	0.29	1.16e-24	MACF1	18	Spinous Epithelial Cell KRT1_high	Skin
631	7.81e-48	0.936887	0.673	0.525	2e-43	HNRNPH1	18	Spinous Epithelial Cell KRT1_high	Skin
632	1.99e-36	0.936443	0.763	0.674	5.09e-32	FUS	18	Spinous Epithelial Cell KRT1_high	Skin
633	1.4e-95	0.920124	0.925	0.757	3.59e-91	FOSB	18	Spinous Epithelial Cell KRT1_high	Skin
634	2.23e-87	0.906357	0.376	0.101	5.72e-83	CCL27	18	Spinous Epithelial Cell KRT1_high	Skin
635	5.27e-30	0.897425	0.49	0.346	1.35e-25	C6orf62	18	Spinous Epithelial Cell KRT1_high	Skin
636	6.07e-34	0.896979	0.477	0.312	1.56e-29	PCF11	18	Spinous Epithelial Cell KRT1_high	Skin
637	5.06e-74	0.889249	0.731	0.415	1.3e-69	LGALS7	18	Spinous Epithelial Cell KRT1_high	Skin
638	7.17e-34	0.879767	0.447	0.273	1.84e-29	ZNF217	18	Spinous Epithelial Cell KRT1_high	Skin
639	3.02e-146	0.878369	0.473	0.099	7.75e-142	SBSN	18	Spinous Epithelial Cell KRT1_high	Skin
640	1.28e-34	0.877116	0.563	0.404	3.28e-30	PPP1R10	18	Spinous Epithelial Cell KRT1_high	Skin
641	1.97e-40	0.859963	0.422	0.221	5.05e-36	NRARP	18	Spinous Epithelial Cell KRT1_high	Skin
642	2.88e-36	0.857173	0.381	0.198	7.37e-32	ATP2B4	18	Spinous Epithelial Cell KRT1_high	Skin
643	1.35e-24	0.85305	0.342	0.2	3.46e-20	CYLD	18	Spinous Epithelial Cell KRT1_high	Skin
644	4.34e-47	0.852043	0.531	0.307	1.11e-42	CLEC2B	18	Spinous Epithelial Cell KRT1_high	Skin
645	7.59e-22	0.850859	0.581	0.504	1.95e-17	HSPA5	18	Spinous Epithelial Cell KRT1_high	Skin
646	1.74e-53	0.833409	0.406	0.178	4.45e-49	LONRF1	18	Spinous Epithelial Cell KRT1_high	Skin
647	5.67e-32	0.832811	0.559	0.406	1.45e-27	TNFAIP3	18	Spinous Epithelial Cell KRT1_high	Skin
648	8.25e-102	0.818785	0.948	0.804	2.11e-97	PERP	18	Spinous Epithelial Cell KRT1_high	Skin
649	2.21e-66	0.807922	0.484	0.207	5.67e-62	EPHB6	18	Spinous Epithelial Cell KRT1_high	Skin
650	5.18e-21	0.794933	0.523	0.445	1.33e-16	ZNF207	18	Spinous Epithelial Cell KRT1_high	Skin
651	1.72e-96	1.71071	0.826	0.313	4.41e-92	HIST1H4C	26	High Proliferation Epithelial Cell TOP2A_high	Skin
652	8.31e-198	1.59732	0.974	0.26	2.13e-193	HMGB2	26	High Proliferation Epithelial Cell TOP2A_high	Skin
653	4.08e-116	1.58224	0.948	0.328	1.05e-111	KRT14	26	High Proliferation Epithelial Cell TOP2A_high	Skin
654	0	1.46496	0.826	0.035	0	TOP2A	26	High Proliferation Epithelial Cell TOP2A_high	Skin
655	0	1.45984	0.752	0.034	0	UBE2C	26	High Proliferation Epithelial Cell TOP2A_high	Skin
656	0	1.38585	0.739	0.036	0	CENPF	26	High Proliferation Epithelial Cell TOP2A_high	Skin
657	8.61e-117	1.38416	0.961	0.402	2.21e-112	STMN1	26	High Proliferation Epithelial Cell TOP2A_high	Skin
658	6.27e-150	1.27585	0.904	0.246	1.61e-145	PTTG1	26	High Proliferation Epithelial Cell TOP2A_high	Skin
659	0	1.21092	0.774	0.038	0	MKI67	26	High Proliferation Epithelial Cell TOP2A_high	Skin
660	0	1.19943	0.761	0.037	0	ANLN	26	High Proliferation Epithelial Cell TOP2A_high	Skin
661	0	1.18958	0.83	0.086	0	NUSAP1	26	High Proliferation Epithelial Cell TOP2A_high	Skin
662	1.26e-102	1.17293	0.987	0.584	3.23e-98	TUBA1B	26	High Proliferation Epithelial Cell TOP2A_high	Skin
663	1.65e-98	1.15324	0.965	0.551	4.22e-94	TUBB	26	High Proliferation Epithelial Cell TOP2A_high	Skin
664	1.9e-87	1.15172	0.987	0.62	4.86e-83	MT2A	26	High Proliferation Epithelial Cell TOP2A_high	Skin
665	1.44e-80	1.12423	0.987	0.531	3.69e-76	KRT5	26	High Proliferation Epithelial Cell TOP2A_high	Skin
666	1.32e-93	1.1078	0.974	0.593	3.38e-89	HMGN2	26	High Proliferation Epithelial Cell TOP2A_high	Skin
667	0	1.08595	0.591	0.023	0	ASPM	26	High Proliferation Epithelial Cell TOP2A_high	Skin
668	0	1.08356	0.709	0.032	0	CDK1	26	High Proliferation Epithelial Cell TOP2A_high	Skin
669	5.81e-139	1.00557	0.639	0.109	1.49e-134	NDUFA4L2	26	High Proliferation Epithelial Cell TOP2A_high	Skin
670	3.78e-104	1.00351	1	0.793	9.7e-100	HMGB1	26	High Proliferation Epithelial Cell TOP2A_high	Skin
671	4.04e-94	0.995072	0.991	0.692	1.04e-89	H2AFZ	26	High Proliferation Epithelial Cell TOP2A_high	Skin
672	8.92e-278	0.990076	0.648	0.06	2.29e-273	TYMS	26	High Proliferation Epithelial Cell TOP2A_high	Skin
673	9.97e-120	0.989585	1	0.93	2.56e-115	PTMA	26	High Proliferation Epithelial Cell TOP2A_high	Skin
674	1.75e-58	0.923286	0.961	0.64	4.48e-54	MT1X	26	High Proliferation Epithelial Cell TOP2A_high	Skin
675	6.22e-83	0.914782	0.874	0.357	1.59e-78	CKS2	26	High Proliferation Epithelial Cell TOP2A_high	Skin
676	0	0.886761	0.674	0.038	0	BIRC5	26	High Proliferation Epithelial Cell TOP2A_high	Skin
677	4.51e-131	0.882022	0.865	0.211	1.16e-126	CAV1	26	High Proliferation Epithelial Cell TOP2A_high	Skin
678	0	0.880645	0.704	0.051	0	PRC1	26	High Proliferation Epithelial Cell TOP2A_high	Skin
679	8.36e-229	0.878472	0.57	0.056	2.14e-224	CDC20	26	High Proliferation Epithelial Cell TOP2A_high	Skin
680	3.65e-175	0.878251	0.757	0.131	9.35e-171	SMC4	26	High Proliferation Epithelial Cell TOP2A_high	Skin
681	8.88e-207	0.87804	0.691	0.093	2.28e-202	CKAP2	26	High Proliferation Epithelial Cell TOP2A_high	Skin
682	0	0.876902	0.526	0.034	0	RRM2	26	High Proliferation Epithelial Cell TOP2A_high	Skin
683	8.66e-60	0.873064	0.948	0.597	2.22e-55	ARL6IP1	26	High Proliferation Epithelial Cell TOP2A_high	Skin
684	6.54e-87	0.872416	0.783	0.224	1.68e-82	COL17A1	26	High Proliferation Epithelial Cell TOP2A_high	Skin
685	2.27e-124	0.870942	0.917	0.215	5.83e-120	APOE	26	High Proliferation Epithelial Cell TOP2A_high	Skin
686	1.68e-80	0.868624	0.974	0.471	4.31e-76	DSC3	26	High Proliferation Epithelial Cell TOP2A_high	Skin
687	0	0.857127	0.665	0.032	0	TPX2	26	High Proliferation Epithelial Cell TOP2A_high	Skin
688	9.27e-130	0.84305	0.774	0.178	2.38e-125	CKS1B	26	High Proliferation Epithelial Cell TOP2A_high	Skin
689	1.8e-259	0.834814	0.63	0.06	4.6e-255	KIAA0101	26	High Proliferation Epithelial Cell TOP2A_high	Skin
690	3.89e-144	0.819738	0.787	0.159	9.97e-140	PHGDH	26	High Proliferation Epithelial Cell TOP2A_high	Skin
691	1.02e-229	0.813687	0.604	0.063	2.62e-225	KIF20B	26	High Proliferation Epithelial Cell TOP2A_high	Skin
692	1.38e-118	0.812971	0.948	0.271	3.54e-114	CXCL14	26	High Proliferation Epithelial Cell TOP2A_high	Skin
693	1.33e-71	0.810756	0.957	0.532	3.41e-67	NUCKS1	26	High Proliferation Epithelial Cell TOP2A_high	Skin
694	0	0.789622	0.561	0.02	0	HMMR	26	High Proliferation Epithelial Cell TOP2A_high	Skin
695	0	0.785487	0.635	0.048	0	ZWINT	26	High Proliferation Epithelial Cell TOP2A_high	Skin
696	1.27e-100	0.768907	0.878	0.252	3.27e-96	GPNMB	26	High Proliferation Epithelial Cell TOP2A_high	Skin
697	0	0.758186	0.557	0.023	0	CCNA2	26	High Proliferation Epithelial Cell TOP2A_high	Skin
698	1.62e-227	0.746697	0.652	0.072	4.14e-223	CENPW	26	High Proliferation Epithelial Cell TOP2A_high	Skin
699	3.6e-84	0.741283	1	0.808	9.21e-80	HNRNPA1	26	High Proliferation Epithelial Cell TOP2A_high	Skin
700	3.51e-203	0.740625	0.491	0.046	9.01e-199	CCNB1	26	High Proliferation Epithelial Cell TOP2A_high	Skin
701	0	3.45945	0.955	0.052	0	KRT2	28	Granular Epithelial Cell	Skin
702	0	3.25098	1	0.141	0	KRTDAP	28	Granular Epithelial Cell	Skin
703	0	3.21818	0.781	0.015	0	SLURP1	28	Granular Epithelial Cell	Skin
704	0	3.09683	1	0.097	0	SBSN	28	Granular Epithelial Cell	Skin
705	0	2.77644	0.964	0.045	0	CALML5	28	Granular Epithelial Cell	Skin
706	9.95e-199	2.60707	1	0.326	2.55e-194	DMKN	28	Granular Epithelial Cell	Skin
707	4.13e-173	2.49178	0.996	0.387	1.06e-168	LGALS7B	28	Granular Epithelial Cell	Skin
708	5.27e-143	2.35647	0.893	0.221	1.35e-138	HOPX	28	Granular Epithelial Cell	Skin
709	1.62e-137	2.30686	1	0.665	4.15e-133	KRT10	28	Granular Epithelial Cell	Skin
710	0	2.21667	0.973	0.086	0	TMEM45A	28	Granular Epithelial Cell	Skin
711	0	2.2086	0.987	0.074	0	DSC1	28	Granular Epithelial Cell	Skin
712	1.77e-250	2.19977	0.991	0.18	4.55e-246	KRT1	28	Granular Epithelial Cell	Skin
713	1.23e-276	2.19356	1	0.186	3.16e-272	DSG1	28	Granular Epithelial Cell	Skin
714	9.38e-153	2.15102	0.978	0.416	2.4e-148	LGALS7	28	Granular Epithelial Cell	Skin
715	0	2.01297	0.924	0.064	0	LY6G6C	28	Granular Epithelial Cell	Skin
716	0	1.93424	0.812	0.029	0	LYNX1	28	Granular Epithelial Cell	Skin
717	0	1.76277	0.942	0.094	0	SCEL	28	Granular Epithelial Cell	Skin
718	8.32e-154	1.73875	1	0.431	2.13e-149	LYPD3	28	Granular Epithelial Cell	Skin
719	0	1.62787	0.518	0.003	0	C1orf68	28	Granular Epithelial Cell	Skin
720	2.25e-151	1.59409	0.996	0.442	5.76e-147	GLTP	28	Granular Epithelial Cell	Skin
721	0	1.56225	0.839	0.09	0	SULT2B1	28	Granular Epithelial Cell	Skin
722	7.47e-264	1.50827	0.969	0.155	1.91e-259	GATA3	28	Granular Epithelial Cell	Skin
723	1.29e-176	1.48941	0.969	0.296	3.3e-172	CTNNBIP1	28	Granular Epithelial Cell	Skin
724	0	1.48658	0.902	0.066	0	THEM5	28	Granular Epithelial Cell	Skin
725	0	1.47459	0.879	0.056	0	ELOVL4	28	Granular Epithelial Cell	Skin
726	1.26e-170	1.44961	0.951	0.215	3.23e-166	APOE	28	Granular Epithelial Cell	Skin
727	6.02e-135	1.44955	1	0.805	1.54e-130	PERP	28	Granular Epithelial Cell	Skin
728	1.43e-110	1.44826	0.897	0.282	3.66e-106	SPINK5	28	Granular Epithelial Cell	Skin
729	2.03e-130	1.42044	0.978	0.428	5.19e-126	EMP2	28	Granular Epithelial Cell	Skin
730	4.32e-173	1.42011	0.969	0.265	1.11e-168	RORA	28	Granular Epithelial Cell	Skin
731	0	1.41548	0.795	0.058	0	CLIC3	28	Granular Epithelial Cell	Skin
732	1.26e-221	1.38496	0.152	0.003	3.23e-217	FLG	28	Granular Epithelial Cell	Skin
733	1.86e-200	1.37538	0.942	0.196	4.76e-196	GJA1	28	Granular Epithelial Cell	Skin
734	0	1.36549	0.656	0.015	0	KLK7	28	Granular Epithelial Cell	Skin
735	1.14e-149	1.35766	0.839	0.201	2.92e-145	LGALSL	28	Granular Epithelial Cell	Skin
736	9.07e-217	1.35361	0.808	0.124	2.32e-212	GAN	28	Granular Epithelial Cell	Skin
737	6.84e-109	1.3417	1	0.702	1.75e-104	DSP	28	Granular Epithelial Cell	Skin
738	7.19e-162	1.33784	0.857	0.189	1.84e-157	DUSP2	28	Granular Epithelial Cell	Skin
739	0	1.31504	0.558	0.006	0	SERPINA12	28	Granular Epithelial Cell	Skin
740	2.23e-150	1.2609	0.982	0.289	5.71e-146	DEGS1	28	Granular Epithelial Cell	Skin
741	1.59e-122	1.24893	0.107	0.003	4.09e-118	CDSN	28	Granular Epithelial Cell	Skin
742	1.24e-147	1.24785	0.777	0.164	3.19e-143	POF1B	28	Granular Epithelial Cell	Skin
743	0	1.22779	0.496	0.01	0	KRT77	28	Granular Epithelial Cell	Skin
744	1.02e-102	1.21933	0.96	0.53	2.6e-98	LAMTOR4	28	Granular Epithelial Cell	Skin
745	4.12e-140	1.20754	0.96	0.311	1.06e-135	PKP1	28	Granular Epithelial Cell	Skin
746	9.91e-220	1.17897	0.786	0.107	2.54e-215	NDUFA4L2	28	Granular Epithelial Cell	Skin
747	0	1.17086	0.79	0.058	0	WFDC5	28	Granular Epithelial Cell	Skin
748	0	1.15765	0.536	0.017	0	SPRR1B	28	Granular Epithelial Cell	Skin
749	0	1.15142	0.821	0.085	0	KLK8	28	Granular Epithelial Cell	Skin
750	7.6e-102	1.14353	0.991	0.478	1.95e-97	CLDN1	28	Granular Epithelial Cell	Skin
751	2.93e-130	6.36177	0.273	0.013	7.52e-126	DCD	31	Epithelial Cell DCD_high	Skin_Esophagus
752	1.66e-173	5.1307	0.24	0.007	4.25e-169	MUCL1	31	Epithelial Cell DCD_high	Skin_Esophagus
753	9.51e-302	4.88469	0.256	0.004	2.44e-297	SCGB2A2	31	Epithelial Cell DCD_high	Skin_Esophagus
754	4.21e-259	4.47155	0.231	0.004	1.08e-254	SCGB1B2P	31	Epithelial Cell DCD_high	Skin_Esophagus
755	1.08e-59	3.5494	0.24	0.021	2.76e-55	PIP	31	Epithelial Cell DCD_high	Skin_Esophagus
756	3.22e-211	3.44171	0.347	0.012	8.25e-207	SCGB1D2	31	Epithelial Cell DCD_high	Skin_Esophagus
757	3.56e-55	2.31391	0.479	0.093	9.11e-51	SFRP1	31	Epithelial Cell DCD_high	Skin_Esophagus
758	4.46e-09	2.09	0.116	0.028	0.000114383	PI3	31	Epithelial Cell DCD_high	Skin_Esophagus
759	1e-78	1.89551	0.521	0.075	2.57e-74	AZGP1	31	Epithelial Cell DCD_high	Skin_Esophagus
760	1.04e-11	1.74817	0.537	0.297	2.67e-07	CXCL2	31	Epithelial Cell DCD_high	Skin_Esophagus
761	1.59e-34	1.7237	0.554	0.184	4.07e-30	SLC12A2	31	Epithelial Cell DCD_high	Skin_Esophagus
762	3.75e-47	1.65263	0.876	0.386	9.61e-43	TM4SF1	31	Epithelial Cell DCD_high	Skin_Esophagus
763	3.53e-10	1.59634	0.364	0.168	9.04e-06	CXCL3	31	Epithelial Cell DCD_high	Skin_Esophagus
764	9.13e-58	1.57214	0.281	0.03	2.34e-53	MGP	31	Epithelial Cell DCD_high	Skin_Esophagus
765	1.42e-37	1.52939	0.364	0.072	3.63e-33	MMP7	31	Epithelial Cell DCD_high	Skin_Esophagus
766	4.17e-64	1.45406	0.306	0.033	1.07e-59	C2orf82	31	Epithelial Cell DCD_high	Skin_Esophagus
767	4.25e-75	1.4477	0.678	0.135	1.09e-70	KRT7	31	Epithelial Cell DCD_high	Skin_Esophagus
768	9.21e-134	1.40553	0.24	0.009	2.36e-129	SERHL2	31	Epithelial Cell DCD_high	Skin_Esophagus
769	1.9e-23	1.26879	0.471	0.154	4.88e-19	AQP5	31	Epithelial Cell DCD_high	Skin_Esophagus
770	0	1.25921	0.446	0.007	0	PDLIM3	31	Epithelial Cell DCD_high	Skin_Esophagus
771	3.38e-14	1.1732	0.868	0.649	8.66e-10	CLDN4	31	Epithelial Cell DCD_high	Skin_Esophagus
772	6.08e-103	1.15292	0.521	0.059	1.56e-98	KRT23	31	Epithelial Cell DCD_high	Skin_Esophagus
773	1.23e-25	1.12367	0.372	0.099	3.16e-21	KRT6B	31	Epithelial Cell DCD_high	Skin_Esophagus
774	2.19e-86	1.07958	0.455	0.052	5.61e-82	PPP1R1B	31	Epithelial Cell DCD_high	Skin_Esophagus
775	3.38e-39	1.0596	0.818	0.329	8.67e-35	SOX9	31	Epithelial Cell DCD_high	Skin_Esophagus
776	4.93e-14	1.0532	0.686	0.441	1.26e-09	PDCD4	31	Epithelial Cell DCD_high	Skin_Esophagus
777	1.08e-38	1.04781	0.496	0.128	2.77e-34	NDRG2	31	Epithelial Cell DCD_high	Skin_Esophagus
778	1.29e-14	1.02806	0.579	0.339	3.3e-10	XBP1	31	Epithelial Cell DCD_high	Skin_Esophagus
779	3.71e-100	1.02095	0.347	0.027	9.51e-96	MIA	31	Epithelial Cell DCD_high	Skin_Esophagus
780	3.2e-30	0.985399	0.289	0.057	8.19e-26	PLA2R1	31	Epithelial Cell DCD_high	Skin_Esophagus
781	6.18e-27	0.981342	0.719	0.344	1.58e-22	CD59	31	Epithelial Cell DCD_high	Skin_Esophagus
782	1.07e-132	0.944498	0.405	0.027	2.73e-128	LRRC26	31	Epithelial Cell DCD_high	Skin_Esophagus
783	9.61e-14	0.882932	0.157	0.034	2.46e-09	SCGB2A1	31	Epithelial Cell DCD_high	Skin_Esophagus
784	1.41e-12	0.872972	0.686	0.473	3.6e-08	SOD2	31	Epithelial Cell DCD_high	Skin_Esophagus
785	4.73e-43	0.86013	0.19	0.018	1.21e-38	RP11-295M3.4	31	Epithelial Cell DCD_high	Skin_Esophagus
786	2.88e-10	0.85559	0.273	0.108	7.39e-06	KRT16	31	Epithelial Cell DCD_high	Skin_Esophagus
787	3.51e-17	0.851666	0.752	0.454	9.01e-13	ATP1B1	31	Epithelial Cell DCD_high	Skin_Esophagus
788	3.81e-16	0.847068	0.471	0.214	9.77e-12	CSRP1	31	Epithelial Cell DCD_high	Skin_Esophagus
789	3.77e-45	0.8445	0.347	0.054	9.67e-41	CALML5	31	Epithelial Cell DCD_high	Skin_Esophagus
790	3.09e-43	0.842269	0.273	0.037	7.92e-39	SPTSSB	31	Epithelial Cell DCD_high	Skin_Esophagus
791	3.92e-69	0.832303	0.256	0.021	1e-64	S100A1	31	Epithelial Cell DCD_high	Skin_Esophagus
792	1.6e-24	0.824267	0.628	0.254	4.1e-20	TPD52L1	31	Epithelial Cell DCD_high	Skin_Esophagus
793	2.97e-08	0.819983	0.455	0.288	0.000762354	MAP3K8	31	Epithelial Cell DCD_high	Skin_Esophagus
794	4.05e-59	0.813604	0.264	0.026	1.04e-54	COX7A1	31	Epithelial Cell DCD_high	Skin_Esophagus
795	3.56e-15	0.811356	0.736	0.511	9.13e-11	CD164	31	Epithelial Cell DCD_high	Skin_Esophagus
796	5.18e-65	0.809628	0.413	0.057	1.33e-60	SORBS2	31	Epithelial Cell DCD_high	Skin_Esophagus
797	1.17e-15	0.806239	0.504	0.252	3e-11	CNN3	31	Epithelial Cell DCD_high	Skin_Esophagus
798	1.04e-57	0.77886	0.198	0.015	2.67e-53	EN1	31	Epithelial Cell DCD_high	Skin_Esophagus
799	1.49e-11	0.762776	0.298	0.112	3.81e-07	ZG16B	31	Epithelial Cell DCD_high	Skin_Esophagus
800	1.11e-264	0.751742	0.198	0.002	2.85e-260	ROPN1B	31	Epithelial Cell DCD_high	Skin_Esophagus
801	0	2.82097	0.765	0.022	0	MMP10	1	Basal Epithelial Cell MMP10_high	Trachea
802	0	2.44723	0.993	0.19	0	KRT17	1	Basal Epithelial Cell MMP10_high	Trachea
803	0	2.315	0.997	0.169	0	IFITM1	1	Basal Epithelial Cell MMP10_high	Trachea
804	0	1.97452	1	0.41	0	IFITM3	1	Basal Epithelial Cell MMP10_high	Trachea
805	0	1.77304	0.948	0.109	0	IL33	1	Basal Epithelial Cell MMP10_high	Trachea
806	0	1.69584	0.968	0.118	0	BCAM	1	Basal Epithelial Cell MMP10_high	Trachea
807	0	1.63679	0.956	0.144	0	IFITM2	1	Basal Epithelial Cell MMP10_high	Trachea
808	0	1.60139	0.69	0.112	0	CXCL1	1	Basal Epithelial Cell MMP10_high	Trachea
809	0	1.57611	0.932	0.083	0	SERPINF1	1	Basal Epithelial Cell MMP10_high	Trachea
810	0	1.50188	0.623	0.122	0	CXCL8	1	Basal Epithelial Cell MMP10_high	Trachea
811	0	1.41413	0.573	0.042	0	IGFBP6	1	Basal Epithelial Cell MMP10_high	Trachea
812	0	1.36928	0.856	0.071	0	IGFBP7	1	Basal Epithelial Cell MMP10_high	Trachea
813	0	1.3515	0.505	0.031	0	CHI3L1	1	Basal Epithelial Cell MMP10_high	Trachea
814	0	1.27591	0.872	0.229	0	KRT6A	1	Basal Epithelial Cell MMP10_high	Trachea
815	0	1.27339	1	0.674	0	CD9	1	Basal Epithelial Cell MMP10_high	Trachea
816	0	1.27029	0.795	0.078	0	TNC	1	Basal Epithelial Cell MMP10_high	Trachea
817	0	1.25344	0.687	0.073	0	SERPINB4	1	Basal Epithelial Cell MMP10_high	Trachea
818	0	1.23208	0.824	0.116	0	F3	1	Basal Epithelial Cell MMP10_high	Trachea
819	0	1.2149	0.969	0.389	0	LDHB	1	Basal Epithelial Cell MMP10_high	Trachea
820	0	1.17979	0.761	0.2	0	CYR61	1	Basal Epithelial Cell MMP10_high	Trachea
821	0	1.08045	0.84	0.177	0	IGFBP2	1	Basal Epithelial Cell MMP10_high	Trachea
822	0	1.02904	0.966	0.427	0	GLUL	1	Basal Epithelial Cell MMP10_high	Trachea
823	0	1.01495	0.978	0.597	0	PKM	1	Basal Epithelial Cell MMP10_high	Trachea
824	0	1.00966	0.712	0.094	0	AQP5	1	Basal Epithelial Cell MMP10_high	Trachea
825	0	1.00939	0.909	0.36	0	CTSB	1	Basal Epithelial Cell MMP10_high	Trachea
826	0	1.00711	0.997	0.705	0	AQP3	1	Basal Epithelial Cell MMP10_high	Trachea
827	0	1.00297	0.563	0.099	0	RGCC	1	Basal Epithelial Cell MMP10_high	Trachea
828	0	0.999078	0.764	0.1	0	PRSS23	1	Basal Epithelial Cell MMP10_high	Trachea
829	0	0.991868	0.829	0.182	0	TIMP1	1	Basal Epithelial Cell MMP10_high	Trachea
830	0	0.990447	0.955	0.444	0	PDLIM1	1	Basal Epithelial Cell MMP10_high	Trachea
831	0	0.983236	0.946	0.507	0	TSC22D1	1	Basal Epithelial Cell MMP10_high	Trachea
832	0	0.966933	1	0.491	0	S100A2	1	Basal Epithelial Cell MMP10_high	Trachea
833	0	0.935046	0.685	0.065	0	TMEM173	1	Basal Epithelial Cell MMP10_high	Trachea
834	0	0.928513	0.357	0.063	0	CCL2	1	Basal Epithelial Cell MMP10_high	Trachea
835	0	0.926052	0.824	0.225	0	EPAS1	1	Basal Epithelial Cell MMP10_high	Trachea
836	0	0.91793	0.359	0.043	0	MMP1	1	Basal Epithelial Cell MMP10_high	Trachea
837	0	0.914683	0.995	0.751	0	NPM1	1	Basal Epithelial Cell MMP10_high	Trachea
838	0	0.896914	0.578	0.03	0	CEMIP	1	Basal Epithelial Cell MMP10_high	Trachea
839	0	0.896119	0.716	0.127	0	IGFBP4	1	Basal Epithelial Cell MMP10_high	Trachea
840	0	0.894879	0.595	0.068	0	PCP4L1	1	Basal Epithelial Cell MMP10_high	Trachea
841	0	0.88852	0.851	0.244	0	PTRF	1	Basal Epithelial Cell MMP10_high	Trachea
842	0	0.885222	0.939	0.393	0	APP	1	Basal Epithelial Cell MMP10_high	Trachea
843	0	0.880857	0.692	0.1	0	CHL1	1	Basal Epithelial Cell MMP10_high	Trachea
844	0	0.87438	0.665	0.099	0	BST2	1	Basal Epithelial Cell MMP10_high	Trachea
845	0	0.869632	0.834	0.184	0	CLU	1	Basal Epithelial Cell MMP10_high	Trachea
846	0	0.848599	0.883	0.309	0	PRNP	1	Basal Epithelial Cell MMP10_high	Trachea
847	0	0.848364	0.492	0.048	0	SLC34A2	1	Basal Epithelial Cell MMP10_high	Trachea
848	0	0.84603	0.706	0.199	0	STK17A	1	Basal Epithelial Cell MMP10_high	Trachea
849	0	0.84	0.686	0.117	0	PTPRZ1	1	Basal Epithelial Cell MMP10_high	Trachea
850	0	0.824451	0.813	0.228	0	LAMB3	1	Basal Epithelial Cell MMP10_high	Trachea
851	0	3.10046	0.983	0.17	0	SERPINB3	5	Basal Epithelial Cell SERPINB3_high	Trachea
852	0	2.04853	0.995	0.271	0	WFDC2	5	Basal Epithelial Cell SERPINB3_high	Trachea
853	0	1.94089	0.139	0.004	0	SCGB1A1	5	Basal Epithelial Cell SERPINB3_high	Trachea
854	0	1.92654	0.858	0.098	0	SERPINB4	5	Basal Epithelial Cell SERPINB3_high	Trachea
855	0	1.71924	0.928	0.128	0	PRSS23	5	Basal Epithelial Cell SERPINB3_high	Trachea
856	0	1.71352	0.858	0.135	0	CXCL1	5	Basal Epithelial Cell SERPINB3_high	Trachea
857	0	1.65497	0.875	0.119	0	AQP5	5	Basal Epithelial Cell SERPINB3_high	Trachea
858	0	1.6153	0.859	0.126	0	CXCL17	5	Basal Epithelial Cell SERPINB3_high	Trachea
859	0	1.55897	0.74	0.035	0	UPK1B	5	Basal Epithelial Cell SERPINB3_high	Trachea
860	0	1.55479	0.787	0.152	0	LCN2	5	Basal Epithelial Cell SERPINB3_high	Trachea
861	0	1.46645	0.878	0.141	0	TSPAN1	5	Basal Epithelial Cell SERPINB3_high	Trachea
862	0	1.35966	0.97	0.457	0	GLUL	5	Basal Epithelial Cell SERPINB3_high	Trachea
863	0	1.33048	1	0.632	0	KRT19	5	Basal Epithelial Cell SERPINB3_high	Trachea
864	0	1.252	0.563	0.049	0	VMO1	5	Basal Epithelial Cell SERPINB3_high	Trachea
865	9.26e-250	1.24703	0.783	0.268	2.37e-245	KRT6A	5	Basal Epithelial Cell SERPINB3_high	Trachea
866	0	1.24125	0.847	0.16	0	CTSC	5	Basal Epithelial Cell SERPINB3_high	Trachea
867	0	1.20295	0.666	0.147	0	CXCL8	5	Basal Epithelial Cell SERPINB3_high	Trachea
868	0	1.16003	0.496	0.006	0	MUC16	5	Basal Epithelial Cell SERPINB3_high	Trachea
869	1.04e-258	1.14792	0.875	0.393	2.67e-254	SERPINB1	5	Basal Epithelial Cell SERPINB3_high	Trachea
870	4.01e-307	1.12936	0.996	0.808	1.03e-302	TXN	5	Basal Epithelial Cell SERPINB3_high	Trachea
871	0	1.11244	0.784	0.114	0	S100P	5	Basal Epithelial Cell SERPINB3_high	Trachea
872	0	1.10946	0.943	0.205	0	AGR2	5	Basal Epithelial Cell SERPINB3_high	Trachea
873	0	1.08816	0.988	0.692	0	CD9	5	Basal Epithelial Cell SERPINB3_high	Trachea
874	9.52e-159	1.07494	0.268	0.047	2.44e-154	MSMB	5	Basal Epithelial Cell SERPINB3_high	Trachea
875	0	1.05764	0.583	0.116	0	KRT7	5	Basal Epithelial Cell SERPINB3_high	Trachea
876	0	1.03825	0.882	0.255	0	EPAS1	5	Basal Epithelial Cell SERPINB3_high	Trachea
877	0	1.01954	0.588	0.057	0	IGFBP3	5	Basal Epithelial Cell SERPINB3_high	Trachea
878	0	1.01312	0.613	0.048	0	PLAT	5	Basal Epithelial Cell SERPINB3_high	Trachea
879	0	1.00426	0.812	0.155	0	F3	5	Basal Epithelial Cell SERPINB3_high	Trachea
880	0	0.98881	0.996	0.389	0	SLPI	5	Basal Epithelial Cell SERPINB3_high	Trachea
881	7.78e-248	0.986698	0.989	0.721	1.99e-243	AQP3	5	Basal Epithelial Cell SERPINB3_high	Trachea
882	0	0.982864	0.354	0.018	0	NTS	5	Basal Epithelial Cell SERPINB3_high	Trachea
883	0	0.975916	0.721	0.067	0	CHST9	5	Basal Epithelial Cell SERPINB3_high	Trachea
884	0	0.964932	0.614	0.027	0	SLC6A14	5	Basal Epithelial Cell SERPINB3_high	Trachea
885	0	0.945799	0.79	0.217	0	AKR1C2	5	Basal Epithelial Cell SERPINB3_high	Trachea
886	0	0.933896	0.745	0.103	0	MUC4	5	Basal Epithelial Cell SERPINB3_high	Trachea
887	3.22e-235	0.913248	0.849	0.354	8.25e-231	GSN	5	Basal Epithelial Cell SERPINB3_high	Trachea
888	1.76e-280	0.908661	0.912	0.39	4.51e-276	CTSB	5	Basal Epithelial Cell SERPINB3_high	Trachea
889	4.18e-266	0.902464	0.952	0.456	1.07e-261	MGST1	5	Basal Epithelial Cell SERPINB3_high	Trachea
890	2.48e-226	0.900051	0.993	0.854	6.35e-222	SAT1	5	Basal Epithelial Cell SERPINB3_high	Trachea
891	0	0.898989	0.729	0.12	0	TNC	5	Basal Epithelial Cell SERPINB3_high	Trachea
892	0	0.892102	0.709	0.142	0	CYP4B1	5	Basal Epithelial Cell SERPINB3_high	Trachea
893	0	0.871322	0.679	0.141	0	SERPINB13	5	Basal Epithelial Cell SERPINB3_high	Trachea
894	1.16e-252	0.86913	0.787	0.244	2.98e-248	KRT17	5	Basal Epithelial Cell SERPINB3_high	Trachea
895	1.58e-271	0.867241	0.925	0.384	4.04e-267	LY6E	5	Basal Epithelial Cell SERPINB3_high	Trachea
896	4.31e-151	0.853132	1	0.825	1.1e-146	S100A6	5	Basal Epithelial Cell SERPINB3_high	Trachea
897	0	0.852167	0.751	0.144	0	ALCAM	5	Basal Epithelial Cell SERPINB3_high	Trachea
898	7.64e-240	0.832523	0.986	0.745	1.96e-235	ANXA2	5	Basal Epithelial Cell SERPINB3_high	Trachea
899	0	0.819323	0.451	0.026	0	SERPINB11	5	Basal Epithelial Cell SERPINB3_high	Trachea
900	0	0.818492	0.608	0.041	0	ABCA13	5	Basal Epithelial Cell SERPINB3_high	Trachea
901	0	1.80085	0.964	0.233	0	IFITM1	20	Basal Epithelial Cell IFITM1_high	Trachea
902	2.23e-227	1.58267	0.975	0.456	5.71e-223	IFITM3	20	Basal Epithelial Cell IFITM1_high	Trachea
903	4.04e-274	1.58225	0.59	0.084	1.04e-269	MMP10	20	Basal Epithelial Cell IFITM1_high	Trachea
904	2.69e-229	1.46601	0.739	0.179	6.88e-225	IL33	20	Basal Epithelial Cell IFITM1_high	Trachea
905	1.85e-241	1.42546	0.815	0.21	4.74e-237	IFITM2	20	Basal Epithelial Cell IFITM1_high	Trachea
906	2.66e-239	1.3726	0.923	0.253	6.81e-235	KRT17	20	Basal Epithelial Cell IFITM1_high	Trachea
907	2.58e-251	1.31086	0.795	0.187	6.6e-247	BCAM	20	Basal Epithelial Cell IFITM1_high	Trachea
908	2.1e-230	1.20558	0.705	0.154	5.39e-226	SERPINF1	20	Basal Epithelial Cell IFITM1_high	Trachea
909	6.61e-140	1.16505	0.529	0.125	1.69e-135	SERPINB4	20	Basal Epithelial Cell IFITM1_high	Trachea
910	3.27e-63	1.13053	0.45	0.163	8.38e-59	CXCL1	20	Basal Epithelial Cell IFITM1_high	Trachea
911	1.7e-118	1.0675	0.403	0.087	4.35e-114	IGFBP6	20	Basal Epithelial Cell IFITM1_high	Trachea
912	2.15e-137	0.997341	0.57	0.145	5.5e-133	AQP5	20	Basal Epithelial Cell IFITM1_high	Trachea
913	5.8e-124	0.968631	0.944	0.7	1.49e-119	CD9	20	Basal Epithelial Cell IFITM1_high	Trachea
914	2.04e-146	0.968221	0.559	0.139	5.22e-142	IGFBP7	20	Basal Epithelial Cell IFITM1_high	Trachea
915	6.81e-120	0.96529	0.581	0.176	1.75e-115	F3	20	Basal Epithelial Cell IFITM1_high	Trachea
916	6.67e-26	0.9062	0.345	0.168	1.71e-21	CXCL8	20	Basal Epithelial Cell IFITM1_high	Trachea
917	1.04e-97	0.901711	0.989	0.53	2.67e-93	S100A2	20	Basal Epithelial Cell IFITM1_high	Trachea
918	4.11e-100	0.882465	0.34	0.072	1.05e-95	CHI3L1	20	Basal Epithelial Cell IFITM1_high	Trachea
919	6.18e-80	0.838493	0.761	0.439	1.58e-75	LDHB	20	Basal Epithelial Cell IFITM1_high	Trachea
920	2.15e-110	0.822123	0.541	0.156	5.5e-106	PRSS23	20	Basal Epithelial Cell IFITM1_high	Trachea
921	5.8e-86	0.812132	0.613	0.238	1.49e-81	TIMP1	20	Basal Epithelial Cell IFITM1_high	Trachea
922	5.71e-80	0.808867	0.577	0.235	1.46e-75	IGFBP2	20	Basal Epithelial Cell IFITM1_high	Trachea
923	2.09e-81	0.808427	0.457	0.151	5.37e-77	CHL1	20	Basal Epithelial Cell IFITM1_high	Trachea
924	2.92e-65	0.800443	0.73	0.484	7.49e-61	HMGN3	20	Basal Epithelial Cell IFITM1_high	Trachea
925	4.9e-40	0.7651	0.809	0.651	1.25e-35	ID1	20	Basal Epithelial Cell IFITM1_high	Trachea
926	1.72e-96	0.755449	0.345	0.078	4.41e-92	CEMIP	20	Basal Epithelial Cell IFITM1_high	Trachea
927	4.54e-35	0.748082	0.462	0.25	1.16e-30	GADD45G	20	Basal Epithelial Cell IFITM1_high	Trachea
928	1.31e-57	0.746916	0.687	0.408	3.36e-53	CTSB	20	Basal Epithelial Cell IFITM1_high	Trachea
929	1.77e-21	0.745524	0.221	0.089	4.54e-17	CCL2	20	Basal Epithelial Cell IFITM1_high	Trachea
930	6.37e-57	0.729242	0.563	0.278	1.63e-52	EPAS1	20	Basal Epithelial Cell IFITM1_high	Trachea
931	7.02e-56	0.721047	0.439	0.179	1.8e-51	IGFBP4	20	Basal Epithelial Cell IFITM1_high	Trachea
932	9.95e-55	0.712687	0.419	0.167	2.55e-50	PTPRZ1	20	Basal Epithelial Cell IFITM1_high	Trachea
933	1.17e-74	0.712311	0.448	0.142	3.01e-70	TNC	20	Basal Epithelial Cell IFITM1_high	Trachea
934	1.19e-48	0.70086	0.761	0.546	3.05e-44	TSC22D1	20	Basal Epithelial Cell IFITM1_high	Trachea
935	5.81e-75	0.687745	0.953	0.728	1.49e-70	AQP3	20	Basal Epithelial Cell IFITM1_high	Trachea
936	5.79e-18	0.67974	0.73	0.658	1.48e-13	GADD45B	20	Basal Epithelial Cell IFITM1_high	Trachea
937	2.1e-72	0.669837	0.387	0.121	5.38e-68	TMEM173	20	Basal Epithelial Cell IFITM1_high	Trachea
938	2.03e-62	0.664926	0.644	0.284	5.21e-58	KRT6A	20	Basal Epithelial Cell IFITM1_high	Trachea
939	2.32e-61	0.663339	0.77	0.474	5.94e-57	GLUL	20	Basal Epithelial Cell IFITM1_high	Trachea
940	1.43e-52	0.661006	0.561	0.273	3.67e-48	SOX2	20	Basal Epithelial Cell IFITM1_high	Trachea
941	1.73e-35	0.650203	0.631	0.45	4.42e-31	GLUD1	20	Basal Epithelial Cell IFITM1_high	Trachea
942	1.86e-55	0.648428	0.441	0.184	4.77e-51	TSHZ2	20	Basal Epithelial Cell IFITM1_high	Trachea
943	2.82e-61	0.643611	0.306	0.087	7.22e-57	SLC34A2	20	Basal Epithelial Cell IFITM1_high	Trachea
944	2.45e-85	0.626868	0.329	0.078	6.27e-81	DLK2	20	Basal Epithelial Cell IFITM1_high	Trachea
945	2.9e-40	0.625514	0.633	0.433	7.44e-36	CNIH1	20	Basal Epithelial Cell IFITM1_high	Trachea
946	3.02e-46	0.623965	0.714	0.49	7.73e-42	PDLIM1	20	Basal Epithelial Cell IFITM1_high	Trachea
947	8.73e-47	0.620124	0.329	0.119	2.24e-42	EMP3	20	Basal Epithelial Cell IFITM1_high	Trachea
948	9.51e-47	0.613013	0.381	0.15	2.44e-42	BST2	20	Basal Epithelial Cell IFITM1_high	Trachea
949	5.54e-57	0.600801	0.347	0.115	1.42e-52	PCP4L1	20	Basal Epithelial Cell IFITM1_high	Trachea
950	8.08e-51	0.595262	0.815	0.63	2.07e-46	PKM	20	Basal Epithelial Cell IFITM1_high	Trachea
951	0	5.68242	0.91	0.179	0	PRR4	24	Secretory Epithelial Cell	Trachea
952	0	5.01679	0.966	0.096	0	SAA1	24	Secretory Epithelial Cell	Trachea
953	0	4.74785	0.898	0.054	0	LTF	24	Secretory Epithelial Cell	Trachea
954	2.62e-254	4.49968	1	0.407	6.71e-250	SLPI	24	Secretory Epithelial Cell	Trachea
955	0	4.32628	0.864	0.029	0	SAA2	24	Secretory Epithelial Cell	Trachea
956	8.36e-285	4.31726	0.92	0.218	2.14e-280	LYZ	24	Secretory Epithelial Cell	Trachea
957	3.44e-238	4.09263	0.605	0.088	8.81e-234	SCGB3A1	24	Secretory Epithelial Cell	Trachea
958	0	4.0907	0.818	0.048	0	BPIFB1	24	Secretory Epithelial Cell	Trachea
959	0	3.69274	0.83	0.03	0	SERPINA3	24	Secretory Epithelial Cell	Trachea
960	0	3.57837	0.287	0.012	0	STATH	24	Secretory Epithelial Cell	Trachea
961	0	3.53666	0.373	0.009	0	FDCSP	24	Secretory Epithelial Cell	Trachea
962	1.04e-304	3.51529	1	0.292	2.66e-300	WFDC2	24	Secretory Epithelial Cell	Trachea
963	0	3.40328	0.383	0.015	0	BPIFA1	24	Secretory Epithelial Cell	Trachea
964	0	3.14031	0.951	0.168	0	LCN2	24	Secretory Epithelial Cell	Trachea
965	2.23e-195	2.74868	0.145	0.005	5.7e-191	PRH2	24	Secretory Epithelial Cell	Trachea
966	5.74e-281	2.68632	0.679	0.103	1.47e-276	ZG16B	24	Secretory Epithelial Cell	Trachea
967	0	2.67598	0.725	0.014	0	SERPINA3.1	24	Secretory Epithelial Cell	Trachea
968	0	2.63835	0.824	0.064	0	AZGP1	24	Secretory Epithelial Cell	Trachea
969	5.76e-207	2.57276	0.16	0.005	1.48e-202	MUC7	24	Secretory Epithelial Cell	Trachea
970	0	2.27782	0.722	0.077	0	RARRES1	24	Secretory Epithelial Cell	Trachea
971	0	2.15958	0.904	0.147	0	CXCL17	24	Secretory Epithelial Cell	Trachea
972	2.65e-87	2.00159	0.306	0.052	6.78e-83	MSMB	24	Secretory Epithelial Cell	Trachea
973	0	1.97535	0.556	0.013	0	PIP	24	Secretory Epithelial Cell	Trachea
974	1e-158	1.9543	0.849	0.358	2.57e-154	DUSP23	24	Secretory Epithelial Cell	Trachea
975	0	1.90064	0.21	0.005	0	SCGB3A2	24	Secretory Epithelial Cell	Trachea
976	0	1.79136	0.42	0.022	0	PI3	24	Secretory Epithelial Cell	Trachea
977	1.57e-16	1.75564	0.491	0.365	4.02e-12	DEFB1	24	Secretory Epithelial Cell	Trachea
978	0	1.7499	0.306	0.004	0	ODAM	24	Secretory Epithelial Cell	Trachea
979	2.32e-212	1.64454	0.691	0.128	5.94e-208	KRT7	24	Secretory Epithelial Cell	Trachea
980	8.09e-148	1.61649	0.802	0.239	2.07e-143	CLU	24	Secretory Epithelial Cell	Trachea
981	0	1.57424	0.164	0.001	0	CSN3	24	Secretory Epithelial Cell	Trachea
982	0	1.49966	0.219	0.005	0	PRB3	24	Secretory Epithelial Cell	Trachea
983	0	1.48162	0.491	0.013	0	S100A1	24	Secretory Epithelial Cell	Trachea
984	0	1.41695	0.552	0.046	0	TCN1	24	Secretory Epithelial Cell	Trachea
985	2.12e-67	1.33902	0.765	0.469	5.44e-63	SOD2	24	Secretory Epithelial Cell	Trachea
986	1.41e-142	1.29253	0.636	0.147	3.62e-138	AQP5	24	Secretory Epithelial Cell	Trachea
987	3.31e-80	1.28127	0.685	0.334	8.49e-76	XBP1	24	Secretory Epithelial Cell	Trachea
988	0	1.2658	0.417	0.021	0	MIA	24	Secretory Epithelial Cell	Trachea
989	7.43e-127	1.25559	0.231	0.021	1.9e-122	CRISP3	24	Secretory Epithelial Cell	Trachea
990	1.63e-302	1.2332	0.198	0.005	4.18e-298	C6orf58	24	Secretory Epithelial Cell	Trachea
991	1.04e-82	1.22987	0.5	0.156	2.68e-78	PDZK1IP1	24	Secretory Epithelial Cell	Trachea
992	5.26e-166	1.22296	0.614	0.127	1.35e-161	SELM	24	Secretory Epithelial Cell	Trachea
993	3.36e-94	1.21614	0.728	0.339	8.61e-90	CD59	24	Secretory Epithelial Cell	Trachea
994	5.4e-301	1.20082	0.136	0.002	1.38e-296	PRB1	24	Secretory Epithelial Cell	Trachea
995	8.82e-85	1.19351	1	0.958	2.26e-80	FTH1	24	Secretory Epithelial Cell	Trachea
996	4.39e-107	1.1773	0.944	0.537	1.13e-102	CD74	24	Secretory Epithelial Cell	Trachea
997	0	1.16966	0.225	0.006	0	HP	24	Secretory Epithelial Cell	Trachea
998	1.92e-141	1.13923	0.272	0.027	4.91e-137	MGP	24	Secretory Epithelial Cell	Trachea
999	0	1.13403	0.327	0.006	0	RP11-1143G9.4	24	Secretory Epithelial Cell	Trachea
1000	2.58e-219	1.11794	0.441	0.047	6.61e-215	PPP1R1B	24	Secretory Epithelial Cell	Trachea
1001	0	3.46691	0.989	0.009	0	FXYD2	12	Cholangiocyte FXYD2_high	Common bile duct
1002	0	3.36856	0.984	0.041	0	MUC5B	12	Cholangiocyte FXYD2_high	Common bile duct
1003	0	3.00458	0.954	0.007	0	SPP1	12	Cholangiocyte FXYD2_high	Common bile duct
1004	0	2.87442	0.956	0.027	0	TFF2	12	Cholangiocyte FXYD2_high	Common bile duct
1005	0	2.82068	0.951	0.005	0	GC	12	Cholangiocyte FXYD2_high	Common bile duct
1006	0	2.82051	0.994	0.35	0	ANXA4	12	Cholangiocyte FXYD2_high	Common bile duct
1007	0	2.7662	0.976	0.058	0	LGALS2	12	Cholangiocyte FXYD2_high	Common bile duct
1008	0	2.67022	0.992	0.221	0	CLU	12	Cholangiocyte FXYD2_high	Common bile duct
1009	0	2.5864	0.967	0.05	0	CEACAM6	12	Cholangiocyte FXYD2_high	Common bile duct
1010	0	2.58396	0.938	0.008	0	AMBP	12	Cholangiocyte FXYD2_high	Common bile duct
1011	0	2.50424	0.943	0.063	0	IFI6	12	Cholangiocyte FXYD2_high	Common bile duct
1012	0	2.50221	0.994	0.088	0	TFF3	12	Cholangiocyte FXYD2_high	Common bile duct
1013	0	2.38404	0.975	0.088	0	TM4SF4	12	Cholangiocyte FXYD2_high	Common bile duct
1014	0	2.31995	0.992	0.368	0	GPX2	12	Cholangiocyte FXYD2_high	Common bile duct
1015	0	2.3003	0.897	0.067	0	SCGB3A1	12	Cholangiocyte FXYD2_high	Common bile duct
1016	0	2.06093	0.986	0.212	0	AGR2	12	Cholangiocyte FXYD2_high	Common bile duct
1017	0	2.05944	0.951	0.216	0	SPINK1	12	Cholangiocyte FXYD2_high	Common bile duct
1018	0	2.02258	0.971	0.31	0	CD24	12	Cholangiocyte FXYD2_high	Common bile duct
1019	0	1.96318	0.919	0.005	0	AGT	12	Cholangiocyte FXYD2_high	Common bile duct
1020	0	1.95203	0.949	0.37	0	IFI27	12	Cholangiocyte FXYD2_high	Common bile duct
1021	0	1.94247	0.835	0.026	0	TCN1	12	Cholangiocyte FXYD2_high	Common bile duct
1022	0	1.92819	0.986	0.044	0	TFF1	12	Cholangiocyte FXYD2_high	Common bile duct
1023	0	1.83979	0.737	0.004	0	VTN	12	Cholangiocyte FXYD2_high	Common bile duct
1024	0	1.82833	0.734	0.05	0	MMP1	12	Cholangiocyte FXYD2_high	Common bile duct
1025	0	1.76508	0.899	0.008	0	UGT2B15	12	Cholangiocyte FXYD2_high	Common bile duct
1026	0	1.73432	0.995	0.202	0	LYZ	12	Cholangiocyte FXYD2_high	Common bile duct
1027	0	1.67301	0.504	0.007	0	CRISP3	12	Cholangiocyte FXYD2_high	Common bile duct
1028	0	1.67296	0.723	0.006	0	FGF19	12	Cholangiocyte FXYD2_high	Common bile duct
1029	0	1.66644	0.937	0.038	0	ONECUT2	12	Cholangiocyte FXYD2_high	Common bile duct
1030	0	1.64522	0.998	0.722	0	CST3	12	Cholangiocyte FXYD2_high	Common bile duct
1031	0	1.64265	0.846	0.091	0	ARL14	12	Cholangiocyte FXYD2_high	Common bile duct
1032	0	1.61042	0.916	0.237	0	SYT8	12	Cholangiocyte FXYD2_high	Common bile duct
1033	0	1.59027	0.884	0.064	0	SERPING1	12	Cholangiocyte FXYD2_high	Common bile duct
1034	0	1.54985	0.862	0.045	0	MMP7	12	Cholangiocyte FXYD2_high	Common bile duct
1035	0	1.53924	0.784	0.004	0	TTR	12	Cholangiocyte FXYD2_high	Common bile duct
1036	0	1.53309	0.9	0.076	0	CLDN10	12	Cholangiocyte FXYD2_high	Common bile duct
1037	0	1.52129	0.949	0.154	0	LCN2	12	Cholangiocyte FXYD2_high	Common bile duct
1038	0	1.51631	0.984	0.557	0	CTSD	12	Cholangiocyte FXYD2_high	Common bile duct
1039	0	1.50364	0.263	0.001	0	CST1	12	Cholangiocyte FXYD2_high	Common bile duct
1040	0	1.49578	0.906	0.165	0	C12orf75	12	Cholangiocyte FXYD2_high	Common bile duct
1041	0	1.46332	0.949	0.215	0	TSPAN8	12	Cholangiocyte FXYD2_high	Common bile duct
1042	0	1.41385	0.919	0.114	0	MUC1	12	Cholangiocyte FXYD2_high	Common bile duct
1043	0	1.41292	0.997	0.604	0	KRT18	12	Cholangiocyte FXYD2_high	Common bile duct
1044	0	1.41062	0.851	0.085	0	SLC4A4	12	Cholangiocyte FXYD2_high	Common bile duct
1045	0	1.35309	0.918	0.11	0	KRT7	12	Cholangiocyte FXYD2_high	Common bile duct
1046	0	1.34017	0.884	0.165	0	NQO1	12	Cholangiocyte FXYD2_high	Common bile duct
1047	0	1.33438	0.945	0.39	0	LY6E	12	Cholangiocyte FXYD2_high	Common bile duct
1048	0	1.30908	0.797	0.008	0	NEB	12	Cholangiocyte FXYD2_high	Common bile duct
1049	0	1.28637	0.859	0.056	0	MUC20	12	Cholangiocyte FXYD2_high	Common bile duct
1050	0	1.27962	0.775	0.004	0	SFTA2	12	Cholangiocyte FXYD2_high	Common bile duct
1051	7.25e-238	2.65219	0.747	0.039	1.86e-233	HIST1H2AM	33	Cholangiocyte HIST1H2AM_high	Common bile duct
1052	2.15e-224	2.64556	0.976	0.071	5.51e-220	MUC5B	33	Cholangiocyte HIST1H2AM_high	Common bile duct
1053	8.51e-57	2.60655	0.988	0.526	2.18e-52	SOX4	33	Cholangiocyte HIST1H2AM_high	Common bile duct
1054	0	2.58951	0.771	0.022	0	HIST1H2BB	33	Cholangiocyte HIST1H2AM_high	Common bile duct
1055	1.36e-78	2.56836	0.795	0.149	3.49e-74	ANGPTL4	33	Cholangiocyte HIST1H2AM_high	Common bile duct
1056	5.24e-172	2.52645	0.855	0.076	1.34e-167	TNFRSF10D	33	Cholangiocyte HIST1H2AM_high	Common bile duct
1057	6.08e-112	2.49285	0.855	0.123	1.56e-107	RP11-467L13.7	33	Cholangiocyte HIST1H2AM_high	Common bile duct
1058	1.09e-43	2.48547	0.819	0.317	2.79e-39	HIST1H4C	33	Cholangiocyte HIST1H2AM_high	Common bile duct
1059	4e-82	2.4215	0.88	0.19	1.03e-77	ANKRD37	33	Cholangiocyte HIST1H2AM_high	Common bile duct
1060	8.22e-50	2.41228	0.928	0.465	2.11e-45	MAFB	33	Cholangiocyte HIST1H2AM_high	Common bile duct
1061	2.81e-55	2.27121	0.723	0.167	7.2e-51	CXCL3	33	Cholangiocyte HIST1H2AM_high	Common bile duct
1062	2.95e-85	2.26284	0.831	0.158	7.55e-81	NARF	33	Cholangiocyte HIST1H2AM_high	Common bile duct
1063	4.8e-122	2.23062	0.759	0.084	1.23e-117	BAMBI	33	Cholangiocyte HIST1H2AM_high	Common bile duct
1064	7.78e-99	2.217	0.783	0.114	1.99e-94	PIK3R3	33	Cholangiocyte HIST1H2AM_high	Common bile duct
1065	9.23e-130	2.21697	0.819	0.088	2.36e-125	LGALS2	33	Cholangiocyte HIST1H2AM_high	Common bile duct
1066	7.09e-58	2.18225	0.723	0.153	1.82e-53	C15orf48	33	Cholangiocyte HIST1H2AM_high	Common bile duct
1067	2.62e-47	2.13445	0.819	0.288	6.71e-43	ID4	33	Cholangiocyte HIST1H2AM_high	Common bile duct
1068	2.55e-230	2.12482	0.783	0.04	6.53e-226	FXYD2	33	Cholangiocyte HIST1H2AM_high	Common bile duct
1069	4.12e-78	2.12316	0.795	0.15	1.05e-73	METTL12	33	Cholangiocyte HIST1H2AM_high	Common bile duct
1070	9.99e-59	2.09087	0.892	0.304	2.56e-54	UGDH	33	Cholangiocyte HIST1H2AM_high	Common bile duct
1071	4.83e-258	2.01618	0.687	0.029	1.24e-253	FGF19	33	Cholangiocyte HIST1H2AM_high	Common bile duct
1072	3.49e-54	2.01531	1	0.594	8.95e-50	ELF3	33	Cholangiocyte HIST1H2AM_high	Common bile duct
1073	2.9e-116	1.98994	0.699	0.073	7.43e-112	LINC00863	33	Cholangiocyte HIST1H2AM_high	Common bile duct
1074	8.09e-145	1.96988	0.434	0.021	2.07e-140	DLL4	33	Cholangiocyte HIST1H2AM_high	Common bile duct
1075	4.01e-279	1.96477	0.602	0.02	1.03e-274	HIST1H3C	33	Cholangiocyte HIST1H2AM_high	Common bile duct
1076	2.29e-117	1.95386	0.807	0.094	5.88e-113	HKDC1	33	Cholangiocyte HIST1H2AM_high	Common bile duct
1077	6.41e-99	1.93201	0.47	0.037	1.64e-94	TNFSF15	33	Cholangiocyte HIST1H2AM_high	Common bile duct
1078	2.78e-45	1.92941	0.952	0.517	7.12e-41	NFKBIZ	33	Cholangiocyte HIST1H2AM_high	Common bile duct
1079	7.51e-42	1.91992	0.867	0.422	1.93e-37	HEXIM1	33	Cholangiocyte HIST1H2AM_high	Common bile duct
1080	1.36e-103	1.91231	0.855	0.121	3.48e-99	GDF15	33	Cholangiocyte HIST1H2AM_high	Common bile duct
1081	3.88e-115	1.91203	0.53	0.04	9.93e-111	NDUFV2-AS1	33	Cholangiocyte HIST1H2AM_high	Common bile duct
1082	2.69e-42	1.91087	0.904	0.491	6.88e-38	SRSF7	33	Cholangiocyte HIST1H2AM_high	Common bile duct
1083	3.31e-200	1.89958	0.639	0.033	8.47e-196	HIST1H2BG	33	Cholangiocyte HIST1H2AM_high	Common bile duct
1084	8.11e-75	1.88118	0.723	0.123	2.08e-70	RASEF	33	Cholangiocyte HIST1H2AM_high	Common bile duct
1085	3.61e-29	1.85596	0.783	0.453	9.26e-25	GLUD1	33	Cholangiocyte HIST1H2AM_high	Common bile duct
1086	1.56e-57	1.85095	0.855	0.252	3.99e-53	GADD45G	33	Cholangiocyte HIST1H2AM_high	Common bile duct
1087	7.19e-138	1.84907	0.518	0.032	1.84e-133	FADS3	33	Cholangiocyte HIST1H2AM_high	Common bile duct
1088	1.38e-174	1.84542	0.651	0.04	3.53e-170	HIST1H2BH	33	Cholangiocyte HIST1H2AM_high	Common bile duct
1089	1.46e-48	1.84208	0.711	0.184	3.74e-44	SLC12A2	33	Cholangiocyte HIST1H2AM_high	Common bile duct
1090	1.03e-81	1.83984	0.663	0.09	2.64e-77	CTGF	33	Cholangiocyte HIST1H2AM_high	Common bile duct
1091	1.52e-47	1.83481	0.855	0.324	3.9e-43	ADM	33	Cholangiocyte HIST1H2AM_high	Common bile duct
1092	3.18e-54	1.81824	0.651	0.137	8.14e-50	DALRD3	33	Cholangiocyte HIST1H2AM_high	Common bile duct
1093	3.51e-130	1.79675	0.614	0.049	8.98e-126	VASN	33	Cholangiocyte HIST1H2AM_high	Common bile duct
1094	1.85e-50	1.7933	1	0.791	4.74e-46	SQSTM1	33	Cholangiocyte HIST1H2AM_high	Common bile duct
1095	2.33e-70	1.78709	0.759	0.152	5.97e-66	SLC19A2	33	Cholangiocyte HIST1H2AM_high	Common bile duct
1096	9.69e-30	1.77974	0.747	0.352	2.48e-25	HSPA2	33	Cholangiocyte HIST1H2AM_high	Common bile duct
1097	2.33e-87	1.76831	0.542	0.055	5.98e-83	RNU12	33	Cholangiocyte HIST1H2AM_high	Common bile duct
1098	9.37e-32	1.76335	0.711	0.293	2.4e-27	POLR2A	33	Cholangiocyte HIST1H2AM_high	Common bile duct
1099	1.03e-33	1.76295	0.843	0.454	2.65e-29	PLK2	33	Cholangiocyte HIST1H2AM_high	Common bile duct
1100	2.81e-56	1.75735	0.687	0.149	7.19e-52	GCH1	33	Cholangiocyte HIST1H2AM_high	Common bile duct
1101	0	4.37262	0.904	0.011	0	ALB	34	Hepatic Oval Cell	Liver
1102	1e-302	2.99845	0.904	0.028	2.56e-298	VTN	34	Hepatic Oval Cell	Liver
1103	4.25e-220	2.87225	0.904	0.038	1.09e-215	SPP1	34	Hepatic Oval Cell	Liver
1104	3.86e-40	2.81613	0.962	0.365	9.9e-36	DEFB1	34	Hepatic Oval Cell	Liver
1105	9.31e-239	2.74358	0.981	0.041	2.39e-234	FXYD2	34	Hepatic Oval Cell	Liver
1106	1.13e-73	2.52568	0.904	0.137	2.89e-69	KRT7	34	Hepatic Oval Cell	Liver
1107	1.15e-43	2.51639	1	0.371	2.94e-39	ANXA4	34	Hepatic Oval Cell	Liver
1108	6.24e-49	2.49752	0.942	0.216	1.6e-44	SERPINA1	34	Hepatic Oval Cell	Liver
1109	1.68e-45	2.36158	0.923	0.266	4.3e-41	TNFRSF12A	34	Hepatic Oval Cell	Liver
1110	2.75e-171	2.24786	0.788	0.039	7.05e-167	CXCL6	34	Hepatic Oval Cell	Liver
1111	7.06e-21	2.18623	0.462	0.091	1.81e-16	CCL2	34	Hepatic Oval Cell	Liver
1112	0	2.18449	0.635	0.007	0	MUC6	34	Hepatic Oval Cell	Liver
1113	6.26e-195	2.16013	0.615	0.02	1.6e-190	RBP4	34	Hepatic Oval Cell	Liver
1114	2.34e-196	2.12992	0.865	0.039	6.01e-192	AMBP	34	Hepatic Oval Cell	Liver
1115	8.35e-199	2.10424	0.827	0.036	2.14e-194	AGT	34	Hepatic Oval Cell	Liver
1116	4e-59	2.09188	0.808	0.128	1.03e-54	VIM	34	Hepatic Oval Cell	Liver
1117	1.25e-123	2.07016	0.712	0.043	3.2e-119	SERPINA3	34	Hepatic Oval Cell	Liver
1118	5.39e-109	2.00623	0.519	0.026	1.38e-104	UBD	34	Hepatic Oval Cell	Liver
1119	6.69e-22	1.99834	0.635	0.171	1.71e-17	CXCL8	34	Hepatic Oval Cell	Liver
1120	1.05e-30	1.99598	1	0.617	2.69e-26	KRT18	34	Hepatic Oval Cell	Liver
1121	0	1.97458	0.577	0.003	0	FGG	34	Hepatic Oval Cell	Liver
1122	1.54e-30	1.92655	0.923	0.388	3.94e-26	TM4SF1	34	Hepatic Oval Cell	Liver
1123	1.13e-121	1.88563	0.346	0.01	2.88e-117	CRP	34	Hepatic Oval Cell	Liver
1124	2.67e-55	1.84314	0.692	0.091	6.85e-51	CTGF	34	Hepatic Oval Cell	Liver
1125	5.01e-203	1.77574	0.865	0.037	1.28e-198	GC	34	Hepatic Oval Cell	Liver
1126	4.29e-46	1.7724	0.981	0.247	1.1e-41	CLU	34	Hepatic Oval Cell	Liver
1127	1.46e-90	1.72636	0.654	0.051	3.74e-86	C3	34	Hepatic Oval Cell	Liver
1128	2.76e-65	1.70112	0.673	0.072	7.07e-61	MMP7	34	Hepatic Oval Cell	Liver
1129	4.29e-30	1.68716	0.731	0.168	1.1e-25	CXCL1	34	Hepatic Oval Cell	Liver
1130	9.65e-28	1.66107	0.962	0.611	2.47e-23	KRT8	34	Hepatic Oval Cell	Liver
1131	8.12e-79	1.65087	0.865	0.104	2.08e-74	CLDN10	34	Hepatic Oval Cell	Liver
1132	8.65e-83	1.61134	0.827	0.091	2.22e-78	SERPING1	34	Hepatic Oval Cell	Liver
1133	1.19e-148	1.60798	0.615	0.026	3.06e-144	SERPINA3.1	34	Hepatic Oval Cell	Liver
1134	2.93e-145	1.58404	0.827	0.05	7.51e-141	RARRES2	34	Hepatic Oval Cell	Liver
1135	1.44e-76	1.55712	0.942	0.117	3.69e-72	TM4SF4	34	Hepatic Oval Cell	Liver
1136	4.45e-25	1.51751	0.865	0.297	1.14e-20	CXCL2	34	Hepatic Oval Cell	Liver
1137	6.84e-39	1.50594	0.75	0.163	1.75e-34	PLSCR1	34	Hepatic Oval Cell	Liver
1138	1.41e-29	1.48279	0.865	0.343	3.62e-25	ANXA5	34	Hepatic Oval Cell	Liver
1139	0	1.47864	0.538	0.004	0	FGA	34	Hepatic Oval Cell	Liver
1140	2.67e-85	1.46613	0.404	0.02	6.84e-81	APCS	34	Hepatic Oval Cell	Liver
1141	2.14e-36	1.46108	0.635	0.111	5.48e-32	SLC4A4	34	Hepatic Oval Cell	Liver
1142	5.16e-37	1.41929	0.962	0.345	1.32e-32	CD59	34	Hepatic Oval Cell	Liver
1143	1.26e-166	1.41918	0.673	0.028	3.23e-162	PAH	34	Hepatic Oval Cell	Liver
1144	1.2e-152	1.38978	0.712	0.035	3.08e-148	AKAP7	34	Hepatic Oval Cell	Liver
1145	1.46e-211	1.37606	0.615	0.018	3.75e-207	DCDC2	34	Hepatic Oval Cell	Liver
1146	3.49e-27	1.3727	0.731	0.207	8.94e-23	MYADM	34	Hepatic Oval Cell	Liver
1147	2.56e-89	1.33522	0.673	0.051	6.56e-85	TESC	34	Hepatic Oval Cell	Liver
1148	9.59e-232	1.3134	0.654	0.019	2.46e-227	SERPINA5	34	Hepatic Oval Cell	Liver
1149	4.19e-33	1.29569	0.769	0.19	1.07e-28	C12orf75	34	Hepatic Oval Cell	Liver
1150	2.22e-16	1.28538	0.577	0.168	5.68e-12	CXCL3	34	Hepatic Oval Cell	Liver
1151	0	2.48655	0.864	0.023	0	MUC12	16	Simple Epithelial Cell	Rectum
1152	0	2.43241	0.918	0.132	0	C15orf48	16	Simple Epithelial Cell	Rectum
1153	0	2.08839	0.825	0.013	0	PRAC1	16	Simple Epithelial Cell	Rectum
1154	0	1.92953	0.753	0.105	0	GDF15	16	Simple Epithelial Cell	Rectum
1155	0	1.89847	0.361	0.001	0	CA1	16	Simple Epithelial Cell	Rectum
1156	0	1.77497	0.955	0.219	0	CLDN3	16	Simple Epithelial Cell	Rectum
1157	0	1.71812	0.719	0.096	0	ITM2C	16	Simple Epithelial Cell	Rectum
1158	0	1.66687	0.643	0.007	0	PLA2G2A	16	Simple Epithelial Cell	Rectum
1159	9.48e-59	1.65829	0.134	0.022	2.43e-54	GUCA2A	16	Simple Epithelial Cell	Rectum
1160	4.82e-295	1.65174	0.994	0.929	1.24e-290	TMSB10	16	Simple Epithelial Cell	Rectum
1161	0	1.54964	0.909	0.251	0	PIGR	16	Simple Epithelial Cell	Rectum
1162	2.67e-290	1.51945	0.905	0.255	6.84e-286	LGALS4	16	Simple Epithelial Cell	Rectum
1163	0	1.51311	0.757	0.121	0	FAM3D	16	Simple Epithelial Cell	Rectum
1164	5.99e-298	1.32692	0.848	0.221	1.54e-293	AGR2	16	Simple Epithelial Cell	Rectum
1165	0	1.31867	0.546	0.023	0	CEACAM5	16	Simple Epithelial Cell	Rectum
1166	2.04e-239	1.28602	0.833	0.287	5.23e-235	CYBA	16	Simple Epithelial Cell	Rectum
1167	1.07e-226	1.2754	0.877	0.375	2.73e-222	GPX2	16	Simple Epithelial Cell	Rectum
1168	0	1.24039	0.489	0.044	0	JCHAIN	16	Simple Epithelial Cell	Rectum
1169	0	1.23701	0.519	0.003	0	LEFTY1	16	Simple Epithelial Cell	Rectum
1170	1.63e-187	1.2211	0.727	0.267	4.17e-183	CKB	16	Simple Epithelial Cell	Rectum
1171	0	1.21887	0.329	0.011	0	OLFM4	16	Simple Epithelial Cell	Rectum
1172	0	1.18643	0.416	0.012	0	FN1	16	Simple Epithelial Cell	Rectum
1173	0	1.13711	0.569	0.059	0	B3GNT7	16	Simple Epithelial Cell	Rectum
1174	0	1.13098	0.586	0.043	0	C10orf99	16	Simple Epithelial Cell	Rectum
1175	1.76e-226	1.12996	0.743	0.217	4.51e-222	STARD10	16	Simple Epithelial Cell	Rectum
1176	0	1.11058	0.506	0.038	0	RARRES2	16	Simple Epithelial Cell	Rectum
1177	8.99e-238	1.1058	0.673	0.173	2.3e-233	NANS	16	Simple Epithelial Cell	Rectum
1178	2.63e-160	1.08978	0.944	0.834	6.74e-156	S100A10	16	Simple Epithelial Cell	Rectum
1179	0	1.05418	0.606	0.04	0	CDX1	16	Simple Epithelial Cell	Rectum
1180	0	1.04584	0.639	0.088	0	CDC42EP5	16	Simple Epithelial Cell	Rectum
1181	3.12e-126	1.04036	0.651	0.292	8e-122	ETHE1	16	Simple Epithelial Cell	Rectum
1182	1.98e-122	1.03793	0.641	0.238	5.07e-118	CA2	16	Simple Epithelial Cell	Rectum
1183	3.5e-247	1.03394	0.615	0.119	8.96e-243	MUC4	16	Simple Epithelial Cell	Rectum
1184	2.83e-51	1.02787	0.578	0.311	7.25e-47	HIST1H4C	16	Simple Epithelial Cell	Rectum
1185	1.81e-133	1.00658	0.721	0.317	4.65e-129	EPCAM	16	Simple Epithelial Cell	Rectum
1186	0	1.00211	0.582	0.038	0	PPP1R1B	16	Simple Epithelial Cell	Rectum
1187	7.92e-172	0.991625	0.742	0.226	2.03e-167	TSPAN8	16	Simple Epithelial Cell	Rectum
1188	1.41e-158	0.932256	0.617	0.173	3.6e-154	SLC12A2	16	Simple Epithelial Cell	Rectum
1189	2.15e-178	0.920523	0.779	0.227	5.52e-174	SMIM22	16	Simple Epithelial Cell	Rectum
1190	7.32e-102	0.916199	0.234	0.04	1.88e-97	HIST1H2AG	16	Simple Epithelial Cell	Rectum
1191	2.31e-116	0.908524	0.896	0.662	5.91e-112	ATP5I	16	Simple Epithelial Cell	Rectum
1192	1.42e-170	0.908499	0.197	0.017	3.64e-166	DLL4	16	Simple Epithelial Cell	Rectum
1193	0	0.898421	0.48	0.02	0	C2orf82	16	Simple Epithelial Cell	Rectum
1194	1.56e-141	0.889512	0.993	0.828	4e-137	S100A6	16	Simple Epithelial Cell	Rectum
1195	1.72e-115	0.877932	0.933	0.602	4.4e-111	KRT8	16	Simple Epithelial Cell	Rectum
1196	7.47e-108	0.87472	0.829	0.618	1.91e-103	HSPE1	16	Simple Epithelial Cell	Rectum
1197	5.46e-133	0.872911	0.639	0.242	1.4e-128	MLEC	16	Simple Epithelial Cell	Rectum
1198	1.48e-96	0.858927	0.753	0.443	3.8e-92	MRPL41	16	Simple Epithelial Cell	Rectum
1199	5.62e-125	0.846307	0.877	0.701	1.44e-120	UQCRQ	16	Simple Epithelial Cell	Rectum
1200	5.48e-108	0.842757	0.942	0.585	1.41e-103	ELF3	16	Simple Epithelial Cell	Rectum
1201	0	4.69397	0.735	0.081	0	ZG16	25	Goblet Cell	Rectum_Small intestine
1202	0	4.49401	0.784	0.014	0	SPINK4	25	Goblet Cell	Rectum_Small intestine
1203	0	4.10896	0.968	0.106	0	TFF3	25	Goblet Cell	Rectum_Small intestine
1204	0	3.52293	0.77	0.056	0	FCGBP	25	Goblet Cell	Rectum_Small intestine
1205	1.2e-148	3.15257	0.141	0.006	3.07e-144	CHGA	25	Goblet Cell	Rectum_Small intestine
1206	0	2.97002	0.481	0.009	0	REG4	25	Goblet Cell	Rectum_Small intestine
1207	0	2.91049	0.42	0.002	0	CLCA1	25	Goblet Cell	Rectum_Small intestine
1208	0	2.46562	0.714	0.038	0	KLK1	25	Goblet Cell	Rectum_Small intestine
1209	0	2.42046	0.555	0.003	0	ITLN1	25	Goblet Cell	Rectum_Small intestine
1210	6.02e-168	2.37566	0.827	0.23	1.54e-163	AGR2	25	Goblet Cell	Rectum_Small intestine
1211	6.65e-58	2.32769	0.163	0.021	1.7e-53	PCSK1N	25	Goblet Cell	Rectum_Small intestine
1212	0	1.98667	0.717	0.068	0	RNASE1	25	Goblet Cell	Rectum_Small intestine
1213	0	1.77781	0.604	0.029	0	PRAC1	25	Goblet Cell	Rectum_Small intestine
1214	0	1.72376	0.661	0.019	0	LRRC26	25	Goblet Cell	Rectum_Small intestine
1215	5.56e-169	1.6926	0.703	0.165	1.42e-164	ST6GALNAC1	25	Goblet Cell	Rectum_Small intestine
1216	8.02e-160	1.68538	0.64	0.132	2.05e-155	FAM3D	25	Goblet Cell	Rectum_Small intestine
1217	3.13e-167	1.67247	0.855	0.232	8.03e-163	SPINK1	25	Goblet Cell	Rectum_Small intestine
1218	1.15e-155	1.61116	0.894	0.265	2.94e-151	LGALS4	25	Goblet Cell	Rectum_Small intestine
1219	1.59e-177	1.60555	0.905	0.231	4.08e-173	CLDN3	25	Goblet Cell	Rectum_Small intestine
1220	8.86e-83	1.6023	0.565	0.168	2.27e-78	MT1G	25	Goblet Cell	Rectum_Small intestine
1221	3.47e-227	1.52087	0.647	0.096	8.88e-223	CDC42EP5	25	Goblet Cell	Rectum_Small intestine
1222	0	1.46485	0.565	0.014	0	HEPACAM2	25	Goblet Cell	Rectum_Small intestine
1223	1.12e-151	1.41338	0.792	0.225	2.87e-147	STARD10	25	Goblet Cell	Rectum_Small intestine
1224	5.61e-102	1.40946	0.527	0.118	1.44e-97	GDF15	25	Goblet Cell	Rectum_Small intestine
1225	0	1.39033	0.509	0.03	0	HES6	25	Goblet Cell	Rectum_Small intestine
1226	6.48e-86	1.38609	0.919	0.695	1.66e-81	SH3BGRL3	25	Goblet Cell	Rectum_Small intestine
1227	2.08e-100	1.35024	0.961	0.613	5.33e-96	KRT18	25	Goblet Cell	Rectum_Small intestine
1228	4.87e-51	1.32664	0.781	0.498	1.25e-46	MT1E	25	Goblet Cell	Rectum_Small intestine
1229	0	1.32144	0.456	0.014	0	REP15	25	Goblet Cell	Rectum_Small intestine
1230	5.46e-303	1.30783	0.498	0.04	1.4e-298	SPDEF	25	Goblet Cell	Rectum_Small intestine
1231	6.04e-180	1.29783	0.625	0.107	1.55e-175	ITM2C	25	Goblet Cell	Rectum_Small intestine
1232	8.39e-108	1.26428	0.901	0.596	2.15e-103	SSR4	25	Goblet Cell	Rectum_Small intestine
1233	5.26e-146	1.25485	0.675	0.154	1.35e-141	NPDC1	25	Goblet Cell	Rectum_Small intestine
1234	2.95e-113	1.21489	0.993	0.606	7.56e-109	KRT8	25	Goblet Cell	Rectum_Small intestine
1235	2.62e-204	1.20477	0.385	0.034	6.71e-200	CEACAM5	25	Goblet Cell	Rectum_Small intestine
1236	1.68e-99	1.17078	0.537	0.127	4.31e-95	MUC4	25	Goblet Cell	Rectum_Small intestine
1237	1.42e-101	1.15623	0.993	0.93	3.63e-97	TMSB10	25	Goblet Cell	Rectum_Small intestine
1238	3.66e-114	1.14313	0.866	0.326	9.38e-110	TPM1	25	Goblet Cell	Rectum_Small intestine
1239	1.19e-82	1.13855	1	0.831	3.06e-78	S100A6	25	Goblet Cell	Rectum_Small intestine
1240	0	1.09341	0.399	0.004	0	BEST2	25	Goblet Cell	Rectum_Small intestine
1241	3.54e-150	1.08478	0.385	0.043	9.06e-146	MUC12	25	Goblet Cell	Rectum_Small intestine
1242	1.82e-80	1.0821	0.569	0.182	4.66e-76	NANS	25	Goblet Cell	Rectum_Small intestine
1243	1.51e-113	1.03905	0.371	0.052	3.86e-109	JCHAIN	25	Goblet Cell	Rectum_Small intestine
1244	4.96e-132	1.03753	0.495	0.085	1.27e-127	HSD11B2	25	Goblet Cell	Rectum_Small intestine
1245	5.98e-121	1.02972	0.83	0.234	1.53e-116	SMIM22	25	Goblet Cell	Rectum_Small intestine
1246	8.87e-43	1.01461	0.555	0.249	2.27e-38	RASD1	25	Goblet Cell	Rectum_Small intestine
1247	3.25e-100	1.00335	0.456	0.091	8.34e-96	MT1F	25	Goblet Cell	Rectum_Small intestine
1248	3.47e-57	0.998016	0.551	0.215	8.9e-53	PDIA4	25	Goblet Cell	Rectum_Small intestine
1249	5.5e-76	0.993676	0.629	0.217	1.41e-71	MARCKSL1	25	Goblet Cell	Rectum_Small intestine
1250	8.36e-106	0.989055	0.809	0.297	2.14e-101	WFDC2	25	Goblet Cell	Rectum_Small intestine
1251	0	2.33525	1	0.192	0	PCK1	7	Enterocyte PCK1_high	Small intestine
1252	0	2.15637	0.97	0.156	0	PDK4	7	Enterocyte PCK1_high	Small intestine
1253	0	2.09221	0.945	0.097	0	SLC6A19	7	Enterocyte PCK1_high	Small intestine
1254	0	2.05309	0.984	0.149	0	SLC5A1	7	Enterocyte PCK1_high	Small intestine
1255	0	1.81931	0.976	0.276	0	CYP3A5	7	Enterocyte PCK1_high	Small intestine
1256	0	1.81443	1	0.159	0	RBP2	7	Enterocyte PCK1_high	Small intestine
1257	0	1.80815	0.996	0.169	0	ALDOB	7	Enterocyte PCK1_high	Small intestine
1258	0	1.76354	0.987	0.243	0	PIGR	7	Enterocyte PCK1_high	Small intestine
1259	0	1.7567	0.937	0.121	0	CLDN15	7	Enterocyte PCK1_high	Small intestine
1260	0	1.75082	0.964	0.175	0	DGAT1	7	Enterocyte PCK1_high	Small intestine
1261	0	1.71823	0.982	0.175	0	CDHR5	7	Enterocyte PCK1_high	Small intestine
1262	0	1.71346	0.833	0.089	0	SLC13A2	7	Enterocyte PCK1_high	Small intestine
1263	0	1.69401	1	0.178	0	FABP1	7	Enterocyte PCK1_high	Small intestine
1264	0	1.67946	0.967	0.213	0	CLDN3	7	Enterocyte PCK1_high	Small intestine
1265	0	1.67645	0.961	0.18	0	PCK2	7	Enterocyte PCK1_high	Small intestine
1266	0	1.6646	0.779	0.069	0	MUC17	7	Enterocyte PCK1_high	Small intestine
1267	0	1.60947	0.991	0.191	0	ANPEP	7	Enterocyte PCK1_high	Small intestine
1268	0	1.60144	0.816	0.084	0	ALPI	7	Enterocyte PCK1_high	Small intestine
1269	0	1.59083	0.837	0.097	0	GDA	7	Enterocyte PCK1_high	Small intestine
1270	0	1.58482	0.876	0.11	0	CYP3A4	7	Enterocyte PCK1_high	Small intestine
1271	0	1.58445	0.886	0.102	0	SI	7	Enterocyte PCK1_high	Small intestine
1272	0	1.54286	0.882	0.153	0	MUC3A	7	Enterocyte PCK1_high	Small intestine
1273	0	1.50481	0.783	0.118	0	GSTA1	7	Enterocyte PCK1_high	Small intestine
1274	0	1.49456	0.831	0.26	0	AGPAT2	7	Enterocyte PCK1_high	Small intestine
1275	0	1.47624	0.72	0.12	0	GK	7	Enterocyte PCK1_high	Small intestine
1276	0	1.45909	0.918	0.202	0	IL32	7	Enterocyte PCK1_high	Small intestine
1277	0	1.45439	0.868	0.104	0	MME	7	Enterocyte PCK1_high	Small intestine
1278	0	1.45191	0.963	0.186	0	SMIM24	7	Enterocyte PCK1_high	Small intestine
1279	0	1.45108	0.732	0.077	0	MIR194-2HG	7	Enterocyte PCK1_high	Small intestine
1280	0	1.4435	0.764	0.084	0	KRT20	7	Enterocyte PCK1_high	Small intestine
1281	0	1.44158	0.837	0.115	0	KHK	7	Enterocyte PCK1_high	Small intestine
1282	0	1.43764	0.903	0.299	0	CES2	7	Enterocyte PCK1_high	Small intestine
1283	0	1.43415	0.991	0.155	0	PRAP1	7	Enterocyte PCK1_high	Small intestine
1284	0	1.41545	0.874	0.144	0	ACSL5	7	Enterocyte PCK1_high	Small intestine
1285	0	1.41475	0.743	0.063	0	ACE	7	Enterocyte PCK1_high	Small intestine
1286	0	1.4056	0.616	0.078	0	SLC46A1	7	Enterocyte PCK1_high	Small intestine
1287	0	1.40551	0.659	0.043	0	SULT2A1	7	Enterocyte PCK1_high	Small intestine
1288	0	1.40376	0.801	0.085	0	MS4A8	7	Enterocyte PCK1_high	Small intestine
1289	0	1.39831	0.786	0.07	0	DPEP1	7	Enterocyte PCK1_high	Small intestine
1290	6.99e-302	1.3879	0.622	0.134	1.79e-297	ANGPTL4	7	Enterocyte PCK1_high	Small intestine
1291	0	1.38585	1	0.162	0	APOA4	7	Enterocyte PCK1_high	Small intestine
1292	0	1.37785	0.922	0.186	0	AKR7A3	7	Enterocyte PCK1_high	Small intestine
1293	0	1.37389	0.816	0.232	0	MXD1	7	Enterocyte PCK1_high	Small intestine
1294	0	1.37357	0.831	0.112	0	MYO1A	7	Enterocyte PCK1_high	Small intestine
1295	0	1.35215	0.628	0.086	0	RAB30	7	Enterocyte PCK1_high	Small intestine
1296	0	1.34155	0.81	0.098	0	CREB3L3	7	Enterocyte PCK1_high	Small intestine
1297	0	1.33739	0.722	0.068	0	C11orf86	7	Enterocyte PCK1_high	Small intestine
1298	0	1.31693	0.777	0.221	0	PLIN2	7	Enterocyte PCK1_high	Small intestine
1299	0	1.31663	0.801	0.092	0	MTTP	7	Enterocyte PCK1_high	Small intestine
1300	0	1.30633	0.969	0.149	0	FABP2	7	Enterocyte PCK1_high	Small intestine
1301	0	2.60307	1	0.165	0	APOA1	9	Enterocyte APOA1_high	Small intestine
1302	0	2.42304	1	0.162	0	APOA4	9	Enterocyte APOA1_high	Small intestine
1303	0	2.17871	1	0.163	0	APOC3	9	Enterocyte APOA1_high	Small intestine
1304	0	2.00455	1	0.237	0	PHGR1	9	Enterocyte APOA1_high	Small intestine
1305	0	1.95917	0.995	0.155	0	PRAP1	9	Enterocyte APOA1_high	Small intestine
1306	0	1.91116	0.858	0.119	0	APOB	9	Enterocyte APOA1_high	Small intestine
1307	0	1.85126	0.954	0.523	0	SEPP1	9	Enterocyte APOA1_high	Small intestine
1308	0	1.74302	0.97	0.15	0	FABP2	9	Enterocyte APOA1_high	Small intestine
1309	0	1.72042	0.65	0.062	0	AQP10	9	Enterocyte APOA1_high	Small intestine
1310	0	1.67228	0.714	0.1	0	TM4SF20	9	Enterocyte APOA1_high	Small intestine
1311	0	1.66011	0.935	0.177	0	CDHR5	9	Enterocyte APOA1_high	Small intestine
1312	0	1.61862	0.72	0.104	0	ENPP7	9	Enterocyte APOA1_high	Small intestine
1313	0	1.61017	0.836	0.165	0	TM4SF5	9	Enterocyte APOA1_high	Small intestine
1314	0	1.55411	0.895	0.192	0	SERPINA1	9	Enterocyte APOA1_high	Small intestine
1315	0	1.54983	0.685	0.097	0	MTTP	9	Enterocyte APOA1_high	Small intestine
1316	0	1.54902	0.916	0.188	0	SMIM24	9	Enterocyte APOA1_high	Small intestine
1317	0	1.53623	0.991	0.179	0	FABP1	9	Enterocyte APOA1_high	Small intestine
1318	0	1.5175	0.962	0.193	0	ANPEP	9	Enterocyte APOA1_high	Small intestine
1319	0	1.51723	0.982	0.17	0	ALDOB	9	Enterocyte APOA1_high	Small intestine
1320	0	1.5136	0.994	0.16	0	RBP2	9	Enterocyte APOA1_high	Small intestine
1321	0	1.50779	0.755	0.115	0	CYP3A4	9	Enterocyte APOA1_high	Small intestine
1322	0	1.5024	0.6	0.087	0	FLJ22763	9	Enterocyte APOA1_high	Small intestine
1323	0	1.4935	0.659	0.099	0	CYP2C9	9	Enterocyte APOA1_high	Small intestine
1324	0	1.48555	0.814	0.156	0	SLC5A1	9	Enterocyte APOA1_high	Small intestine
1325	0	1.46483	0.685	0.103	0	CREB3L3	9	Enterocyte APOA1_high	Small intestine
1326	0	1.45547	0.729	0.11	0	MME	9	Enterocyte APOA1_high	Small intestine
1327	0	1.44709	0.825	0.207	0	IL32	9	Enterocyte APOA1_high	Small intestine
1328	0	1.44618	0.677	0.127	0	CDHR2	9	Enterocyte APOA1_high	Small intestine
1329	0	1.44381	0.861	0.198	0	PCK1	9	Enterocyte APOA1_high	Small intestine
1330	0	1.42366	0.776	0.188	0	PCK2	9	Enterocyte APOA1_high	Small intestine
1331	0	1.39866	0.624	0.092	0	ALPI	9	Enterocyte APOA1_high	Small intestine
1332	0	1.39786	0.584	0.08	0	SLC46A1	9	Enterocyte APOA1_high	Small intestine
1333	3.01e-232	1.38654	0.77	0.295	7.71e-228	MDK	9	Enterocyte APOA1_high	Small intestine
1334	0	1.37905	0.75	0.184	0	DGAT1	9	Enterocyte APOA1_high	Small intestine
1335	0	1.36123	0.638	0.112	0	SI	9	Enterocyte APOA1_high	Small intestine
1336	4.46e-280	1.36089	0.648	0.153	1.14e-275	ACSL5	9	Enterocyte APOA1_high	Small intestine
1337	0	1.30203	0.65	0.109	0	SLC6A19	9	Enterocyte APOA1_high	Small intestine
1338	0	1.29472	0.674	0.105	0	GUCA2B	9	Enterocyte APOA1_high	Small intestine
1339	1.48e-240	1.27911	0.887	0.401	3.8e-236	ADIRF	9	Enterocyte APOA1_high	Small intestine
1340	6.44e-191	1.26664	0.654	0.234	1.65e-186	SLC39A4	9	Enterocyte APOA1_high	Small intestine
1341	0	1.26515	0.539	0.079	0	MUC17	9	Enterocyte APOA1_high	Small intestine
1342	0	1.2344	0.524	0.083	0	CIDEC	9	Enterocyte APOA1_high	Small intestine
1343	7.07e-194	1.22461	0.607	0.194	1.81e-189	CIDEB	9	Enterocyte APOA1_high	Small intestine
1344	3.13e-244	1.2145	0.616	0.155	8.01e-240	REEP6	9	Enterocyte APOA1_high	Small intestine
1345	2.68e-273	1.20497	0.542	0.103	6.87e-269	SULT1B1	9	Enterocyte APOA1_high	Small intestine
1346	1.78e-262	1.20492	0.508	0.091	4.57e-258	APOC4-APOC2	9	Enterocyte APOA1_high	Small intestine
1347	2.04e-201	1.20157	0.761	0.304	5.22e-197	HLA-DRA	9	Enterocyte APOA1_high	Small intestine
1348	1.16e-258	1.19442	0.578	0.123	2.98e-254	MYO1A	9	Enterocyte APOA1_high	Small intestine
1349	9.9e-158	1.19441	0.537	0.176	2.54e-153	PLS1	9	Enterocyte APOA1_high	Small intestine
1350	5.83e-252	1.1943	0.504	0.096	1.49e-247	SLC15A1	9	Enterocyte APOA1_high	Small intestine
1351	0	2.37368	1	0.169	0	APOA1	13	Enterocyte APOB_high	Small intestine
1352	0	2.24566	1	0.166	0	APOA4	13	Enterocyte APOB_high	Small intestine
1353	0	2.10912	0.968	0.119	0	APOB	13	Enterocyte APOB_high	Small intestine
1354	0	1.99517	0.976	0.153	0	SLC5A1	13	Enterocyte APOB_high	Small intestine
1355	0	1.94586	0.978	0.279	0	CYP3A5	13	Enterocyte APOB_high	Small intestine
1356	0	1.9344	0.863	0.057	0	AQP10	13	Enterocyte APOB_high	Small intestine
1357	0	1.93008	0.968	0.197	0	PCK1	13	Enterocyte APOB_high	Small intestine
1358	0	1.90783	0.88	0.072	0	SLC46A1	13	Enterocyte APOB_high	Small intestine
1359	0	1.89125	0.992	0.178	0	CDHR5	13	Enterocyte APOB_high	Small intestine
1360	0	1.8906	0.875	0.097	0	TM4SF20	13	Enterocyte APOB_high	Small intestine
1361	0	1.86869	0.917	0.102	0	SLC6A19	13	Enterocyte APOB_high	Small intestine
1362	0	1.84817	0.946	0.105	0	MME	13	Enterocyte APOB_high	Small intestine
1363	0	1.83621	0.861	0.085	0	SLC15A1	13	Enterocyte APOB_high	Small intestine
1364	0	1.80099	0.925	0.145	0	ACSL5	13	Enterocyte APOB_high	Small intestine
1365	0	1.7866	0.871	0.093	0	MTTP	13	Enterocyte APOB_high	Small intestine
1366	0	1.76475	0.917	0.155	0	MUC3A	13	Enterocyte APOB_high	Small intestine
1367	0	1.72598	0.886	0.113	0	CYP3A4	13	Enterocyte APOB_high	Small intestine
1368	0	1.72482	1	0.166	0	APOC3	13	Enterocyte APOB_high	Small intestine
1369	0	1.69145	0.905	0.121	0	CDHR2	13	Enterocyte APOB_high	Small intestine
1370	0	1.68131	0.812	0.071	0	MUC17	13	Enterocyte APOB_high	Small intestine
1371	0	1.67939	0.869	0.094	0	CYP2C9	13	Enterocyte APOB_high	Small intestine
1372	0	1.67731	0.829	0.165	0	PDK4	13	Enterocyte APOB_high	Small intestine
1373	0	1.67569	0.98	0.524	0	SEPP1	13	Enterocyte APOB_high	Small intestine
1374	0	1.6711	0.892	0.098	0	CREB3L3	13	Enterocyte APOB_high	Small intestine
1375	0	1.66163	0.902	0.1	0	ENPP7	13	Enterocyte APOB_high	Small intestine
1376	0	1.63699	0.924	0.18	0	DGAT1	13	Enterocyte APOB_high	Small intestine
1377	0	1.62895	0.883	0.136	0	MYO15B	13	Enterocyte APOB_high	Small intestine
1378	0	1.61399	0.998	0.159	0	PRAP1	13	Enterocyte APOB_high	Small intestine
1379	0	1.60756	0.808	0.082	0	FLJ22763	13	Enterocyte APOB_high	Small intestine
1380	0	1.60115	0.986	0.195	0	ANPEP	13	Enterocyte APOB_high	Small intestine
1381	0	1.60071	0.815	0.101	0	GDA	13	Enterocyte APOB_high	Small intestine
1382	0	1.56798	0.844	0.115	0	MYO1A	13	Enterocyte APOB_high	Small intestine
1383	0	1.55455	1	0.24	0	PHGR1	13	Enterocyte APOB_high	Small intestine
1384	0	1.52948	0.936	0.165	0	TM4SF5	13	Enterocyte APOB_high	Small intestine
1385	0	1.50734	0.754	0.08	0	MIR194-2HG	13	Enterocyte APOB_high	Small intestine
1386	0	1.49804	0.736	0.075	0	HKDC1	13	Enterocyte APOB_high	Small intestine
1387	0	1.49735	0.766	0.095	0	SLC13A2	13	Enterocyte APOB_high	Small intestine
1388	0	1.49221	0.824	0.087	0	ALPI	13	Enterocyte APOB_high	Small intestine
1389	0	1.44669	0.817	0.108	0	SI	13	Enterocyte APOB_high	Small intestine
1390	0	1.43595	0.673	0.05	0	CD36	13	Enterocyte APOB_high	Small intestine
1391	0	1.43501	0.866	0.187	0	PCK2	13	Enterocyte APOB_high	Small intestine
1392	0	1.39751	0.79	0.169	0	PLS1	13	Enterocyte APOB_high	Small intestine
1393	0	1.39681	0.668	0.061	0	NPC1L1	13	Enterocyte APOB_high	Small intestine
1394	0	1.39189	0.661	0.067	0	NPNT	13	Enterocyte APOB_high	Small intestine
1395	0	1.35126	0.481	0.021	0	RP11-70C1.1	13	Enterocyte APOB_high	Small intestine
1396	0	1.3484	0.954	0.154	0	FABP2	13	Enterocyte APOB_high	Small intestine
1397	0	1.34224	0.9	0.206	0	IL32	13	Enterocyte APOB_high	Small intestine
1398	4.97e-262	1.33218	0.932	0.446	1.27e-257	ACADVL	13	Enterocyte APOB_high	Small intestine
1399	0	1.33185	0.988	0.173	0	ALDOB	13	Enterocyte APOB_high	Small intestine
1400	0	1.30942	0.736	0.133	0	MUC13	13	Enterocyte APOB_high	Small intestine
1401	0	2.39667	1	0.165	0	RBP2	14	Enterocyte PRAP1_high	Small intestine
1402	0	2.3137	0.998	0.184	0	FABP1	14	Enterocyte PRAP1_high	Small intestine
1403	0	2.19818	1	0.167	0	APOC3	14	Enterocyte PRAP1_high	Small intestine
1404	0	2.12129	0.995	0.16	0	PRAP1	14	Enterocyte PRAP1_high	Small intestine
1405	0	2.11328	0.984	0.154	0	FABP2	14	Enterocyte PRAP1_high	Small intestine
1406	0	2.07792	0.995	0.175	0	ALDOB	14	Enterocyte PRAP1_high	Small intestine
1407	0	1.97541	1	0.241	0	PHGR1	14	Enterocyte PRAP1_high	Small intestine
1408	0	1.92533	0.973	0.191	0	SMIM24	14	Enterocyte PRAP1_high	Small intestine
1409	0	1.88861	0.966	0.402	0	ADIRF	14	Enterocyte PRAP1_high	Small intestine
1410	0	1.78082	1	0.167	0	APOA4	14	Enterocyte PRAP1_high	Small intestine
1411	0	1.76373	0.998	0.17	0	APOA1	14	Enterocyte PRAP1_high	Small intestine
1412	0	1.67724	0.856	0.193	0	AKR7A3	14	Enterocyte PRAP1_high	Small intestine
1413	7.42e-249	1.63145	0.596	0.129	1.9e-244	GSTA1	14	Enterocyte PRAP1_high	Small intestine
1414	0	1.61991	0.894	0.196	0	SERPINA1	14	Enterocyte PRAP1_high	Small intestine
1415	3.98e-282	1.61678	0.867	0.252	1.02e-277	PIGR	14	Enterocyte PRAP1_high	Small intestine
1416	0	1.61073	0.937	0.198	0	ANPEP	14	Enterocyte PRAP1_high	Small intestine
1417	8.9e-216	1.43753	0.907	0.581	2.28e-211	CYB5A	14	Enterocyte PRAP1_high	Small intestine
1418	3.42e-301	1.43552	0.569	0.092	8.76e-297	APOC4-APOC2	14	Enterocyte PRAP1_high	Small intestine
1419	4.32e-260	1.432	0.661	0.154	1.11e-255	FBP1	14	Enterocyte PRAP1_high	Small intestine
1420	2.15e-287	1.4031	0.75	0.172	5.51e-283	TM4SF5	14	Enterocyte PRAP1_high	Small intestine
1421	1.45e-288	1.39346	0.785	0.191	3.73e-284	PCK2	14	Enterocyte PRAP1_high	Small intestine
1422	3.64e-286	1.38641	0.641	0.126	9.33e-282	KHK	14	Enterocyte PRAP1_high	Small intestine
1423	0	1.36915	0.524	0.07	0	CCL25	14	Enterocyte PRAP1_high	Small intestine
1424	3.16e-211	1.33671	0.937	0.531	8.09e-207	CD74	14	Enterocyte PRAP1_high	Small intestine
1425	8.03e-211	1.33596	0.614	0.158	2.06e-206	REEP6	14	Enterocyte PRAP1_high	Small intestine
1426	1.37e-261	1.33175	0.61	0.116	3.51e-257	SI	14	Enterocyte PRAP1_high	Small intestine
1427	1.29e-166	1.33055	0.652	0.237	3.3e-162	SLC39A4	14	Enterocyte PRAP1_high	Small intestine
1428	4.9e-216	1.32278	0.614	0.153	1.26e-211	DHRS11	14	Enterocyte PRAP1_high	Small intestine
1429	4.57e-251	1.32182	0.779	0.212	1.17e-246	IL32	14	Enterocyte PRAP1_high	Small intestine
1430	1.39e-121	1.31566	0.601	0.265	3.57e-117	HEBP1	14	Enterocyte PRAP1_high	Small intestine
1431	5.77e-201	1.31296	0.788	0.305	1.48e-196	HLA-DRA	14	Enterocyte PRAP1_high	Small intestine
1432	5.13e-186	1.30945	0.591	0.168	1.31e-181	CMBL	14	Enterocyte PRAP1_high	Small intestine
1433	3.36e-187	1.30458	0.887	0.528	8.6e-183	SEPP1	14	Enterocyte PRAP1_high	Small intestine
1434	2.3e-277	1.29948	0.616	0.111	5.89e-273	ENPP7	14	Enterocyte PRAP1_high	Small intestine
1435	1.74e-199	1.29897	0.914	0.692	4.45e-195	PEBP1	14	Enterocyte PRAP1_high	Small intestine
1436	1.7e-140	1.26083	0.734	0.38	4.35e-136	SAT2	14	Enterocyte PRAP1_high	Small intestine
1437	1.16e-120	1.25719	0.709	0.438	2.96e-116	ATOX1	14	Enterocyte PRAP1_high	Small intestine
1438	3.5e-271	1.25183	1	0.958	8.97e-267	FTH1	14	Enterocyte PRAP1_high	Small intestine
1439	3.63e-277	1.24118	0.652	0.122	9.3e-273	CYP3A4	14	Enterocyte PRAP1_high	Small intestine
1440	2.61e-155	1.22736	0.803	0.452	6.69e-151	PRR13	14	Enterocyte PRAP1_high	Small intestine
1441	4.22e-223	1.21694	0.612	0.137	1.08e-218	CLDN15	14	Enterocyte PRAP1_high	Small intestine
1442	5.09e-203	1.21224	0.745	0.225	1.3e-198	TSPAN8	14	Enterocyte PRAP1_high	Small intestine
1443	2.32e-258	1.20858	1	0.952	5.93e-254	FTL	14	Enterocyte PRAP1_high	Small intestine
1444	1.36e-287	1.20516	0.689	0.129	3.5e-283	APOB	14	Enterocyte PRAP1_high	Small intestine
1445	3.91e-234	1.18846	0.517	0.093	1e-229	FLJ22763	14	Enterocyte PRAP1_high	Small intestine
1446	1.11e-128	1.1777	0.557	0.198	2.86e-124	CIDEB	14	Enterocyte PRAP1_high	Small intestine
1447	1.22e-173	1.16286	0.709	0.227	3.12e-169	CLDN3	14	Enterocyte PRAP1_high	Small intestine
1448	1.17e-139	1.15958	0.46	0.124	3.01e-135	FUOM	14	Enterocyte PRAP1_high	Small intestine
1449	7.42e-179	1.15087	0.91	0.77	1.9e-174	EDF1	14	Enterocyte PRAP1_high	Small intestine
1450	7.72e-104	1.14911	0.583	0.275	1.98e-99	CISD3	14	Enterocyte PRAP1_high	Small intestine
1451	0	2.61035	1	0.172	0	RBP2	23	Enterocyte RBP2_high	Small intestine
1452	0	2.42663	1	0.19	0	FABP1	23	Enterocyte RBP2_high	Small intestine
1453	0	2.40377	0.995	0.161	0	FABP2	23	Enterocyte RBP2_high	Small intestine
1454	0	2.33108	1	0.175	0	APOC3	23	Enterocyte RBP2_high	Small intestine
1455	0	2.24499	1	0.182	0	ALDOB	23	Enterocyte RBP2_high	Small intestine
1456	0	1.9748	1	0.247	0	PHGR1	23	Enterocyte RBP2_high	Small intestine
1457	0	1.92457	0.995	0.168	0	PRAP1	23	Enterocyte RBP2_high	Small intestine
1458	0	1.89946	0.988	0.197	0	SMIM24	23	Enterocyte RBP2_high	Small intestine
1459	0	1.89546	0.93	0.197	0	AKR7A3	23	Enterocyte RBP2_high	Small intestine
1460	1.53e-263	1.88229	0.985	0.406	3.92e-259	ADIRF	23	Enterocyte RBP2_high	Small intestine
1461	0	1.77931	0.966	0.2	0	SERPINA1	23	Enterocyte RBP2_high	Small intestine
1462	0	1.69692	1	0.174	0	APOA4	23	Enterocyte RBP2_high	Small intestine
1463	2.44e-259	1.68664	0.69	0.13	6.24e-255	GSTA1	23	Enterocyte RBP2_high	Small intestine
1464	9.24e-307	1.65055	0.891	0.194	2.37e-302	PCK2	23	Enterocyte RBP2_high	Small intestine
1465	0	1.64067	0.983	0.203	0	ANPEP	23	Enterocyte RBP2_high	Small intestine
1466	0	1.62667	0.811	0.154	0	FBP1	23	Enterocyte RBP2_high	Small intestine
1467	0	1.6157	1	0.177	0	APOA1	23	Enterocyte RBP2_high	Small intestine
1468	6.95e-214	1.59753	0.969	0.582	1.78e-209	CYB5A	23	Enterocyte RBP2_high	Small intestine
1469	0	1.58845	0.7	0.093	0	APOC4-APOC2	23	Enterocyte RBP2_high	Small intestine
1470	2.37e-276	1.56645	0.755	0.154	6.07e-272	DHRS11	23	Enterocyte RBP2_high	Small intestine
1471	8.29e-180	1.51042	0.939	0.529	2.12e-175	SEPP1	23	Enterocyte RBP2_high	Small intestine
1472	1.53e-196	1.49419	0.785	0.263	3.92e-192	HEBP1	23	Enterocyte RBP2_high	Small intestine
1473	7.87e-232	1.49154	1	0.958	2.02e-227	FTH1	23	Enterocyte RBP2_high	Small intestine
1474	1.7e-240	1.48108	0.845	0.215	4.36e-236	IL32	23	Enterocyte RBP2_high	Small intestine
1475	1.56e-194	1.46912	0.959	0.692	4e-190	PEBP1	23	Enterocyte RBP2_high	Small intestine
1476	0	1.46674	0.593	0.072	0	CCL25	23	Enterocyte RBP2_high	Small intestine
1477	5.27e-270	1.46378	0.831	0.175	1.35e-265	TM4SF5	23	Enterocyte RBP2_high	Small intestine
1478	1.1e-204	1.46065	0.688	0.169	2.83e-200	CMBL	23	Enterocyte RBP2_high	Small intestine
1479	1.33e-180	1.44714	0.908	0.452	3.42e-176	PRR13	23	Enterocyte RBP2_high	Small intestine
1480	1.93e-204	1.44261	0.872	0.307	4.95e-200	HLA-DRA	23	Enterocyte RBP2_high	Small intestine
1481	5.03e-169	1.42989	0.847	0.38	1.29e-164	SAT2	23	Enterocyte RBP2_high	Small intestine
1482	1.52e-255	1.42879	0.947	0.258	3.89e-251	LGALS4	23	Enterocyte RBP2_high	Small intestine
1483	3.28e-280	1.42869	0.659	0.106	8.4e-276	SULT1B1	23	Enterocyte RBP2_high	Small intestine
1484	1.98e-187	1.42049	0.981	0.534	5.09e-183	CD74	23	Enterocyte RBP2_high	Small intestine
1485	1.14e-142	1.40716	0.811	0.437	2.92e-138	ATOX1	23	Enterocyte RBP2_high	Small intestine
1486	1.22e-219	1.40628	1	0.953	3.12e-215	FTL	23	Enterocyte RBP2_high	Small intestine
1487	1.25e-224	1.39695	0.625	0.123	3.21e-220	FUOM	23	Enterocyte RBP2_high	Small intestine
1488	5.64e-269	1.39541	0.712	0.129	1.45e-264	KHK	23	Enterocyte RBP2_high	Small intestine
1489	9.7e-222	1.38865	0.709	0.159	2.49e-217	REEP6	23	Enterocyte RBP2_high	Small intestine
1490	1.37e-204	1.36185	0.889	0.257	3.52e-200	PIGR	23	Enterocyte RBP2_high	Small intestine
1491	1.31e-201	1.35724	0.644	0.146	3.35e-197	ACAA2	23	Enterocyte RBP2_high	Small intestine
1492	2.77e-203	1.3508	0.828	0.228	7.1e-199	TSPAN8	23	Enterocyte RBP2_high	Small intestine
1493	1.19e-282	1.34857	0.709	0.113	3.06e-278	ENPP7	23	Enterocyte RBP2_high	Small intestine
1494	1.08e-120	1.34569	0.758	0.409	2.77e-116	ADI1	23	Enterocyte RBP2_high	Small intestine
1495	3.54e-293	1.33933	0.758	0.124	9.07e-289	CYP3A4	23	Enterocyte RBP2_high	Small intestine
1496	1.11e-178	1.33736	0.949	0.69	2.84e-174	GPX4	23	Enterocyte RBP2_high	Small intestine
1497	1.26e-207	1.33127	0.816	0.23	3.22e-203	SMIM22	23	Enterocyte RBP2_high	Small intestine
1498	1.2e-168	1.32029	0.678	0.195	3.08e-164	GLRX	23	Enterocyte RBP2_high	Small intestine
1499	4.9e-158	1.3063	0.746	0.273	1.26e-153	CISD3	23	Enterocyte RBP2_high	Small intestine
1500	8.72e-178	1.29735	0.959	0.77	2.24e-173	EDF1	23	Enterocyte RBP2_high	Small intestine
1501	0	3.92861	0.991	0.008	0	SH2D6	27	Tuft Cell	Small intestine
1502	0	3.33775	0.934	0.007	0	MATK	27	Tuft Cell	Small intestine
1503	0	3.12841	0.939	0.026	0	LRMP	27	Tuft Cell	Small intestine
1504	0	3.00484	0.846	0.003	0	HPGDS	27	Tuft Cell	Small intestine
1505	0	2.91092	0.895	0.031	0	FYB	27	Tuft Cell	Small intestine
1506	0	2.89062	0.934	0.038	0	PLCG2	27	Tuft Cell	Small intestine
1507	0	2.87163	0.943	0.005	0	TRPM5	27	Tuft Cell	Small intestine
1508	0	2.81949	0.956	0.135	0	PTPN18	27	Tuft Cell	Small intestine
1509	0	2.70366	0.829	0.003	0	RGS13	27	Tuft Cell	Small intestine
1510	0	2.54808	0.803	0.003	0	HCK	27	Tuft Cell	Small intestine
1511	0	2.52383	0.855	0.068	0	AZGP1	27	Tuft Cell	Small intestine
1512	0	2.43939	0.811	0.036	0	PSTPIP2	27	Tuft Cell	Small intestine
1513	0	2.40312	0.816	0.033	0	ALOX5	27	Tuft Cell	Small intestine
1514	2.28e-191	2.37795	0.982	0.326	5.86e-187	TPM1	27	Tuft Cell	Small intestine
1515	0	2.32758	0.798	0.08	0	AOC1	27	Tuft Cell	Small intestine
1516	0	2.32078	0.768	0.03	0	AVIL	27	Tuft Cell	Small intestine
1517	0	2.30731	0.816	0.041	0	ATP2A3	27	Tuft Cell	Small intestine
1518	0	2.23416	0.785	0.089	0	PTGS1	27	Tuft Cell	Small intestine
1519	3.65e-132	2.09224	0.851	0.298	9.36e-128	CRIP1	27	Tuft Cell	Small intestine
1520	0	2.05102	0.61	0.008	0	ALOX5AP	27	Tuft Cell	Small intestine
1521	0	2.04839	0.645	0.001	0	SH2D7	27	Tuft Cell	Small intestine
1522	0	1.97825	0.64	0.001	0	GNAT3	27	Tuft Cell	Small intestine
1523	0	1.96769	0.623	0.001	0	PIK3CG	27	Tuft Cell	Small intestine
1524	0	1.92844	0.64	0.001	0	BMX	27	Tuft Cell	Small intestine
1525	1.93e-133	1.92659	0.996	0.613	4.94e-129	KRT18	27	Tuft Cell	Small intestine
1526	6.78e-127	1.92567	0.684	0.17	1.74e-122	TUBA1A	27	Tuft Cell	Small intestine
1527	0	1.90305	0.583	0.001	0	GNG13	27	Tuft Cell	Small intestine
1528	1.21e-188	1.89558	0.601	0.079	3.11e-184	RP11-160E2.6	27	Tuft Cell	Small intestine
1529	0	1.86487	0.465	0.002	0	LY6H	27	Tuft Cell	Small intestine
1530	0	1.80575	0.504	0.001	0	HTR3E	27	Tuft Cell	Small intestine
1531	0	1.77209	0.583	0.014	0	SPIB	27	Tuft Cell	Small intestine
1532	3.45e-136	1.76396	0.601	0.118	8.85e-132	MYO1B	27	Tuft Cell	Small intestine
1533	0	1.75805	0.544	0.003	0	DCLK2	27	Tuft Cell	Small intestine
1534	3.94e-194	1.74546	0.662	0.103	1.01e-189	ZFHX3	27	Tuft Cell	Small intestine
1535	8.04e-282	1.72935	0.601	0.054	2.06e-277	GABRP	27	Tuft Cell	Small intestine
1536	0	1.72692	0.539	0.009	0	IL17RB	27	Tuft Cell	Small intestine
1537	1.36e-157	1.70992	0.732	0.152	3.48e-153	TMEM176A	27	Tuft Cell	Small intestine
1538	1.98e-209	1.70989	0.601	0.075	5.08e-205	PBXIP1	27	Tuft Cell	Small intestine
1539	1.06e-90	1.66602	0.794	0.387	2.72e-86	LUC7L3	27	Tuft Cell	Small intestine
1540	3.68e-89	1.66161	0.561	0.151	9.42e-85	ITPR2	27	Tuft Cell	Small intestine
1541	1.94e-165	1.66125	0.68	0.123	4.97e-161	TMEM176B	27	Tuft Cell	Small intestine
1542	0	1.64293	0.491	0.017	0	MFI2	27	Tuft Cell	Small intestine
1543	6.68e-206	1.64007	0.539	0.06	1.71e-201	POU2F3	27	Tuft Cell	Small intestine
1544	0	1.63756	0.452	0.019	0	GRASP	27	Tuft Cell	Small intestine
1545	5.48e-71	1.63653	0.649	0.273	1.4e-66	KMT2C	27	Tuft Cell	Small intestine
1546	0	1.62013	0.452	0.005	0	B4GALNT4	27	Tuft Cell	Small intestine
1547	0	1.61408	0.504	0.015	0	GRK5	27	Tuft Cell	Small intestine
1548	0	1.60707	0.289	0.007	0	GAL	27	Tuft Cell	Small intestine
1549	5.67e-259	1.60556	0.561	0.05	1.45e-254	CCSER1	27	Tuft Cell	Small intestine
1550	3.86e-171	1.59775	0.544	0.074	9.88e-167	CIART	27	Tuft Cell	Small intestine
1551	6.35e-180	4.09229	0.876	0.168	1.63e-175	MT1G	29	Absorptive Cell	Small intestine
1552	0	3.86614	0.912	0.004	0	BEST4	29	Absorptive Cell	Small intestine
1553	3.45e-203	3.4592	0.829	0.119	8.83e-199	GUCA2B	29	Absorptive Cell	Small intestine
1554	0	3.06795	0.782	0.004	0	CA7	29	Absorptive Cell	Small intestine
1555	0	2.90919	0.665	0.019	0	GUCA2A	29	Absorptive Cell	Small intestine
1556	0	2.80992	0.929	0.046	0	CFTR	29	Absorptive Cell	Small intestine
1557	0	2.75929	0.847	0.003	0	ADGRG4	29	Absorptive Cell	Small intestine
1558	0	2.74277	0.741	0.016	0	PCSK1N	29	Absorptive Cell	Small intestine
1559	0	2.63975	0.953	0.102	0	KRT20	29	Absorptive Cell	Small intestine
1560	0	2.29274	0.782	0.014	0	SPIB	29	Absorptive Cell	Small intestine
1561	0	2.28215	0.676	0.023	0	DMBT1	29	Absorptive Cell	Small intestine
1562	1.69e-196	2.24994	0.506	0.041	4.34e-192	MT1H	29	Absorptive Cell	Small intestine
1563	3.36e-110	2.23284	0.935	0.372	8.61e-106	GSN	29	Absorptive Cell	Small intestine
1564	0	2.19536	0.724	0.003	0	KRT72	29	Absorptive Cell	Small intestine
1565	1.06e-72	2.18631	0.882	0.499	2.73e-68	MT1E	29	Absorptive Cell	Small intestine
1566	1.78e-145	2.13589	0.759	0.145	4.57e-141	HES4	29	Absorptive Cell	Small intestine
1567	6.81e-51	1.82772	0.859	0.622	1.74e-46	MT2A	29	Absorptive Cell	Small intestine
1568	0	1.73965	0.553	0.005	0	CPA2	29	Absorptive Cell	Small intestine
1569	9.51e-82	1.7314	0.824	0.301	2.44e-77	CRIP1	29	Absorptive Cell	Small intestine
1570	5.84e-140	1.64677	0.941	0.198	1.5e-135	CDHR5	29	Absorptive Cell	Small intestine
1571	5.94e-100	1.62604	0.659	0.146	1.52e-95	FAM13A	29	Absorptive Cell	Small intestine
1572	1.32e-65	1.55145	0.206	0.019	3.38e-61	OLFM4	29	Absorptive Cell	Small intestine
1573	6.49e-108	1.53932	0.741	0.155	1.66e-103	MYO15B	29	Absorptive Cell	Small intestine
1574	7.86e-92	1.53173	0.876	0.307	2.01e-87	MDK	29	Absorptive Cell	Small intestine
1575	7.91e-74	1.52566	0.988	0.96	2.03e-69	MT-ND2	29	Absorptive Cell	Small intestine
1576	0	1.51483	0.506	0.016	0	NEURL1	29	Absorptive Cell	Small intestine
1577	4.85e-68	1.5092	0.629	0.197	1.24e-63	NBPF26	29	Absorptive Cell	Small intestine
1578	2.04e-159	1.49935	0.576	0.064	5.22e-155	ABCG5	29	Absorptive Cell	Small intestine
1579	1.67e-116	1.49131	0.565	0.09	4.29e-112	NBPF14	29	Absorptive Cell	Small intestine
1580	1.44e-155	1.47343	0.582	0.07	3.69e-151	CDK18	29	Absorptive Cell	Small intestine
1581	6.69e-73	1.46803	0.653	0.186	1.71e-68	HPGD	29	Absorptive Cell	Small intestine
1582	3.03e-129	1.45178	0.553	0.075	7.75e-125	ATG16L2	29	Absorptive Cell	Small intestine
1583	7.57e-88	1.44543	0.994	0.609	1.94e-83	KRT8	29	Absorptive Cell	Small intestine
1584	9.13e-92	1.43409	0.753	0.175	2.34e-87	MUC3A	29	Absorptive Cell	Small intestine
1585	1.48e-95	1.42743	0.529	0.094	3.78e-91	NBPF19	29	Absorptive Cell	Small intestine
1586	1.98e-101	1.38675	0.712	0.142	5.07e-97	CDHR2	29	Absorptive Cell	Small intestine
1587	6.37e-107	1.38627	1	0.258	1.63e-102	PHGR1	29	Absorptive Cell	Small intestine
1588	3.38e-36	1.37674	0.453	0.149	8.66e-32	ANGPTL4	29	Absorptive Cell	Small intestine
1589	5.18e-78	1.35006	0.671	0.171	1.33e-73	TMC5	29	Absorptive Cell	Small intestine
1590	6.58e-129	1.32072	0.965	0.179	1.69e-124	PRAP1	29	Absorptive Cell	Small intestine
1591	2.38e-93	1.31424	0.5	0.08	6.09e-89	FOLH1	29	Absorptive Cell	Small intestine
1592	2.53e-58	1.28118	0.724	0.237	6.49e-54	TSPAN8	29	Absorptive Cell	Small intestine
1593	1.18e-86	1.25964	0.324	0.036	3.03e-82	SLC26A3	29	Absorptive Cell	Small intestine
1594	2.23e-208	1.23492	0.371	0.019	5.71e-204	HEPACAM2	29	Absorptive Cell	Small intestine
1595	1.47e-54	1.20919	0.588	0.185	3.76e-50	CHP2	29	Absorptive Cell	Small intestine
1596	4.33e-70	1.19126	0.512	0.113	1.11e-65	QSOX1	29	Absorptive Cell	Small intestine
1597	4.71e-73	1.1909	0.506	0.103	1.21e-68	VIPR1	29	Absorptive Cell	Small intestine
1598	5.53e-98	1.19051	0.947	0.265	1.42e-93	PIGR	29	Absorptive Cell	Small intestine
1599	6.75e-54	1.18012	0.541	0.153	1.73e-49	ABCC3	29	Absorptive Cell	Small intestine
1600	1.22e-63	1.17491	0.435	0.081	3.13e-59	CCL25	29	Absorptive Cell	Small intestine
1601	5.58e-157	4.13312	0.598	0.047	1.43e-152	REG1A	32	Stem Cell	Skin_Small intestine
1602	0	3.47445	0.588	0.017	0	OLFM4	32	Stem Cell	Skin_Small intestine
1603	6.46e-84	2.26357	0.578	0.082	1.66e-79	CCL25	32	Stem Cell	Skin_Small intestine
1604	3.08e-246	2.02553	0.578	0.026	7.89e-242	DMBT1	32	Stem Cell	Skin_Small intestine
1605	8.04e-25	1.68533	0.618	0.27	2.06e-20	PIGR	32	Stem Cell	Skin_Small intestine
1606	1.88e-39	1.34213	0.627	0.172	4.82e-35	MT1G	32	Stem Cell	Skin_Small intestine
1607	1.17e-34	1.29358	0.559	0.141	3e-30	GSTA1	32	Stem Cell	Skin_Small intestine
1608	6.13e-17	1.2504	0.578	0.328	1.57e-12	EPCAM	32	Stem Cell	Skin_Small intestine
1609	2.48e-11	1.08426	0.373	0.15	6.35e-07	KRTDAP	32	Stem Cell	Skin_Small intestine
1610	5.24e-21	1.07655	0.618	0.273	1.34e-16	LGALS4	32	Stem Cell	Skin_Small intestine
1611	2.26e-27	1.07488	0.539	0.175	5.79e-23	ADH1C	32	Stem Cell	Skin_Small intestine
1612	3.45e-26	0.950709	0.618	0.252	8.84e-22	MLEC	32	Stem Cell	Skin_Small intestine
1613	2.06e-23	0.934374	0.529	0.185	5.27e-19	SLC12A2	32	Stem Cell	Skin_Small intestine
1614	5.4e-102	0.931055	0.51	0.047	1.38e-97	CPS1	32	Stem Cell	Skin_Small intestine
1615	1.33e-22	0.871662	0.559	0.21	3.42e-18	ALDH1A1	32	Stem Cell	Skin_Small intestine
1616	4.26e-19	0.826647	0.598	0.24	1.09e-14	CLDN3	32	Stem Cell	Skin_Small intestine
1617	2.15e-39	0.819452	0.696	0.186	5.51e-35	CHP2	32	Stem Cell	Skin_Small intestine
1618	2.99e-14	0.788637	0.706	0.545	7.66e-10	HSPD1	32	Stem Cell	Skin_Small intestine
1619	4.51e-17	0.780909	0.588	0.24	1.16e-12	TSPAN8	32	Stem Cell	Skin_Small intestine
1620	2.93e-37	0.765994	0.471	0.095	7.51e-33	MT1F	32	Stem Cell	Skin_Small intestine
1621	1.38e-20	0.739089	0.559	0.205	3.53e-16	AKR1C3	32	Stem Cell	Skin_Small intestine
1622	6.12e-60	0.73729	0.529	0.084	1.57e-55	CASP1	32	Stem Cell	Skin_Small intestine
1623	7.66e-39	0.735335	0.255	0.03	1.96e-34	GSTA2	32	Stem Cell	Skin_Small intestine
1624	1.76e-23	0.729287	0.51	0.154	4.51e-19	C15orf48	32	Stem Cell	Skin_Small intestine
1625	5.75e-20	0.717365	0.549	0.205	1.47e-15	TFRC	32	Stem Cell	Skin_Small intestine
1626	6.61e-20	0.714852	0.578	0.237	1.69e-15	ADD3	32	Stem Cell	Skin_Small intestine
1627	5.46e-08	0.714158	0.667	0.502	0.00139911	MT1E	32	Stem Cell	Skin_Small intestine
1628	3.69e-12	0.713281	0.578	0.32	9.47e-08	CES2	32	Stem Cell	Skin_Small intestine
1629	7.51e-11	0.705973	0.735	0.597	1.92e-06	HMGN2	32	Stem Cell	Skin_Small intestine
1630	1.01e-21	0.642547	0.559	0.206	2.59e-17	SERPINB6	32	Stem Cell	Skin_Small intestine
1631	3.01e-43	0.637932	0.52	0.103	7.7e-39	CDC42EP5	32	Stem Cell	Skin_Small intestine
1632	2.41e-44	0.624879	0.5	0.095	6.18e-40	COTL1	32	Stem Cell	Skin_Small intestine
1633	1.82e-22	0.609698	0.559	0.185	4.66e-18	FAM3B	32	Stem Cell	Skin_Small intestine
1634	5.46e-76	0.608181	0.52	0.063	1.4e-71	GPR160	32	Stem Cell	Skin_Small intestine
1635	1.03e-77	0.606953	0.48	0.052	2.64e-73	PPP1R1B	32	Stem Cell	Skin_Small intestine
1636	1.72e-30	0.59755	0.588	0.15	4.41e-26	CLDN15	32	Stem Cell	Skin_Small intestine
1637	2.09e-16	0.595977	0.373	0.109	5.37e-12	KRT20	32	Stem Cell	Skin_Small intestine
1638	3.15e-23	0.578998	0.549	0.166	8.07e-19	DHRS11	32	Stem Cell	Skin_Small intestine
1639	8.4e-09	0.578139	0.706	0.746	0.000215375	ATP5G3	32	Stem Cell	Skin_Small intestine
1640	4.72e-12	0.577595	0.676	0.495	1.21e-07	ATP5F1	32	Stem Cell	Skin_Small intestine
1641	1.68e-14	0.575199	0.696	0.404	4.3e-10	LSM5	32	Stem Cell	Skin_Small intestine
1642	1.57e-13	0.563313	0.892	0.67	4.01e-09	DBI	32	Stem Cell	Skin_Small intestine
1643	1.68e-33	0.556807	0.461	0.101	4.3e-29	GSTM4	32	Stem Cell	Skin_Small intestine
1644	1.55e-11	0.553324	0.706	0.513	3.96e-07	ATP5C1	32	Stem Cell	Skin_Small intestine
1645	1.05e-15	0.551885	0.529	0.227	2.69e-11	CHPT1	32	Stem Cell	Skin_Small intestine
1646	4.32e-12	0.550581	0.578	0.324	1.11e-07	SRI	32	Stem Cell	Skin_Small intestine
1647	4.14e-41	0.547478	0.324	0.044	1.06e-36	MT1H	32	Stem Cell	Skin_Small intestine
1648	8.67e-26	0.54624	0.539	0.158	2.22e-21	CCND2	32	Stem Cell	Skin_Small intestine
1649	9.27e-45	0.539866	0.529	0.097	2.38e-40	AGR3	32	Stem Cell	Skin_Small intestine
1650	1.74e-14	0.535415	0.578	0.279	4.45e-10	FCGRT	32	Stem Cell	Skin_Small intestine
1651	0	5.39431	0.908	0.013	0	MUC5AC	19	Pit Mucosal Epithelial Cell	Stomach
1652	0	5.16181	0.687	0	0	GKN1	19	Pit Mucosal Epithelial Cell	Stomach
1653	0	4.24288	0.897	0.057	0	TFF1	19	Pit Mucosal Epithelial Cell	Stomach
1654	0	4.19549	0.955	0.064	0	PSCA	19	Pit Mucosal Epithelial Cell	Stomach
1655	0	3.96731	0.709	0	0	GKN2	19	Pit Mucosal Epithelial Cell	Stomach
1656	0	3.38779	0.438	0.004	0	PGC	19	Pit Mucosal Epithelial Cell	Stomach
1657	0	3.32225	0.89	0.039	0	TFF2	19	Pit Mucosal Epithelial Cell	Stomach
1658	0	3.17443	0.638	0.014	0	DPCR1	19	Pit Mucosal Epithelial Cell	Stomach
1659	0	3.07117	0.812	0.036	0	CAPN8	19	Pit Mucosal Epithelial Cell	Stomach
1660	0	2.98283	0.17	0.001	0	PGA3	19	Pit Mucosal Epithelial Cell	Stomach
1661	0	2.91738	0.83	0.128	0	S100P	19	Pit Mucosal Epithelial Cell	Stomach
1662	0	2.76829	0.821	0.001	0	CLDN18	19	Pit Mucosal Epithelial Cell	Stomach
1663	0	2.53089	0.761	0.021	0	SULT1C2	19	Pit Mucosal Epithelial Cell	Stomach
1664	0	2.41126	0.884	0.234	0	CA2	19	Pit Mucosal Epithelial Cell	Stomach
1665	0	2.37123	0.763	0.005	0	ANXA10	19	Pit Mucosal Epithelial Cell	Stomach
1666	0	2.32553	0.655	0.092	0	ANKRD36C	19	Pit Mucosal Epithelial Cell	Stomach
1667	0	2.29532	0.676	0.063	0	RNASE1	19	Pit Mucosal Epithelial Cell	Stomach
1668	0	2.22895	0.767	0.075	0	VSIG2	19	Pit Mucosal Epithelial Cell	Stomach
1669	0	2.12605	0.649	0.08	0	SYTL2	19	Pit Mucosal Epithelial Cell	Stomach
1670	0	2.07362	0.718	0.128	0	MUC1	19	Pit Mucosal Epithelial Cell	Stomach
1671	0	2.01798	0.353	0.001	0	SLC5A5	19	Pit Mucosal Epithelial Cell	Stomach
1672	1.67e-262	1.9306	0.609	0.113	4.27e-258	RASEF	19	Pit Mucosal Epithelial Cell	Stomach
1673	1.96e-200	1.91158	0.85	0.385	5.02e-196	CYSTM1	19	Pit Mucosal Epithelial Cell	Stomach
1674	1.13e-210	1.86099	0.682	0.19	2.9e-206	KLF2	19	Pit Mucosal Epithelial Cell	Stomach
1675	0	1.73771	0.584	0.056	0	MLPH	19	Pit Mucosal Epithelial Cell	Stomach
1676	0	1.71863	0.434	0.022	0	LGALS9C	19	Pit Mucosal Epithelial Cell	Stomach
1677	0	1.70455	0.566	0.011	0	VSIG1	19	Pit Mucosal Epithelial Cell	Stomach
1678	0	1.69322	0.649	0.052	0	FCGBP	19	Pit Mucosal Epithelial Cell	Stomach
1679	3.74e-208	1.63788	0.562	0.106	9.6e-204	ARL14	19	Pit Mucosal Epithelial Cell	Stomach
1680	7.52e-185	1.62783	0.586	0.142	1.93e-180	GALE	19	Pit Mucosal Epithelial Cell	Stomach
1681	5.92e-210	1.60623	0.624	0.145	1.52e-205	ABCC3	19	Pit Mucosal Epithelial Cell	Stomach
1682	6.49e-192	1.59151	0.756	0.227	1.66e-187	AGR2	19	Pit Mucosal Epithelial Cell	Stomach
1683	0	1.58136	0.528	0.06	0	ERN2	19	Pit Mucosal Epithelial Cell	Stomach
1684	0	1.55092	0.481	0.031	0	BCAS1	19	Pit Mucosal Epithelial Cell	Stomach
1685	0	1.54623	0.568	0.069	0	CTSE	19	Pit Mucosal Epithelial Cell	Stomach
1686	0	1.53541	0.57	0.04	0	TESC	19	Pit Mucosal Epithelial Cell	Stomach
1687	0	1.51751	0.526	0.045	0	JCHAIN	19	Pit Mucosal Epithelial Cell	Stomach
1688	7.54e-115	1.51631	0.586	0.215	1.93e-110	PLXNB2	19	Pit Mucosal Epithelial Cell	Stomach
1689	3.76e-158	1.46805	0.602	0.181	9.65e-154	NQO1	19	Pit Mucosal Epithelial Cell	Stomach
1690	2.71e-208	1.43968	0.506	0.089	6.94e-204	SEMA3B	19	Pit Mucosal Epithelial Cell	Stomach
1691	1.13e-148	1.43566	0.667	0.224	2.9e-144	AKR1B10	19	Pit Mucosal Epithelial Cell	Stomach
1692	5.54e-171	1.39451	0.521	0.113	1.42e-166	LIPH	19	Pit Mucosal Epithelial Cell	Stomach
1693	2.63e-112	1.38486	0.745	0.382	6.75e-108	IFI27	19	Pit Mucosal Epithelial Cell	Stomach
1694	9.28e-139	1.38016	0.474	0.113	2.38e-134	VILL	19	Pit Mucosal Epithelial Cell	Stomach
1695	0	1.34352	0.378	0.028	0	B4GALNT3	19	Pit Mucosal Epithelial Cell	Stomach
1696	4.64e-291	1.33052	0.441	0.047	1.19e-286	MSMB	19	Pit Mucosal Epithelial Cell	Stomach
1697	1.41e-257	1.31376	0.396	0.042	3.61e-253	ATP2A3	19	Pit Mucosal Epithelial Cell	Stomach
1698	3.72e-115	1.31215	0.602	0.224	9.54e-111	STARD10	19	Pit Mucosal Epithelial Cell	Stomach
1699	2.5e-122	1.30412	0.463	0.122	6.4e-118	SGSM3	19	Pit Mucosal Epithelial Cell	Stomach
1700	4.76e-278	1.28768	0.306	0.022	1.22e-273	LGALS9B	19	Pit Mucosal Epithelial Cell	Stomach

## Sheet: Table S38
Table S38. Marker genes and related references for HCL epithelial cells.
Tissue	Cell Type	Markers	Reference
Kidney	Collecting Duct Cell	ATP6V0D2	Young MD, Mitchell TJ, Vieira Braga FA et al. Single-cell transcriptomes from human kidneys reveal the cellular identity of renal tumors. Science 2018; 361:594-599.
	Distal Tubule Cell	KCNJ1
	Proximal Tubule Cel	PDZK1IP1, SLC13A3	Lake BB, Chen S, Hoshi M et al. A single-nucleus RNA-sequencing pipeline to decipher the molecular anatomy and pathophysiology of human kidneys. Nat Commun 2019; 10:2832. Young MD, Mitchell TJ, Vieira Braga FA et al. Single-cell transcriptomes from human kidneys reveal the cellular identity of renal tumors. Science 2018; 361:594-599.
Lung	Alveolar Type II Cell	SFTPC, LAMP3	Reyfman PA, Walter JM, Joshi N et al. Single-Cell Transcriptomic Analysis of Human Lung Provides Insights into the Pathobiology of Pulmonary Fibrosis. Am J Respir Crit Care Med 2019; 199:1517-1536.
	Club Cell	SCGB1A1, SCGB3A2
	Alveolar Type I Cell	AGER
	High Proliferation Alveolar Type II Cell	coexpression of Alveolar Type II Cell and highly proliferative cell markers	Whitfield ML, George LK, Grant GD, Perou CM: Common markers of proliferation. Nat Rev Cancer 2006, 6:99-106.
Pancreas	Acinar Cell	PRSS1, PRSS2, REG3A	Muraro MJ, Dharmadhikari G, Grun D et al. A Single-Cell Transcriptome Atlas of the Human Pancreas. Cell Syst 2016; 3:385-394 e383.
Omentum	Mesothelial Cell	HP, ITLN1	Han X, Zhou Z, Fei L et al. Construction of a human cell landscape at single-cell level. Nature 2020.
Thyroid	Thyroid Follicular Cell	TG, TPO, IYD
Rectum	Goblet progenitor RN7SK_high	SOX4, MUC4	Han X, Zhou Z, Fei L et al. Construction of a human cell landscape at single-cell level. Nature 2020.
Transverse Colon	Enterocyte Progenitor	GPX2, OLFM4, SOX4	Han X, Zhou Z, Fei L et al. Construction of a human cell landscape at single-cell level. Nature 2020. Haber AL, Biton M, Rogel N et al. A single-cell survey of the small intestinal epithelium. Nature 2017; 551:333-339. Gassler N, Newrzella D, Bohm C et al. Molecular characterisation of non-absorptive and absorptive enterocytes in human small intestine. Gut 2006; 55:1084-1089.
	Enterocyte	FABP1
	Goblet Cell	TFF3, ARG2
Trachea	Secretory Cell	SCGB1A1, SCGB3A2, MUC5B	Plasschaert LW, Zilionis R, Choo-Wing R et al. A single-cell atlas of the airway epithelium reveals the CFTR-rich pulmonary ionocyte. Nature 2018; 560:377-381. McCauley KB, Alysandratos KD, Jacob A et al. Single-Cell Transcriptomic Profiling of Pluripotent Stem Cell-Derived SCGB3A2+ Airway Epithelium. Stem Cell Reports 2018; 10:1579-1595.
	Basal Cell	TP63, KRT5
Pleura	Mesothelial Cell	HP, ITLN1	Han X, Zhou Z, Fei L et al. Construction of a human cell landscape at single-cell level. Nature 2020.
	High Proliferation Mesothelial Cell	coexpression of Mesothelial Cell and highly proliferative cell markers
Stomach	Pit Mucosal Epithelial Cell	MUC5AC	Han S, Fink J, Jorg DJ et al. Defining the Identity and Dynamics of Adult Gastric Isthmus Stem Cells. Cell Stem Cell 2019; 25:342-356 e347. Chen J, Lau BT, Andor N et al. Single-cell transcriptome analysis identifies distinct cell types and niche signaling in a primary gastric organoid model. Sci Rep 2019; 9:4536.
	Gland Mucous Cell	MUC6
	Chief Cell	PGC
	Epithelial Cell	KRT8, KRT18	Han X, Zhou Z, Fei L et al. Construction of a human cell landscape at single-cell level. Nature 2020.
Jejunum	Enterocyte	FABP1, APOA1
Ileum	Enterocyte	FABP1
Esophagus	Squamous Epithelial Cell	KRT14, TP63, KRT5	Owen RP, White MJ, Severson DT et al. Single cell RNA-seq reveals profound transcriptional similarity between Barrett's oesophagus and oesophageal submucosal glands. Nat Commun 2018; 9:4261. Yoshida S, Yasuda M, Miyashita H et al. Generation of stratified squamous epithelial progenitor cells from mouse induced pluripotent stem cells. PLoS One 2011; 6:e28856.
	Secretory Cell	SCGB1A1, SCGB3A2, , SCGB3A1, MUC5B	McCauley KB, Alysandratos KD, Jacob A et al. Single-Cell Transcriptomic Profiling of Pluripotent Stem Cell-Derived SCGB3A2+ Airway Epithelium. Stem Cell Reports 2018; 10:1579-1595.
Prostate	Luminal Epithelial Cell	KRT8, KLK3, MSMB, NPY, ACPP	Henry GH, Malewska A, Joseph DB et al. A Cellular Anatomy of the Normal Adult Human Prostate and Prostatic Urethra. Cell Rep 2018; 25:3530-3542 e3535.
Bladder	Basal cell	KRT17, KRT13	Henry GH, Malewska A, Joseph DB et al. A Cellular Anatomy of the Normal Adult Human Prostate and Prostatic Urethra. Cell Rep 2018; 25:3530-3542 e3535.
Duodenum	Mucous Neck Cell	MUC6	Owen RP, White MJ, Severson DT et al. Single cell RNA-seq reveals profound transcriptional similarity between Barrett's oesophagus and oesophageal submucosal glands. Nat Commun 2018; 9:4261. Han X, Zhou Z, Fei L et al. Construction of a human cell landscape at single-cell level. Nature 2020.
Gallbladder	Single Columnar Epithelial Cell (Glandular Cell)	MUC5B, TFF1, FXYD2, TM4SF4	https://www.proteinatlas.org
Ureter	Epithelial Cell	KRT17, KRT7, KRT13, KRT19	Han X, Zhou Z, Fei L et al. Construction of a human cell landscape at single-cell level. Nature 2020.
Liver/Pancreas	Epithelial Cell	KRT18, KRT8
Fallopiantube	Oviductal Epithelial Cell	OVGP1, MMP7, CRISP3
	Ciliated Cell	SCGB2A1, TPPP3, SCGB1D4
Uterus	Endometrial Cell	PAEP, UCA1, SCGB2A1, DEFB1
Liver	Hepatocyte	ALB

## Sheet: Table S39
Table S39. Cell counts in each organ for each cluster indicated in Figure S18E in HCL dataset.
Cluster Tissue	Artery	AscendingColon	Bladder	Cerebellum	Cervix	Colon	Duodenum	Epityphlon	Esophagus	Fallopiantube	Gallbladder	Ileum	Jejunum	Kidney	Liver	Lung	Omentum	Pancreas	Pleura	Prostate	Rectum	SigmoidColon	Stomach	Thyroid	Trachea	TransverseColon	Ureter	Uterus
Distal Tubule Cell Kindey	0	0	0	0	0	0	1	0	0	0	0	0	0	6552	0	0	0	3	0	0	0	0	1	0	0	0	0	0
Collecting Duct Cell Kidney	0	0	0	0	0	0	0	0	0	0	0	0	0	3822	0	0	0	1	0	0	0	0	0	0	0	0	0	0
Proximal Tubule Cell PDZK1IP1_high Kidney	0	0	0	0	0	0	0	0	0	0	0	0	0	2292	0	0	0	0	0	0	0	0	0	0	0	0	0	0
Proximal Tubule Cell GPX3_high Kidney	0	0	0	0	0	0	0	0	0	0	0	0	0	1842	0	0	0	0	0	0	0	0	0	0	0	0	0	0
Alveolar Type II Cell Lung	0	0	0	0	0	0	0	0	0	0	0	0	0	0	0	4522	0	0	0	0	0	0	0	0	0	0	0	0
Club Cell/Alveolar Type I Cell Lung	0	0	0	0	0	0	0	0	0	0	0	0	0	3	0	2111	0	0	1	0	0	0	0	1	1	0	0	1
High Proliferation Alveolar Type II Cell Lung	0	0	0	0	0	0	0	0	0	0	0	0	0	0	0	244	0	0	0	0	0	0	0	0	0	0	0	0
Mesothelial Cell PLA2G2A_high Omentum	0	0	1	0	0	0	0	0	0	0	0	108	0	0	0	41	3399	0	52	0	0	0	84	0	0	0	0	0
Mesothelial Cell HP_high Omentum	0	0	0	0	0	0	0	0	0	0	0	23	0	0	0	28	2298	0	11	0	0	0	5	0	0	0	0	0
Mesothelial Cell ITLN1_high Pleura	42	0	0	0	0	0	0	0	1	0	0	0	0	8	0	15	56	0	2302	0	0	0	4	0	0	0	0	0
High Proliferation Mesothelial Cell Pleura	0	0	0	0	0	0	0	0	0	0	0	0	0	0	0	3	2	0	131	0	0	0	0	0	0	0	0	0
Thyroid Follicular Cell TG_high Thyroid	0	0	0	0	0	0	0	0	0	0	0	0	0	0	0	0	0	0	0	0	0	0	0	3522	1	0	0	0
Thyroid Follicular Cell PCP4_high Thyroid	0	0	0	0	0	0	0	0	0	0	0	0	0	0	0	0	0	0	0	0	0	0	0	2437	0	0	0	0
Luminal Epithelial Cell MSMB_high Prostate	0	0	0	0	0	0	0	0	0	0	0	0	0	0	0	0	0	0	0	1437	0	0	0	0	1	0	1	0
Basal Cell FABP4_high Bladder	3	0	1209	0	0	1	0	0	2	1	1	6	0	2	0	26	94	0	3	0	0	3	19	0	4	0	3	0
Epithelial Cell MTND2P28_high Ureter	0	0	27	0	0	0	0	0	2	0	0	0	0	0	0	0	0	0	0	3	0	0	0	0	0	0	1076	0
Endometrial Cell Uterus	0	0	0	0	3	0	0	0	0	0	0	0	0	10	0	0	0	3	0	1	0	0	0	0	0	0	0	122
Oviductal Epithelial Cell CRISP3_high Fallopiantube	0	0	1	0	6	0	0	0	7	684	0	2	0	7	0	9	0	4	0	10	0	0	0	2	0	0	0	10
Ciliated Cell SCGB2A1_high Fallopiantube	0	0	0	0	2	0	0	0	0	271	0	0	0	1	0	75	0	0	0	3	0	0	0	0	21	0	0	15
Squamous Epithelial Cell KRT13_high Esophagus	1	0	0	0	18	0	0	0	1559	0	0	0	0	0	0	9	0	1	0	188	0	0	0	0	11	0	2	0
Squamous Epithelial Cell KRT15_high Esophagus	2	0	0	0	6	0	0	0	927	0	0	0	0	0	0	0	0	0	0	0	0	0	0	0	9	0	0	0
Squamous Epithelial Cell CSTA_high Esophagus	0	0	0	0	4	0	0	0	815	0	0	0	0	0	0	0	0	0	0	0	0	0	0	0	0	0	0	0
Secretory Cell BPIFB2_high Esophagus	0	0	0	0	0	0	0	0	232	0	0	0	0	0	0	0	0	0	0	0	0	0	0	0	5	0	0	0
Secretory Cell SCGB3A1_high Multiple tissues	0	0	0	0	302	0	0	0	541	2	0	0	0	0	0	135	0	1	0	0	0	0	0	0	3193	0	0	4
Basal Cell S100A2_high Multiple tissues	25	0	0	0	154	0	0	0	296	0	0	0	0	2	0	193	0	0	0	21	0	0	0	0	1931	0	0	0
Goblet progenitor RN7SK_high Rectum.Colons	0	14	0	0	0	251	16	33	0	0	0	21	9	2	0	0	0	4	1	0	2573	1211	2	1	0	371	0	0
Enterocyte C15orf48_high Multiple tissues	0	50	0	4	0	1421	7	94	0	0	0	63	12	0	0	0	0	0	2	0	291	154	0	1	0	1909	0	0
Enterocyte GUCA2A_high Multiple tissues	0	23	0	0	0	557	0	7	0	0	0	0	1	0	0	0	0	0	0	0	261	159	0	0	0	1198	0	0
Goblet Cell ZG16_high Multiple tissues	0	0	0	0	0	744	3	9	0	0	0	63	25	0	0	0	0	0	0	0	37	54	0	0	0	762	0	0
Chief Cell PGA5_high Stomach	0	0	0	0	0	0	0	0	0	0	0	0	0	0	0	0	0	0	0	0	0	0	3077	0	0	0	0	0
Pit Mucosal Epithelial Cell GKN1_high Stomach	0	0	0	0	0	0	9	0	0	0	0	0	0	0	0	0	0	0	0	0	0	0	2310	0	0	0	0	0
Mucous Neck Cell MUC6_high Stomach	0	0	0	2	0	0	3	0	0	0	0	1	0	0	0	0	0	0	0	0	0	0	1473	0	0	0	0	0
Epithelial Cell SERPINB2_high Stomach	0	0	0	0	0	0	0	0	1	0	2	3	0	0	0	0	9	0	0	0	0	0	1141	0	0	0	0	6
Enterocyte RBP2_high Multiple tissues	0	1	0	0	0	8	1051	1	0	0	0	591	920	0	0	0	0	1	0	2	0	0	1	0	0	7	0	0
Enterocyte APOA1_high Jejunum	0	0	0	0	0	0	31	0	0	0	0	5	1374	0	0	0	0	0	0	0	0	0	0	0	0	0	0	0
Enterocyte Progenitor Ileum.Jejunum	0	0	0	0	0	1	49	0	0	0	0	174	380	0	0	0	0	0	0	0	0	0	0	0	0	0	0	0
Mucous Neck Cell C6orf58_high Duodenum	0	0	0	0	0	0	1152	0	0	0	0	0	0	0	0	0	0	0	0	0	0	0	3	0	0	0	0	0
Single Columnar Epithelial Cell CRP_high Gallbladder	0	0	0	0	0	0	0	0	0	0	1149	0	0	0	4	0	0	0	0	0	0	0	0	0	0	0	0	0
Hepatocyte APOA2_high Liver	0	0	0	0	0	0	0	0	0	0	0	0	0	0	354	0	0	0	0	0	0	0	0	0	0	0	0	0
Acinar Cell PRSS1_high Pancreas	0	0	0	0	0	0	0	0	0	0	0	0	0	0	0	0	0	2449	0	0	0	0	0	0	0	0	0	0
Acinar Cell REG1B_high Pancreas	0	0	0	0	0	0	0	0	0	0	0	0	0	0	0	0	0	2387	0	0	0	0	0	0	0	0	0	0
Acinar Cell REG3A_high Pancreas	0	0	0	0	0	0	0	0	0	0	0	0	0	0	0	0	0	2035	0	0	0	0	0	0	0	0	0	0
Epithelial Cell TM4SF4_high Liver.Pancreas	0	0	0	1	0	0	1	0	0	0	19	0	3	44	398	2	0	436	0	0	0	0	65	0	0	0	0	1

## Sheet: Table S40
Table S40. List of marker information (top 50) of each subpopulation of epithelial cells in HCL dataset, related to figure 5.
	p_val	avg_logFC	pct.1	pct.2	p_val_adj	gene	cluster	cell type	tissue
1	0	3.16443	0.305	0.007	0	UMOD	1	Distal Tubule Cell	Kindey
2	0	2.81445	0.573	0.096	0	SPP1	1	Distal Tubule Cell	Kindey
3	0	2.65865	0.378	0.004	0	SLC12A1	1	Distal Tubule Cell	Kindey
4	0	2.46707	0.316	0.008	0	KNG1	1	Distal Tubule Cell	Kindey
5	0	2.35676	0.223	0.008	0	FXYD4	1	Distal Tubule Cell	Kindey
6	0	2.27309	0.643	0.153	0	DEFB1	1	Distal Tubule Cell	Kindey
7	0	2.04545	0.613	0.129	0	IGFBP7	1	Distal Tubule Cell	Kindey
8	0	2.01883	0.166	0.006	0	CALB1	1	Distal Tubule Cell	Kindey
9	0	1.9316	0.159	0.003	0	AQP2	1	Distal Tubule Cell	Kindey
10	0	1.89576	0.326	0.056	0	LINC00152	1	Distal Tubule Cell	Kindey
11	0	1.84172	0.442	0.063	0	FXYD2	1	Distal Tubule Cell	Kindey
12	0	1.82946	0.31	0.004	0	KCNJ1	1	Distal Tubule Cell	Kindey
13	0	1.77104	0.557	0.119	0	GDF15	1	Distal Tubule Cell	Kindey
14	0	1.75697	0.452	0.036	0	MAL	1	Distal Tubule Cell	Kindey
15	0	1.69929	0.624	0.18	0	WFDC2	1	Distal Tubule Cell	Kindey
16	0	1.67657	0.453	0.112	0	MMP7	1	Distal Tubule Cell	Kindey
17	0	1.66545	0.349	0.059	0	CLDN10	1	Distal Tubule Cell	Kindey
18	0	1.6386	0.288	0.014	0	UCHL1	1	Distal Tubule Cell	Kindey
19	0	1.48436	0.137	0.034	0	SOD3	1	Distal Tubule Cell	Kindey
20	0	1.44664	0.217	0.015	0	FGL2	1	Distal Tubule Cell	Kindey
21	0	1.44214	0.21	0.026	0	NR0B2	1	Distal Tubule Cell	Kindey
22	0	1.43212	0.291	0.067	0	MIR4435-2HG	1	Distal Tubule Cell	Kindey
23	0	1.39616	0.797	0.325	0	LDHB	1	Distal Tubule Cell	Kindey
24	0	1.36056	0.275	0.026	0	CDH16	1	Distal Tubule Cell	Kindey
25	0	1.31676	0.271	0.03	0	AIF1L	1	Distal Tubule Cell	Kindey
26	0	1.29141	0.216	0.01	0	POU3F3	1	Distal Tubule Cell	Kindey
27	0	1.29049	0.276	0.043	0	ITGB6	1	Distal Tubule Cell	Kindey
28	0	1.23762	0.394	0.096	0	CA12	1	Distal Tubule Cell	Kindey
29	0	1.23645	0.292	0.047	0	CPVL	1	Distal Tubule Cell	Kindey
30	0	1.22046	0.176	0.004	0	LINC01158	1	Distal Tubule Cell	Kindey
31	0	1.2096	0.441	0.125	0	GSTM3	1	Distal Tubule Cell	Kindey
32	0	1.20523	0.124	0.006	0	TMEM52B	1	Distal Tubule Cell	Kindey
33	0	1.19005	0.318	0.077	0	CXCL14	1	Distal Tubule Cell	Kindey
34	0	1.17871	0.248	0.048	0	ACSL4	1	Distal Tubule Cell	Kindey
35	0	1.12428	0.568	0.185	0	IFITM2	1	Distal Tubule Cell	Kindey
36	0	1.11971	0.214	0.034	0	UPP1	1	Distal Tubule Cell	Kindey
37	0	1.07242	0.199	0.024	0	KCNJ16	1	Distal Tubule Cell	Kindey
38	0	1.0715	0.664	0.291	0	ATP6V0E1	1	Distal Tubule Cell	Kindey
39	0	1.06195	0.123	0.009	0	SFRP1	1	Distal Tubule Cell	Kindey
40	0	1.05906	0.37	0.111	0	MRPS6	1	Distal Tubule Cell	Kindey
41	0	1.0572	0.354	0.106	0	MPC1	1	Distal Tubule Cell	Kindey
42	0	1.05137	0.381	0.131	0	BHLHE40	1	Distal Tubule Cell	Kindey
43	0	1.04773	0.13	0.002	0	CLDN14	1	Distal Tubule Cell	Kindey
44	0	1.04402	0.123	0.002	0	CLDN16	1	Distal Tubule Cell	Kindey
45	0	1.01704	0.323	0.109	0	C8orf4	1	Distal Tubule Cell	Kindey
46	0	1.01426	0.564	0.222	0	BEX3	1	Distal Tubule Cell	Kindey
47	1.6425e-74	1.00303	0.248	0.172	7.21731e-70	CRYAB	1	Distal Tubule Cell	Kindey
48	0	1.00184	0.252	0.082	0	S100A4	1	Distal Tubule Cell	Kindey
49	0	1.00086	0.116	0.01	0	PVALB	1	Distal Tubule Cell	Kindey
50	0	0.978016	0.15	0.023	0	SERPINA5	1	Distal Tubule Cell	Kindey
51	0	4.69504	0.946	0.011	0	SFTPA1	2	Alveolar Type II Cell	Lung
52	0	4.665	0.936	0.014	0	SFTPA2	2	Alveolar Type II Cell	Lung
53	0	4.46836	0.968	0.017	0	SFTPC	2	Alveolar Type II Cell	Lung
54	0	3.94879	0.979	0.023	0	SFTPB	2	Alveolar Type II Cell	Lung
55	0	3.44479	0.867	0.022	0	NAPSA	2	Alveolar Type II Cell	Lung
56	0	2.97981	0.92	0.049	0	SLC34A2	2	Alveolar Type II Cell	Lung
57	0	2.96582	0.752	0.011	0	SFTPD	2	Alveolar Type II Cell	Lung
58	0	2.63136	0.652	0.009	0	LAMP3	2	Alveolar Type II Cell	Lung
59	0	2.53305	0.827	0.085	0	CTSH	2	Alveolar Type II Cell	Lung
60	0	2.44811	0.596	0.033	0	SCD	2	Alveolar Type II Cell	Lung
61	0	2.4324	0.663	0.025	0	SFTA2	2	Alveolar Type II Cell	Lung
62	0	2.35198	0.556	0.014	0	LPCAT1	2	Alveolar Type II Cell	Lung
63	0	2.31908	0.511	0.007	0	ABCA3	2	Alveolar Type II Cell	Lung
64	0	2.00317	0.447	0.017	0	C4BPA	2	Alveolar Type II Cell	Lung
65	0	1.95833	0.93	0.337	0	NPC2	2	Alveolar Type II Cell	Lung
66	0	1.95263	0.38	0.016	0	STEAP4	2	Alveolar Type II Cell	Lung
67	0	1.95007	0.394	0.014	0	LRRK2	2	Alveolar Type II Cell	Lung
68	0	1.91546	0.552	0.06	0	DHCR24	2	Alveolar Type II Cell	Lung
69	0	1.80754	0.354	0.021	0	FASN	2	Alveolar Type II Cell	Lung
70	0	1.74825	0.443	0.023	0	SCGB3A2	2	Alveolar Type II Cell	Lung
71	0	1.71248	0.708	0.135	0	RNASE1	2	Alveolar Type II Cell	Lung
72	0	1.69247	0.331	0.016	0	AQP4	2	Alveolar Type II Cell	Lung
73	0	1.6895	0.328	0.013	0	SUSD2	2	Alveolar Type II Cell	Lung
74	0	1.662	0.267	0.006	0	WIF1	2	Alveolar Type II Cell	Lung
75	0	1.63142	0.28	0.005	0	CACNA2D2	2	Alveolar Type II Cell	Lung
76	0	1.59542	0.345	0.029	0	DRAM1	2	Alveolar Type II Cell	Lung
77	0	1.54435	0.795	0.203	0	MUC1	2	Alveolar Type II Cell	Lung
78	0	1.52075	0.364	0.072	0	ICAM1	2	Alveolar Type II Cell	Lung
79	0	1.51438	0.289	0.014	0	PEBP4	2	Alveolar Type II Cell	Lung
80	0	1.47334	0.505	0.06	0	CLDN18	2	Alveolar Type II Cell	Lung
81	0	1.43818	0.256	0.026	0	C11orf96	2	Alveolar Type II Cell	Lung
82	0	1.4374	0.282	0.028	0	ATP11A	2	Alveolar Type II Cell	Lung
83	0	1.43212	0.376	0.068	0	EPAS1	2	Alveolar Type II Cell	Lung
84	0	1.43062	0.371	0.048	0	HOPX	2	Alveolar Type II Cell	Lung
85	0	1.40915	0.31	0.041	0	CPM	2	Alveolar Type II Cell	Lung
86	0	1.39338	0.476	0.099	0	AQP1	2	Alveolar Type II Cell	Lung
87	0	1.38923	0.216	0.009	0	ALPL	2	Alveolar Type II Cell	Lung
88	0	1.33011	0.361	0.056	0	C16orf89	2	Alveolar Type II Cell	Lung
89	0	1.31548	0.347	0.042	0	ADGRF5	2	Alveolar Type II Cell	Lung
90	0	1.30534	0.223	0.015	0	SDR16C5	2	Alveolar Type II Cell	Lung
91	0	1.29949	0.366	0.073	0	RNF145	2	Alveolar Type II Cell	Lung
92	0	1.29273	0.312	0.046	0	MLPH	2	Alveolar Type II Cell	Lung
93	0	1.28899	0.188	0.005	0	CRTAC1	2	Alveolar Type II Cell	Lung
94	0	1.28866	0.368	0.069	0	HLA-DPB1	2	Alveolar Type II Cell	Lung
95	0	1.25251	0.221	0.023	0	MFSD2A	2	Alveolar Type II Cell	Lung
96	0	1.21721	0.21	0.015	0	CD36	2	Alveolar Type II Cell	Lung
97	0	1.20315	0.185	0.01	0	SNX25	2	Alveolar Type II Cell	Lung
98	0	1.20313	0.362	0.08	0	HLA-DPA1	2	Alveolar Type II Cell	Lung
99	0	1.198	0.512	0.109	0	CXCL17	2	Alveolar Type II Cell	Lung
100	0	1.19733	0.227	0.031	0	SECISBP2L	2	Alveolar Type II Cell	Lung
101	0	2.20202	0.386	0.067	0	RN7SK	3	Goblet progenitor RN7SK_high	Rectum.Colons
102	0	2.15341	0.17	0.035	0	JCHAIN	3	Goblet progenitor RN7SK_high	Rectum.Colons
103	0	2.03541	0.232	0.027	0	CCL5	3	Goblet progenitor RN7SK_high	Rectum.Colons
104	0	2.02825	0.22	0.016	0	RP11-357H14.17	3	Goblet progenitor RN7SK_high	Rectum.Colons
105	0	1.91524	0.323	0.065	0	FAM3D	3	Goblet progenitor RN7SK_high	Rectum.Colons
106	0	1.77947	0.205	0.034	0	CD52	3	Goblet progenitor RN7SK_high	Rectum.Colons
107	0	1.75387	0.21	0.026	0	MUC12	3	Goblet progenitor RN7SK_high	Rectum.Colons
108	0	1.69923	0.214	0.039	0	SLC26A2	3	Goblet progenitor RN7SK_high	Rectum.Colons
109	0	1.68521	0.347	0.13	0	CKB	3	Goblet progenitor RN7SK_high	Rectum.Colons
110	0	1.67445	0.175	0.023	0	MUC4	3	Goblet progenitor RN7SK_high	Rectum.Colons
111	0	1.59419	0.246	0.066	0	MT-TL1	3	Goblet progenitor RN7SK_high	Rectum.Colons
112	0	1.59152	0.279	0.032	0	CA1	3	Goblet progenitor RN7SK_high	Rectum.Colons
113	0	1.50375	0.46	0.118	0	LGALS4	3	Goblet progenitor RN7SK_high	Rectum.Colons
114	0	1.47692	0.118	0.016	0	TRBC2	3	Goblet progenitor RN7SK_high	Rectum.Colons
115	0	1.45933	0.145	0.028	0	PRAC1	3	Goblet progenitor RN7SK_high	Rectum.Colons
116	0	1.44947	0.379	0.12	0	C15orf48	3	Goblet progenitor RN7SK_high	Rectum.Colons
117	6.91006e-282	1.44657	0.112	0.023	3.03635e-277	CFD	3	Goblet progenitor RN7SK_high	Rectum.Colons
118	2.33166e-263	1.43847	0.175	0.055	1.02455e-258	HSPA6	3	Goblet progenitor RN7SK_high	Rectum.Colons
119	0	1.41131	0.445	0.196	0	HES1	3	Goblet progenitor RN7SK_high	Rectum.Colons
120	3.93509e-301	1.40574	0.181	0.054	1.72912e-296	XIST	3	Goblet progenitor RN7SK_high	Rectum.Colons
121	2.36229e-246	1.35185	0.181	0.061	1.03801e-241	STARD10	3	Goblet progenitor RN7SK_high	Rectum.Colons
122	0	1.31244	0.105	0.017	0	LEFTY1	3	Goblet progenitor RN7SK_high	Rectum.Colons
123	3.55417e-240	1.29799	0.128	0.034	1.56174e-235	ABCC3	3	Goblet progenitor RN7SK_high	Rectum.Colons
124	8.49147e-187	1.28271	0.217	0.097	3.73124e-182	ZFAND2A	3	Goblet progenitor RN7SK_high	Rectum.Colons
125	4.05785e-264	1.27881	0.139	0.036	1.78306e-259	C10orf99	3	Goblet progenitor RN7SK_high	Rectum.Colons
126	0	1.25353	0.432	0.251	0	FXYD3	3	Goblet progenitor RN7SK_high	Rectum.Colons
127	1.3379e-270	1.24839	0.273	0.117	5.87889e-266	ITM2C	3	Goblet progenitor RN7SK_high	Rectum.Colons
128	1.52669e-185	1.24785	0.274	0.146	6.70843e-181	SELENBP1	3	Goblet progenitor RN7SK_high	Rectum.Colons
129	1.89645e-241	1.23273	0.104	0.023	8.33319e-237	CD69	3	Goblet progenitor RN7SK_high	Rectum.Colons
130	7.04518e-186	1.22537	0.291	0.16	3.09572e-181	HLA-DRA	3	Goblet progenitor RN7SK_high	Rectum.Colons
131	3.19112e-171	1.20722	0.125	0.04	1.40221e-166	MT-TE	3	Goblet progenitor RN7SK_high	Rectum.Colons
132	0	1.17143	0.413	0.105	0	PHGR1	3	Goblet progenitor RN7SK_high	Rectum.Colons
133	1.072e-64	1.12547	0.192	0.126	4.71048e-60	CACYBP	3	Goblet progenitor RN7SK_high	Rectum.Colons
134	2.60057e-137	1.11268	0.119	0.042	1.14272e-132	AOC1	3	Goblet progenitor RN7SK_high	Rectum.Colons
135	7.01645e-79	1.11034	0.205	0.13	3.0831e-74	ACADVL	3	Goblet progenitor RN7SK_high	Rectum.Colons
136	6.62377e-253	1.10889	0.43	0.276	2.91055e-248	HSPA1B	3	Goblet progenitor RN7SK_high	Rectum.Colons
137	7.96296e-84	1.10232	0.126	0.06	3.499e-79	ARHGDIB	3	Goblet progenitor RN7SK_high	Rectum.Colons
138	2.34717e-160	1.09625	0.37	0.258	1.03137e-155	MT-ATP8	3	Goblet progenitor RN7SK_high	Rectum.Colons
139	8.00304e-111	1.08239	0.224	0.13	3.51662e-106	CLDN3	3	Goblet progenitor RN7SK_high	Rectum.Colons
140	3.6018e-76	1.08234	0.121	0.059	1.58267e-71	RNASET2	3	Goblet progenitor RN7SK_high	Rectum.Colons
141	5.16491e-156	1.08173	0.227	0.113	2.26951e-151	GPX2	3	Goblet progenitor RN7SK_high	Rectum.Colons
142	5.57397e-95	1.07018	0.132	0.061	2.44926e-90	VSIG2	3	Goblet progenitor RN7SK_high	Rectum.Colons
143	1.89523e-49	1.03897	0.234	0.18	8.32785e-45	HSPH1	3	Goblet progenitor RN7SK_high	Rectum.Colons
144	2.54821e-48	1.01229	0.136	0.084	1.11971e-43	MRPL41	3	Goblet progenitor RN7SK_high	Rectum.Colons
145	1.46239e-71	1.01161	0.205	0.133	6.42587e-67	SMIM22	3	Goblet progenitor RN7SK_high	Rectum.Colons
146	1.23891e-60	1.00989	0.191	0.126	5.44387e-56	CHCHD10	3	Goblet progenitor RN7SK_high	Rectum.Colons
147	6.11417e-56	1.00961	0.141	0.083	2.68663e-51	NANS	3	Goblet progenitor RN7SK_high	Rectum.Colons
148	6.35842e-158	0.995022	0.445	0.376	2.79395e-153	ATP5I	3	Goblet progenitor RN7SK_high	Rectum.Colons
149	3.04226e-136	0.977667	0.168	0.074	1.3368e-131	MT-TV	3	Goblet progenitor RN7SK_high	Rectum.Colons
150	1.13568e-35	0.967061	0.109	0.067	4.99029e-31	CYBA	3	Goblet progenitor RN7SK_high	Rectum.Colons
151	0	4.70549	0.588	0.017	0	SCGB3A1	4	Secretory Cell SCGB3A1_high	Multiple tissues
152	0	4.24954	0.625	0.046	0	LTF	4	Secretory Cell SCGB3A1_high	Multiple tissues
153	0	4.10364	0.251	0.004	0	FDCSP	4	Secretory Cell SCGB3A1_high	Multiple tissues
154	0	3.76324	0.253	0.009	0	PRR4	4	Secretory Cell SCGB3A1_high	Multiple tissues
155	0	3.27639	0.611	0.02	0	SAA1	4	Secretory Cell SCGB3A1_high	Multiple tissues
156	0	3.07595	0.812	0.25	0	SLPI	4	Secretory Cell SCGB3A1_high	Multiple tissues
157	0	3.02424	0.558	0.102	0	CXCL8	4	Secretory Cell SCGB3A1_high	Multiple tissues
158	0	3.01506	0.454	0.019	0	BPIFB1	4	Secretory Cell SCGB3A1_high	Multiple tissues
159	0	2.89987	0.542	0.011	0	SAA2	4	Secretory Cell SCGB3A1_high	Multiple tissues
160	0	2.55736	0.889	0.18	0	WFDC2	4	Secretory Cell SCGB3A1_high	Multiple tissues
161	0	2.51933	0.552	0.08	0	CXCL1	4	Secretory Cell SCGB3A1_high	Multiple tissues
162	0	2.29197	0.382	0.031	0	ZG16B	4	Secretory Cell SCGB3A1_high	Multiple tissues
163	0	2.28207	0.561	0.016	0	CP	4	Secretory Cell SCGB3A1_high	Multiple tissues
164	0	2.2801	0.544	0.075	0	CXCL3	4	Secretory Cell SCGB3A1_high	Multiple tissues
165	0	2.22068	0.572	0.079	0	LCN2	4	Secretory Cell SCGB3A1_high	Multiple tissues
166	0	2.16859	0.366	0.021	0	PI3	4	Secretory Cell SCGB3A1_high	Multiple tissues
167	0	2.15628	0.547	0.046	0	ALDH1A3	4	Secretory Cell SCGB3A1_high	Multiple tissues
168	0	2.12865	0.435	0.02	0	WFDC21P	4	Secretory Cell SCGB3A1_high	Multiple tissues
169	0	2.0893	0.623	0.165	0	CXCL2	4	Secretory Cell SCGB3A1_high	Multiple tissues
170	0	1.99628	0.523	0.051	0	F3	4	Secretory Cell SCGB3A1_high	Multiple tissues
171	0	1.9955	0.285	0.003	0	PIP	4	Secretory Cell SCGB3A1_high	Multiple tissues
172	0	1.94739	0.278	0.097	0	LYZ	4	Secretory Cell SCGB3A1_high	Multiple tissues
173	0	1.93731	0.477	0.015	0	TCN1	4	Secretory Cell SCGB3A1_high	Multiple tissues
174	0	1.91647	0.704	0.102	0	KRT7	4	Secretory Cell SCGB3A1_high	Multiple tissues
175	0	1.89344	0.4	0.009	0	KRT23	4	Secretory Cell SCGB3A1_high	Multiple tissues
176	0	1.80752	0.46	0.062	0	AKR1C1	4	Secretory Cell SCGB3A1_high	Multiple tissues
177	0	1.78268	0.751	0.164	0	TACSTD2	4	Secretory Cell SCGB3A1_high	Multiple tissues
178	0	1.74972	0.681	0.092	0	AZGP1	4	Secretory Cell SCGB3A1_high	Multiple tissues
179	0	1.74461	0.712	0.101	0	CXCL17	4	Secretory Cell SCGB3A1_high	Multiple tissues
180	0	1.74205	0.494	0.066	0	RARRES1	4	Secretory Cell SCGB3A1_high	Multiple tissues
181	0	1.66583	0.513	0.124	0	CD55	4	Secretory Cell SCGB3A1_high	Multiple tissues
182	0	1.64152	0.536	0.117	0	MMP7	4	Secretory Cell SCGB3A1_high	Multiple tissues
183	0	1.63313	0.484	0.076	0	TNFAIP3	4	Secretory Cell SCGB3A1_high	Multiple tissues
184	0	1.62168	0.296	0.03	0	LIF	4	Secretory Cell SCGB3A1_high	Multiple tissues
185	0	1.54878	0.231	0.006	0	KRT6B	4	Secretory Cell SCGB3A1_high	Multiple tissues
186	0	1.5369	0.284	0.035	0	IL6	4	Secretory Cell SCGB3A1_high	Multiple tissues
187	0	1.52396	0.612	0.141	0	SDC4	4	Secretory Cell SCGB3A1_high	Multiple tissues
188	0	1.51322	0.762	0.26	0	ANXA1	4	Secretory Cell SCGB3A1_high	Multiple tissues
189	0	1.46263	0.189	0.009	0	CSF3	4	Secretory Cell SCGB3A1_high	Multiple tissues
190	0	1.44411	0.296	0.029	0	MSMB	4	Secretory Cell SCGB3A1_high	Multiple tissues
191	0	1.41881	0.606	0.279	0	SOD2	4	Secretory Cell SCGB3A1_high	Multiple tissues
192	0	1.39707	0.576	0.117	0	SERPINA3	4	Secretory Cell SCGB3A1_high	Multiple tissues
193	0	1.3575	0.318	0.021	0	CCL28	4	Secretory Cell SCGB3A1_high	Multiple tissues
194	0	1.34543	0.265	0.053	0	CCL20	4	Secretory Cell SCGB3A1_high	Multiple tissues
195	0	1.31592	0.277	0.044	0	CEACAM6	4	Secretory Cell SCGB3A1_high	Multiple tissues
196	0	1.26939	0.767	0.441	0	SAT1	4	Secretory Cell SCGB3A1_high	Multiple tissues
197	0	1.24541	0.588	0.148	0	KLF5	4	Secretory Cell SCGB3A1_high	Multiple tissues
198	0	1.22205	0.202	0.037	0	SCGB3A2	4	Secretory Cell SCGB3A1_high	Multiple tissues
199	0	1.19706	0.493	0.126	0	NFKBIZ	4	Secretory Cell SCGB3A1_high	Multiple tissues
200	0	1.19003	0.409	0.123	0	BIRC3	4	Secretory Cell SCGB3A1_high	Multiple tissues
201	0	1.80852	0.704	0.106	0	C15orf48	5	Enterocyte C15orf48_high	Multiple tissues
202	0	1.53628	0.627	0.094	0	GPX2	5	Enterocyte C15orf48_high	Multiple tissues
203	0	1.4795	0.712	0.108	0	LGALS4	5	Enterocyte C15orf48_high	Multiple tissues
204	0	1.46304	0.351	0.019	0	PRAC1	5	Enterocyte C15orf48_high	Multiple tissues
205	0	1.43068	0.754	0.168	0	TSPAN8	5	Enterocyte C15orf48_high	Multiple tissues
206	0	1.42762	0.34	0.022	0	UGT2B17	5	Enterocyte C15orf48_high	Multiple tissues
207	0	1.42456	0.448	0.056	0	HMGCS2	5	Enterocyte C15orf48_high	Multiple tissues
208	0	1.37266	0.271	0.01	0	LEFTY1	5	Enterocyte C15orf48_high	Multiple tissues
209	0	1.35868	0.562	0.114	0	CLDN3	5	Enterocyte C15orf48_high	Multiple tissues
210	0	1.34706	0.413	0.099	0	FABP1	5	Enterocyte C15orf48_high	Multiple tissues
211	0	1.33688	0.75	0.235	0	PIGR	5	Enterocyte C15orf48_high	Multiple tissues
212	0	1.31	0.443	0.059	0	ADH1C	5	Enterocyte C15orf48_high	Multiple tissues
213	0	1.29822	0.354	0.027	0	C10orf99	5	Enterocyte C15orf48_high	Multiple tissues
214	0	1.29584	0.328	0.093	0	ZFAND2A	5	Enterocyte C15orf48_high	Multiple tissues
215	0	1.28884	0.573	0.104	0	ITM2C	5	Enterocyte C15orf48_high	Multiple tissues
216	0	1.28863	0.788	0.35	0	TMSB10	5	Enterocyte C15orf48_high	Multiple tissues
217	0	1.19028	0.406	0.081	0	OLFM4	5	Enterocyte C15orf48_high	Multiple tissues
218	0	1.13841	0.451	0.093	0	CYC1	5	Enterocyte C15orf48_high	Multiple tissues
219	0	1.12062	0.296	0.029	0	CEACAM5	5	Enterocyte C15orf48_high	Multiple tissues
220	0	1.05118	0.24	0.022	0	PPP1R1B	5	Enterocyte C15orf48_high	Multiple tissues
221	7.35747e-305	1.04829	0.204	0.057	3.23294e-300	DMBT1	5	Enterocyte C15orf48_high	Multiple tissues
222	0	1.03443	0.22	0.011	0	NXPE4	5	Enterocyte C15orf48_high	Multiple tissues
223	0	1.02891	0.568	0.132	0	PLA2G2A	5	Enterocyte C15orf48_high	Multiple tissues
224	0	1.02732	0.22	0.016	0	CDX1	5	Enterocyte C15orf48_high	Multiple tissues
225	0	1.02699	0.574	0.316	0	DNAJB1	5	Enterocyte C15orf48_high	Multiple tissues
226	0	1.0184	0.389	0.063	0	FAM3D	5	Enterocyte C15orf48_high	Multiple tissues
227	0	0.990955	0.626	0.236	0	COX5A	5	Enterocyte C15orf48_high	Multiple tissues
228	0	0.989093	0.369	0.072	0	NANS	5	Enterocyte C15orf48_high	Multiple tissues
229	0	0.982133	0.435	0.115	0	CHCHD10	5	Enterocyte C15orf48_high	Multiple tissues
230	0	0.967266	0.726	0.294	0	EPCAM	5	Enterocyte C15orf48_high	Multiple tissues
231	0	0.954927	0.196	0.011	0	TRABD2A	5	Enterocyte C15orf48_high	Multiple tissues
232	0	0.945401	0.2	0.037	0	CA1	5	Enterocyte C15orf48_high	Multiple tissues
233	0	0.94024	0.259	0.03	0	CDH17	5	Enterocyte C15orf48_high	Multiple tissues
234	0	0.938681	0.635	0.243	0	FXYD3	5	Enterocyte C15orf48_high	Multiple tissues
235	0	0.937581	0.235	0.026	0	MUC12	5	Enterocyte C15orf48_high	Multiple tissues
236	0	0.928508	0.729	0.382	0	LGALS3	5	Enterocyte C15orf48_high	Multiple tissues
237	0	0.924965	0.544	0.194	0	SRI	5	Enterocyte C15orf48_high	Multiple tissues
238	0	0.924793	0.397	0.099	0	PCK1	5	Enterocyte C15orf48_high	Multiple tissues
239	0	0.918898	0.235	0.025	0	CHP2	5	Enterocyte C15orf48_high	Multiple tissues
240	0	0.917165	0.501	0.159	0	CLDN7	5	Enterocyte C15orf48_high	Multiple tissues
241	0	0.897571	0.816	0.459	0	PTMA	5	Enterocyte C15orf48_high	Multiple tissues
242	0	0.893125	0.52	0.204	0	MTCO1P12	5	Enterocyte C15orf48_high	Multiple tissues
243	0	0.886527	0.183	0.014	0	CDX2	5	Enterocyte C15orf48_high	Multiple tissues
244	0	0.880225	0.309	0.071	0	SQRDL	5	Enterocyte C15orf48_high	Multiple tissues
245	0	0.875715	0.208	0.025	0	LGALS9	5	Enterocyte C15orf48_high	Multiple tissues
246	0	0.871988	0.272	0.048	0	ETHE1	5	Enterocyte C15orf48_high	Multiple tissues
247	0	0.860957	0.543	0.218	0	ATP5G1	5	Enterocyte C15orf48_high	Multiple tissues
248	0	0.857346	0.642	0.309	0	PFN1	5	Enterocyte C15orf48_high	Multiple tissues
249	0	0.854218	0.429	0.158	0	CA2	5	Enterocyte C15orf48_high	Multiple tissues
250	0	0.840052	0.222	0.064	0	MTCO3P12	5	Enterocyte C15orf48_high	Multiple tissues
251	0	3.36403	0.789	0.007	0	ATP6V1G3	6	Collecting Duct Cell	Kidney
252	0	2.90305	0.774	0.02	0	TMEM213	6	Collecting Duct Cell	Kidney
253	0	2.68764	0.667	0.004	0	ATP6V0D2	6	Collecting Duct Cell	Kidney
254	0	2.29442	0.445	0.002	0	SLC4A1	6	Collecting Duct Cell	Kidney
255	0	2.2415	0.801	0.118	0	ATP6AP2	6	Collecting Duct Cell	Kidney
256	0	2.18635	0.543	0.035	0	ADGRF5	6	Collecting Duct Cell	Kidney
257	0	1.96069	0.416	0.007	0	ATP6V0A4	6	Collecting Duct Cell	Kidney
258	0	1.8662	0.59	0.069	0	C12orf75	6	Collecting Duct Cell	Kidney
259	0	1.8519	0.444	0.029	0	PTGER3	6	Collecting Duct Cell	Kidney
260	0	1.85139	0.606	0.11	0	RARRES3	6	Collecting Duct Cell	Kidney
261	0	1.77142	0.357	0.02	0	OXCT1	6	Collecting Duct Cell	Kidney
262	0	1.76376	0.32	0.001	0	LINC01187	6	Collecting Duct Cell	Kidney
263	0	1.73181	0.864	0.281	0	RTN4	6	Collecting Duct Cell	Kidney
264	0	1.7257	0.303	0.002	0	DMRT2	6	Collecting Duct Cell	Kidney
265	0	1.70184	0.567	0.07	0	FXYD2	6	Collecting Duct Cell	Kidney
266	0	1.6672	0.606	0.096	0	CA12	6	Collecting Duct Cell	Kidney
267	0	1.6414	0.494	0.048	0	MAL	6	Collecting Duct Cell	Kidney
268	0	1.63784	0.515	0.174	0	DEFB1	6	Collecting Duct Cell	Kidney
269	0	1.62818	0.338	0.017	0	RHCG	6	Collecting Duct Cell	Kidney
270	0	1.61625	0.274	0.001	0	FOXI1	6	Collecting Duct Cell	Kidney
271	0	1.60845	0.389	0.029	0	SCIN	6	Collecting Duct Cell	Kidney
272	0	1.59124	0.296	0.003	0	ATP6V1C2	6	Collecting Duct Cell	Kidney
273	0	1.58851	0.321	0.011	0	CLCNKB	6	Collecting Duct Cell	Kidney
274	0	1.57695	0.672	0.162	0	LITAF	6	Collecting Duct Cell	Kidney
275	0	1.55438	0.332	0.013	0	HEPACAM2	6	Collecting Duct Cell	Kidney
276	0	1.54971	0.348	0.032	0	COX7A1	6	Collecting Duct Cell	Kidney
277	0	1.54808	0.322	0.015	0	GRB14	6	Collecting Duct Cell	Kidney
278	0	1.53254	0.244	0.055	0	IGFBP5	6	Collecting Duct Cell	Kidney
279	0	1.52957	0.271	0.006	0	ATP6V1B1	6	Collecting Duct Cell	Kidney
280	0	1.51758	0.449	0.06	0	ERP27	6	Collecting Duct Cell	Kidney
281	0	1.47952	0.384	0.041	0	SLC26A7	6	Collecting Duct Cell	Kidney
282	0	1.47584	0.406	0.058	0	IL18	6	Collecting Duct Cell	Kidney
283	0	1.47136	0.286	0.007	0	RCAN2	6	Collecting Duct Cell	Kidney
284	0	1.45579	0.352	0.038	0	EXOSC7	6	Collecting Duct Cell	Kidney
285	0	1.45032	0.281	0.015	0	SMIM6	6	Collecting Duct Cell	Kidney
286	0	1.39214	0.328	0.029	0	TSPAN7	6	Collecting Duct Cell	Kidney
287	0	1.37329	0.248	0.011	0	ADGRF1	6	Collecting Duct Cell	Kidney
288	0	1.3678	0.558	0.138	0	ATP6V0B	6	Collecting Duct Cell	Kidney
289	0	1.36719	0.536	0.09	0	SMIM24	6	Collecting Duct Cell	Kidney
290	0	1.36104	0.337	0.043	0	ATP6V1A	6	Collecting Duct Cell	Kidney
291	0	1.32133	0.213	0.001	0	CLNK	6	Collecting Duct Cell	Kidney
292	0	1.31752	0.188	0.01	0	RACGAP1	6	Collecting Duct Cell	Kidney
293	0	1.30115	0.293	0.041	0	KCTD12	6	Collecting Duct Cell	Kidney
294	0	1.29854	0.246	0.021	0	TMEM101	6	Collecting Duct Cell	Kidney
295	0	1.29447	0.522	0.117	0	DHRS7	6	Collecting Duct Cell	Kidney
296	0	1.28028	0.488	0.122	0	ACAT1	6	Collecting Duct Cell	Kidney
297	0	1.26691	0.205	0.008	0	KIT	6	Collecting Duct Cell	Kidney
298	0	1.259	0.205	0.005	0	PLCG2	6	Collecting Duct Cell	Kidney
299	0	1.25896	0.284	0.04	0	ZMPSTE24	6	Collecting Duct Cell	Kidney
300	0	1.25528	0.513	0.135	0	HADHB	6	Collecting Duct Cell	Kidney
301	0	2.36757	0.782	0.124	0	PLA2G2A	7	Mesothelial Cell PLA2G2A_high	Omentum
302	0	2.16411	0.543	0.063	0	ADH1B	7	Mesothelial Cell PLA2G2A_high	Omentum
303	0	2.15318	0.606	0.052	0	OGN	7	Mesothelial Cell PLA2G2A_high	Omentum
304	0	2.13006	0.688	0.075	0	HP	7	Mesothelial Cell PLA2G2A_high	Omentum
305	0	2.10991	0.823	0.32	0	TMSB4X	7	Mesothelial Cell PLA2G2A_high	Omentum
306	0	1.87033	0.769	0.194	0	TIMP1	7	Mesothelial Cell PLA2G2A_high	Omentum
307	0	1.84179	0.493	0.06	0	CCDC80	7	Mesothelial Cell PLA2G2A_high	Omentum
308	0	1.80248	0.632	0.119	0	EFEMP1	7	Mesothelial Cell PLA2G2A_high	Omentum
309	0	1.71162	0.342	0.031	0	CALB2	7	Mesothelial Cell PLA2G2A_high	Omentum
310	0	1.68032	0.581	0.138	0	LGALS1	7	Mesothelial Cell PLA2G2A_high	Omentum
311	0	1.65827	0.695	0.177	0	SERPING1	7	Mesothelial Cell PLA2G2A_high	Omentum
312	0	1.63435	0.314	0.034	0	BCHE	7	Mesothelial Cell PLA2G2A_high	Omentum
313	0	1.62907	0.348	0.054	0	LXN	7	Mesothelial Cell PLA2G2A_high	Omentum
314	0	1.61686	0.458	0.08	0	C1R	7	Mesothelial Cell PLA2G2A_high	Omentum
315	0	1.55627	0.407	0.075	0	C1S	7	Mesothelial Cell PLA2G2A_high	Omentum
316	0	1.53988	0.374	0.061	0	TFPI2	7	Mesothelial Cell PLA2G2A_high	Omentum
317	0	1.50853	0.47	0.097	0	NNMT	7	Mesothelial Cell PLA2G2A_high	Omentum
318	0	1.50567	0.287	0.036	0	PROCR	7	Mesothelial Cell PLA2G2A_high	Omentum
319	0	1.48698	0.248	0.032	0	COL8A1	7	Mesothelial Cell PLA2G2A_high	Omentum
320	0	1.47581	0.278	0.034	0	UPK3B	7	Mesothelial Cell PLA2G2A_high	Omentum
321	0	1.47104	0.372	0.074	0	RARRES1	7	Mesothelial Cell PLA2G2A_high	Omentum
322	0	1.42958	0.205	0.015	0	TRDC	7	Mesothelial Cell PLA2G2A_high	Omentum
323	0	1.39463	0.211	0.022	0	GAS1	7	Mesothelial Cell PLA2G2A_high	Omentum
324	0	1.37964	0.405	0.111	0	CCL2	7	Mesothelial Cell PLA2G2A_high	Omentum
325	0	1.3785	0.469	0.122	0	RARRES2	7	Mesothelial Cell PLA2G2A_high	Omentum
326	0	1.36498	0.398	0.083	0	ITLN1	7	Mesothelial Cell PLA2G2A_high	Omentum
327	0	1.36131	0.773	0.316	0	ADIRF	7	Mesothelial Cell PLA2G2A_high	Omentum
328	0	1.33223	0.755	0.246	0	TM4SF1	7	Mesothelial Cell PLA2G2A_high	Omentum
329	0	1.32392	0.328	0.073	0	GNG11	7	Mesothelial Cell PLA2G2A_high	Omentum
330	0	1.28882	0.477	0.126	0	CAV1	7	Mesothelial Cell PLA2G2A_high	Omentum
331	0	1.27374	0.531	0.176	0	C3	7	Mesothelial Cell PLA2G2A_high	Omentum
332	0	1.26374	0.547	0.195	0	RPS4Y1	7	Mesothelial Cell PLA2G2A_high	Omentum
333	0	1.21095	0.332	0.081	0	SPARC	7	Mesothelial Cell PLA2G2A_high	Omentum
334	0	1.20286	0.194	0.026	0	LAMA4	7	Mesothelial Cell PLA2G2A_high	Omentum
335	0	1.19441	0.253	0.056	0	SPRY1	7	Mesothelial Cell PLA2G2A_high	Omentum
336	0	1.17954	0.255	0.056	0	SEMA3C	7	Mesothelial Cell PLA2G2A_high	Omentum
337	0	1.14793	0.281	0.065	0	LINC01133	7	Mesothelial Cell PLA2G2A_high	Omentum
338	0	1.08794	0.249	0.07	0	CALD1	7	Mesothelial Cell PLA2G2A_high	Omentum
339	0	1.08759	0.253	0.071	0	CLDN1	7	Mesothelial Cell PLA2G2A_high	Omentum
340	0	1.08434	0.15	0.019	0	CH17-360D5.2	7	Mesothelial Cell PLA2G2A_high	Omentum
341	2.37379e-189	1.07143	0.246	0.102	1.04306e-184	MGP	7	Mesothelial Cell PLA2G2A_high	Omentum
342	0	1.04934	0.147	0.027	0	GFPT2	7	Mesothelial Cell PLA2G2A_high	Omentum
343	0	1.04689	0.3	0.105	0	CFI	7	Mesothelial Cell PLA2G2A_high	Omentum
344	2.24864e-290	1.04349	0.281	0.103	9.88075e-286	LY6E	7	Mesothelial Cell PLA2G2A_high	Omentum
345	0	1.03756	0.207	0.049	0	AOX1	7	Mesothelial Cell PLA2G2A_high	Omentum
346	0	1.02226	0.649	0.305	0	B2M	7	Mesothelial Cell PLA2G2A_high	Omentum
347	0	1.01669	0.129	0.016	0	FGF1	7	Mesothelial Cell PLA2G2A_high	Omentum
348	0	1.01499	0.179	0.039	0	PRG4	7	Mesothelial Cell PLA2G2A_high	Omentum
349	0	1.00071	0.774	0.428	0	S100A10	7	Mesothelial Cell PLA2G2A_high	Omentum
350	3.49571e-234	0.996876	0.265	0.103	1.53605e-229	MYC	7	Mesothelial Cell PLA2G2A_high	Omentum
351	0	3.4886	0.937	0.02	0	TG	8	Thyroid Follicular Cell TG_high	Thyroid
352	0	2.548	0.76	0.014	0	TPO	8	Thyroid Follicular Cell TG_high	Thyroid
353	0	2.4054	0.815	0.044	0	PCP4	8	Thyroid Follicular Cell TG_high	Thyroid
354	0	2.2872	0.682	0.02	0	IYD	8	Thyroid Follicular Cell TG_high	Thyroid
355	0	2.1106	0.763	0.126	0	TFF3	8	Thyroid Follicular Cell TG_high	Thyroid
356	0	2.06084	0.654	0.031	0	SLC26A7	8	Thyroid Follicular Cell TG_high	Thyroid
357	0	1.96197	0.542	0.021	0	C2orf40	8	Thyroid Follicular Cell TG_high	Thyroid
358	0	1.9572	0.468	0.007	0	SLC26A4-AS1	8	Thyroid Follicular Cell TG_high	Thyroid
359	0	1.88873	0.466	0.006	0	TSHR	8	Thyroid Follicular Cell TG_high	Thyroid
360	0	1.88728	0.477	0.01	0	SLC26A4	8	Thyroid Follicular Cell TG_high	Thyroid
361	0	1.86582	0.241	0.013	0	IL1RL1	8	Thyroid Follicular Cell TG_high	Thyroid
362	0	1.75776	0.88	0.224	0	CTSB	8	Thyroid Follicular Cell TG_high	Thyroid
363	0	1.75463	0.415	0.007	0	CRABP1	8	Thyroid Follicular Cell TG_high	Thyroid
364	0	1.73364	0.607	0.065	0	SDC2	8	Thyroid Follicular Cell TG_high	Thyroid
365	0	1.64219	0.806	0.161	0	VIM	8	Thyroid Follicular Cell TG_high	Thyroid
366	0	1.59999	0.815	0.15	0	GPX3	8	Thyroid Follicular Cell TG_high	Thyroid
367	0	1.58948	0.349	0.013	0	NTRK2	8	Thyroid Follicular Cell TG_high	Thyroid
368	0	1.57707	0.819	0.151	0	CRYAB	8	Thyroid Follicular Cell TG_high	Thyroid
369	0	1.56348	0.544	0.088	0	GJA1	8	Thyroid Follicular Cell TG_high	Thyroid
370	0	1.4912	0.318	0.003	0	OTOS	8	Thyroid Follicular Cell TG_high	Thyroid
371	0	1.45512	0.43	0.047	0	ID4	8	Thyroid Follicular Cell TG_high	Thyroid
372	0	1.4523	0.518	0.095	0	CTGF	8	Thyroid Follicular Cell TG_high	Thyroid
373	0	1.44824	0.427	0.044	0	PTTG1	8	Thyroid Follicular Cell TG_high	Thyroid
374	0	1.44264	0.41	0.037	0	FHL1	8	Thyroid Follicular Cell TG_high	Thyroid
375	0	1.42536	0.269	0.004	0	DIO2	8	Thyroid Follicular Cell TG_high	Thyroid
376	0	1.4225	0.27	0.003	0	AC096669.3	8	Thyroid Follicular Cell TG_high	Thyroid
377	0	1.38927	0.416	0.056	0	RGS16	8	Thyroid Follicular Cell TG_high	Thyroid
378	0	1.3864	0.341	0.028	0	PAX8	8	Thyroid Follicular Cell TG_high	Thyroid
379	0	1.35731	0.344	0.026	0	MATN2	8	Thyroid Follicular Cell TG_high	Thyroid
380	0	1.31643	0.355	0.029	0	SORD	8	Thyroid Follicular Cell TG_high	Thyroid
381	0	1.27139	0.401	0.052	0	CPQ	8	Thyroid Follicular Cell TG_high	Thyroid
382	0	1.26418	0.435	0.049	0	HOPX	8	Thyroid Follicular Cell TG_high	Thyroid
383	0	1.25144	0.412	0.074	0	PLPP3	8	Thyroid Follicular Cell TG_high	Thyroid
384	0	1.23721	0.632	0.16	0	S100A13	8	Thyroid Follicular Cell TG_high	Thyroid
385	0	1.21391	0.685	0.192	0	ASAH1	8	Thyroid Follicular Cell TG_high	Thyroid
386	0	1.20813	0.303	0.034	0	MAFB	8	Thyroid Follicular Cell TG_high	Thyroid
387	0	1.15402	0.44	0.091	0	DNAJB4	8	Thyroid Follicular Cell TG_high	Thyroid
388	0	1.15393	0.564	0.262	0	ID2	8	Thyroid Follicular Cell TG_high	Thyroid
389	0	1.14531	0.22	0.011	0	HHEX	8	Thyroid Follicular Cell TG_high	Thyroid
390	0	1.14384	0.405	0.058	0	C16orf89	8	Thyroid Follicular Cell TG_high	Thyroid
391	0	1.13787	0.238	0.02	0	STC1	8	Thyroid Follicular Cell TG_high	Thyroid
392	0	1.12635	0.214	0.013	0	CLIC2	8	Thyroid Follicular Cell TG_high	Thyroid
393	0	1.11976	0.267	0.036	0	DUSP14	8	Thyroid Follicular Cell TG_high	Thyroid
394	0	1.11323	0.214	0.012	0	LIPG	8	Thyroid Follicular Cell TG_high	Thyroid
395	0	1.10234	0.232	0.014	0	MUC15	8	Thyroid Follicular Cell TG_high	Thyroid
396	0	1.09958	0.581	0.149	0	MT1F	8	Thyroid Follicular Cell TG_high	Thyroid
397	0	1.08097	0.549	0.158	0	RPL7P1	8	Thyroid Follicular Cell TG_high	Thyroid
398	0	1.07761	0.236	0.031	0	SYNE1	8	Thyroid Follicular Cell TG_high	Thyroid
399	0	1.07157	0.42	0.097	0	CITED2	8	Thyroid Follicular Cell TG_high	Thyroid
400	0	1.06916	0.63	0.203	0	ID3	8	Thyroid Follicular Cell TG_high	Thyroid
401	0	5.96466	0.981	0.011	0	PGA5	9	Chief Cell PGA5_high	Stomach
402	0	4.53324	0.994	0.048	0	PGC	9	Chief Cell PGA5_high	Stomach
403	0	4.10664	0.954	0.032	0	LIPF	9	Chief Cell PGA5_high	Stomach
404	0	3.03003	0.754	0.021	0	PGA3	9	Chief Cell PGA5_high	Stomach
405	0	3.00857	0.539	0.003	0	CHIA	9	Chief Cell PGA5_high	Stomach
406	0	2.13584	0.513	0.025	0	PDIA2	9	Chief Cell PGA5_high	Stomach
407	0	2.13402	0.413	0.009	0	NBPF12	9	Chief Cell PGA5_high	Stomach
408	0	1.77249	0.356	0.012	0	KCNE2	9	Chief Cell PGA5_high	Stomach
409	0	1.75123	0.665	0.111	0	CXCL17	9	Chief Cell PGA5_high	Stomach
410	0	1.5419	0.463	0.046	0	PSCA	9	Chief Cell PGA5_high	Stomach
411	0	1.52954	0.297	0.022	0	CA9	9	Chief Cell PGA5_high	Stomach
412	0	1.50791	0.636	0.101	0	AZGP1	9	Chief Cell PGA5_high	Stomach
413	0	1.47321	0.312	0.034	0	ERO1B	9	Chief Cell PGA5_high	Stomach
414	0	1.37207	0.223	0.017	0	GPT2	9	Chief Cell PGA5_high	Stomach
415	0	1.35849	0.21	0.01	0	LEPR	9	Chief Cell PGA5_high	Stomach
416	0	1.33135	0.307	0.043	0	AKR7A3	9	Chief Cell PGA5_high	Stomach
417	0	1.27737	0.292	0.044	0	IGFBP2	9	Chief Cell PGA5_high	Stomach
418	0	1.24605	0.698	0.216	0	MUC1	9	Chief Cell PGA5_high	Stomach
419	0	1.20413	0.161	0.005	0	GIF	9	Chief Cell PGA5_high	Stomach
420	0	1.13775	0.17	0.012	0	LINC00261	9	Chief Cell PGA5_high	Stomach
421	0	1.13714	0.19	0.024	0	FMO5	9	Chief Cell PGA5_high	Stomach
422	0	1.10055	0.586	0.239	0	GLUL	9	Chief Cell PGA5_high	Stomach
423	0	1.09838	0.811	0.386	0	CYSTM1	9	Chief Cell PGA5_high	Stomach
424	0	1.07446	0.775	0.364	0	CST3	9	Chief Cell PGA5_high	Stomach
425	0	1.01658	0.137	0.008	0	XYLT2	9	Chief Cell PGA5_high	Stomach
426	0	1.01642	0.134	0.001	0	PGA4	9	Chief Cell PGA5_high	Stomach
427	0	1.0016	0.132	0.008	0	UGT2B15	9	Chief Cell PGA5_high	Stomach
428	0	0.977301	0.252	0.05	0	FMOD	9	Chief Cell PGA5_high	Stomach
429	0	0.968776	0.234	0.042	0	ANXA10	9	Chief Cell PGA5_high	Stomach
430	0	0.957923	0.388	0.15	0	METTL7A	9	Chief Cell PGA5_high	Stomach
431	0	0.942524	0.361	0.073	0	CLDN18	9	Chief Cell PGA5_high	Stomach
432	0	0.929007	0.102	0.002	0	B3GAT1	9	Chief Cell PGA5_high	Stomach
433	0	0.918306	0.107	0.002	0	PDILT	9	Chief Cell PGA5_high	Stomach
434	0	0.902755	0.772	0.268	0	MT1G	9	Chief Cell PGA5_high	Stomach
435	1.85138e-255	0.871664	0.184	0.047	8.13513e-251	GPRC5C	9	Chief Cell PGA5_high	Stomach
436	1.16535e-298	0.866923	0.18	0.04	5.12068e-294	EPN1	9	Chief Cell PGA5_high	Stomach
437	0	0.866587	0.135	0.022	0	PLTP	9	Chief Cell PGA5_high	Stomach
438	9.11128e-232	0.863041	0.213	0.064	4.00359e-227	PABPC4	9	Chief Cell PGA5_high	Stomach
439	4.04464e-253	0.854785	0.238	0.073	1.77726e-248	DCXR	9	Chief Cell PGA5_high	Stomach
440	0	0.841912	0.105	0.012	0	PLIN5	9	Chief Cell PGA5_high	Stomach
441	2.06384e-272	0.839381	0.201	0.052	9.0687e-268	KIAA1324	9	Chief Cell PGA5_high	Stomach
442	1.63337e-201	0.83554	0.184	0.055	7.17721e-197	SNHG25	9	Chief Cell PGA5_high	Stomach
443	1.095e-230	0.832152	0.151	0.036	4.81155e-226	ANKRD22	9	Chief Cell PGA5_high	Stomach
444	0	0.82838	0.784	0.393	0	MT1E	9	Chief Cell PGA5_high	Stomach
445	8.81085e-278	0.820667	0.128	0.023	3.87158e-273	HOMER2	9	Chief Cell PGA5_high	Stomach
446	0	0.81225	0.695	0.393	0	EEF2	9	Chief Cell PGA5_high	Stomach
447	2.1707e-183	0.80847	0.179	0.056	9.53827e-179	NFIC	9	Chief Cell PGA5_high	Stomach
448	1.10777e-176	0.801096	0.197	0.066	4.86766e-172	CDK5RAP3	9	Chief Cell PGA5_high	Stomach
449	1.60471e-225	0.796204	0.125	0.026	7.05125e-221	DUOX1	9	Chief Cell PGA5_high	Stomach
450	9.90098e-281	0.790406	0.469	0.214	4.35059e-276	XBP1	9	Chief Cell PGA5_high	Stomach
451	0	3.07186	0.817	0.133	0	S100A2	10	Basal Cell S100A2_high	Multiple tissues
452	0	2.9614	0.746	0.057	0	KRT17	10	Basal Cell S100A2_high	Multiple tissues
453	0	2.37087	0.515	0.027	0	KRT6A	10	Basal Cell S100A2_high	Multiple tissues
454	0	2.1958	0.22	0.005	0	MMP10	10	Basal Cell S100A2_high	Multiple tissues
455	0	2.19533	0.576	0.034	0	SERPINB5	10	Basal Cell S100A2_high	Multiple tissues
456	0	2.1885	0.734	0.045	0	KRT5	10	Basal Cell S100A2_high	Multiple tissues
457	0	2.0978	0.508	0.05	0	FGFBP1	10	Basal Cell S100A2_high	Multiple tissues
458	0	2.04193	0.28	0.009	0	SERPINB3	10	Basal Cell S100A2_high	Multiple tissues
459	0	1.91764	0.452	0.027	0	KRT15	10	Basal Cell S100A2_high	Multiple tissues
460	0	1.89216	0.381	0.026	0	KRT14	10	Basal Cell S100A2_high	Multiple tissues
461	0	1.77977	0.244	0.033	0	WFDC21P	10	Basal Cell S100A2_high	Multiple tissues
462	0	1.71929	0.395	0.044	0	ITGA2	10	Basal Cell S100A2_high	Multiple tissues
463	0	1.68286	0.593	0.123	0	AQP3	10	Basal Cell S100A2_high	Multiple tissues
464	0	1.67811	0.336	0.046	0	AKR1C2	10	Basal Cell S100A2_high	Multiple tissues
465	0	1.67673	0.415	0.063	0	F3	10	Basal Cell S100A2_high	Multiple tissues
466	0	1.64196	0.206	0.006	0	FST	10	Basal Cell S100A2_high	Multiple tissues
467	0	1.62923	0.38	0.116	0	CXCL8	10	Basal Cell S100A2_high	Multiple tissues
468	0	1.59041	0.641	0.124	0	SFN	10	Basal Cell S100A2_high	Multiple tissues
469	0	1.56661	0.276	0.013	0	TNC	10	Basal Cell S100A2_high	Multiple tissues
470	0	1.54523	0.348	0.048	0	PLAU	10	Basal Cell S100A2_high	Multiple tissues
471	0	1.53884	0.515	0.112	0	ETS2	10	Basal Cell S100A2_high	Multiple tissues
472	0	1.53532	0.361	0.043	0	FOSL1	10	Basal Cell S100A2_high	Multiple tissues
473	0	1.52814	0.399	0.056	0	IRF6	10	Basal Cell S100A2_high	Multiple tissues
474	0	1.47399	0.361	0.054	0	LAMB3	10	Basal Cell S100A2_high	Multiple tissues
475	0	1.46399	0.309	0.03	0	MIR205HG	10	Basal Cell S100A2_high	Multiple tissues
476	0	1.46069	0.352	0.095	0	CXCL1	10	Basal Cell S100A2_high	Multiple tissues
477	0	1.43334	0.595	0.179	0	TACSTD2	10	Basal Cell S100A2_high	Multiple tissues
478	0	1.38528	0.539	0.147	0	TPM4	10	Basal Cell S100A2_high	Multiple tissues
479	0	1.38041	0.244	0.033	0	GJB2	10	Basal Cell S100A2_high	Multiple tissues
480	0	1.37468	0.355	0.066	0	WWTR1	10	Basal Cell S100A2_high	Multiple tissues
481	0	1.34485	0.567	0.157	0	KLF5	10	Basal Cell S100A2_high	Multiple tissues
482	0	1.33313	0.37	0.061	0	ALDH1A3	10	Basal Cell S100A2_high	Multiple tissues
483	0	1.31684	0.275	0.033	0	LRRC8A	10	Basal Cell S100A2_high	Multiple tissues
484	0	1.31224	0.209	0.013	0	DSG3	10	Basal Cell S100A2_high	Multiple tissues
485	0	1.30879	0.259	0.041	0	LAMC2	10	Basal Cell S100A2_high	Multiple tissues
486	2.12228e-235	1.28151	0.242	0.073	9.32551e-231	THBS1	10	Basal Cell S100A2_high	Multiple tissues
487	0	1.25597	0.206	0.013	0	TNS4	10	Basal Cell S100A2_high	Multiple tissues
488	0	1.23026	0.157	0.011	0	DKK1	10	Basal Cell S100A2_high	Multiple tissues
489	0	1.22959	0.298	0.072	0	CLDN1	10	Basal Cell S100A2_high	Multiple tissues
490	0	1.20687	0.393	0.097	0	DDX21	10	Basal Cell S100A2_high	Multiple tissues
491	0	1.1773	0.601	0.275	0	ANXA1	10	Basal Cell S100A2_high	Multiple tissues
492	0	1.17706	0.226	0.041	0	DST	10	Basal Cell S100A2_high	Multiple tissues
493	0	1.1574	0.328	0.09	0	MAT2A	10	Basal Cell S100A2_high	Multiple tissues
494	0	1.14651	0.399	0.105	0	HMGA1	10	Basal Cell S100A2_high	Multiple tissues
495	0	1.14641	0.146	0.007	0	TSLP	10	Basal Cell S100A2_high	Multiple tissues
496	0	1.14565	0.196	0.024	0	CYP1B1	10	Basal Cell S100A2_high	Multiple tissues
497	0	1.13381	0.458	0.133	0	S100A16	10	Basal Cell S100A2_high	Multiple tissues
498	0	1.12331	0.314	0.094	0	PLAUR	10	Basal Cell S100A2_high	Multiple tissues
499	0	1.123	0.339	0.101	0	PHLDA1	10	Basal Cell S100A2_high	Multiple tissues
500	1.19069e-285	1.10269	0.123	0.019	5.23202e-281	SERPINB2	10	Basal Cell S100A2_high	Multiple tissues
501	0	2.9574	0.528	0.019	0	RBP2	11	Enterocyte RBP2_high	Multiple tissues
502	0	2.94373	0.135	0.006	0	DEFA6	11	Enterocyte RBP2_high	Multiple tissues
503	0	2.61567	0.563	0.093	0	GSTA1	11	Enterocyte RBP2_high	Multiple tissues
504	0	2.39707	0.541	0.067	0	ALDOB	11	Enterocyte RBP2_high	Multiple tissues
505	0	2.36253	0.497	0.042	0	FABP2	11	Enterocyte RBP2_high	Multiple tissues
506	0	2.34803	0.281	0.006	0	TM4SF20	11	Enterocyte RBP2_high	Multiple tissues
507	0	2.2922	0.4	0.023	0	SI	11	Enterocyte RBP2_high	Multiple tissues
508	0	2.16765	0.547	0.076	0	ANPEP	11	Enterocyte RBP2_high	Multiple tissues
509	0	2.09594	0.357	0.108	0	MT1H	11	Enterocyte RBP2_high	Multiple tissues
510	0	2.03189	0.291	0.011	0	CCL25	11	Enterocyte RBP2_high	Multiple tissues
511	0	1.85137	0.586	0.099	0	FABP1	11	Enterocyte RBP2_high	Multiple tissues
512	0	1.7696	0.711	0.103	0	PHGR1	11	Enterocyte RBP2_high	Multiple tissues
513	0	1.76082	0.333	0.055	0	DMBT1	11	Enterocyte RBP2_high	Multiple tissues
514	0	1.69468	0.219	0.024	0	HSD17B2	11	Enterocyte RBP2_high	Multiple tissues
515	0	1.65824	0.395	0.088	0	CES2	11	Enterocyte RBP2_high	Multiple tissues
516	3.64231e-238	1.65222	0.146	0.03	1.60047e-233	GUCA2A	11	Enterocyte RBP2_high	Multiple tissues
517	0	1.65134	0.407	0.1	0	SMIM24	11	Enterocyte RBP2_high	Multiple tissues
518	1.07146e-270	1.6271	0.34	0.128	4.7081e-266	MT1M	11	Enterocyte RBP2_high	Multiple tissues
519	0	1.6258	0.44	0.102	0	PCK1	11	Enterocyte RBP2_high	Multiple tissues
520	0	1.62194	0.205	0.019	0	APOA1	11	Enterocyte RBP2_high	Multiple tissues
521	0	1.61535	0.209	0.022	0	SLC5A1	11	Enterocyte RBP2_high	Multiple tissues
522	0	1.60929	0.442	0.151	0	OAT	11	Enterocyte RBP2_high	Multiple tissues
523	0	1.57642	0.629	0.275	0	MT1G	11	Enterocyte RBP2_high	Multiple tissues
524	0	1.5657	0.174	0.014	0	MEP1A	11	Enterocyte RBP2_high	Multiple tissues
525	0	1.54488	0.348	0.11	0	CBR1	11	Enterocyte RBP2_high	Multiple tissues
526	0	1.54044	0.197	0.016	0	APOB	11	Enterocyte RBP2_high	Multiple tissues
527	0	1.52531	0.297	0.04	0	TM4SF4	11	Enterocyte RBP2_high	Multiple tissues
528	5.63444e-300	1.51341	0.311	0.103	2.47583e-295	PTGR1	11	Enterocyte RBP2_high	Multiple tissues
529	1.12287e-220	1.50567	0.175	0.045	4.93402e-216	MT1L	11	Enterocyte RBP2_high	Multiple tissues
530	0	1.49447	0.275	0.063	0	AKR1B10	11	Enterocyte RBP2_high	Multiple tissues
531	0	1.46906	0.181	0.018	0	APOC3	11	Enterocyte RBP2_high	Multiple tissues
532	0	1.4261	0.161	0.015	0	APOA4	11	Enterocyte RBP2_high	Multiple tissues
533	0	1.42408	0.312	0.05	0	KRT20	11	Enterocyte RBP2_high	Multiple tissues
534	0	1.41633	0.3	0.075	0	CYP3A5	11	Enterocyte RBP2_high	Multiple tissues
535	0	1.41556	0.116	0.004	0	TMPRSS15	11	Enterocyte RBP2_high	Multiple tissues
536	0	1.41441	0.148	0.013	0	MTTP	11	Enterocyte RBP2_high	Multiple tissues
537	0	1.4016	0.158	0.023	0	GBA3	11	Enterocyte RBP2_high	Multiple tissues
538	0	1.39055	0.152	0.015	0	TM4SF5	11	Enterocyte RBP2_high	Multiple tissues
539	0	1.3898	0.163	0.023	0	KHK	11	Enterocyte RBP2_high	Multiple tissues
540	1.13428e-254	1.37679	0.301	0.107	4.98413e-250	AKR1C3	11	Enterocyte RBP2_high	Multiple tissues
541	0	1.35777	0.182	0.031	0	CDHR5	11	Enterocyte RBP2_high	Multiple tissues
542	0	1.35228	0.138	0.013	0	MS4A8	11	Enterocyte RBP2_high	Multiple tissues
543	0	1.33563	0.539	0.185	0	TSPAN8	11	Enterocyte RBP2_high	Multiple tissues
544	1.24932e-290	1.32182	0.196	0.044	5.48962e-286	UGT2A3	11	Enterocyte RBP2_high	Multiple tissues
545	1.3236e-260	1.30776	0.204	0.052	5.81602e-256	ACSL5	11	Enterocyte RBP2_high	Multiple tissues
546	0	1.29456	0.122	0.014	0	ACE	11	Enterocyte RBP2_high	Multiple tissues
547	0	1.28743	0.136	0.018	0	ANXA13	11	Enterocyte RBP2_high	Multiple tissues
548	0	1.2698	0.118	0.01	0	PRAP1	11	Enterocyte RBP2_high	Multiple tissues
549	0	1.26847	0.347	0.088	0	OLFM4	11	Enterocyte RBP2_high	Multiple tissues
550	0	1.25462	0.109	0.009	0	SLC15A1	11	Enterocyte RBP2_high	Multiple tissues
551	0	4.39844	0.959	0.019	0	PRSS1	12	Acinar Cell PRSS1_high	Pancreas
552	0	4.39581	0.791	0.006	0	CPA1	12	Acinar Cell PRSS1_high	Pancreas
553	0	4.22459	0.948	0.024	0	PRSS2	12	Acinar Cell PRSS1_high	Pancreas
554	0	4.19263	0.814	0.009	0	PNLIP	12	Acinar Cell PRSS1_high	Pancreas
555	0	4.01408	0.653	0.003	0	CLPS	12	Acinar Cell PRSS1_high	Pancreas
556	0	3.90401	0.962	0.025	0	CELA3A	12	Acinar Cell PRSS1_high	Pancreas
557	0	3.88146	0.737	0.007	0	CTRB1	12	Acinar Cell PRSS1_high	Pancreas
558	0	3.82885	0.85	0.013	0	CELA3B	12	Acinar Cell PRSS1_high	Pancreas
559	0	3.76499	0.87	0.022	0	CTRB2	12	Acinar Cell PRSS1_high	Pancreas
560	0	3.74978	0.886	0.032	0	GP2	12	Acinar Cell PRSS1_high	Pancreas
561	0	3.60371	0.827	0.012	0	CTRC	12	Acinar Cell PRSS1_high	Pancreas
562	0	3.5788	0.892	0.03	0	REG3G	12	Acinar Cell PRSS1_high	Pancreas
563	0	3.55559	0.759	0.048	0	CPB1	12	Acinar Cell PRSS1_high	Pancreas
564	0	3.42157	0.861	0.033	0	PLA2G1B	12	Acinar Cell PRSS1_high	Pancreas
565	0	3.29714	0.936	0.035	0	CPA2	12	Acinar Cell PRSS1_high	Pancreas
566	0	2.96881	0.793	0.048	0	REG1B	12	Acinar Cell PRSS1_high	Pancreas
567	0	2.91817	0.765	0.02	0	AMY2A	12	Acinar Cell PRSS1_high	Pancreas
568	0	2.89	0.531	0.037	0	PRSS3	12	Acinar Cell PRSS1_high	Pancreas
569	0	2.8111	0.613	0.016	0	REG1CP	12	Acinar Cell PRSS1_high	Pancreas
570	0	2.77247	0.68	0.016	0	CUZD1	12	Acinar Cell PRSS1_high	Pancreas
571	0	2.74795	0.655	0.012	0	SYCN	12	Acinar Cell PRSS1_high	Pancreas
572	0	2.70219	0.573	0.009	0	PNLIPRP1	12	Acinar Cell PRSS1_high	Pancreas
573	0	2.70112	0.739	0.028	0	AMY2B	12	Acinar Cell PRSS1_high	Pancreas
574	0	2.69684	0.577	0.01	0	CEL	12	Acinar Cell PRSS1_high	Pancreas
575	0	2.54892	0.914	0.22	0	SPINK1	12	Acinar Cell PRSS1_high	Pancreas
576	0	2.4949	0.795	0.135	0	REG1A	12	Acinar Cell PRSS1_high	Pancreas
577	0	2.33573	0.53	0.05	0	REG3A	12	Acinar Cell PRSS1_high	Pancreas
578	0	2.30753	0.599	0.028	0	FGL1	12	Acinar Cell PRSS1_high	Pancreas
579	0	2.29765	0.446	0.021	0	HAMP	12	Acinar Cell PRSS1_high	Pancreas
580	0	2.1738	0.513	0.014	0	SERPINI2	12	Acinar Cell PRSS1_high	Pancreas
581	0	2.06596	0.877	0.118	0	SERPINA3	12	Acinar Cell PRSS1_high	Pancreas
582	0	2.0603	0.351	0.005	0	RP11-331F4.4	12	Acinar Cell PRSS1_high	Pancreas
583	0	1.97893	0.412	0.013	0	PNLIPRP2	12	Acinar Cell PRSS1_high	Pancreas
584	0	1.97855	0.709	0.093	0	GATM	12	Acinar Cell PRSS1_high	Pancreas
585	0	1.83411	0.438	0.03	0	KLK1	12	Acinar Cell PRSS1_high	Pancreas
586	0	1.78555	0.472	0.035	0	GSTA2	12	Acinar Cell PRSS1_high	Pancreas
587	0	1.74434	0.56	0.063	0	ERP27	12	Acinar Cell PRSS1_high	Pancreas
588	0	1.7331	0.443	0.055	0	C10orf10	12	Acinar Cell PRSS1_high	Pancreas
589	0	1.50486	0.378	0.088	0	OLFM4	12	Acinar Cell PRSS1_high	Pancreas
590	0	1.48948	0.236	0.01	0	GNMT	12	Acinar Cell PRSS1_high	Pancreas
591	0	1.37475	0.529	0.129	0	PDCD4	12	Acinar Cell PRSS1_high	Pancreas
592	0	1.35312	0.673	0.306	0	MT1X	12	Acinar Cell PRSS1_high	Pancreas
593	0	1.31057	0.253	0.027	0	TPST2	12	Acinar Cell PRSS1_high	Pancreas
594	0	1.30392	0.138	0.006	0	INS	12	Acinar Cell PRSS1_high	Pancreas
595	0	1.28091	0.156	0.002	0	CELA2A	12	Acinar Cell PRSS1_high	Pancreas
596	0	1.26838	0.497	0.141	0	RGS2	12	Acinar Cell PRSS1_high	Pancreas
597	0	1.24426	0.347	0.078	0	BNIP3	12	Acinar Cell PRSS1_high	Pancreas
598	0	1.19858	0.2	0.012	0	TMED6	12	Acinar Cell PRSS1_high	Pancreas
599	0	1.18959	0.456	0.127	0	DDIT4	12	Acinar Cell PRSS1_high	Pancreas
600	0	1.17527	0.126	0.008	0	GCG	12	Acinar Cell PRSS1_high	Pancreas
601	0	2.52784	0.68	0.039	0	TG	13	Thyroid Follicular Cell PCP4_high	Thyroid
602	0	2.22294	0.573	0.061	0	PCP4	13	Thyroid Follicular Cell PCP4_high	Thyroid
603	0	2.13469	0.445	0.032	0	TPO	13	Thyroid Follicular Cell PCP4_high	Thyroid
604	0	2.00021	0.394	0.037	0	IYD	13	Thyroid Follicular Cell PCP4_high	Thyroid
605	0	1.91434	0.575	0.139	0	TFF3	13	Thyroid Follicular Cell PCP4_high	Thyroid
606	0	1.76391	0.373	0.047	0	SLC26A7	13	Thyroid Follicular Cell PCP4_high	Thyroid
607	0	1.7012	0.289	0.035	0	C2orf40	13	Thyroid Follicular Cell PCP4_high	Thyroid
608	0	1.68281	0.64	0.174	0	VIM	13	Thyroid Follicular Cell PCP4_high	Thyroid
609	0	1.68077	0.394	0.078	0	SDC2	13	Thyroid Follicular Cell PCP4_high	Thyroid
610	0	1.6294	0.677	0.238	0	CTSB	13	Thyroid Follicular Cell PCP4_high	Thyroid
611	0	1.57735	0.646	0.164	0	CRYAB	13	Thyroid Follicular Cell PCP4_high	Thyroid
612	0	1.56279	0.213	0.019	0	TSHR	13	Thyroid Follicular Cell PCP4_high	Thyroid
613	0	1.51821	0.204	0.02	0	SLC26A4-AS1	13	Thyroid Follicular Cell PCP4_high	Thyroid
614	0	1.50329	0.214	0.023	0	SLC26A4	13	Thyroid Follicular Cell PCP4_high	Thyroid
615	0	1.47591	0.186	0.019	0	CRABP1	13	Thyroid Follicular Cell PCP4_high	Thyroid
616	0	1.44967	0.264	0.056	0	ID4	13	Thyroid Follicular Cell PCP4_high	Thyroid
617	2.4483e-182	1.44189	0.51	0.328	1.07581e-177	MT-RNR2	13	Thyroid Follicular Cell PCP4_high	Thyroid
618	0	1.39991	0.256	0.065	0	RGS16	13	Thyroid Follicular Cell PCP4_high	Thyroid
619	0	1.39481	0.25	0.054	0	PTTG1	13	Thyroid Follicular Cell PCP4_high	Thyroid
620	0	1.38348	0.338	0.1	0	GJA1	13	Thyroid Follicular Cell PCP4_high	Thyroid
621	0	1.32967	0.449	0.171	0	S100A13	13	Thyroid Follicular Cell PCP4_high	Thyroid
622	0	1.32832	0.222	0.047	0	FHL1	13	Thyroid Follicular Cell PCP4_high	Thyroid
623	0	1.32101	0.199	0.04	0	MAFB	13	Thyroid Follicular Cell PCP4_high	Thyroid
624	4.33264e-237	1.31885	0.118	0.019	1.90381e-232	IL1RL1	13	Thyroid Follicular Cell PCP4_high	Thyroid
625	9.72728e-304	1.26134	0.183	0.037	4.27426e-299	PAX8	13	Thyroid Follicular Cell PCP4_high	Thyroid
626	5.06958e-229	1.24699	0.3	0.107	2.22763e-224	CTGF	13	Thyroid Follicular Cell PCP4_high	Thyroid
627	0	1.24536	0.259	0.059	0	HOPX	13	Thyroid Follicular Cell PCP4_high	Thyroid
628	0	1.24423	0.572	0.166	0	GPX3	13	Thyroid Follicular Cell PCP4_high	Thyroid
629	8.97216e-303	1.23292	0.186	0.038	3.94245e-298	SORD	13	Thyroid Follicular Cell PCP4_high	Thyroid
630	8.27618e-238	1.22419	0.221	0.062	3.63664e-233	CPQ	13	Thyroid Follicular Cell PCP4_high	Thyroid
631	3.40893e-253	1.21176	0.392	0.167	1.49792e-248	RPL7P1	13	Thyroid Follicular Cell PCP4_high	Thyroid
632	0	1.2113	0.151	0.023	0	NTRK2	13	Thyroid Follicular Cell PCP4_high	Thyroid
633	0	1.17023	0.11	0.011	0	AC096669.3	13	Thyroid Follicular Cell PCP4_high	Thyroid
634	2.59143e-182	1.15393	0.267	0.101	1.1387e-177	DNAJB4	13	Thyroid Follicular Cell PCP4_high	Thyroid
635	1.13865e-272	1.1523	0.402	0.16	5.00334e-268	MT1F	13	Thyroid Follicular Cell PCP4_high	Thyroid
636	4.16804e-182	1.14919	0.238	0.083	1.83148e-177	PLPP3	13	Thyroid Follicular Cell PCP4_high	Thyroid
637	1.22971e-270	1.14191	0.449	0.206	5.40349e-266	ASAH1	13	Thyroid Follicular Cell PCP4_high	Thyroid
638	0	1.12136	0.626	0.33	0	SNHG5	13	Thyroid Follicular Cell PCP4_high	Thyroid
639	0	1.11282	0.123	0.016	0	HHEX	13	Thyroid Follicular Cell PCP4_high	Thyroid
640	0	1.10969	0.114	0.013	0	OTOS	13	Thyroid Follicular Cell PCP4_high	Thyroid
641	0	1.09642	0.108	0.012	0	DIO2	13	Thyroid Follicular Cell PCP4_high	Thyroid
642	2.32563e-253	1.07619	0.481	0.241	1.02191e-248	BEX3	13	Thyroid Follicular Cell PCP4_high	Thyroid
643	1.15131e-168	1.05091	0.208	0.068	5.05897e-164	C16orf89	13	Thyroid Follicular Cell PCP4_high	Thyroid
644	5.34462e-225	1.04845	0.446	0.214	2.34848e-220	ID3	13	Thyroid Follicular Cell PCP4_high	Thyroid
645	3.665e-159	1.04794	0.343	0.169	1.61044e-154	DDX3X	13	Thyroid Follicular Cell PCP4_high	Thyroid
646	0	1.04396	0.643	0.348	0	FOSB	13	Thyroid Follicular Cell PCP4_high	Thyroid
647	5.65402e-300	1.04228	0.605	0.343	2.48443e-295	DNAJA1	13	Thyroid Follicular Cell PCP4_high	Thyroid
648	1.56902e-144	1.03834	0.255	0.106	6.89441e-140	CITED2	13	Thyroid Follicular Cell PCP4_high	Thyroid
649	1.16622e-144	1.02814	0.181	0.06	5.12448e-140	BEX2	13	Thyroid Follicular Cell PCP4_high	Thyroid
650	3.47416e-172	1.02692	0.144	0.036	1.52658e-167	MATN2	13	Thyroid Follicular Cell PCP4_high	Thyroid
651	0	3.88029	0.975	0.071	0	ITLN1	14	Mesothelial Cell ITLN1_high	Pleura
652	0	2.97106	0.835	0.022	0	PRG4	14	Mesothelial Cell ITLN1_high	Pleura
653	0	2.28591	0.884	0.078	0	HP	14	Mesothelial Cell ITLN1_high	Pleura
654	0	2.02299	0.658	0.054	0	CFH	14	Mesothelial Cell ITLN1_high	Pleura
655	0	1.88776	0.48	0.016	0	MEDAG	14	Mesothelial Cell ITLN1_high	Pleura
656	0	1.85018	0.719	0.176	0	C3	14	Mesothelial Cell ITLN1_high	Pleura
657	0	1.79444	0.793	0.202	0	TIMP1	14	Mesothelial Cell ITLN1_high	Pleura
658	0	1.77559	0.645	0.059	0	OGN	14	Mesothelial Cell ITLN1_high	Pleura
659	0	1.77131	0.664	0.067	0	ADH1B	14	Mesothelial Cell ITLN1_high	Pleura
660	0	1.76118	0.5	0.031	0	UPK3B	14	Mesothelial Cell ITLN1_high	Pleura
661	0	1.75664	0.491	0.032	0	MSLN	14	Mesothelial Cell ITLN1_high	Pleura
662	0	1.73577	0.576	0.058	0	CPE	14	Mesothelial Cell ITLN1_high	Pleura
663	0	1.72602	0.65	0.073	0	C1S	14	Mesothelial Cell ITLN1_high	Pleura
664	0	1.69318	0.761	0.048	0	CPB1	14	Mesothelial Cell ITLN1_high	Pleura
665	0	1.68213	0.4	0.017	0	ALOX15	14	Mesothelial Cell ITLN1_high	Pleura
666	0	1.67502	0.431	0.022	0	HTRA1	14	Mesothelial Cell ITLN1_high	Pleura
667	0	1.67245	0.427	0.023	0	HEG1	14	Mesothelial Cell ITLN1_high	Pleura
668	0	1.63601	0.476	0.034	0	BCHE	14	Mesothelial Cell ITLN1_high	Pleura
669	0	1.56022	0.36	0.02	0	SULF1	14	Mesothelial Cell ITLN1_high	Pleura
670	0	1.538	0.444	0.054	0	SEMA3C	14	Mesothelial Cell ITLN1_high	Pleura
671	0	1.52277	0.625	0.122	0	IL6ST	14	Mesothelial Cell ITLN1_high	Pleura
672	0	1.5225	0.432	0.068	0	CCDC80	14	Mesothelial Cell ITLN1_high	Pleura
673	0	1.47012	0.58	0.093	0	GJA1	14	Mesothelial Cell ITLN1_high	Pleura
674	0	1.46727	0.318	0.011	0	PTGIS	14	Mesothelial Cell ITLN1_high	Pleura
675	0	1.44711	0.669	0.185	0	SERPING1	14	Mesothelial Cell ITLN1_high	Pleura
676	0	1.41103	0.414	0.054	0	CRIM1	14	Mesothelial Cell ITLN1_high	Pleura
677	0	1.40687	0.294	0.012	0	ADGRD1	14	Mesothelial Cell ITLN1_high	Pleura
678	0	1.40508	0.399	0.036	0	PROCR	14	Mesothelial Cell ITLN1_high	Pleura
679	0	1.40198	0.401	0.049	0	TIMP2	14	Mesothelial Cell ITLN1_high	Pleura
680	0	1.39806	0.313	0.016	0	CD34	14	Mesothelial Cell ITLN1_high	Pleura
681	0	1.39343	0.354	0.03	0	COL6A1	14	Mesothelial Cell ITLN1_high	Pleura
682	0	1.36916	0.297	0.014	0	PCOLCE	14	Mesothelial Cell ITLN1_high	Pleura
683	0	1.34925	0.431	0.054	0	SPRY1	14	Mesothelial Cell ITLN1_high	Pleura
684	0	1.33485	0.566	0.102	0	CYBRD1	14	Mesothelial Cell ITLN1_high	Pleura
685	0	1.32868	0.324	0.019	0	PDPN	14	Mesothelial Cell ITLN1_high	Pleura
686	0	1.3223	0.35	0.018	0	RBP4	14	Mesothelial Cell ITLN1_high	Pleura
687	0	1.30536	0.242	0.014	0	COL6A3	14	Mesothelial Cell ITLN1_high	Pleura
688	0	1.30403	0.441	0.069	0	TGFBR2	14	Mesothelial Cell ITLN1_high	Pleura
689	0	1.30218	0.363	0.035	0	CALB2	14	Mesothelial Cell ITLN1_high	Pleura
690	0	1.24869	0.308	0.026	0	LAMA4	14	Mesothelial Cell ITLN1_high	Pleura
691	0	1.24791	0.42	0.068	0	CALD1	14	Mesothelial Cell ITLN1_high	Pleura
692	0	1.23836	0.431	0.071	0	SLC39A8	14	Mesothelial Cell ITLN1_high	Pleura
693	0	1.22573	0.48	0.131	0	EFEMP1	14	Mesothelial Cell ITLN1_high	Pleura
694	0	1.2235	0.241	0.012	0	KDR	14	Mesothelial Cell ITLN1_high	Pleura
695	0	1.20416	0.524	0.071	0	RN7SK	14	Mesothelial Cell ITLN1_high	Pleura
696	0	1.2036	0.256	0.021	0	OGFRL1	14	Mesothelial Cell ITLN1_high	Pleura
697	0	1.1953	0.479	0.1	0	LY6E	14	Mesothelial Cell ITLN1_high	Pleura
698	0	1.18596	0.416	0.064	0	LINC01133	14	Mesothelial Cell ITLN1_high	Pleura
699	0	1.17319	0.351	0.052	0	LAMB1	14	Mesothelial Cell ITLN1_high	Pleura
700	0	1.16093	0.921	0.603	0	TPT1	14	Mesothelial Cell ITLN1_high	Pleura
701	0	3.09851	0.775	0.049	0	REG1B	15	Acinar Cell REG1B_high	Pancreas
702	0	2.80068	0.594	0.048	0	REG3A	15	Acinar Cell REG1B_high	Pancreas
703	0	2.72574	0.802	0.135	0	REG1A	15	Acinar Cell REG1B_high	Pancreas
704	0	2.69365	0.787	0.04	0	CPA2	15	Acinar Cell REG1B_high	Pancreas
705	0	2.68333	0.635	0.038	0	REG3G	15	Acinar Cell REG1B_high	Pancreas
706	0	2.65832	0.602	0.03	0	CTRB2	15	Acinar Cell REG1B_high	Pancreas
707	0	2.63251	0.715	0.033	0	CELA3A	15	Acinar Cell REG1B_high	Pancreas
708	0	2.59839	0.662	0.039	0	PLA2G1B	15	Acinar Cell REG1B_high	Pancreas
709	0	2.50763	0.629	0.034	0	PRSS2	15	Acinar Cell REG1B_high	Pancreas
710	0	2.46507	0.837	0.223	0	SPINK1	15	Acinar Cell REG1B_high	Pancreas
711	0	2.37943	0.41	0.022	0	REG1CP	15	Acinar Cell REG1B_high	Pancreas
712	0	2.36628	0.888	0.118	0	SERPINA3	15	Acinar Cell REG1B_high	Pancreas
713	0	2.35203	0.382	0.024	0	HAMP	15	Acinar Cell REG1B_high	Pancreas
714	0	2.32435	0.531	0.03	0	FGL1	15	Acinar Cell REG1B_high	Pancreas
715	0	2.28615	0.584	0.03	0	PRSS1	15	Acinar Cell REG1B_high	Pancreas
716	0	2.19172	0.501	0.043	0	GP2	15	Acinar Cell REG1B_high	Pancreas
717	0	2.15346	0.41	0.024	0	CUZD1	15	Acinar Cell REG1B_high	Pancreas
718	0	2.11184	0.477	0.085	0	OLFM4	15	Acinar Cell REG1B_high	Pancreas
719	0	2.06424	0.488	0.036	0	AMY2B	15	Acinar Cell REG1B_high	Pancreas
720	0	2.03571	0.457	0.036	0	GSTA2	15	Acinar Cell REG1B_high	Pancreas
721	0	2.01005	0.47	0.029	0	AMY2A	15	Acinar Cell REG1B_high	Pancreas
722	0	1.98643	0.378	0.027	0	CELA3B	15	Acinar Cell REG1B_high	Pancreas
723	0	1.8193	0.507	0.065	0	ERP27	15	Acinar Cell REG1B_high	Pancreas
724	0	1.80672	0.323	0.02	0	SERPINI2	15	Acinar Cell REG1B_high	Pancreas
725	0	1.77286	0.352	0.026	0	CTRC	15	Acinar Cell REG1B_high	Pancreas
726	0	1.76439	0.431	0.126	0	MT1M	15	Acinar Cell REG1B_high	Pancreas
727	0	1.74596	0.562	0.098	0	GATM	15	Acinar Cell REG1B_high	Pancreas
728	0	1.70689	0.254	0.019	0	PNLIPRP1	15	Acinar Cell REG1B_high	Pancreas
729	0	1.68	0.314	0.022	0	SYCN	15	Acinar Cell REG1B_high	Pancreas
730	0	1.67268	0.256	0.018	0	PNLIPRP2	15	Acinar Cell REG1B_high	Pancreas
731	0	1.65025	0.358	0.057	0	C10orf10	15	Acinar Cell REG1B_high	Pancreas
732	0	1.62233	0.669	0.306	0	MT1X	15	Acinar Cell REG1B_high	Pancreas
733	0	1.59352	0.24	0.02	0	CEL	15	Acinar Cell REG1B_high	Pancreas
734	0	1.54753	0.761	0.396	0	MT1E	15	Acinar Cell REG1B_high	Pancreas
735	0	1.53701	0.274	0.024	0	PNLIP	15	Acinar Cell REG1B_high	Pancreas
736	0	1.48233	0.436	0.034	0	ALB	15	Acinar Cell REG1B_high	Pancreas
737	0	1.46504	0.12	0.007	0	INS	15	Acinar Cell REG1B_high	Pancreas
738	0	1.42428	0.224	0.022	0	CTRB1	15	Acinar Cell REG1B_high	Pancreas
739	0	1.3938	0.436	0.132	0	PDCD4	15	Acinar Cell REG1B_high	Pancreas
740	2.1486e-230	1.36292	0.191	0.047	9.44115e-226	PRSS3	15	Acinar Cell REG1B_high	Pancreas
741	0	1.30505	0.237	0.036	0	KLK1	15	Acinar Cell REG1B_high	Pancreas
742	0	1.29885	0.292	0.08	0	BNIP3	15	Acinar Cell REG1B_high	Pancreas
743	0	1.26254	0.425	0.144	0	RGS2	15	Acinar Cell REG1B_high	Pancreas
744	0	1.25015	0.129	0.011	0	RP11-331F4.4	15	Acinar Cell REG1B_high	Pancreas
745	0	1.23259	0.141	0.013	0	GNMT	15	Acinar Cell REG1B_high	Pancreas
746	0	1.23082	0.375	0.106	0	IL32	15	Acinar Cell REG1B_high	Pancreas
747	0	1.22905	0.189	0.024	0	CPA1	15	Acinar Cell REG1B_high	Pancreas
748	0	1.21779	0.115	0.009	0	GCG	15	Acinar Cell REG1B_high	Pancreas
749	0	1.20036	0.152	0.014	0	TMED6	15	Acinar Cell REG1B_high	Pancreas
750	4.10113e-279	1.1293	0.348	0.119	1.80208e-274	PRDX4	15	Acinar Cell REG1B_high	Pancreas
751	0	2.30446	0.936	0.13	0	PLA2G2A	16	Mesothelial Cell HP_high	Omentum
752	0	2.17531	0.873	0.079	0	HP	16	Mesothelial Cell HP_high	Omentum
753	0	2.13376	0.954	0.325	0	TMSB4X	16	Mesothelial Cell HP_high	Omentum
754	0	2.08311	0.855	0.053	0	OGN	16	Mesothelial Cell HP_high	Omentum
755	0	1.92414	0.949	0.198	0	TIMP1	16	Mesothelial Cell HP_high	Omentum
756	0	1.89991	0.784	0.059	0	CCDC80	16	Mesothelial Cell HP_high	Omentum
757	0	1.88898	0.753	0.065	0	ADH1B	16	Mesothelial Cell HP_high	Omentum
758	0	1.76447	0.691	0.057	0	TFPI2	16	Mesothelial Cell HP_high	Omentum
759	0	1.74107	0.853	0.121	0	EFEMP1	16	Mesothelial Cell HP_high	Omentum
760	0	1.69237	0.816	0.138	0	LGALS1	16	Mesothelial Cell HP_high	Omentum
761	0	1.68518	0.591	0.028	0	CALB2	16	Mesothelial Cell HP_high	Omentum
762	0	1.61836	0.554	0.03	0	UPK3B	16	Mesothelial Cell HP_high	Omentum
763	0	1.5656	0.698	0.072	0	C1S	16	Mesothelial Cell HP_high	Omentum
764	0	1.56149	0.711	0.079	0	C1R	16	Mesothelial Cell HP_high	Omentum
765	0	1.53358	0.412	0.012	0	TRDC	16	Mesothelial Cell HP_high	Omentum
766	0	1.52821	0.569	0.052	0	LXN	16	Mesothelial Cell HP_high	Omentum
767	0	1.52657	0.525	0.033	0	PROCR	16	Mesothelial Cell HP_high	Omentum
768	0	1.51553	0.896	0.179	0	SERPING1	16	Mesothelial Cell HP_high	Omentum
769	0	1.51451	0.641	0.109	0	CCL2	16	Mesothelial Cell HP_high	Omentum
770	0	1.51371	0.529	0.033	0	BCHE	16	Mesothelial Cell HP_high	Omentum
771	0	1.49456	0.622	0.072	0	RARRES1	16	Mesothelial Cell HP_high	Omentum
772	0	1.47828	0.936	0.249	0	TM4SF1	16	Mesothelial Cell HP_high	Omentum
773	0	1.44146	0.707	0.096	0	NNMT	16	Mesothelial Cell HP_high	Omentum
774	0	1.44096	0.89	0.304	0	B2M	16	Mesothelial Cell HP_high	Omentum
775	0	1.44039	0.816	0.174	0	C3	16	Mesothelial Cell HP_high	Omentum
776	0	1.37039	0.422	0.03	0	COL8A1	16	Mesothelial Cell HP_high	Omentum
777	0	1.36202	0.914	0.32	0	ADIRF	16	Mesothelial Cell HP_high	Omentum
778	0	1.2983	0.378	0.021	0	GAS1	16	Mesothelial Cell HP_high	Omentum
779	0	1.29779	0.508	0.097	0	MGP	16	Mesothelial Cell HP_high	Omentum
780	0	1.27655	0.343	0.012	0	FGF1	16	Mesothelial Cell HP_high	Omentum
781	0	1.25599	0.563	0.071	0	GNG11	16	Mesothelial Cell HP_high	Omentum
782	0	1.23846	0.593	0.078	0	SPARC	16	Mesothelial Cell HP_high	Omentum
783	0	1.21771	0.693	0.121	0	RARRES2	16	Mesothelial Cell HP_high	Omentum
784	0	1.21757	0.303	0.033	0	PTGDS	16	Mesothelial Cell HP_high	Omentum
785	0	1.21508	0.592	0.082	0	ITLN1	16	Mesothelial Cell HP_high	Omentum
786	0	1.20159	0.703	0.125	0	CAV1	16	Mesothelial Cell HP_high	Omentum
787	0	1.1825	0.463	0.053	0	SEMA3C	16	Mesothelial Cell HP_high	Omentum
788	0	1.13396	0.362	0.024	0	LAMA4	16	Mesothelial Cell HP_high	Omentum
789	0	1.12399	0.756	0.195	0	RPS4Y1	16	Mesothelial Cell HP_high	Omentum
790	0	1.09245	0.946	0.429	0	S100A10	16	Mesothelial Cell HP_high	Omentum
791	0	1.09043	0.483	0.062	0	LINC01133	16	Mesothelial Cell HP_high	Omentum
792	0	1.08528	0.823	0.339	0	IFITM3	16	Mesothelial Cell HP_high	Omentum
793	0	1.06268	0.318	0.037	0	PRG4	16	Mesothelial Cell HP_high	Omentum
794	0	1.04931	0.416	0.055	0	SPRY1	16	Mesothelial Cell HP_high	Omentum
795	0	1.03129	0.965	0.565	0	EEF1A1	16	Mesothelial Cell HP_high	Omentum
796	0	1.01705	0.309	0.024	0	GFPT2	16	Mesothelial Cell HP_high	Omentum
797	0	1.01238	0.384	0.047	0	AOX1	16	Mesothelial Cell HP_high	Omentum
798	0	1.01033	0.698	0.2	0	IFITM2	16	Mesothelial Cell HP_high	Omentum
799	0	0.998036	0.259	0.015	0	ANXA8	16	Mesothelial Cell HP_high	Omentum
800	0	0.993949	0.905	0.5	0	RPS27	16	Mesothelial Cell HP_high	Omentum
801	0	4.9947	0.317	0.001	0	GKN1	17	Pit Mucosal Epithelial Cell GKN1_high	Stomach
802	0	3.75641	0.598	0.026	0	TFF1	17	Pit Mucosal Epithelial Cell GKN1_high	Stomach
803	0	3.61845	0.6	0.008	0	MUC5AC	17	Pit Mucosal Epithelial Cell GKN1_high	Stomach
804	0	3.3206	0.424	0.014	0	GKN2	17	Pit Mucosal Epithelial Cell GKN1_high	Stomach
805	0	2.84966	0.727	0.042	0	PSCA	17	Pit Mucosal Epithelial Cell GKN1_high	Stomach
806	0	2.53071	0.618	0.02	0	TFF2	17	Pit Mucosal Epithelial Cell GKN1_high	Stomach
807	0	2.53031	0.802	0.064	0	CLDN18	17	Pit Mucosal Epithelial Cell GKN1_high	Stomach
808	0	2.51208	0.699	0.031	0	ANXA10	17	Pit Mucosal Epithelial Cell GKN1_high	Stomach
809	0	2.4074	0.758	0.069	0	S100P	17	Pit Mucosal Epithelial Cell GKN1_high	Stomach
810	0	2.17473	0.33	0.003	0	DPCR1	17	Pit Mucosal Epithelial Cell GKN1_high	Stomach
811	0	2.16587	0.391	0.038	0	PGA3	17	Pit Mucosal Epithelial Cell GKN1_high	Stomach
812	0	2.06412	0.511	0.028	0	CTSE	17	Pit Mucosal Epithelial Cell GKN1_high	Stomach
813	0	1.99533	0.789	0.218	0	AGR2	17	Pit Mucosal Epithelial Cell GKN1_high	Stomach
814	0	1.91745	0.447	0.088	0	CXCL3	17	Pit Mucosal Epithelial Cell GKN1_high	Stomach
815	0	1.91453	0.414	0.008	0	VSIG1	17	Pit Mucosal Epithelial Cell GKN1_high	Stomach
816	0	1.70003	0.691	0.156	0	CA2	17	Pit Mucosal Epithelial Cell GKN1_high	Stomach
817	0	1.66602	0.948	0.386	0	CYSTM1	17	Pit Mucosal Epithelial Cell GKN1_high	Stomach
818	0	1.62319	0.43	0.059	0	AKR1B10	17	Pit Mucosal Epithelial Cell GKN1_high	Stomach
819	0	1.54816	0.489	0.083	0	NQO1	17	Pit Mucosal Epithelial Cell GKN1_high	Stomach
820	0	1.54676	0.308	0.028	0	FOXQ1	17	Pit Mucosal Epithelial Cell GKN1_high	Stomach
821	0	1.43491	0.313	0.057	0	LIPF	17	Pit Mucosal Epithelial Cell GKN1_high	Stomach
822	0	1.38995	0.228	0.036	0	RND1	17	Pit Mucosal Epithelial Cell GKN1_high	Stomach
823	0	1.36582	0.252	0.016	0	IL33	17	Pit Mucosal Epithelial Cell GKN1_high	Stomach
824	0	1.35352	0.303	0.024	0	CA9	17	Pit Mucosal Epithelial Cell GKN1_high	Stomach
825	0	1.33376	0.565	0.118	0	CXCL17	17	Pit Mucosal Epithelial Cell GKN1_high	Stomach
826	0	1.24626	0.273	0.042	0	KLF2	17	Pit Mucosal Epithelial Cell GKN1_high	Stomach
827	0	1.22818	0.541	0.154	0	RNASE1	17	Pit Mucosal Epithelial Cell GKN1_high	Stomach
828	0	1.22663	0.716	0.22	0	MUC1	17	Pit Mucosal Epithelial Cell GKN1_high	Stomach
829	0	1.22023	0.178	0.005	0	FAM101A	17	Pit Mucosal Epithelial Cell GKN1_high	Stomach
830	0	1.21385	0.368	0.095	0	LCN2	17	Pit Mucosal Epithelial Cell GKN1_high	Stomach
831	0	1.14945	0.256	0.036	0	ARL14	17	Pit Mucosal Epithelial Cell GKN1_high	Stomach
832	0	1.13521	0.195	0.027	0	LAMA3	17	Pit Mucosal Epithelial Cell GKN1_high	Stomach
833	0	1.10996	0.205	0.016	0	ADAM28	17	Pit Mucosal Epithelial Cell GKN1_high	Stomach
834	0	1.09751	0.217	0.032	0	SULT1C2	17	Pit Mucosal Epithelial Cell GKN1_high	Stomach
835	0	1.07518	0.197	0.018	0	TESC	17	Pit Mucosal Epithelial Cell GKN1_high	Stomach
836	0	1.06978	0.169	0.017	0	CAPN8	17	Pit Mucosal Epithelial Cell GKN1_high	Stomach
837	4.27271e-231	1.06266	0.362	0.137	1.87747e-226	CD55	17	Pit Mucosal Epithelial Cell GKN1_high	Stomach
838	0	1.04718	0.274	0.047	0	IGFBP2	17	Pit Mucosal Epithelial Cell GKN1_high	Stomach
839	0	1.02962	0.266	0.058	0	LAMB3	17	Pit Mucosal Epithelial Cell GKN1_high	Stomach
840	1.35979e-277	1.0275	0.469	0.189	5.97504e-273	JUND	17	Pit Mucosal Epithelial Cell GKN1_high	Stomach
841	0	1.02501	0.187	0.017	0	ALDH3A1	17	Pit Mucosal Epithelial Cell GKN1_high	Stomach
842	0	1.02274	0.298	0.058	0	VSIG2	17	Pit Mucosal Epithelial Cell GKN1_high	Stomach
843	0	1.02065	0.785	0.087	0	LYZ	17	Pit Mucosal Epithelial Cell GKN1_high	Stomach
844	0	1.01819	0.233	0.038	0	COTL1	17	Pit Mucosal Epithelial Cell GKN1_high	Stomach
845	0	1.00778	0.519	0.185	0	ALDH1A1	17	Pit Mucosal Epithelial Cell GKN1_high	Stomach
846	0	1.00602	0.234	0.035	0	ANKRD22	17	Pit Mucosal Epithelial Cell GKN1_high	Stomach
847	0	0.988765	0.207	0.035	0	HPGD	17	Pit Mucosal Epithelial Cell GKN1_high	Stomach
848	9.66055e-291	0.988089	0.388	0.13	4.24494e-286	BIRC3	17	Pit Mucosal Epithelial Cell GKN1_high	Stomach
849	0	0.982166	0.93	0.568	0	ACTG1	17	Pit Mucosal Epithelial Cell GKN1_high	Stomach
850	0	0.970241	0.16	0.015	0	TRNP1	17	Pit Mucosal Epithelial Cell GKN1_high	Stomach
851	0	2.2355	0.731	0.102	0	PDZK1IP1	18	Proximal Tubule Cell PDZK1IP1_high	Kidney
852	0	2.20248	0.554	0.029	0	NAT8	18	Proximal Tubule Cell PDZK1IP1_high	Kidney
853	0	2.18811	0.567	0.031	0	TMEM27	18	Proximal Tubule Cell PDZK1IP1_high	Kidney
854	0	2.13818	0.659	0.165	0	CRYAB	18	Proximal Tubule Cell PDZK1IP1_high	Kidney
855	0	2.11787	0.705	0.079	0	CXCL14	18	Proximal Tubule Cell PDZK1IP1_high	Kidney
856	0	2.07965	0.581	0.103	0	MT1H	18	Proximal Tubule Cell PDZK1IP1_high	Kidney
857	0	2.06453	0.667	0.275	0	MT1G	18	Proximal Tubule Cell PDZK1IP1_high	Kidney
858	0	2.04413	0.473	0.032	0	VCAM1	18	Proximal Tubule Cell PDZK1IP1_high	Kidney
859	0	1.84983	0.519	0.131	0	PLIN2	18	Proximal Tubule Cell PDZK1IP1_high	Kidney
860	0	1.78923	0.523	0.079	0	TNFSF10	18	Proximal Tubule Cell PDZK1IP1_high	Kidney
861	0	1.75144	0.43	0.037	0	UGT2B7	18	Proximal Tubule Cell PDZK1IP1_high	Kidney
862	0	1.63788	0.464	0.07	0	FAM134B	18	Proximal Tubule Cell PDZK1IP1_high	Kidney
863	0	1.61615	0.258	0.009	0	FGB	18	Proximal Tubule Cell PDZK1IP1_high	Kidney
864	0	1.60177	0.362	0.024	0	PDZK1	18	Proximal Tubule Cell PDZK1IP1_high	Kidney
865	0	1.59493	0.326	0.02	0	RBP5	18	Proximal Tubule Cell PDZK1IP1_high	Kidney
866	0	1.58231	0.305	0.016	0	ACSM2A	18	Proximal Tubule Cell PDZK1IP1_high	Kidney
867	0	1.55618	0.579	0.1	0	IL32	18	Proximal Tubule Cell PDZK1IP1_high	Kidney
868	0	1.47974	0.393	0.05	0	SLC3A1	18	Proximal Tubule Cell PDZK1IP1_high	Kidney
869	0	1.45511	0.621	0.162	0	OCIAD2	18	Proximal Tubule Cell PDZK1IP1_high	Kidney
870	0	1.44293	0.708	0.163	0	GPX3	18	Proximal Tubule Cell PDZK1IP1_high	Kidney
871	0	1.43654	0.265	0.02	0	BHMT	18	Proximal Tubule Cell PDZK1IP1_high	Kidney
872	0	1.42951	0.576	0.156	0	MT1F	18	Proximal Tubule Cell PDZK1IP1_high	Kidney
873	0	1.40285	0.263	0.017	0	ACSM2B	18	Proximal Tubule Cell PDZK1IP1_high	Kidney
874	0	1.36991	0.492	0.108	0	AQP1	18	Proximal Tubule Cell PDZK1IP1_high	Kidney
875	0	1.32924	0.476	0.107	0	CTSC	18	Proximal Tubule Cell PDZK1IP1_high	Kidney
876	0	1.29286	0.533	0.123	0	TMEM176B	18	Proximal Tubule Cell PDZK1IP1_high	Kidney
877	0	1.27502	0.42	0.086	0	TMEM176A	18	Proximal Tubule Cell PDZK1IP1_high	Kidney
878	0	1.249	0.633	0.118	0	SPP1	18	Proximal Tubule Cell PDZK1IP1_high	Kidney
879	0	1.23638	0.229	0.026	0	AKAP12	18	Proximal Tubule Cell PDZK1IP1_high	Kidney
880	0	1.22191	0.205	0.012	0	CDH6	18	Proximal Tubule Cell PDZK1IP1_high	Kidney
881	0	1.21806	0.191	0.013	0	GLYAT	18	Proximal Tubule Cell PDZK1IP1_high	Kidney
882	0	1.21213	0.464	0.1	0	SMIM24	18	Proximal Tubule Cell PDZK1IP1_high	Kidney
883	0	1.18391	0.467	0.159	0	KLF10	18	Proximal Tubule Cell PDZK1IP1_high	Kidney
884	0	1.17173	0.301	0.059	0	ITGB8	18	Proximal Tubule Cell PDZK1IP1_high	Kidney
885	0	1.16544	0.825	0.45	0	ITM2B	18	Proximal Tubule Cell PDZK1IP1_high	Kidney
886	0	1.14902	0.337	0.08	0	UGCG	18	Proximal Tubule Cell PDZK1IP1_high	Kidney
887	7.8173e-95	1.14681	0.256	0.12	3.435e-90	CCL2	18	Proximal Tubule Cell PDZK1IP1_high	Kidney
888	1.30042e-138	1.13039	0.518	0.333	5.71417e-134	FTL	18	Proximal Tubule Cell PDZK1IP1_high	Kidney
889	0	1.11748	0.379	0.083	0	LGALS2	18	Proximal Tubule Cell PDZK1IP1_high	Kidney
890	7.66202e-200	1.10131	0.343	0.131	3.36677e-195	BIRC3	18	Proximal Tubule Cell PDZK1IP1_high	Kidney
891	4.87954e-291	1.0959	0.237	0.056	2.14412e-286	SOX9	18	Proximal Tubule Cell PDZK1IP1_high	Kidney
892	0	1.0819	0.494	0.156	0	IGFBP7	18	Proximal Tubule Cell PDZK1IP1_high	Kidney
893	0	1.07797	0.449	0.102	0	GATM	18	Proximal Tubule Cell PDZK1IP1_high	Kidney
894	0	1.07557	0.284	0.059	0	C11orf54	18	Proximal Tubule Cell PDZK1IP1_high	Kidney
895	1.56242e-289	1.06392	0.695	0.39	6.86541e-285	MT2A	18	Proximal Tubule Cell PDZK1IP1_high	Kidney
896	0	1.06206	0.175	0.012	0	LINC01320	18	Proximal Tubule Cell PDZK1IP1_high	Kidney
897	2.54765e-303	1.05243	0.414	0.142	1.11946e-298	BHLHE40	18	Proximal Tubule Cell PDZK1IP1_high	Kidney
898	0	1.04786	0.173	0.012	0	SLC22A2	18	Proximal Tubule Cell PDZK1IP1_high	Kidney
899	0	1.04553	0.183	0.019	0	IL17RB	18	Proximal Tubule Cell PDZK1IP1_high	Kidney
900	0	1.04501	0.777	0.396	0	MT1E	18	Proximal Tubule Cell PDZK1IP1_high	Kidney
901	0	3.34367	0.64	0.017	0	GUCA2A	19	Enterocyte GUCA2A_high	Multiple tissues
902	0	3.25613	0.586	0.005	0	CEACAM7	19	Enterocyte GUCA2A_high	Multiple tissues
903	0	3.23798	0.916	0.093	0	FABP1	19	Enterocyte GUCA2A_high	Multiple tissues
904	0	3.22686	0.627	0.014	0	SLC26A3	19	Enterocyte GUCA2A_high	Multiple tissues
905	0	3.17572	0.652	0.029	0	CA1	19	Enterocyte GUCA2A_high	Multiple tissues
906	0	3.00156	0.896	0.101	0	PHGR1	19	Enterocyte GUCA2A_high	Multiple tissues
907	0	2.93483	0.744	0.04	0	KRT20	19	Enterocyte GUCA2A_high	Multiple tissues
908	0	2.86606	0.452	0.014	0	CA4	19	Enterocyte GUCA2A_high	Multiple tissues
909	0	2.76858	0.282	0.007	0	GUCA2B	19	Enterocyte GUCA2A_high	Multiple tissues
910	0	2.76094	0.471	0.005	0	MS4A12	19	Enterocyte GUCA2A_high	Multiple tissues
911	0	2.70594	0.272	0.011	0	CLCA4	19	Enterocyte GUCA2A_high	Multiple tissues
912	0	2.67268	0.236	0.007	0	CA7	19	Enterocyte GUCA2A_high	Multiple tissues
913	0	2.50439	0.545	0.028	0	CEACAM5	19	Enterocyte GUCA2A_high	Multiple tissues
914	0	2.43817	0.467	0.031	0	CEACAM1	19	Enterocyte GUCA2A_high	Multiple tissues
915	0	2.42629	0.521	0.036	0	SLC26A2	19	Enterocyte GUCA2A_high	Multiple tissues
916	0	2.38911	0.338	0.007	0	LYPD8	19	Enterocyte GUCA2A_high	Multiple tissues
917	0	2.30193	0.198	0.006	0	BEST4	19	Enterocyte GUCA2A_high	Multiple tissues
918	0	2.13669	0.773	0.119	0	LGALS4	19	Enterocyte GUCA2A_high	Multiple tissues
919	0	2.13419	0.457	0.04	0	PLAC8	19	Enterocyte GUCA2A_high	Multiple tissues
920	0	2.11699	0.702	0.157	0	CA2	19	Enterocyte GUCA2A_high	Multiple tissues
921	0	2.05181	0.428	0.027	0	GPA33	19	Enterocyte GUCA2A_high	Multiple tissues
922	0	2.0192	0.567	0.131	0	CKB	19	Enterocyte GUCA2A_high	Multiple tissues
923	0	1.96287	0.367	0.027	0	MUC12	19	Enterocyte GUCA2A_high	Multiple tissues
924	0	1.95294	0.652	0.111	0	ITM2C	19	Enterocyte GUCA2A_high	Multiple tissues
925	0	1.90252	0.76	0.181	0	TSPAN8	19	Enterocyte GUCA2A_high	Multiple tissues
926	0	1.87296	0.142	0.001	0	OTOP2	19	Enterocyte GUCA2A_high	Multiple tissues
927	0	1.87263	0.415	0.041	0	TMEM54	19	Enterocyte GUCA2A_high	Multiple tissues
928	0	1.87087	0.421	0.046	0	CEACAM6	19	Enterocyte GUCA2A_high	Multiple tissues
929	0	1.83812	0.677	0.177	0	TSPAN1	19	Enterocyte GUCA2A_high	Multiple tissues
930	0	1.83536	0.793	0.247	0	FXYD3	19	Enterocyte GUCA2A_high	Multiple tissues
931	0	1.81711	0.397	0.032	0	C10orf99	19	Enterocyte GUCA2A_high	Multiple tissues
932	0	1.76984	0.738	0.242	0	IFI27	19	Enterocyte GUCA2A_high	Multiple tissues
933	0	1.70056	0.719	0.247	0	PIGR	19	Enterocyte GUCA2A_high	Multiple tissues
934	0	1.69556	0.133	0.006	0	AQP8	19	Enterocyte GUCA2A_high	Multiple tissues
935	0	1.67843	0.61	0.121	0	C15orf48	19	Enterocyte GUCA2A_high	Multiple tissues
936	0	1.66957	0.535	0.142	0	SELENBP1	19	Enterocyte GUCA2A_high	Multiple tissues
937	0	1.65133	0.395	0.054	0	HSD11B2	19	Enterocyte GUCA2A_high	Multiple tissues
938	0	1.64166	0.808	0.387	0	LGALS3	19	Enterocyte GUCA2A_high	Multiple tissues
939	0	1.6273	0.574	0.201	0	SRI	19	Enterocyte GUCA2A_high	Multiple tissues
940	0	1.61951	0.334	0.039	0	AOC1	19	Enterocyte GUCA2A_high	Multiple tissues
941	0	1.61218	0.306	0.073	0	MT-TV	19	Enterocyte GUCA2A_high	Multiple tissues
942	0	1.58129	0.288	0.031	0	MISP	19	Enterocyte GUCA2A_high	Multiple tissues
943	0	1.57684	0.819	0.427	0	KRT8	19	Enterocyte GUCA2A_high	Multiple tissues
944	0	1.55188	0.312	0.036	0	MUC13	19	Enterocyte GUCA2A_high	Multiple tissues
945	0	1.55138	0.805	0.322	0	KRT19	19	Enterocyte GUCA2A_high	Multiple tissues
946	0	1.55105	0.341	0.051	0	ETHE1	19	Enterocyte GUCA2A_high	Multiple tissues
947	0	1.54004	0.305	0.04	0	SDCBP2	19	Enterocyte GUCA2A_high	Multiple tissues
948	0	1.51972	0.218	0.005	0	CDKN2B-AS1	19	Enterocyte GUCA2A_high	Multiple tissues
949	0	1.51107	0.477	0.087	0	CES2	19	Enterocyte GUCA2A_high	Multiple tissues
950	0	1.49458	0.744	0.303	0	EPCAM	19	Enterocyte GUCA2A_high	Multiple tissues
951	0	3.81789	0.19	0.006	0	SCGB1A1	20	Club Cell/Alveolar Type I Cell	Lung
952	0	3.42483	0.322	0.038	0	SCGB3A2	20	Club Cell/Alveolar Type I Cell	Lung
953	0	2.17199	0.73	0.056	0	SFTPB	20	Club Cell/Alveolar Type I Cell	Lung
954	0	1.99495	0.664	0.08	0	SLC34A2	20	Club Cell/Alveolar Type I Cell	Lung
955	0	1.94495	0.435	0.114	0	EMP2	20	Club Cell/Alveolar Type I Cell	Lung
956	0	1.92577	0.226	0.015	0	AGER	20	Club Cell/Alveolar Type I Cell	Lung
957	0	1.84182	0.533	0.054	0	SFTPC	20	Club Cell/Alveolar Type I Cell	Lung
958	0	1.74072	0.297	0.026	0	AQP4	20	Club Cell/Alveolar Type I Cell	Lung
959	0	1.69219	0.397	0.076	0	EPAS1	20	Club Cell/Alveolar Type I Cell	Lung
960	0	1.65492	0.431	0.075	0	CLDN18	20	Club Cell/Alveolar Type I Cell	Lung
961	0	1.65046	0.622	0.153	0	RNASE1	20	Club Cell/Alveolar Type I Cell	Lung
962	0	1.62066	0.37	0.05	0	SFTA2	20	Club Cell/Alveolar Type I Cell	Lung
963	0	1.58939	0.35	0.057	0	HOPX	20	Club Cell/Alveolar Type I Cell	Lung
964	0	1.57661	0.409	0.134	0	CAV1	20	Club Cell/Alveolar Type I Cell	Lung
965	0	1.48186	0.199	0.018	0	CYP4B1	20	Club Cell/Alveolar Type I Cell	Lung
966	0	1.46322	0.237	0.024	0	SUSD2	20	Club Cell/Alveolar Type I Cell	Lung
967	0	1.44176	0.364	0.059	0	NAPSA	20	Club Cell/Alveolar Type I Cell	Lung
968	0	1.41403	0.441	0.116	0	CTSH	20	Club Cell/Alveolar Type I Cell	Lung
969	0	1.38737	0.254	0.05	0	CPM	20	Club Cell/Alveolar Type I Cell	Lung
970	0	1.38651	0.271	0.057	0	SCD	20	Club Cell/Alveolar Type I Cell	Lung
971	0	1.38092	0.384	0.054	0	SFTPA2	20	Club Cell/Alveolar Type I Cell	Lung
972	2.42989e-299	1.3773	0.233	0.051	1.06772e-294	CEACAM6	20	Club Cell/Alveolar Type I Cell	Lung
973	0	1.36464	0.384	0.112	0	AQP1	20	Club Cell/Alveolar Type I Cell	Lung
974	0	1.35024	0.727	0.359	0	NPC2	20	Club Cell/Alveolar Type I Cell	Lung
975	0	1.341	0.279	0.043	0	SFTPD	20	Club Cell/Alveolar Type I Cell	Lung
976	2.82223e-299	1.33338	0.224	0.048	1.24012e-294	FN1	20	Club Cell/Alveolar Type I Cell	Lung
977	0	1.32934	0.371	0.052	0	SFTPA1	20	Club Cell/Alveolar Type I Cell	Lung
978	0	1.30285	0.318	0.08	0	DHCR24	20	Club Cell/Alveolar Type I Cell	Lung
979	0	1.28364	0.204	0.035	0	C4BPA	20	Club Cell/Alveolar Type I Cell	Lung
980	3.58168e-302	1.24586	0.257	0.061	1.57383e-297	RPL10P9	20	Club Cell/Alveolar Type I Cell	Lung
981	0	1.24495	0.218	0.038	0	LPCAT1	20	Club Cell/Alveolar Type I Cell	Lung
982	0	1.22638	0.229	0.037	0	LAMP3	20	Club Cell/Alveolar Type I Cell	Lung
983	0	1.18792	0.599	0.224	0	MUC1	20	Club Cell/Alveolar Type I Cell	Lung
984	1.41591e-210	1.1839	0.266	0.083	6.22166e-206	ICAM1	20	Club Cell/Alveolar Type I Cell	Lung
985	1.75582e-211	1.17757	0.275	0.089	7.71525e-207	LMO7	20	Club Cell/Alveolar Type I Cell	Lung
986	0	1.15068	0.143	0.017	0	WIF1	20	Club Cell/Alveolar Type I Cell	Lung
987	3.08209e-205	1.14739	0.195	0.049	1.3543e-200	HLA-DRB5	20	Club Cell/Alveolar Type I Cell	Lung
988	2.92821e-296	1.12597	0.184	0.033	1.28669e-291	LUM	20	Club Cell/Alveolar Type I Cell	Lung
989	0	1.12216	0.125	0.011	0	CYP2B7P	20	Club Cell/Alveolar Type I Cell	Lung
990	1.3505e-154	1.12125	0.255	0.095	5.93421e-150	CAV2	20	Club Cell/Alveolar Type I Cell	Lung
991	0	1.11827	0.143	0.017	0	NKX2-1	20	Club Cell/Alveolar Type I Cell	Lung
992	1.19227e-233	1.10717	0.327	0.111	5.23897e-229	AGR3	20	Club Cell/Alveolar Type I Cell	Lung
993	5.24789e-256	1.09678	0.17	0.033	2.30598e-251	C1orf116	20	Club Cell/Alveolar Type I Cell	Lung
994	3.85368e-188	1.08871	0.162	0.038	1.69335e-183	ATP11A	20	Club Cell/Alveolar Type I Cell	Lung
995	1.00131e-182	1.08377	0.242	0.078	4.39984e-178	FOLR1	20	Club Cell/Alveolar Type I Cell	Lung
996	6.48899e-225	1.08179	0.15	0.029	2.85133e-220	DLC1	20	Club Cell/Alveolar Type I Cell	Lung
997	2.48743e-196	1.06382	0.232	0.068	1.093e-191	C16orf89	20	Club Cell/Alveolar Type I Cell	Lung
998	4.84836e-259	1.05178	0.227	0.053	2.13042e-254	ADGRF5	20	Club Cell/Alveolar Type I Cell	Lung
999	2.16176e-175	1.04702	0.154	0.037	9.499e-171	FLNA	20	Club Cell/Alveolar Type I Cell	Lung
1000	3.15929e-131	1.01693	0.292	0.127	1.38822e-126	KRT7	20	Club Cell/Alveolar Type I Cell	Lung
1001	0	3.13167	0.633	0.05	0	REG3A	21	Acinar Cell REG3A_high	Pancreas
1002	0	2.51304	0.893	0.121	0	SERPINA3	21	Acinar Cell REG3A_high	Pancreas
1003	0	2.48461	0.54	0.085	0	OLFM4	21	Acinar Cell REG3A_high	Pancreas
1004	0	2.29471	0.715	0.14	0	REG1A	21	Acinar Cell REG3A_high	Pancreas
1005	0	2.21431	0.494	0.059	0	REG1B	21	Acinar Cell REG3A_high	Pancreas
1006	0	2.14446	0.699	0.229	0	SPINK1	21	Acinar Cell REG3A_high	Pancreas
1007	0	2.02903	0.415	0.035	0	FGL1	21	Acinar Cell REG3A_high	Pancreas
1008	0	1.89245	0.403	0.128	0	MT1M	21	Acinar Cell REG3A_high	Pancreas
1009	0	1.82657	0.365	0.04	0	GSTA2	21	Acinar Cell REG3A_high	Pancreas
1010	0	1.79129	0.118	0.011	0	FGG	21	Acinar Cell REG3A_high	Pancreas
1011	0	1.68899	0.221	0.029	0	HAMP	21	Acinar Cell REG3A_high	Pancreas
1012	0	1.67088	0.715	0.399	0	MT1E	21	Acinar Cell REG3A_high	Pancreas
1013	0	1.62132	0.404	0.069	0	ERP27	21	Acinar Cell REG3A_high	Pancreas
1014	0	1.61446	0.44	0.051	0	CPA2	21	Acinar Cell REG3A_high	Pancreas
1015	0	1.583	0.315	0.06	0	C10orf10	21	Acinar Cell REG3A_high	Pancreas
1016	0	1.54161	0.43	0.105	0	IL32	21	Acinar Cell REG3A_high	Pancreas
1017	3.00969e-210	1.45646	0.539	0.311	1.32249e-205	MT1X	21	Acinar Cell REG3A_high	Pancreas
1018	1.21295e-298	1.4221	0.176	0.029	5.32982e-294	REG1CP	21	Acinar Cell REG3A_high	Pancreas
1019	0	1.39428	0.276	0.036	0	AMY2A	21	Acinar Cell REG3A_high	Pancreas
1020	0	1.3895	0.28	0.042	0	AMY2B	21	Acinar Cell REG3A_high	Pancreas
1021	0	1.38672	0.186	0.022	0	DNAJC12	21	Acinar Cell REG3A_high	Pancreas
1022	0	1.33442	0.331	0.038	0	ALB	21	Acinar Cell REG3A_high	Pancreas
1023	0	1.33351	0.112	0.009	0	GCG	21	Acinar Cell REG3A_high	Pancreas
1024	0	1.3075	0.409	0.104	0	GATM	21	Acinar Cell REG3A_high	Pancreas
1025	0	1.24491	0.939	0.537	0	RPL10	21	Acinar Cell REG3A_high	Pancreas
1026	4.62409e-211	1.24193	0.369	0.146	2.03187e-206	RGS2	21	Acinar Cell REG3A_high	Pancreas
1027	0	1.22423	0.627	0.277	0	MT1G	21	Acinar Cell REG3A_high	Pancreas
1028	4.80808e-271	1.20429	0.571	0.288	2.11272e-266	SOD2	21	Acinar Cell REG3A_high	Pancreas
1029	0	1.1822	0.413	0.099	0	GSTA1	21	Acinar Cell REG3A_high	Pancreas
1030	3.98327e-112	1.1747	0.53	0.395	1.75029e-107	MT2A	21	Acinar Cell REG3A_high	Pancreas
1031	6.22398e-306	1.17191	0.162	0.025	2.73488e-301	SERPINI2	21	Acinar Cell REG3A_high	Pancreas
1032	0	1.16902	0.266	0.051	0	PLA2G1B	21	Acinar Cell REG3A_high	Pancreas
1033	1.09523e-187	1.1646	0.34	0.136	4.81256e-183	PDCD4	21	Acinar Cell REG3A_high	Pancreas
1034	4.91869e-169	1.16306	0.176	0.047	2.16132e-164	PGM1	21	Acinar Cell REG3A_high	Pancreas
1035	0	1.16	0.984	0.499	0	RPS27	21	Acinar Cell REG3A_high	Pancreas
1036	2.84791e-303	1.15095	0.22	0.042	1.2514e-298	CTRB2	21	Acinar Cell REG3A_high	Pancreas
1037	0	1.11284	0.373	0.109	0	MT1H	21	Acinar Cell REG3A_high	Pancreas
1038	1.15752e-198	1.08883	0.204	0.051	5.08626e-194	REG3G	21	Acinar Cell REG3A_high	Pancreas
1039	9.8372e-226	1.08766	0.132	0.022	4.32256e-221	PNLIPRP2	21	Acinar Cell REG3A_high	Pancreas
1040	3.40019e-103	1.06247	0.169	0.059	1.49408e-98	MT1A	21	Acinar Cell REG3A_high	Pancreas
1041	3.25715e-106	1.05949	0.21	0.083	1.43123e-101	BNIP3	21	Acinar Cell REG3A_high	Pancreas
1042	0	1.05918	0.971	0.588	0	RPL34	21	Acinar Cell REG3A_high	Pancreas
1043	2.16314e-123	1.05626	0.278	0.122	9.50508e-119	PRDX4	21	Acinar Cell REG3A_high	Pancreas
1044	0	1.03833	0.95	0.562	0	RPL21	21	Acinar Cell REG3A_high	Pancreas
1045	0	1.01457	0.926	0.659	0	RPL3	21	Acinar Cell REG3A_high	Pancreas
1046	0	1.01237	0.66	0.345	0	IFITM3	21	Acinar Cell REG3A_high	Pancreas
1047	1.45261e-93	1.00891	0.183	0.07	6.38293e-89	SLC39A14	21	Acinar Cell REG3A_high	Pancreas
1048	0	1.00386	0.952	0.625	0	RPS6	21	Acinar Cell REG3A_high	Pancreas
1049	0	0.987185	0.943	0.555	0	RPS18	21	Acinar Cell REG3A_high	Pancreas
1050	6.01079e-164	0.978266	0.143	0.032	2.6412e-159	CUZD1	21	Acinar Cell REG3A_high	Pancreas
1051	0	3.11574	0.992	0.16	0	GPX3	22	Proximal Tubule Cell GPX3_high	Kidney
1052	0	3.10813	0.946	0.023	0	NAT8	22	Proximal Tubule Cell GPX3_high	Kidney
1053	0	2.56915	0.93	0.325	0	FTL	22	Proximal Tubule Cell GPX3_high	Kidney
1054	0	2.53054	0.777	0.031	0	UGT2B7	22	Proximal Tubule Cell GPX3_high	Kidney
1055	0	2.52384	0.963	0.101	0	PDZK1IP1	22	Proximal Tubule Cell GPX3_high	Kidney
1056	0	2.46469	0.847	0.028	0	TMEM27	22	Proximal Tubule Cell GPX3_high	Kidney
1057	0	2.43399	0.681	0.007	0	SLC17A3	22	Proximal Tubule Cell GPX3_high	Kidney
1058	0	2.29906	0.63	0.003	0	SLC22A8	22	Proximal Tubule Cell GPX3_high	Kidney
1059	0	2.25133	0.827	0.065	0	ALDOB	22	Proximal Tubule Cell GPX3_high	Kidney
1060	0	2.20777	0.637	0.007	0	SLC13A1	22	Proximal Tubule Cell GPX3_high	Kidney
1061	0	2.18935	0.938	0.077	0	CXCL14	22	Proximal Tubule Cell GPX3_high	Kidney
1062	0	2.18336	0.635	0.006	0	SLC5A12	22	Proximal Tubule Cell GPX3_high	Kidney
1063	0	2.17218	0.682	0.009	0	ACSM2B	22	Proximal Tubule Cell GPX3_high	Kidney
1064	0	2.1721	0.657	0.006	0	SLC13A3	22	Proximal Tubule Cell GPX3_high	Kidney
1065	0	2.16561	0.637	0.013	0	BHMT	22	Proximal Tubule Cell GPX3_high	Kidney
1066	0	2.12786	0.612	0.006	0	CUBN	22	Proximal Tubule Cell GPX3_high	Kidney
1067	0	2.11151	0.712	0.019	0	ENPEP	22	Proximal Tubule Cell GPX3_high	Kidney
1068	0	2.10565	0.909	0.094	0	GATM	22	Proximal Tubule Cell GPX3_high	Kidney
1069	0	2.10403	0.66	0.01	0	ACSM2A	22	Proximal Tubule Cell GPX3_high	Kidney
1070	0	2.10325	0.897	0.115	0	SPP1	22	Proximal Tubule Cell GPX3_high	Kidney
1071	0	2.07638	0.691	0.026	0	BBOX1	22	Proximal Tubule Cell GPX3_high	Kidney
1072	0	1.96491	0.585	0.011	0	PAH	22	Proximal Tubule Cell GPX3_high	Kidney
1073	0	1.95807	0.651	0.025	0	LRP2	22	Proximal Tubule Cell GPX3_high	Kidney
1074	0	1.92515	0.534	0.003	0	SLC22A6	22	Proximal Tubule Cell GPX3_high	Kidney
1075	0	1.91677	0.615	0.015	0	RBP5	22	Proximal Tubule Cell GPX3_high	Kidney
1076	0	1.85894	0.707	0.045	0	SLC3A1	22	Proximal Tubule Cell GPX3_high	Kidney
1077	0	1.81058	0.718	0.102	0	MT1H	22	Proximal Tubule Cell GPX3_high	Kidney
1078	0	1.80321	0.702	0.1	0	PCK1	22	Proximal Tubule Cell GPX3_high	Kidney
1079	0	1.78781	0.613	0.02	0	PDZK1	22	Proximal Tubule Cell GPX3_high	Kidney
1080	0	1.75444	0.844	0.103	0	AQP1	22	Proximal Tubule Cell GPX3_high	Kidney
1081	0	1.72918	0.809	0.274	0	MT1G	22	Proximal Tubule Cell GPX3_high	Kidney
1082	0	1.72239	0.48	0.004	0	GLYATL1	22	Proximal Tubule Cell GPX3_high	Kidney
1083	0	1.72194	0.636	0.048	0	SLC4A4	22	Proximal Tubule Cell GPX3_high	Kidney
1084	0	1.68471	0.459	0.002	0	SLC34A1	22	Proximal Tubule Cell GPX3_high	Kidney
1085	0	1.6808	0.678	0.057	0	RIDA	22	Proximal Tubule Cell GPX3_high	Kidney
1086	0	1.67805	0.505	0.007	0	GLYAT	22	Proximal Tubule Cell GPX3_high	Kidney
1087	0	1.6656	0.738	0.128	0	PLIN2	22	Proximal Tubule Cell GPX3_high	Kidney
1088	0	1.63972	0.497	0.012	0	DPYS	22	Proximal Tubule Cell GPX3_high	Kidney
1089	0	1.62917	0.664	0.052	0	C11orf54	22	Proximal Tubule Cell GPX3_high	Kidney
1090	0	1.62734	0.809	0.094	0	SMIM24	22	Proximal Tubule Cell GPX3_high	Kidney
1091	0	1.62376	0.548	0.033	0	VCAM1	22	Proximal Tubule Cell GPX3_high	Kidney
1092	0	1.58059	0.479	0.014	0	IL17RB	22	Proximal Tubule Cell GPX3_high	Kidney
1093	0	1.56975	0.973	0.449	0	ITM2B	22	Proximal Tubule Cell GPX3_high	Kidney
1094	0	1.56335	0.463	0.01	0	SLC27A2	22	Proximal Tubule Cell GPX3_high	Kidney
1095	0	1.56156	0.445	0.007	0	KL	22	Proximal Tubule Cell GPX3_high	Kidney
1096	0	1.55865	0.713	0.078	0	FXYD2	22	Proximal Tubule Cell GPX3_high	Kidney
1097	0	1.55664	0.439	0.006	0	NOX4	22	Proximal Tubule Cell GPX3_high	Kidney
1098	0	1.54834	0.443	0.019	0	APOE	22	Proximal Tubule Cell GPX3_high	Kidney
1099	0	1.51596	0.466	0.01	0	BHMT2	22	Proximal Tubule Cell GPX3_high	Kidney
1100	0	1.51175	0.379	0.012	0	APOM	22	Proximal Tubule Cell GPX3_high	Kidney
1101	0	2.5956	0.456	0.033	0	KRT13	23	Squamous Epithelial Cell KRT13_high	Esophagus
1102	0	2.59249	0.548	0.116	0	FABP5	23	Squamous Epithelial Cell KRT13_high	Esophagus
1103	0	2.28021	0.4	0.029	0	KRT14	23	Squamous Epithelial Cell KRT13_high	Esophagus
1104	0	2.20335	0.45	0.029	0	MIR205HG	23	Squamous Epithelial Cell KRT13_high	Esophagus
1105	0	2.15407	0.296	0.058	0	CCL20	23	Squamous Epithelial Cell KRT13_high	Esophagus
1106	0	2.09218	0.404	0.028	0	DAPL1	23	Squamous Epithelial Cell KRT13_high	Esophagus
1107	0	2.02235	0.309	0.042	0	CSTA	23	Squamous Epithelial Cell KRT13_high	Esophagus
1108	0	2.00808	0.272	0.013	0	KRT16	23	Squamous Epithelial Cell KRT13_high	Esophagus
1109	0	1.99986	0.509	0.057	0	KRT5	23	Squamous Epithelial Cell KRT13_high	Esophagus
1110	0	1.92786	0.257	0.014	0	LY6D	23	Squamous Epithelial Cell KRT13_high	Esophagus
1111	0	1.92362	0.46	0.069	0	KRT17	23	Squamous Epithelial Cell KRT13_high	Esophagus
1112	0	1.87064	0.387	0.045	0	IL1RN	23	Squamous Epithelial Cell KRT13_high	Esophagus
1113	0	1.83139	0.442	0.056	0	FGFBP1	23	Squamous Epithelial Cell KRT13_high	Esophagus
1114	0	1.8252	0.329	0.037	0	CRABP2	23	Squamous Epithelial Cell KRT13_high	Esophagus
1115	0	1.8052	0.363	0.033	0	KRT15	23	Squamous Epithelial Cell KRT13_high	Esophagus
1116	0	1.80298	0.438	0.083	0	PMAIP1	23	Squamous Epithelial Cell KRT13_high	Esophagus
1117	0	1.74566	0.308	0.036	0	KRT6A	23	Squamous Epithelial Cell KRT13_high	Esophagus
1118	0	1.72027	0.516	0.131	0	SFN	23	Squamous Epithelial Cell KRT13_high	Esophagus
1119	0	1.7052	0.376	0.044	0	SERPINB5	23	Squamous Epithelial Cell KRT13_high	Esophagus
1120	0	1.6666	0.277	0.027	0	LYPD3	23	Squamous Epithelial Cell KRT13_high	Esophagus
1121	0	1.65291	0.695	0.142	0	S100A2	23	Squamous Epithelial Cell KRT13_high	Esophagus
1122	8.89328e-152	1.6425	0.164	0.04	3.9078e-147	S100A8	23	Squamous Epithelial Cell KRT13_high	Esophagus
1123	0	1.58378	0.236	0.012	0	LGALS7B	23	Squamous Epithelial Cell KRT13_high	Esophagus
1124	8.1444e-213	1.56269	0.242	0.063	3.57873e-208	S100A9	23	Squamous Epithelial Cell KRT13_high	Esophagus
1125	2.6907e-255	1.50362	0.456	0.184	1.18232e-250	NCOA7	23	Squamous Epithelial Cell KRT13_high	Esophagus
1126	0	1.49039	0.172	0.008	0	HCAR3	23	Squamous Epithelial Cell KRT13_high	Esophagus
1127	0	1.46649	0.966	0.506	0	RPS19	23	Squamous Epithelial Cell KRT13_high	Esophagus
1128	0	1.41415	0.976	0.501	0	RPS27	23	Squamous Epithelial Cell KRT13_high	Esophagus
1129	0	1.41208	0.14	0.011	0	KRT4	23	Squamous Epithelial Cell KRT13_high	Esophagus
1130	0	1.36867	0.345	0.092	0	RND3	23	Squamous Epithelial Cell KRT13_high	Esophagus
1131	0	1.3514	0.972	0.556	0	RPS18	23	Squamous Epithelial Cell KRT13_high	Esophagus
1132	1.43525e-260	1.35053	0.65	0.389	6.30664e-256	HSPB1	23	Squamous Epithelial Cell KRT13_high	Esophagus
1133	0	1.3354	0.971	0.606	0	RPLP1	23	Squamous Epithelial Cell KRT13_high	Esophagus
1134	8.93936e-279	1.30809	0.162	0.024	3.92804e-274	IL1R2	23	Squamous Epithelial Cell KRT13_high	Esophagus
1135	6.62647e-256	1.23892	0.397	0.137	2.91174e-251	S100A16	23	Squamous Epithelial Cell KRT13_high	Esophagus
1136	0	1.23192	0.948	0.581	0	RPS29	23	Squamous Epithelial Cell KRT13_high	Esophagus
1137	0	1.23047	0.151	0.007	0	VSNL1	23	Squamous Epithelial Cell KRT13_high	Esophagus
1138	0	1.21682	0.196	0.032	0	LPAR6	23	Squamous Epithelial Cell KRT13_high	Esophagus
1139	0	1.21059	0.196	0.028	0	RHCG	23	Squamous Epithelial Cell KRT13_high	Esophagus
1140	0	1.20254	0.936	0.528	0	RPL27A	23	Squamous Epithelial Cell KRT13_high	Esophagus
1141	1.06326e-162	1.18661	0.363	0.153	4.67206e-158	S100A14	23	Squamous Epithelial Cell KRT13_high	Esophagus
1142	9.32429e-107	1.17886	0.288	0.12	4.09719e-102	CCL2	23	Squamous Epithelial Cell KRT13_high	Esophagus
1143	0	1.17389	0.956	0.56	0	RPS14	23	Squamous Epithelial Cell KRT13_high	Esophagus
1144	0	1.16525	0.963	0.609	0	RPL31	23	Squamous Epithelial Cell KRT13_high	Esophagus
1145	0	1.13756	0.118	0.009	0	HCAR2	23	Squamous Epithelial Cell KRT13_high	Esophagus
1146	0	1.12573	0.956	0.563	0	RPL21	23	Squamous Epithelial Cell KRT13_high	Esophagus
1147	0	1.12558	0.126	0.006	0	CAPNS2	23	Squamous Epithelial Cell KRT13_high	Esophagus
1148	9.43479e-123	1.11681	0.271	0.107	4.14574e-118	ADM	23	Squamous Epithelial Cell KRT13_high	Esophagus
1149	1.02342e-202	1.11612	0.224	0.056	4.49702e-198	PTTG1	23	Squamous Epithelial Cell KRT13_high	Esophagus
1150	6.03436e-135	1.10281	0.495	0.28	2.65156e-130	ANXA1	23	Squamous Epithelial Cell KRT13_high	Esophagus
1151	0	4.75874	0.661	0.014	0	ZG16	24	Goblet Cell ZG16_high	Multiple tissues
1152	0	4.36339	0.765	0.012	0	CLCA1	24	Goblet Cell ZG16_high	Multiple tissues
1153	0	4.02126	0.928	0.015	0	MUC2	24	Goblet Cell ZG16_high	Multiple tissues
1154	0	4.01012	0.792	0.048	0	FCGBP	24	Goblet Cell ZG16_high	Multiple tissues
1155	0	3.34442	0.488	0.008	0	SPINK4	24	Goblet Cell ZG16_high	Multiple tissues
1156	0	2.99456	0.955	0.135	0	TFF3	24	Goblet Cell ZG16_high	Multiple tissues
1157	0	2.44934	0.326	0.007	0	REG4	24	Goblet Cell ZG16_high	Multiple tissues
1158	0	2.1158	0.484	0.029	0	ST6GALNAC1	24	Goblet Cell ZG16_high	Multiple tissues
1159	0	2.01111	0.808	0.122	0	LGALS4	24	Goblet Cell ZG16_high	Multiple tissues
1160	0	1.83731	0.441	0.034	0	KLK1	24	Goblet Cell ZG16_high	Multiple tissues
1161	0	1.81268	0.39	0.034	0	CEACAM5	24	Goblet Cell ZG16_high	Multiple tissues
1162	0	1.80282	0.28	0.004	0	REP15	24	Goblet Cell ZG16_high	Multiple tissues
1163	0	1.68617	0.778	0.223	0	AGR2	24	Goblet Cell ZG16_high	Multiple tissues
1164	0	1.65287	0.321	0.075	0	GSN	24	Goblet Cell ZG16_high	Multiple tissues
1165	0	1.52368	0.251	0.02	0	BCAS1	24	Goblet Cell ZG16_high	Multiple tissues
1166	0	1.48293	0.385	0.056	0	HSD11B2	24	Goblet Cell ZG16_high	Multiple tissues
1167	0	1.47139	0.28	0.026	0	MUC4	24	Goblet Cell ZG16_high	Multiple tissues
1168	0	1.45084	0.451	0.071	0	FAM3D	24	Goblet Cell ZG16_high	Multiple tissues
1169	0	1.44324	0.373	0.052	0	KRT20	24	Goblet Cell ZG16_high	Multiple tissues
1170	0	1.42834	0.189	0.001	0	BEST2	24	Goblet Cell ZG16_high	Multiple tissues
1171	0	1.40517	0.293	0.038	0	MUC13	24	Goblet Cell ZG16_high	Multiple tissues
1172	0	1.37987	0.482	0.128	0	CLDN3	24	Goblet Cell ZG16_high	Multiple tissues
1173	3.624e-215	1.3408	0.316	0.096	1.59242e-210	HMGCS1	24	Goblet Cell ZG16_high	Multiple tissues
1174	0	1.3201	0.243	0.023	0	HEPACAM2	24	Goblet Cell ZG16_high	Multiple tissues
1175	0	1.29536	0.159	0.002	0	ATOH1	24	Goblet Cell ZG16_high	Multiple tissues
1176	2.10377e-221	1.28495	0.328	0.099	9.24419e-217	ZFAND2A	24	Goblet Cell ZG16_high	Multiple tissues
1177	0	1.25944	0.204	0.027	0	OTUD1	24	Goblet Cell ZG16_high	Multiple tissues
1178	0	1.24048	0.655	0.246	0	IFI27	24	Goblet Cell ZG16_high	Multiple tissues
1179	0	1.21566	0.197	0.026	0	FRYL	24	Goblet Cell ZG16_high	Multiple tissues
1180	5.10359e-298	1.21365	0.529	0.196	2.24257e-293	NR4A1	24	Goblet Cell ZG16_high	Multiple tissues
1181	0	1.21358	0.18	0.014	0	SPDEF	24	Goblet Cell ZG16_high	Multiple tissues
1182	0	1.20847	0.141	0.001	0	FFAR4	24	Goblet Cell ZG16_high	Multiple tissues
1183	0	1.20826	0.656	0.27	0	SH3BGRL3	24	Goblet Cell ZG16_high	Multiple tissues
1184	0	1.19195	0.335	0.081	0	NANS	24	Goblet Cell ZG16_high	Multiple tissues
1185	7.90731e-295	1.16669	0.229	0.041	3.47455e-290	CA1	24	Goblet Cell ZG16_high	Multiple tissues
1186	0	1.145	0.586	0.222	0	ELF3	24	Goblet Cell ZG16_high	Multiple tissues
1187	0	1.14201	0.725	0.083	0	ITLN1	24	Goblet Cell ZG16_high	Multiple tissues
1188	0	1.13953	0.17	0.019	0	SYTL2	24	Goblet Cell ZG16_high	Multiple tissues
1189	1.80848e-247	1.11829	0.177	0.03	7.94663e-243	NPDC1	24	Goblet Cell ZG16_high	Multiple tissues
1190	0	1.10561	0.138	0.009	0	C6orf222	24	Goblet Cell ZG16_high	Multiple tissues
1191	0	1.10435	0.512	0.113	0	PHGR1	24	Goblet Cell ZG16_high	Multiple tissues
1192	0	1.1021	0.162	0.014	0	FOXA3	24	Goblet Cell ZG16_high	Multiple tissues
1193	1.51959e-255	1.09712	0.215	0.042	6.67724e-251	GMDS	24	Goblet Cell ZG16_high	Multiple tissues
1194	1.01681e-192	1.09132	0.45	0.185	4.46794e-188	TSPAN1	24	Goblet Cell ZG16_high	Multiple tissues
1195	0	1.08606	0.153	0.016	0	ERN2	24	Goblet Cell ZG16_high	Multiple tissues
1196	0	1.06215	0.123	0.001	0	TPSG1	24	Goblet Cell ZG16_high	Multiple tissues
1197	0	1.05413	0.196	0.029	0	CREB3L1	24	Goblet Cell ZG16_high	Multiple tissues
1198	0	1.04721	0.217	0.034	0	GPA33	24	Goblet Cell ZG16_high	Multiple tissues
1199	0	1.03668	0.428	0.119	0	ITM2C	24	Goblet Cell ZG16_high	Multiple tissues
1200	3.26422e-195	1.03392	0.382	0.138	1.43433e-190	TPM1	24	Goblet Cell ZG16_high	Multiple tissues
1201	0	4.19781	0.702	0.017	0	MUC6	25	Mucous Neck Cell MUC6_high	Stomach
1202	0	2.47292	0.736	0.053	0	LIPF	25	Mucous Neck Cell MUC6_high	Stomach
1203	0	2.43609	0.126	0.009	0	GIF	25	Mucous Neck Cell MUC6_high	Stomach
1204	0	2.35714	0.651	0.05	0	PSCA	25	Mucous Neck Cell MUC6_high	Stomach
1205	0	1.98143	0.592	0.038	0	PGA3	25	Mucous Neck Cell MUC6_high	Stomach
1206	0	1.8621	0.811	0.224	0	AGR2	25	Mucous Neck Cell MUC6_high	Stomach
1207	0	1.69324	0.395	0.047	0	IGFBP2	25	Mucous Neck Cell MUC6_high	Stomach
1208	0	1.59552	0.381	0.051	0	FMOD	25	Mucous Neck Cell MUC6_high	Stomach
1209	0	1.58113	0.563	0.075	0	CLDN18	25	Mucous Neck Cell MUC6_high	Stomach
1210	0	1.52895	0.377	0.043	0	ANXA10	25	Mucous Neck Cell MUC6_high	Stomach
1211	0	1.50137	0.234	0.021	0	KCNE2	25	Mucous Neck Cell MUC6_high	Stomach
1212	0	1.4994	0.895	0.393	0	CYSTM1	25	Mucous Neck Cell MUC6_high	Stomach
1213	0	1.48596	0.266	0.028	0	CA9	25	Mucous Neck Cell MUC6_high	Stomach
1214	0	1.43782	0.311	0.037	0	PDIA2	25	Mucous Neck Cell MUC6_high	Stomach
1215	0	1.34848	0.693	0.225	0	MUC1	25	Mucous Neck Cell MUC6_high	Stomach
1216	0	1.32759	0.286	0.036	0	CTSE	25	Mucous Neck Cell MUC6_high	Stomach
1217	0	1.32627	0.339	0.06	0	VSIG2	25	Mucous Neck Cell MUC6_high	Stomach
1218	0	1.30269	0.199	0.018	0	ADAM28	25	Mucous Neck Cell MUC6_high	Stomach
1219	0	1.30158	0.329	0.073	0	SLC12A2	25	Mucous Neck Cell MUC6_high	Stomach
1220	0	1.25667	0.192	0.021	0	MUC5AC	25	Mucous Neck Cell MUC6_high	Stomach
1221	4.12563e-293	1.163	0.498	0.159	1.81284e-288	RNASE1	25	Mucous Neck Cell MUC6_high	Stomach
1222	0	1.16121	0.128	0.002	0	FUT9	25	Mucous Neck Cell MUC6_high	Stomach
1223	0	1.1445	0.748	0.372	0	CST3	25	Mucous Neck Cell MUC6_high	Stomach
1224	1.60988e-273	1.11224	0.185	0.028	7.07396e-269	TMEM97	25	Mucous Neck Cell MUC6_high	Stomach
1225	1.54792e-190	1.10638	0.333	0.104	6.80171e-186	GLTSCR2	25	Mucous Neck Cell MUC6_high	Stomach
1226	0	1.10394	0.133	0.011	0	XYLT2	25	Mucous Neck Cell MUC6_high	Stomach
1227	0	1.1023	0.156	0.015	0	LINC00261	25	Mucous Neck Cell MUC6_high	Stomach
1228	6.27413e-201	1.09876	0.221	0.049	2.75692e-196	GPRC5C	25	Mucous Neck Cell MUC6_high	Stomach
1229	1.26253e-177	1.09457	0.222	0.054	5.54767e-173	KIAA1324	25	Mucous Neck Cell MUC6_high	Stomach
1230	0	1.07965	0.143	0.014	0	DGKD	25	Mucous Neck Cell MUC6_high	Stomach
1231	1.8101e-239	1.06385	0.185	0.031	7.95378e-235	NPDC1	25	Mucous Neck Cell MUC6_high	Stomach
1232	3.08819e-222	1.06314	0.213	0.042	1.35698e-217	EPN1	25	Mucous Neck Cell MUC6_high	Stomach
1233	4.27692e-205	1.05793	0.546	0.246	1.87932e-200	GLUL	25	Mucous Neck Cell MUC6_high	Stomach
1234	4.96848e-242	1.043	0.139	0.018	2.1832e-237	RGMB	25	Mucous Neck Cell MUC6_high	Stomach
1235	0	1.02676	0.114	0.005	0	FBP2	25	Mucous Neck Cell MUC6_high	Stomach
1236	2.68703e-286	1.01721	0.139	0.015	1.18071e-281	SPDEF	25	Mucous Neck Cell MUC6_high	Stomach
1237	2.27221e-258	1.01469	0.153	0.02	9.98431e-254	TESC	25	Mucous Neck Cell MUC6_high	Stomach
1238	1.24032e-266	1.00287	0.137	0.016	5.45007e-262	GATA6-AS1	25	Mucous Neck Cell MUC6_high	Stomach
1239	1.00732e-200	0.996035	0.261	0.064	4.42628e-196	STARD10	25	Mucous Neck Cell MUC6_high	Stomach
1240	1.45125e-270	0.977654	0.141	0.017	6.37696e-266	VSIG1	25	Mucous Neck Cell MUC6_high	Stomach
1241	1.18287e-117	0.966329	0.23	0.074	5.19765e-113	ADH1C	25	Mucous Neck Cell MUC6_high	Stomach
1242	8.55905e-221	0.953667	0.705	0.398	3.76093e-216	EEF2	25	Mucous Neck Cell MUC6_high	Stomach
1243	2.14678e-137	0.944294	0.199	0.053	9.43317e-133	KLK11	25	Mucous Neck Cell MUC6_high	Stomach
1244	4.1724e-132	0.938363	0.305	0.111	1.8334e-127	HDLBP	25	Mucous Neck Cell MUC6_high	Stomach
1245	2.45581e-199	0.926179	0.122	0.017	1.07911e-194	SNORD3A	25	Mucous Neck Cell MUC6_high	Stomach
1246	0	0.923138	0.108	0.008	0	LINC00982	25	Mucous Neck Cell MUC6_high	Stomach
1247	9.02602e-114	0.915222	0.229	0.075	3.96612e-109	ERGIC1	25	Mucous Neck Cell MUC6_high	Stomach
1248	3.19731e-107	0.90709	0.21	0.067	1.40493e-102	PABPC4	25	Mucous Neck Cell MUC6_high	Stomach
1249	5.4115e-105	0.897311	0.391	0.193	2.37787e-100	CIRBP	25	Mucous Neck Cell MUC6_high	Stomach
1250	1.4504e-178	0.887179	0.12	0.018	6.37321e-174	COLCA1	25	Mucous Neck Cell MUC6_high	Stomach
1251	0	4.64724	0.532	0.034	0	MSMB	26	Luminal Epithelial Cell MSMB_high	Prostate
1252	0	4.61569	0.679	0.001	0	KLK3	26	Luminal Epithelial Cell MSMB_high	Prostate
1253	0	3.98088	0.434	0.001	0	NPY	26	Luminal Epithelial Cell MSMB_high	Prostate
1254	0	3.33734	0.478	0.009	0	ACPP	26	Luminal Epithelial Cell MSMB_high	Prostate
1255	0	3.04072	0.486	0	0	KLK2	26	Luminal Epithelial Cell MSMB_high	Prostate
1256	0	2.59128	0.633	0.111	0	AZGP1	26	Luminal Epithelial Cell MSMB_high	Prostate
1257	0	2.4821	0.494	0.089	0	RDH11	26	Luminal Epithelial Cell MSMB_high	Prostate
1258	0	2.39514	0.445	0.001	0	KLK4	26	Luminal Epithelial Cell MSMB_high	Prostate
1259	0	2.37324	0.567	0.042	0	PLPP1	26	Luminal Epithelial Cell MSMB_high	Prostate
1260	0	2.21451	0.441	0.011	0	FOLH1	26	Luminal Epithelial Cell MSMB_high	Prostate
1261	0	2.189	0.321	0.002	0	HMGN2P46	26	Luminal Epithelial Cell MSMB_high	Prostate
1262	0	2.10935	0.543	0.128	0	DHRS7	26	Luminal Epithelial Cell MSMB_high	Prostate
1263	0	2.01153	0.279	0.037	0	TFF1	26	Luminal Epithelial Cell MSMB_high	Prostate
1264	0	1.97406	0.527	0.133	0	EFNA1	26	Luminal Epithelial Cell MSMB_high	Prostate
1265	0	1.91183	0.252	0	0	NEFH	26	Luminal Epithelial Cell MSMB_high	Prostate
1266	0	1.90742	0.27	0.002	0	CCK	26	Luminal Epithelial Cell MSMB_high	Prostate
1267	0	1.89336	0.385	0.029	0	STEAP1	26	Luminal Epithelial Cell MSMB_high	Prostate
1268	0	1.87484	0.273	0.003	0	SLC45A3	26	Luminal Epithelial Cell MSMB_high	Prostate
1269	0	1.83356	0.434	0.05	0	HIST1H2AC	26	Luminal Epithelial Cell MSMB_high	Prostate
1270	0	1.79233	0.269	0.003	0	LINC00844	26	Luminal Epithelial Cell MSMB_high	Prostate
1271	1.15505e-203	1.54211	0.413	0.148	5.07539e-199	GDF15	26	Luminal Epithelial Cell MSMB_high	Prostate
1272	0	1.54197	0.452	0.112	0	PHLDA2	26	Luminal Epithelial Cell MSMB_high	Prostate
1273	0	1.54139	0.245	0.008	0	HOXB13	26	Luminal Epithelial Cell MSMB_high	Prostate
1274	2.34312e-289	1.52698	0.298	0.063	1.02959e-284	RASD1	26	Luminal Epithelial Cell MSMB_high	Prostate
1275	2.26326e-176	1.51118	0.634	0.454	9.945e-172	SAT1	26	Luminal Epithelial Cell MSMB_high	Prostate
1276	4.0346e-45	1.50855	0.329	0.225	1.77284e-40	GADD45B	26	Luminal Epithelial Cell MSMB_high	Prostate
1277	0	1.49398	0.251	0.032	0	LPAR6	26	Luminal Epithelial Cell MSMB_high	Prostate
1278	2.66806e-208	1.46333	0.387	0.134	1.17237e-203	SEC11C	26	Luminal Epithelial Cell MSMB_high	Prostate
1279	0	1.45379	0.27	0.039	0	ARG2	26	Luminal Epithelial Cell MSMB_high	Prostate
1280	0	1.44513	0.288	0.038	0	SORD	26	Luminal Epithelial Cell MSMB_high	Prostate
1281	0	1.43793	0.394	0.042	0	ZG16B	26	Luminal Epithelial Cell MSMB_high	Prostate
1282	0	1.43219	0.426	0.096	0	TMPRSS2	26	Luminal Epithelial Cell MSMB_high	Prostate
1283	0	1.42398	0.174	0	0	RP11-356O9.1	26	Luminal Epithelial Cell MSMB_high	Prostate
1284	0	1.41393	0.251	0.018	0	CREB3L4	26	Luminal Epithelial Cell MSMB_high	Prostate
1285	1.18087e-289	1.39532	0.394	0.109	5.18886e-285	MRPL32	26	Luminal Epithelial Cell MSMB_high	Prostate
1286	0	1.38184	0.359	0.071	0	PLPP5	26	Luminal Epithelial Cell MSMB_high	Prostate
1287	0	1.38016	0.248	0.027	0	RAMP1	26	Luminal Epithelial Cell MSMB_high	Prostate
1288	0	1.36726	0.487	0.147	0	CD99	26	Luminal Epithelial Cell MSMB_high	Prostate
1289	1.1876e-293	1.36388	0.385	0.101	5.21842e-289	H1F0	26	Luminal Epithelial Cell MSMB_high	Prostate
1290	0	1.35492	0.494	0.155	0	LAMP2	26	Luminal Epithelial Cell MSMB_high	Prostate
1291	4.56021e-213	1.33916	0.385	0.127	2.0038e-208	TSC22D3	26	Luminal Epithelial Cell MSMB_high	Prostate
1292	1.21631e-64	1.33841	0.429	0.282	5.3446e-60	ANXA1	26	Luminal Epithelial Cell MSMB_high	Prostate
1293	0	1.33792	0.184	0.007	0	FLJ20021	26	Luminal Epithelial Cell MSMB_high	Prostate
1294	0	1.33425	0.383	0.093	0	H2AFJ	26	Luminal Epithelial Cell MSMB_high	Prostate
1295	1.7256e-307	1.32163	0.494	0.159	7.58247e-303	TSTD1	26	Luminal Epithelial Cell MSMB_high	Prostate
1296	0	1.31457	0.276	0.03	0	PRAC1	26	Luminal Epithelial Cell MSMB_high	Prostate
1297	1.21825e-304	1.31286	0.3	0.061	5.35313e-300	ELOVL5	26	Luminal Epithelial Cell MSMB_high	Prostate
1298	4.4391e-197	1.31096	0.275	0.073	1.95058e-192	IRF1	26	Luminal Epithelial Cell MSMB_high	Prostate
1299	0	1.30972	0.222	0.026	0	HIST2H2BE	26	Luminal Epithelial Cell MSMB_high	Prostate
1300	1.09219e-249	1.30751	0.454	0.155	4.79918e-245	TNFRSF12A	26	Luminal Epithelial Cell MSMB_high	Prostate
1301	0	4.32989	0.716	0.014	0	APOA1	27	Enterocyte APOA1_high	Jejunum
1302	0	4.31245	0.845	0.006	0	APOA4	27	Enterocyte APOA1_high	Jejunum
1303	0	3.30356	0.75	0.022	0	RBP2	27	Enterocyte APOA1_high	Jejunum
1304	0	3.28591	0.928	0.067	0	ALDOB	27	Enterocyte APOA1_high	Jejunum
1305	0	3.22912	0.833	0.021	0	SI	27	Enterocyte APOA1_high	Jejunum
1306	0	3.20799	0.757	0.009	0	APOB	27	Enterocyte APOA1_high	Jejunum
1307	0	2.99644	0.668	0.012	0	APOC3	27	Enterocyte APOA1_high	Jejunum
1308	0	2.99192	0.923	0.077	0	ANPEP	27	Enterocyte APOA1_high	Jejunum
1309	0	2.90327	0.809	0.043	0	FABP2	27	Enterocyte APOA1_high	Jejunum
1310	0	2.85054	0.641	0.011	0	CYP3A4	27	Enterocyte APOA1_high	Jejunum
1311	0	2.74676	0.646	0.017	0	SLC5A1	27	Enterocyte APOA1_high	Jejunum
1312	0	2.64487	0.681	0.025	0	CDHR5	27	Enterocyte APOA1_high	Jejunum
1313	0	2.52847	0.774	0.036	0	TM4SF4	27	Enterocyte APOA1_high	Jejunum
1314	0	2.47256	0.516	0.009	0	ACE	27	Enterocyte APOA1_high	Jejunum
1315	0	2.4353	0.518	0.009	0	MTTP	27	Enterocyte APOA1_high	Jejunum
1316	0	2.37876	0.691	0.071	0	CYP3A5	27	Enterocyte APOA1_high	Jejunum
1317	0	2.33401	0.812	0.101	0	PCK1	27	Enterocyte APOA1_high	Jejunum
1318	0	2.31035	0.45	0.007	0	MGAM	27	Enterocyte APOA1_high	Jejunum
1319	0	2.30267	0.633	0.069	0	MT-TV	27	Enterocyte APOA1_high	Jejunum
1320	0	2.29557	0.522	0.025	0	MME	27	Enterocyte APOA1_high	Jejunum
1321	0	2.293	0.754	0.086	0	CES2	27	Enterocyte APOA1_high	Jejunum
1322	0	2.29294	0.518	0.024	0	DGAT1	27	Enterocyte APOA1_high	Jejunum
1323	0	2.27785	0.533	0.027	0	PCK2	27	Enterocyte APOA1_high	Jejunum
1324	0	2.25927	0.37	0.001	0	ENPP7	27	Enterocyte APOA1_high	Jejunum
1325	0	2.20597	0.396	0.006	0	SLC15A1	27	Enterocyte APOA1_high	Jejunum
1326	0	2.20336	0.568	0.048	0	ACSL5	27	Enterocyte APOA1_high	Jejunum
1327	0	2.16638	0.374	0.008	0	CDHR2	27	Enterocyte APOA1_high	Jejunum
1328	0	2.11012	0.344	0.007	0	CYP2C9	27	Enterocyte APOA1_high	Jejunum
1329	0	2.02815	0.728	0.15	0	OAT	27	Enterocyte APOA1_high	Jejunum
1330	0	1.98242	0.387	0.012	0	REEP6	27	Enterocyte APOA1_high	Jejunum
1331	0	1.98044	0.33	0.003	0	CREB3L3	27	Enterocyte APOA1_high	Jejunum
1332	0	1.98039	0.387	0.015	0	ANXA13	27	Enterocyte APOA1_high	Jejunum
1333	0	1.95641	0.46	0.042	0	UGT2A3	27	Enterocyte APOA1_high	Jejunum
1334	0	1.94275	0.368	0.012	0	MYO1A	27	Enterocyte APOA1_high	Jejunum
1335	0	1.9424	0.823	0.102	0	FABP1	27	Enterocyte APOA1_high	Jejunum
1336	0	1.93486	0.368	0.013	0	TM4SF5	27	Enterocyte APOA1_high	Jejunum
1337	0	1.92107	0.472	0.045	0	AKR7A3	27	Enterocyte APOA1_high	Jejunum
1338	0	1.89875	0.316	0.006	0	SLC2A5	27	Enterocyte APOA1_high	Jejunum
1339	0	1.88057	0.643	0.1	0	SMIM24	27	Enterocyte APOA1_high	Jejunum
1340	0	1.85078	0.884	0.108	0	PHGR1	27	Enterocyte APOA1_high	Jejunum
1341	0	1.84795	0.348	0.014	0	MEP1A	27	Enterocyte APOA1_high	Jejunum
1342	0	1.83558	0.28	0.002	0	ALPI	27	Enterocyte APOA1_high	Jejunum
1343	0	1.79529	0.547	0.11	0	CBR1	27	Enterocyte APOA1_high	Jejunum
1344	0	1.76644	0.297	0.008	0	PRAP1	27	Enterocyte APOA1_high	Jejunum
1345	0	1.75143	0.538	0.05	0	KRT20	27	Enterocyte APOA1_high	Jejunum
1346	0	1.74734	0.262	0.002	0	MEP1B	27	Enterocyte APOA1_high	Jejunum
1347	0	1.74419	0.278	0.007	0	SLC13A2	27	Enterocyte APOA1_high	Jejunum
1348	0	1.73816	0.383	0.047	0	HLA-F	27	Enterocyte APOA1_high	Jejunum
1349	0	1.73598	0.386	0.03	0	VIL1	27	Enterocyte APOA1_high	Jejunum
1350	0	1.72868	0.296	0.011	0	CIDEB	27	Enterocyte APOA1_high	Jejunum
1351	0	3.23053	0.712	0.01	0	FABP4	28	Basal Cell FABP4_high	Bladder
1352	0	2.74848	0.834	0.075	0	S100P	28	Basal Cell FABP4_high	Bladder
1353	0	2.19251	0.413	0.042	0	DCN	28	Basal Cell FABP4_high	Bladder
1354	0	2.15158	0.387	0.031	0	LUM	28	Basal Cell FABP4_high	Bladder
1355	0	1.995	0.357	0.01	0	DHRS2	28	Basal Cell FABP4_high	Bladder
1356	0	1.79054	0.929	0.446	0	MT-ND4	28	Basal Cell FABP4_high	Bladder
1357	0	1.78976	0.42	0.045	0	SOWAHC	28	Basal Cell FABP4_high	Bladder
1358	0	1.75415	0.377	0.03	0	FOXQ1	28	Basal Cell FABP4_high	Bladder
1359	0	1.7376	0.384	0.044	0	PTGS2	28	Basal Cell FABP4_high	Bladder
1360	0	1.71425	0.354	0.04	0	A2M	28	Basal Cell FABP4_high	Bladder
1361	0	1.71415	0.215	0.026	0	APOD	28	Basal Cell FABP4_high	Bladder
1362	0	1.6148	0.438	0.103	0	MGP	28	Basal Cell FABP4_high	Bladder
1363	0	1.55997	0.927	0.47	0	MT-ND3	28	Basal Cell FABP4_high	Bladder
1364	0	1.55767	0.924	0.437	0	MT-CYB	28	Basal Cell FABP4_high	Bladder
1365	0	1.54996	0.941	0.466	0	MT-ATP6	28	Basal Cell FABP4_high	Bladder
1366	0	1.54865	0.625	0.068	0	KRT17	28	Basal Cell FABP4_high	Bladder
1367	0	1.52882	0.378	0.057	0	DUSP5	28	Basal Cell FABP4_high	Bladder
1368	0	1.52143	0.911	0.41	0	MT-ND2	28	Basal Cell FABP4_high	Bladder
1369	0	1.45239	0.31	0.026	0	SNCG	28	Basal Cell FABP4_high	Bladder
1370	0	1.42745	0.441	0.095	0	TIPARP	28	Basal Cell FABP4_high	Bladder
1371	0	1.42259	0.365	0.06	0	SLC2A1	28	Basal Cell FABP4_high	Bladder
1372	0	1.39499	0.927	0.417	0	MT-CO2	28	Basal Cell FABP4_high	Bladder
1373	0	1.36667	0.198	0.013	0	DKK1	28	Basal Cell FABP4_high	Bladder
1374	0	1.34769	0.218	0.013	0	SNAI2	28	Basal Cell FABP4_high	Bladder
1375	4.20051e-287	1.30304	0.312	0.066	1.84575e-282	SPARCL1	28	Basal Cell FABP4_high	Bladder
1376	0	1.24777	0.567	0.118	0	FABP5	28	Basal Cell FABP4_high	Bladder
1377	0	1.23693	0.826	0.338	0	S100A11	28	Basal Cell FABP4_high	Bladder
1378	1.33944e-216	1.23529	0.184	0.031	5.88565e-212	COL1A2	28	Basal Cell FABP4_high	Bladder
1379	0	1.21879	0.218	0.026	0	CYP1B1	28	Basal Cell FABP4_high	Bladder
1380	7.05319e-233	1.21737	0.344	0.091	3.09924e-228	S100A4	28	Basal Cell FABP4_high	Bladder
1381	0	1.17763	0.227	0.016	0	LY6D	28	Basal Cell FABP4_high	Bladder
1382	4.78662e-280	1.14367	0.509	0.164	2.10329e-275	KLF5	28	Basal Cell FABP4_high	Bladder
1383	0	1.13253	0.927	0.469	0	MT-ND1	28	Basal Cell FABP4_high	Bladder
1384	1.20435e-238	1.13174	0.17	0.025	5.29204e-234	FBLN1	28	Basal Cell FABP4_high	Bladder
1385	1.2831e-247	1.13173	0.558	0.203	5.63806e-243	HES1	28	Basal Cell FABP4_high	Bladder
1386	3.45954e-200	1.12066	0.139	0.02	1.52015e-195	C7	28	Basal Cell FABP4_high	Bladder
1387	2.89207e-215	1.10444	0.345	0.097	1.27081e-210	SOCS3	28	Basal Cell FABP4_high	Bladder
1388	0	1.08299	0.155	0.006	0	SLC14A1	28	Basal Cell FABP4_high	Bladder
1389	3.86333e-251	1.06913	0.418	0.12	1.69759e-246	C8orf4	28	Basal Cell FABP4_high	Bladder
1390	0	1.06616	0.88	0.452	0	MT-ND5	28	Basal Cell FABP4_high	Bladder
1391	0	1.06383	0.959	0.504	0	RPS27	28	Basal Cell FABP4_high	Bladder
1392	2.28655e-203	1.05958	0.23	0.049	1.00473e-198	FOSL1	28	Basal Cell FABP4_high	Bladder
1393	0	1.04279	0.927	0.324	0	MT-RNR2	28	Basal Cell FABP4_high	Bladder
1394	0	1.03684	0.915	0.514	0	S100A6	28	Basal Cell FABP4_high	Bladder
1395	1.7721e-198	1.03558	0.379	0.12	7.78677e-194	ETS2	28	Basal Cell FABP4_high	Bladder
1396	0	1.03334	0.914	0.525	0	RPL30	28	Basal Cell FABP4_high	Bladder
1397	0	1.02961	0.139	0.01	0	HCAR3	28	Basal Cell FABP4_high	Bladder
1398	2.01344e-167	1.02932	0.16	0.03	8.84726e-163	ACTA2	28	Basal Cell FABP4_high	Bladder
1399	0	1.02844	0.285	0.051	0	AKR1C2	28	Basal Cell FABP4_high	Bladder
1400	1.89865e-122	1.02811	0.136	0.028	8.34285e-118	COL3A1	28	Basal Cell FABP4_high	Bladder
1401	0	3.30956	0.566	0.014	0	SERPINB2	29	Epithelial Cell SERPINB2_high	Stomach
1402	0	2.48837	0.429	0.042	0	IL6	29	Epithelial Cell SERPINB2_high	Stomach
1403	0	2.47631	0.423	0.01	0	BDKRB1	29	Epithelial Cell SERPINB2_high	Stomach
1404	0	2.34997	0.411	0.013	0	SERPINE1	29	Epithelial Cell SERPINB2_high	Stomach
1405	0	2.33294	0.647	0.077	0	MIR4435-2HG	29	Epithelial Cell SERPINB2_high	Stomach
1406	0	2.06891	0.417	0.045	0	PTGS2	29	Epithelial Cell SERPINB2_high	Stomach
1407	0	2.04539	0.36	0.03	0	BCL2A1	29	Epithelial Cell SERPINB2_high	Stomach
1408	0	1.96952	0.518	0.064	0	ALDH1A3	29	Epithelial Cell SERPINB2_high	Stomach
1409	0	1.95804	0.395	0.072	0	LINC00152	29	Epithelial Cell SERPINB2_high	Stomach
1410	0	1.94479	0.342	0.03	0	IGFBP3	29	Epithelial Cell SERPINB2_high	Stomach
1411	0	1.8612	0.27	0.016	0	CCDC71L	29	Epithelial Cell SERPINB2_high	Stomach
1412	0	1.84866	0.715	0.212	0	TIMP1	29	Epithelial Cell SERPINB2_high	Stomach
1413	0	1.80339	0.354	0.036	0	PTGDS	29	Epithelial Cell SERPINB2_high	Stomach
1414	0	1.80265	0.252	0.012	0	LOX	29	Epithelial Cell SERPINB2_high	Stomach
1415	0	1.77916	0.478	0.095	0	RP11-761N21.2	29	Epithelial Cell SERPINB2_high	Stomach
1416	0	1.75637	0.336	0.04	0	VCAM1	29	Epithelial Cell SERPINB2_high	Stomach
1417	0	1.70355	0.245	0.022	0	CXCL6	29	Epithelial Cell SERPINB2_high	Stomach
1418	0	1.69558	0.55	0.14	0	AC090498.1	29	Epithelial Cell SERPINB2_high	Stomach
1419	0	1.69272	0.798	0.26	0	TM4SF1	29	Epithelial Cell SERPINB2_high	Stomach
1420	0	1.67997	0.38	0.057	0	EMP3	29	Epithelial Cell SERPINB2_high	Stomach
[truncated: 730 more rows]

## Sheet: Table S41
Table S41. List of TFs information for each subpopulation of epithelial cells in AHCA dataset, related to Figure 5.
[truncated: 1,983 more rows]

[truncated: 1 more sheets: Table S42]
