# Supplementary material for: Single-cell transcriptome profiling of an adult human cell atlas of 15 major organs
Source: Genome Biol. 2020 Dec 7;21:294. doi: 10.1186/s13059-020-02210-0 (PMC7720616; doi:10.1186/s13059-020-02210-0)
Supplement: Supplementary file 8 — Additional file 8: Table S43. List of marker information (top 50) for each endothelial cell cluster. Table S44. List of marker information (top 50) for each fibroblast, smooth muscle and FibSmo cell cluster. Table S45. List of marker information for fibroblast, smooth muscle and FibSmo cell. [file 13059_2020_2210_MOESM8_ESM.xlsx]

## Sheet: Table S43
Table S43. List of marker information (top 50) for each endothelial cell cluster.
	p_val	avg_logFC	pct.1	pct.2	p_val_adj	gene	cluster	cell type
1	5.44e-187	0.931397	0.604	0.216	1.39e-182	CTSC	1	CTSC_BEC
2	4.13e-231	0.788523	0.953	0.562	1.06e-226	PLVAP	1	CTSC_BEC
3	5.06e-256	0.763447	0.995	0.88	1.29e-251	VIM	1	CTSC_BEC
4	3.69e-275	0.725032	0.984	0.837	9.44e-271	RPS2	1	CTSC_BEC
5	3.59e-115	0.6941	0.677	0.35	9.18e-111	HLA-DQA1	1	CTSC_BEC
6	6.32e-294	0.691675	0.992	0.903	1.62e-289	RPL12	1	CTSC_BEC
7	8.04e-69	0.672591	0.519	0.272	2.06e-64	RGS16	1	CTSC_BEC
8	1.7e-221	0.667733	0.98	0.8	4.35e-217	RPLP0	1	CTSC_BEC
9	4.23e-116	0.665184	0.331	0.091	1.08e-111	SCARB1	1	CTSC_BEC
10	9.53e-235	0.648912	0.984	0.847	2.44e-230	RPS4X	1	CTSC_BEC
11	2.84e-237	0.626015	0.985	0.89	7.27e-233	RPS18	1	CTSC_BEC
12	1.18e-209	0.615282	0.982	0.816	3.02e-205	RPL5	1	CTSC_BEC
13	1e-191	0.601895	0.967	0.791	2.57e-187	RPL3	1	CTSC_BEC
14	3.28e-298	0.591894	0.998	0.979	8.39e-294	RPL10	1	CTSC_BEC
15	1.48e-101	0.581724	0.776	0.453	3.78e-97	CCL14	1	CTSC_BEC
16	1.53e-158	0.564533	0.945	0.77	3.92e-154	GNB2L1	1	CTSC_BEC
17	1.13e-255	0.561951	0.998	0.956	2.89e-251	RPS8	1	CTSC_BEC
18	5.47e-101	0.549177	0.782	0.42	1.4e-96	ACKR1	1	CTSC_BEC
19	4.22e-164	0.548853	0.956	0.771	1.08e-159	NACA	1	CTSC_BEC
20	4.13e-226	0.546909	0.988	0.925	1.06e-221	RPS14	1	CTSC_BEC
21	2.85e-145	0.544801	0.934	0.728	7.29e-141	RPL10A	1	CTSC_BEC
22	1.35e-250	0.535946	0.997	0.962	3.45e-246	RPL32	1	CTSC_BEC
23	5.17e-261	0.531617	1	0.986	1.32e-256	EEF1A1	1	CTSC_BEC
24	9.74e-192	0.530212	0.988	0.87	2.49e-187	RPL7A	1	CTSC_BEC
25	1.77e-77	0.530015	0.272	0.085	4.53e-73	CYTL1	1	CTSC_BEC
26	1.01e-185	0.526493	0.988	0.86	2.59e-181	RPS3	1	CTSC_BEC
27	1.59e-81	0.521986	0.328	0.114	4.07e-77	TESC	1	CTSC_BEC
28	2.43e-167	0.519893	0.974	0.824	6.22e-163	RPS5	1	CTSC_BEC
29	6.44e-161	0.518523	0.981	0.857	1.65e-156	RPS6	1	CTSC_BEC
30	5.25e-159	0.514812	0.969	0.825	1.34e-154	RPL17	1	CTSC_BEC
31	5.45e-201	0.511662	0.986	0.894	1.39e-196	RPL29	1	CTSC_BEC
32	9.55e-30	0.51101	0.375	0.221	2.44e-25	SELE	1	CTSC_BEC
33	7.91e-168	0.509982	0.979	0.843	2.02e-163	RPS3A	1	CTSC_BEC
34	1.87e-91	0.507472	0.776	0.492	4.8e-87	EEF1G	1	CTSC_BEC
35	2.52e-189	0.506729	0.984	0.917	6.45e-185	RPL26	1	CTSC_BEC
36	7.79e-130	0.505883	0.942	0.768	1.99e-125	RPS9	1	CTSC_BEC
37	1.66e-205	0.505555	0.994	0.925	4.24e-201	RPL19	1	CTSC_BEC
38	6.2e-221	0.502223	0.998	0.958	1.59e-216	RPL34	1	CTSC_BEC
39	1.09e-148	0.501396	0.97	0.834	2.78e-144	RPL6	1	CTSC_BEC
40	1.97e-75	0.498842	0.658	0.382	5.05e-71	RAB13	1	CTSC_BEC
41	2.34e-189	0.489703	0.992	0.92	5.98e-185	RPS13	1	CTSC_BEC
42	2.94e-82	0.48108	0.78	0.508	7.51e-78	RPS4Y1	1	CTSC_BEC
43	7.37e-156	0.477547	0.976	0.862	1.88e-151	RPS10	1	CTSC_BEC
44	1.88e-66	0.475652	0.636	0.373	4.82e-62	KRT10	1	CTSC_BEC
45	1.87e-173	0.472687	0.984	0.884	4.79e-169	RPL18	1	CTSC_BEC
46	3.66e-83	0.471513	0.843	0.606	9.37e-79	EEF2	1	CTSC_BEC
47	1.34e-60	0.46763	0.634	0.394	3.44e-56	RBM3	1	CTSC_BEC
48	3.04e-185	0.467019	0.996	0.943	7.78e-181	RPL13	1	CTSC_BEC
49	2.25e-71	0.46352	0.702	0.429	5.77e-67	PRCP	1	CTSC_BEC
50	6.09e-189	0.460966	0.997	0.964	1.56e-184	RPS12	1	CTSC_BEC
51	0	1.39232	0.973	0.384	0	ACKR1	2	ACKR1_BEC
52	1.37e-269	1.28462	0.496	0.096	3.51e-265	TMEM176A	2	ACKR1_BEC
53	8.39e-192	1.16646	0.45	0.117	2.15e-187	PLAT	2	ACKR1_BEC
54	1.61e-138	0.931407	0.335	0.08	4.13e-134	TMEM176B	2	ACKR1_BEC
55	1.24e-154	0.931134	0.732	0.377	3.16e-150	CLU	2	ACKR1_BEC
56	3.57e-117	0.884289	0.568	0.268	9.13e-113	TGM2	2	ACKR1_BEC
57	1.03e-165	0.836298	0.858	0.524	2.63e-161	ADIRF	2	ACKR1_BEC
58	5.17e-89	0.818364	0.458	0.216	1.32e-84	OLFM1	2	ACKR1_BEC
59	1.63e-124	0.816102	0.231	0.039	4.16e-120	POSTN	2	ACKR1_BEC
60	3.6e-107	0.774374	0.525	0.244	9.21e-103	NNMT	2	ACKR1_BEC
61	3.11e-49	0.745121	0.33	0.161	7.96e-45	CYP1B1	2	ACKR1_BEC
62	5e-152	0.721917	0.839	0.444	1.28e-147	CCL14	2	ACKR1_BEC
63	5.26e-73	0.709379	0.444	0.226	1.35e-68	TGFBR3	2	ACKR1_BEC
64	2.73e-110	0.702034	0.669	0.356	6.99e-106	HLA-DQA1	2	ACKR1_BEC
65	3.38e-52	0.672856	0.389	0.207	8.65e-48	ADAMTS4	2	ACKR1_BEC
66	2.23e-58	0.669326	0.239	0.083	5.7e-54	IL6	2	ACKR1_BEC
67	5.65e-57	0.633947	0.236	0.086	1.45e-52	MPZL2	2	ACKR1_BEC
68	1.99e-169	0.633514	0.972	0.81	5.1e-165	HLA-DRA	2	ACKR1_BEC
69	6.86e-61	0.622345	0.521	0.316	1.75e-56	UGCG	2	ACKR1_BEC
70	5.62e-92	0.59569	0.776	0.522	1.44e-87	RAMP3	2	ACKR1_BEC
71	1.04e-47	0.587179	0.343	0.177	2.66e-43	IL1R1	2	ACKR1_BEC
72	2.2e-56	0.564083	0.571	0.366	5.63e-52	DUSP23	2	ACKR1_BEC
73	1.44e-58	0.560508	0.517	0.315	3.68e-54	ACTN1	2	ACKR1_BEC
74	1.26e-41	0.541979	0.303	0.155	3.23e-37	LPCAT4	2	ACKR1_BEC
75	6.06e-53	0.530521	0.211	0.07	1.55e-48	VCAM1	2	ACKR1_BEC
76	9.71e-37	0.527043	0.231	0.107	2.48e-32	CPXM2	2	ACKR1_BEC
77	2.48e-49	0.509143	0.616	0.436	6.35e-45	BCL3	2	ACKR1_BEC
78	1.64e-39	0.508837	0.478	0.312	4.19e-35	NDRG1	2	ACKR1_BEC
79	2.71e-145	0.504968	0.992	0.914	6.94e-141	HLA-DRB1	2	ACKR1_BEC
80	1.78e-32	0.502811	0.261	0.137	4.56e-28	RASA4	2	ACKR1_BEC
81	2.12e-84	0.492403	0.855	0.653	5.41e-80	HLA-DPA1	2	ACKR1_BEC
82	1.26e-40	0.487598	0.222	0.093	3.22e-36	PBX1	2	ACKR1_BEC
83	1.03e-39	0.486475	0.494	0.335	2.64e-35	NAMPT	2	ACKR1_BEC
84	1.24e-44	0.484823	0.408	0.216	3.17e-40	SELE	2	ACKR1_BEC
85	6.15e-32	0.483382	0.226	0.109	1.57e-27	LYST	2	ACKR1_BEC
86	1.29e-31	0.480865	0.404	0.265	3.31e-27	SNCG	2	ACKR1_BEC
87	9.22e-29	0.462251	0.256	0.138	2.36e-24	SELP	2	ACKR1_BEC
88	4.69e-33	0.460672	0.209	0.093	1.2e-28	LRG1	2	ACKR1_BEC
89	9.65e-44	0.459093	0.677	0.529	2.47e-39	IL6ST	2	ACKR1_BEC
90	4.39e-31	0.445262	0.427	0.287	1.12e-26	CMIP	2	ACKR1_BEC
91	1.69e-33	0.442408	0.211	0.095	4.32e-29	C1QTNF1	2	ACKR1_BEC
92	3.65e-28	0.438858	0.405	0.267	9.32e-24	LRRC32	2	ACKR1_BEC
93	2.39e-163	0.437559	1	0.971	6.12e-159	CD74	2	ACKR1_BEC
94	1e-32	0.433178	0.416	0.262	2.57e-28	ZNF385D	2	ACKR1_BEC
95	1.37e-23	0.431473	0.34	0.223	3.5e-19	FAM110D	2	ACKR1_BEC
96	1.08e-57	0.430557	0.788	0.577	2.76e-53	VWF	2	ACKR1_BEC
97	1.69e-24	0.427283	0.494	0.376	4.31e-20	PIM3	2	ACKR1_BEC
98	1.3e-86	0.423376	0.936	0.822	3.34e-82	HLA-DRB5	2	ACKR1_BEC
99	1.03e-20	0.416712	0.445	0.332	2.63e-16	LIFR	2	ACKR1_BEC
100	3.54e-31	0.406968	0.364	0.215	9.06e-27	PLAC9	2	ACKR1_BEC
101	1.17e-249	1.39294	0.502	0.09	2.98e-245	CA4	3	CA4_BEC
102	2.45e-263	1.38005	0.383	0.041	6.26e-259	TNNT3	3	CA4_BEC
103	1.9e-246	1.30868	0.823	0.34	4.86e-242	LGALS1	3	CA4_BEC
104	1.33e-141	1.03506	0.353	0.077	3.41e-137	CLIC5	3	CA4_BEC
105	3.77e-130	1.01274	0.574	0.243	9.64e-126	TPM1	3	CA4_BEC
106	2.49e-198	0.991134	0.91	0.603	6.38e-194	SLC9A3R2	3	CA4_BEC
107	5.6e-154	0.97826	0.745	0.386	1.43e-149	MGLL	3	CA4_BEC
108	5.9e-128	0.974809	0.394	0.105	1.51e-123	SLC14A1	3	CA4_BEC
109	1.08e-137	0.962224	0.708	0.317	2.75e-133	CXCL2	3	CA4_BEC
110	2.69e-103	0.940714	0.576	0.266	6.87e-99	IGF2	3	CA4_BEC
111	3.3e-112	0.921695	0.371	0.104	8.43e-108	PPP1R14A	3	CA4_BEC
112	6.37e-106	0.915028	0.328	0.086	1.63e-101	CD82	3	CA4_BEC
113	6.93e-155	0.907891	0.733	0.315	1.77e-150	RGCC	3	CA4_BEC
114	1.82e-150	0.892896	0.626	0.218	4.67e-146	CD36	3	CA4_BEC
115	1.91e-161	0.878408	0.91	0.612	4.89e-157	FABP5	3	CA4_BEC
116	9.61e-72	0.873134	0.338	0.126	2.46e-67	CDKN1C	3	CA4_BEC
117	1.14e-133	0.866447	0.815	0.57	2.91e-129	ITM2A	3	CA4_BEC
118	4.33e-119	0.861384	0.63	0.294	1.11e-114	TMEM88	3	CA4_BEC
119	3.19e-67	0.838792	0.487	0.264	8.17e-63	RBP7	3	CA4_BEC
120	1.99e-89	0.816522	0.585	0.312	5.1e-85	SDPR	3	CA4_BEC
121	1.17e-93	0.795993	0.595	0.311	2.98e-89	ADGRF5	3	CA4_BEC
122	9.6e-86	0.775925	0.645	0.369	2.46e-81	IL32	3	CA4_BEC
123	4.43e-95	0.775874	0.76	0.555	1.13e-90	LGALS3	3	CA4_BEC
124	2.04e-63	0.769233	0.344	0.14	5.21e-59	ABLIM3	3	CA4_BEC
125	1.18e-113	0.761876	0.78	0.491	3.02e-109	BST2	3	CA4_BEC
126	1.15e-61	0.747758	0.26	0.085	2.94e-57	EPB41L2	3	CA4_BEC
127	2.68e-67	0.747003	0.298	0.099	6.86e-63	ANXA3	3	CA4_BEC
128	5.26e-79	0.72039	0.2	0.041	1.34e-74	CD300LG	3	CA4_BEC
129	2.68e-42	0.717981	0.481	0.3	6.85e-38	CRIP1	3	CA4_BEC
130	2.26e-86	0.715006	0.315	0.088	5.78e-82	FMO2	3	CA4_BEC
131	1.06e-47	0.70363	0.504	0.317	2.7e-43	IFI6	3	CA4_BEC
132	2.66e-124	0.689118	0.92	0.747	6.79e-120	CAV1	3	CA4_BEC
133	3.89e-66	0.679945	0.37	0.145	9.95e-62	BTNL9	3	CA4_BEC
134	6.41e-53	0.678594	0.408	0.205	1.64e-48	ITGA1	3	CA4_BEC
135	2.03e-27	0.677538	0.388	0.266	5.19e-23	IGFBP2	3	CA4_BEC
136	8.08e-45	0.64259	0.499	0.328	2.07e-40	PHACTR2	3	CA4_BEC
137	8.75e-108	0.639792	0.708	0.327	2.24e-103	FABP4	3	CA4_BEC
138	7.16e-41	0.634651	0.563	0.427	1.83e-36	GIMAP7	3	CA4_BEC
139	1.48e-95	0.624323	0.888	0.782	3.79e-91	CALM1	3	CA4_BEC
140	3.48e-32	0.616597	0.291	0.154	8.9e-28	MCF2L	3	CA4_BEC
141	7.57e-46	0.61599	0.555	0.398	1.94e-41	NRP1	3	CA4_BEC
142	2.24e-46	0.615325	0.549	0.366	5.74e-42	WARS	3	CA4_BEC
143	1.02e-22	0.611426	0.263	0.152	2.61e-18	CFAP20	3	CA4_BEC
144	8.92e-26	0.598383	0.277	0.157	2.28e-21	FOXN3	3	CA4_BEC
145	9.67e-32	0.595315	0.43	0.29	2.47e-27	GYPC	3	CA4_BEC
146	1.54e-38	0.581118	0.259	0.113	3.94e-34	FADS3	3	CA4_BEC
147	6.72e-24	0.580488	0.314	0.195	1.72e-19	C1orf54	3	CA4_BEC
148	2.84e-67	0.575592	0.815	0.724	7.27e-63	TCF4	3	CA4_BEC
149	3.5e-37	0.574657	0.291	0.139	8.94e-33	FXYD6	3	CA4_BEC
150	6.14e-25	0.565694	0.259	0.143	1.57e-20	RFTN1	3	CA4_BEC
151	0	2.14313	0.974	0.304	0	FABP4	4	FABP4_BEC
152	0	1.69544	0.821	0.204	0	CD36	4	FABP4_BEC
153	7.23e-239	1.39015	0.471	0.075	1.85e-234	FMO2	4	FABP4_BEC
154	7.7e-135	1.38788	0.374	0.085	1.97e-130	MT1E	4	FABP4_BEC
155	2.99e-199	1.38006	0.536	0.13	7.64e-195	BTNL9	4	FABP4_BEC
156	8.72e-201	1.37907	0.795	0.316	2.23e-196	CXCL2	4	FABP4_BEC
157	5.14e-193	1.3713	0.901	0.671	1.32e-188	HSPA1B	4	FABP4_BEC
158	1.01e-222	1.37033	0.951	0.834	2.6e-218	HSPA1A	4	FABP4_BEC
159	6.66e-246	1.29591	0.871	0.346	1.7e-241	LGALS1	4	FABP4_BEC
160	4.23e-158	1.28258	0.91	0.66	1.08e-153	MT2A	4	FABP4_BEC
161	4.9e-178	1.23828	0.71	0.293	1.25e-173	TMEM88	4	FABP4_BEC
162	3.21e-207	1.21028	0.822	0.386	8.22e-203	MGLL	4	FABP4_BEC
163	4.44e-134	1.20874	0.251	0.034	1.13e-129	TNF	4	FABP4_BEC
164	8.2e-218	1.16866	0.252	0.015	2.1e-213	IDO1	4	FABP4_BEC
165	1.52e-158	1.16434	0.418	0.089	3.88e-154	ANXA3	4	FABP4_BEC
166	3.5e-139	1.09601	0.317	0.057	8.96e-135	ISOC1	4	FABP4_BEC
167	1.64e-167	1.09289	0.874	0.554	4.19e-163	CLDN5	4	FABP4_BEC
168	2.84e-191	1.08864	0.942	0.616	7.26e-187	FABP5	4	FABP4_BEC
169	8.2e-114	1.06433	0.66	0.357	2.1e-109	WARS	4	FABP4_BEC
170	1.07e-102	1.06044	0.496	0.199	2.74e-98	ITGA1	4	FABP4_BEC
171	5.21e-176	1.05317	0.201	0.011	1.33e-171	KIF25	4	FABP4_BEC
172	1.84e-112	1.03078	0.506	0.188	4.7e-108	F8	4	FABP4_BEC
173	8.61e-95	1.01441	0.595	0.32	2.2e-90	PHACTR2	4	FABP4_BEC
174	5.11e-178	1.00612	0.226	0.016	1.31e-173	REEP2	4	FABP4_BEC
175	4.33e-95	1.00322	0.83	0.733	1.11e-90	DNAJB1	4	FABP4_BEC
176	1.01e-62	0.998643	0.404	0.183	2.58e-58	MT1X	4	FABP4_BEC
177	1.16e-89	0.991688	0.399	0.139	2.96e-85	ABLIM3	4	FABP4_BEC
178	1.56e-130	0.986101	0.716	0.328	3.99e-126	RGCC	4	FABP4_BEC
179	1.49e-53	0.964692	0.471	0.275	3.8e-49	DDIT3	4	FABP4_BEC
180	2.32e-137	0.963907	0.23	0.026	5.95e-133	LPL	4	FABP4_BEC
181	4.17e-85	0.940791	0.326	0.096	1.07e-80	GPIHBP1	4	FABP4_BEC
182	1.41e-91	0.921174	0.334	0.092	3.6e-87	CD82	4	FABP4_BEC
183	8.67e-96	0.913108	0.381	0.114	2.22e-91	SLC14A1	4	FABP4_BEC
184	3.54e-99	0.912055	0.245	0.046	9.05e-95	STXBP6	4	FABP4_BEC
185	3.85e-61	0.908163	0.462	0.246	9.85e-57	MLLT4	4	FABP4_BEC
186	8.72e-99	0.901973	0.395	0.114	2.23e-94	CA4	4	FABP4_BEC
187	2.75e-94	0.891655	0.23	0.043	7.04e-90	C1QTNF9	4	FABP4_BEC
188	1.1e-51	0.885238	0.405	0.206	2.8e-47	C8orf4	4	FABP4_BEC
189	2.38e-80	0.882727	0.53	0.257	6.09e-76	TPM1	4	FABP4_BEC
190	2.76e-105	0.861898	0.757	0.501	7.05e-101	BST2	4	FABP4_BEC
191	1e-60	0.860479	0.308	0.11	2.57e-56	FADS3	4	FABP4_BEC
192	1.99e-58	0.855339	0.469	0.261	5.09e-54	NEDD9	4	FABP4_BEC
193	1.49e-99	0.842388	0.694	0.37	3.82e-95	IL32	4	FABP4_BEC
194	1.3e-159	0.839969	0.942	0.749	3.32e-155	CAV1	4	FABP4_BEC
195	4.67e-52	0.826841	0.325	0.133	1.2e-47	CDKN1C	4	FABP4_BEC
196	3.01e-72	0.824059	0.652	0.447	7.7e-68	LPAR6	4	FABP4_BEC
197	2.17e-136	0.81573	0.935	0.787	5.54e-132	RNASE1	4	FABP4_BEC
198	4.4e-47	0.80589	0.226	0.076	1.13e-42	PAPSS2	4	FABP4_BEC
199	1.45e-50	0.804339	0.352	0.159	3.72e-46	PLXDC2	4	FABP4_BEC
200	3.59e-64	0.797157	0.555	0.323	9.19e-60	ADGRF5	4	FABP4_BEC
201	2.72e-186	1.0901	0.566	0.13	6.97e-182	RTEL1-TNFRSF6B	5	RTEL1-TNFRSF6B_BEC
202	9.22e-116	1.00404	0.459	0.126	2.36e-111	SERPINE1	5	RTEL1-TNFRSF6B_BEC
203	7.21e-145	0.832585	0.661	0.212	1.84e-140	SLCO2A1	5	RTEL1-TNFRSF6B_BEC
204	2.12e-151	0.797159	0.682	0.21	5.41e-147	COL4A2	5	RTEL1-TNFRSF6B_BEC
205	5.36e-106	0.775587	0.825	0.427	1.37e-101	TIMP1	5	RTEL1-TNFRSF6B_BEC
206	2.87e-138	0.769574	0.617	0.187	7.33e-134	PRSS23	5	RTEL1-TNFRSF6B_BEC
207	1.05e-113	0.762376	0.801	0.37	2.68e-109	COL15A1	5	RTEL1-TNFRSF6B_BEC
208	3.13e-119	0.729267	0.637	0.211	7.99e-115	COL4A1	5	RTEL1-TNFRSF6B_BEC
209	2.37e-101	0.727993	0.66	0.257	6.07e-97	VWA1	5	RTEL1-TNFRSF6B_BEC
210	6.36e-169	0.717295	0.995	0.931	1.63e-164	MT-ND4L	5	RTEL1-TNFRSF6B_BEC
211	9.78e-73	0.693852	0.809	0.472	2.5e-68	SGK1	5	RTEL1-TNFRSF6B_BEC
212	4.7e-87	0.687253	0.291	0.067	1.2e-82	HMOX1	5	RTEL1-TNFRSF6B_BEC
213	2.16e-118	0.67922	0.988	0.839	5.53e-114	MT-ND5	5	RTEL1-TNFRSF6B_BEC
214	7.29e-138	0.659632	0.995	0.934	1.86e-133	MT-CYB	5	RTEL1-TNFRSF6B_BEC
215	1.69e-92	0.651646	0.574	0.213	4.32e-88	PHLDA1	5	RTEL1-TNFRSF6B_BEC
216	1.59e-95	0.64969	0.984	0.84	4.07e-91	MT-ATP8	5	RTEL1-TNFRSF6B_BEC
217	5.47e-136	0.645023	1	0.986	1.4e-131	MT-CO2	5	RTEL1-TNFRSF6B_BEC
218	3.13e-98	0.642798	0.996	0.861	8e-94	MT-ND4	5	RTEL1-TNFRSF6B_BEC
219	1.31e-102	0.636155	0.367	0.088	3.35e-98	ALPL	5	RTEL1-TNFRSF6B_BEC
220	2.18e-81	0.608232	0.981	0.785	5.58e-77	MT-ND2	5	RTEL1-TNFRSF6B_BEC
221	1.57e-77	0.598279	0.665	0.293	4.01e-73	TUBA1A	5	RTEL1-TNFRSF6B_BEC
222	5.84e-75	0.589556	0.887	0.569	1.49e-70	CALCRL	5	RTEL1-TNFRSF6B_BEC
223	1.6e-87	0.586924	0.445	0.142	4.1e-83	ANKRD28	5	RTEL1-TNFRSF6B_BEC
224	5.68e-90	0.573938	0.447	0.137	1.45e-85	PCDH17	5	RTEL1-TNFRSF6B_BEC
225	7.17e-83	0.562728	0.863	0.479	1.83e-78	LMNA	5	RTEL1-TNFRSF6B_BEC
226	7.94e-96	0.558589	0.999	0.944	2.03e-91	MT-ATP6	5	RTEL1-TNFRSF6B_BEC
227	5.4e-76	0.547879	0.962	0.596	1.38e-71	PLVAP	5	RTEL1-TNFRSF6B_BEC
228	5.6e-97	0.544654	1	0.961	1.43e-92	MT-CO1	5	RTEL1-TNFRSF6B_BEC
229	3.43e-55	0.52834	0.847	0.537	8.77e-51	SPARC	5	RTEL1-TNFRSF6B_BEC
230	4.17e-66	0.523686	0.533	0.222	1.07e-61	ARL4A	5	RTEL1-TNFRSF6B_BEC
231	1.6e-57	0.513645	0.885	0.595	4.1e-53	ENG	5	RTEL1-TNFRSF6B_BEC
232	2.24e-79	0.510033	0.541	0.195	5.74e-75	MLEC	5	RTEL1-TNFRSF6B_BEC
233	2.39e-68	0.505631	0.408	0.137	6.13e-64	CFH	5	RTEL1-TNFRSF6B_BEC
234	5.29e-67	0.503077	0.654	0.309	1.35e-62	ENO1	5	RTEL1-TNFRSF6B_BEC
235	7.46e-95	0.499867	0.396	0.104	1.91e-90	ABL2	5	RTEL1-TNFRSF6B_BEC
236	1.47e-93	0.499642	0.387	0.101	3.76e-89	CD200	5	RTEL1-TNFRSF6B_BEC
237	6.63e-45	0.493548	0.866	0.588	1.69e-40	FOSB	5	RTEL1-TNFRSF6B_BEC
238	5.14e-71	0.481066	0.48	0.176	1.31e-66	COTL1	5	RTEL1-TNFRSF6B_BEC
239	4.34e-55	0.467467	0.816	0.476	1.11e-50	MT-ND6	5	RTEL1-TNFRSF6B_BEC
240	6.5e-57	0.46738	0.867	0.543	1.66e-52	HSP90B1	5	RTEL1-TNFRSF6B_BEC
241	2.12e-63	0.465902	0.709	0.352	5.43e-59	MAP1LC3B	5	RTEL1-TNFRSF6B_BEC
242	2.38e-80	0.463509	0.347	0.092	6.1e-76	CTD-3252C9.4	5	RTEL1-TNFRSF6B_BEC
243	6.23e-44	0.462874	0.846	0.603	1.59e-39	CD59	5	RTEL1-TNFRSF6B_BEC
244	8.95e-46	0.462833	0.564	0.276	2.29e-41	ADAMTS9	5	RTEL1-TNFRSF6B_BEC
245	1.18e-57	0.460144	0.728	0.38	3.03e-53	PNP	5	RTEL1-TNFRSF6B_BEC
246	7.79e-80	0.459767	0.243	0.05	1.99e-75	MAP1B	5	RTEL1-TNFRSF6B_BEC
247	1.15e-50	0.456786	0.861	0.529	2.93e-46	SLC38A2	5	RTEL1-TNFRSF6B_BEC
248	6.11e-69	0.455292	0.288	0.077	1.56e-64	LCN6	5	RTEL1-TNFRSF6B_BEC
249	1.86e-58	0.454986	0.376	0.133	4.75e-54	SELP	5	RTEL1-TNFRSF6B_BEC
250	9.76e-51	0.453072	0.857	0.552	2.5e-46	EMP1	5	RTEL1-TNFRSF6B_BEC
251	1.35e-219	1.54417	0.335	0.032	3.45e-215	IGFBP3	6	IGFBP3_BEC
252	9.56e-297	1.42256	0.513	0.063	2.45e-292	GJA4	6	IGFBP3_BEC
253	3.69e-30	1.34838	0.501	0.339	9.45e-26	MGP	6	IGFBP3_BEC
254	2.13e-178	1.26014	0.365	0.052	5.44e-174	FN1	6	IGFBP3_BEC
255	0	1.17307	0.391	0.021	0	SEMA3G	6	IGFBP3_BEC
256	5.78e-110	1.15889	0.368	0.091	1.48e-105	S100A4	6	IGFBP3_BEC
257	4.31e-44	1.14998	0.396	0.192	1.1e-39	CTGF	6	IGFBP3_BEC
258	4.94e-308	1.12756	0.309	0.011	1.26e-303	FBLN5	6	IGFBP3_BEC
259	1.04e-75	1.10634	0.803	0.602	2.67e-71	SAT1	6	IGFBP3_BEC
260	6.71e-66	1.08603	0.507	0.238	1.72e-61	CYR61	6	IGFBP3_BEC
261	2.71e-151	1.08507	0.842	0.484	6.93e-147	SRGN	6	IGFBP3_BEC
262	1.01e-100	1.078	0.474	0.167	2.59e-96	JAG1	6	IGFBP3_BEC
263	4.11e-94	1.07014	0.314	0.075	1.05e-89	EDN1	6	IGFBP3_BEC
264	3.97e-92	1.04385	0.209	0.033	1.02e-87	CLIC3	6	IGFBP3_BEC
265	1.79e-236	0.991088	0.223	0.006	4.57e-232	GJA5	6	IGFBP3_BEC
266	8.26e-120	0.985515	0.233	0.031	2.11e-115	SULF1	6	IGFBP3_BEC
267	8.22e-85	0.98008	0.655	0.374	2.1e-80	GLUL	6	IGFBP3_BEC
268	1.3e-127	0.979044	0.47	0.127	3.31e-123	HEY1	6	IGFBP3_BEC
269	1.52e-71	0.975353	0.61	0.345	3.9e-67	KCTD12	6	IGFBP3_BEC
270	1.9e-172	0.974825	0.967	0.825	4.87e-168	SRP14	6	IGFBP3_BEC
271	1.69e-248	0.969619	0.259	0.011	4.32e-244	NEBL	6	IGFBP3_BEC
272	1.46e-100	0.952821	0.37	0.099	3.72e-96	FBLN2	6	IGFBP3_BEC
273	1.68e-98	0.917594	0.352	0.092	4.29e-94	ARL15	6	IGFBP3_BEC
274	1.9e-97	0.915806	0.584	0.252	4.85e-93	PPA1	6	IGFBP3_BEC
275	9.95e-98	0.893631	0.823	0.545	2.54e-93	RHOB	6	IGFBP3_BEC
276	3.05e-100	0.892511	0.738	0.363	7.8e-96	CXCL12	6	IGFBP3_BEC
277	2.76e-87	0.885056	0.271	0.061	7.05e-83	LTBP4	6	IGFBP3_BEC
278	2.91e-212	0.876698	0.275	0.019	7.44e-208	PLLP	6	IGFBP3_BEC
279	1.31e-74	0.844524	0.4	0.137	3.34e-70	EMP3	6	IGFBP3_BEC
280	2.18e-54	0.842729	0.501	0.26	5.57e-50	PLPP1	6	IGFBP3_BEC
281	2e-208	0.839071	0.223	0.01	5.12e-204	PCSK5	6	IGFBP3_BEC
282	2.18e-86	0.836181	0.638	0.31	5.58e-82	IFI6	6	IGFBP3_BEC
283	2.14e-45	0.823793	0.352	0.15	5.48e-41	C10orf10	6	IGFBP3_BEC
284	2.58e-77	0.811102	0.43	0.157	6.59e-73	MECOM	6	IGFBP3_BEC
285	3.35e-80	0.776945	0.32	0.087	8.56e-76	ATP13A3	6	IGFBP3_BEC
286	2.04e-159	0.769209	0.268	0.028	5.22e-155	TSPAN2	6	IGFBP3_BEC
287	4.65e-130	0.76087	0.975	0.846	1.19e-125	S100A6	6	IGFBP3_BEC
288	4.68e-85	0.724169	0.865	0.62	1.2e-80	SLC9A3R2	6	IGFBP3_BEC
289	3.3e-77	0.705616	0.613	0.274	8.43e-73	IGF2	6	IGFBP3_BEC
290	6.82e-78	0.702004	0.67	0.337	1.74e-73	PODXL	6	IGFBP3_BEC
291	1.86e-80	0.701339	0.287	0.068	4.75e-76	HES4	6	IGFBP3_BEC
292	5.54e-61	0.6992	0.497	0.226	1.42e-56	SOX17	6	IGFBP3_BEC
293	3.78e-56	0.692719	0.29	0.094	9.67e-52	JAG2	6	IGFBP3_BEC
294	3.39e-52	0.690635	0.565	0.298	8.68e-48	CRIP1	6	IGFBP3_BEC
295	2.44e-42	0.683879	0.275	0.103	6.25e-38	RBKS	6	IGFBP3_BEC
296	1.64e-55	0.680035	0.552	0.299	4.19e-51	STMN1	6	IGFBP3_BEC
297	5.5e-49	0.669143	0.775	0.613	1.41e-44	TIMP3	6	IGFBP3_BEC
298	9.5e-41	0.66779	0.543	0.327	2.43e-36	CALD1	6	IGFBP3_BEC
299	6.75e-54	0.660195	0.338	0.118	1.73e-49	PPP1R14A	6	IGFBP3_BEC
300	1.03e-48	0.649338	0.443	0.212	2.63e-44	EFNB2	6	IGFBP3_BEC
301	6.7e-57	0.808304	0.475	0.227	1.71e-52	PHLDA1	7	PHLDA1_BEC
302	1.42e-71	0.801272	0.757	0.498	3.64e-67	TSC22D1	7	PHLDA1_BEC
303	1.32e-36	0.778795	0.404	0.212	3.37e-32	RCAN1	7	PHLDA1_BEC
304	1.23e-18	0.716876	0.207	0.101	3.14e-14	CCL23	7	PHLDA1_BEC
305	9.37e-47	0.69586	0.468	0.237	2.4e-42	SLCO2A1	7	PHLDA1_BEC
306	2.77e-32	0.681506	0.596	0.42	7.09e-28	SPRY1	7	PHLDA1_BEC
307	5.8e-24	0.634227	0.398	0.234	1.48e-19	SELE	7	PHLDA1_BEC
308	1.49e-32	0.595098	0.287	0.127	3.81e-28	LEPR	7	PHLDA1_BEC
309	8.83e-36	0.583788	0.474	0.268	2.26e-31	CTSC	7	PHLDA1_BEC
310	5.65e-47	0.575663	0.756	0.487	1.44e-42	CCL14	7	PHLDA1_BEC
311	9.16e-20	0.571197	0.422	0.286	2.34e-15	MYC	7	PHLDA1_BEC
312	1.77e-31	0.563039	0.226	0.09	4.53e-27	FAM13C	7	PHLDA1_BEC
313	8.51e-32	0.562898	0.469	0.282	2.18e-27	VWA1	7	PHLDA1_BEC
314	9.59e-21	0.544183	0.223	0.109	2.45e-16	CYTL1	7	PHLDA1_BEC
315	1.61e-22	0.50741	0.481	0.337	4.12e-18	TSHZ2	7	PHLDA1_BEC
316	4.41e-33	0.505895	0.612	0.395	1.13e-28	COL15A1	7	PHLDA1_BEC
317	1.28e-18	0.50154	0.294	0.174	3.27e-14	TRIB1	7	PHLDA1_BEC
318	8.81e-27	0.500482	0.538	0.37	2.25e-22	LMCD1	7	PHLDA1_BEC
319	1.28e-16	0.499613	0.311	0.195	3.28e-12	HOTAIRM1	7	PHLDA1_BEC
320	5.19e-34	0.488425	0.805	0.66	1.33e-29	ZFP36L2	7	PHLDA1_BEC
321	1.12e-20	0.479642	0.36	0.219	2.87e-16	PRSS23	7	PHLDA1_BEC
322	4.29e-11	0.474585	0.468	0.377	1.1e-06	MCTP1	7	PHLDA1_BEC
323	4.42e-41	0.443851	0.879	0.784	1.13e-36	ZFP36L1	7	PHLDA1_BEC
324	3.01e-14	0.437836	0.22	0.126	7.69e-10	FAM171A1	7	PHLDA1_BEC
325	1.48e-14	0.432925	0.287	0.179	3.79e-10	C9orf142	7	PHLDA1_BEC
326	1.14e-16	0.426469	0.468	0.34	2.92e-12	LIFR	7	PHLDA1_BEC
327	5.99e-13	0.397917	0.37	0.262	1.53e-08	MKL2	7	PHLDA1_BEC
328	6.89e-78	0.397326	0.995	0.961	1.76e-73	RPS8	7	PHLDA1_BEC
329	1.61e-14	0.393199	0.418	0.308	4.11e-10	AHR	7	PHLDA1_BEC
330	4.4e-13	0.388315	0.477	0.385	1.13e-08	FOXP1	7	PHLDA1_BEC
331	6.69e-26	0.387715	0.811	0.68	1.71e-21	SOCS3	7	PHLDA1_BEC
332	3.35e-21	0.383865	0.649	0.493	8.56e-17	SGK1	7	PHLDA1_BEC
333	4.1e-12	0.376968	0.327	0.221	1.05e-07	MLEC	7	PHLDA1_BEC
334	1.44e-15	0.374424	0.469	0.346	3.67e-11	BAG3	7	PHLDA1_BEC
335	3.27e-32	0.373155	0.834	0.678	8.36e-28	CEBPD	7	PHLDA1_BEC
336	8.72e-10	0.360956	0.259	0.175	2.23e-05	ADM5	7	PHLDA1_BEC
337	1.06e-16	0.360908	0.718	0.591	2.71e-12	CALCRL	7	PHLDA1_BEC
338	7.05e-48	0.359206	0.98	0.861	1.8e-43	RPS4X	7	PHLDA1_BEC
339	1.29e-43	0.359059	0.955	0.885	3.3e-39	RPL15	7	PHLDA1_BEC
340	1.15e-10	0.348626	0.354	0.261	2.95e-06	GADD45A	7	PHLDA1_BEC
341	2.11e-15	0.347528	0.513	0.39	5.39e-11	GLUL	7	PHLDA1_BEC
342	4.66e-67	0.347366	0.998	0.987	1.19e-62	EEF1A1	7	PHLDA1_BEC
343	4.89e-12	0.340349	0.401	0.299	1.25e-07	SSFA2	7	PHLDA1_BEC
344	1.16e-38	0.337672	0.949	0.836	2.97e-34	RPL5	7	PHLDA1_BEC
345	3.82e-31	0.336449	0.92	0.814	9.76e-27	RPL41	7	PHLDA1_BEC
346	1.19e-07	0.334584	0.276	0.206	0.00304888	ARID5B	7	PHLDA1_BEC
347	1.23e-12	0.333777	0.505	0.391	3.16e-08	DUSP23	7	PHLDA1_BEC
348	1.46e-23	0.331295	0.821	0.684	3.75e-19	HNRNPA1	7	PHLDA1_BEC
349	2.27e-15	0.330291	0.635	0.535	5.8e-11	EEF1G	7	PHLDA1_BEC
350	1.46e-10	0.32875	0.223	0.138	3.72e-06	FAM84B	7	PHLDA1_BEC
351	9.63e-149	2.36439	0.786	0.077	2.46e-144	TNFRSF4	10	TNFRSF4_BEC
352	3.93e-64	2.20346	0.969	0.398	1e-59	IL32	10	TNFRSF4_BEC
353	6.57e-53	2.10073	0.786	0.218	1.68e-48	APOD	10	TNFRSF4_BEC
354	2.77e-102	1.96952	0.582	0.059	7.09e-98	PGF	10	TNFRSF4_BEC
355	3.92e-55	1.66926	0.98	0.397	1e-50	LGALS1	10	TNFRSF4_BEC
356	1.32e-23	1.61038	0.408	0.108	3.38e-19	CX3CL1	10	TNFRSF4_BEC
357	9.81e-48	1.48515	0.245	0.021	2.51e-43	GDF15	10	TNFRSF4_BEC
358	1.09e-29	1.33355	0.48	0.125	2.8e-25	CTHRC1	10	TNFRSF4_BEC
359	1.39e-30	1.31765	0.694	0.268	3.56e-26	ADM	10	TNFRSF4_BEC
360	6.99e-20	1.30191	0.663	0.303	1.79e-15	IGF2	10	TNFRSF4_BEC
361	3.34e-50	1.24909	0.439	0.065	8.55e-46	TP53I11	10	TNFRSF4_BEC
362	5.64e-129	1.24476	0.316	0.011	1.44e-124	KIT	10	TNFRSF4_BEC
363	1.64e-37	1.19965	0.347	0.054	4.21e-33	ISG20	10	TNFRSF4_BEC
364	1.91e-20	1.10922	0.255	0.05	4.89e-16	GRPEL2	10	TNFRSF4_BEC
365	1.99e-27	1.09263	0.918	0.585	5.08e-23	CLDN5	10	TNFRSF4_BEC
366	3.06e-23	1.07814	0.776	0.467	7.84e-19	CLIC4	10	TNFRSF4_BEC
367	2.11e-30	1.07567	0.418	0.092	5.41e-26	LXN	10	TNFRSF4_BEC
368	7.77e-31	1.05125	0.857	0.364	1.99e-26	RGCC	10	TNFRSF4_BEC
369	2.1e-16	1.02878	0.52	0.221	5.38e-12	SMAD1	10	TNFRSF4_BEC
370	3.22e-21	0.99407	0.663	0.305	8.23e-17	PLS3	10	TNFRSF4_BEC
371	3.15e-37	0.964609	0.255	0.029	8.06e-33	N4BP3	10	TNFRSF4_BEC
372	5.82e-12	0.937804	0.316	0.111	1.49e-07	AFAP1L1	10	TNFRSF4_BEC
373	1.74e-17	0.93661	0.449	0.155	4.45e-13	FXYD6	10	TNFRSF4_BEC
374	1.97e-14	0.928317	0.439	0.177	5.04e-10	LAMC1	10	TNFRSF4_BEC
375	7.03e-15	0.926931	0.286	0.078	1.8e-10	CD83	10	TNFRSF4_BEC
376	1.31e-14	0.926133	0.724	0.474	3.36e-10	KLF6	10	TNFRSF4_BEC
377	2.03e-31	0.915833	0.235	0.029	5.2e-27	RCSD1	10	TNFRSF4_BEC
378	2.19e-18	0.914273	0.276	0.062	5.61e-14	CREB5	10	TNFRSF4_BEC
379	7.16e-14	0.910459	0.429	0.169	1.83e-09	BCL6B	10	TNFRSF4_BEC
380	3.52e-12	0.904437	0.255	0.074	9e-08	TFPI2	10	TNFRSF4_BEC
381	3.23e-22	0.877925	0.908	0.795	8.26e-18	CALM1	10	TNFRSF4_BEC
382	1.14e-18	0.870596	0.857	0.568	2.9e-14	RHOB	10	TNFRSF4_BEC
383	1.39e-08	0.869736	0.265	0.103	0.000356454	CCND1	10	TNFRSF4_BEC
384	1.78e-13	0.866623	0.49	0.227	4.55e-09	MCAM	10	TNFRSF4_BEC
385	5.91e-13	0.860339	0.388	0.142	1.51e-08	CA4	10	TNFRSF4_BEC
386	2.44e-17	0.857152	0.255	0.055	6.23e-13	TNF	10	TNFRSF4_BEC
387	2.64e-09	0.828829	0.378	0.167	6.76e-05	C10orf10	10	TNFRSF4_BEC
388	1.61e-07	0.825678	0.378	0.202	0.0041298	COL18A1	10	TNFRSF4_BEC
389	8.37e-10	0.811303	0.704	0.568	2.14e-05	SPARC	10	TNFRSF4_BEC
390	3.8e-13	0.806644	0.296	0.092	9.72e-09	TUSC3	10	TNFRSF4_BEC
391	6.04e-21	0.798549	0.939	0.768	1.54e-16	CAV1	10	TNFRSF4_BEC
392	4.94e-15	0.798392	0.367	0.115	1.26e-10	CD82	10	TNFRSF4_BEC
393	5.16e-08	0.793831	0.449	0.257	0.00131904	COL4A2	10	TNFRSF4_BEC
394	1.56e-10	0.788887	0.643	0.421	4e-06	ICAM2	10	TNFRSF4_BEC
395	2.29e-08	0.786484	0.296	0.119	0.000586255	GPIHBP1	10	TNFRSF4_BEC
396	2.75e-12	0.777904	0.653	0.401	7.03e-08	CAV2	10	TNFRSF4_BEC
397	7.8e-08	0.774492	0.408	0.221	0.00199496	DOCK9	10	TNFRSF4_BEC
398	1.15e-18	0.766414	0.786	0.429	2.94e-14	MGLL	10	TNFRSF4_BEC
399	5.65e-12	0.764257	0.571	0.305	1.45e-07	GYPC	10	TNFRSF4_BEC
400	1.41e-07	0.757214	0.847	0.847	0.00360028	HSPA1A	10	TNFRSF4_BEC
401	3.7e-58	1.40002	0.88	0.224	9.46e-54	PRSS23	11	PRSS23_BEC
402	1.08e-44	1.24058	0.848	0.251	2.76e-40	SLCO2A1	11	PRSS23_BEC
403	2.36e-23	1.22491	0.728	0.296	6.03e-19	CD320	11	PRSS23_BEC
404	1.6e-67	1.06188	0.25	0.014	4.09e-63	MADCAM1	11	PRSS23_BEC
405	2.89e-38	1.02819	0.837	0.248	7.4e-34	PLPP3	11	PRSS23_BEC
406	4.67e-21	0.986722	0.522	0.161	1.19e-16	CFH	11	PRSS23_BEC
407	1.31e-26	0.960139	1	0.63	3.35e-22	PLVAP	11	PRSS23_BEC
408	6.32e-31	0.948595	0.826	0.293	1.62e-26	VWA1	11	PRSS23_BEC
409	6.98e-64	0.922549	0.489	0.057	1.79e-59	RBP5	11	PRSS23_BEC
410	9.54e-20	0.90931	0.804	0.411	2.44e-15	COL15A1	11	PRSS23_BEC
411	6.72e-14	0.832363	0.25	0.06	1.72e-09	CPE	11	PRSS23_BEC
412	2.58e-19	0.829358	0.685	0.269	6.6e-15	KDR	11	PRSS23_BEC
413	1.6e-23	0.828546	0.685	0.228	4.08e-19	NES	11	PRSS23_BEC
414	6.39e-24	0.827843	0.935	0.598	1.63e-19	TGFBR2	11	PRSS23_BEC
415	5.67e-41	0.823751	0.435	0.067	1.45e-36	MYO1B	11	PRSS23_BEC
416	4.05e-14	0.823386	0.826	0.503	1.03e-09	SGK1	11	PRSS23_BEC
417	2.52e-19	0.81321	0.989	0.738	6.44e-15	IGFBP7	11	PRSS23_BEC
418	5.75e-27	0.806342	0.641	0.188	1.47e-22	ZYX	11	PRSS23_BEC
419	1.99e-22	0.803617	0.848	0.364	5.09e-18	PODXL	11	PRSS23_BEC
420	4.02e-70	0.798034	0.337	0.025	1.03e-65	EDIL3	11	PRSS23_BEC
421	3.14e-30	0.788841	0.543	0.126	8.02e-26	CD200	11	PRSS23_BEC
422	8.08e-32	0.787301	0.435	0.082	2.07e-27	ENPP2	11	PRSS23_BEC
423	2.55e-28	0.785437	0.663	0.188	6.52e-24	PLCB1	11	PRSS23_BEC
424	8.49e-19	0.783987	0.62	0.226	2.17e-14	RCAN1	11	PRSS23_BEC
425	4e-12	0.775588	0.315	0.096	1.02e-07	EDN1	11	PRSS23_BEC
426	1.75e-13	0.775491	0.848	0.518	4.48e-09	TSC22D1	11	PRSS23_BEC
427	3.32e-22	0.773367	0.707	0.25	8.5e-18	COL4A1	11	PRSS23_BEC
428	4.56e-20	0.772011	0.707	0.279	1.17e-15	PPA1	11	PRSS23_BEC
429	5.14e-12	0.765829	0.696	0.367	1.31e-07	RGCC	11	PRSS23_BEC
430	7.24e-23	0.763357	0.728	0.259	1.85e-18	HIF1A	11	PRSS23_BEC
431	2.3e-16	0.745745	0.63	0.255	5.88e-12	COL4A2	11	PRSS23_BEC
432	4.72e-46	0.745001	0.435	0.06	1.21e-41	HS3ST1	11	PRSS23_BEC
433	1.98e-26	0.739425	0.5	0.12	5.05e-22	KITLG	11	PRSS23_BEC
434	2.25e-25	0.73934	0.337	0.063	5.74e-21	SLC26A2	11	PRSS23_BEC
435	8.33e-22	0.733743	0.793	0.333	2.13e-17	MRPL33	11	PRSS23_BEC
436	8.6e-26	0.721028	0.565	0.151	2.2e-21	MALL	11	PRSS23_BEC
437	2.68e-14	0.717926	0.696	0.313	6.86e-10	AHR	11	PRSS23_BEC
438	1.01e-12	0.711895	0.902	0.58	2.59e-08	EMP1	11	PRSS23_BEC
439	1.01e-17	0.711289	0.957	0.598	2.57e-13	CALCRL	11	PRSS23_BEC
440	3.23e-20	0.711171	0.935	0.565	8.27e-16	SPARC	11	PRSS23_BEC
441	1.59e-13	0.707547	0.978	0.889	4.05e-09	ACTG1	11	PRSS23_BEC
442	1.49e-24	0.705325	0.5	0.125	3.82e-20	CYSLTR1	11	PRSS23_BEC
443	2.92e-24	0.705044	1	0.975	7.46e-20	ACTB	11	PRSS23_BEC
444	1.01e-16	0.701073	0.598	0.227	2.58e-12	ATP1B3	11	PRSS23_BEC
445	1.69e-15	0.697583	0.967	0.759	4.32e-11	GSN	11	PRSS23_BEC
446	3.79e-41	0.697149	0.228	0.02	9.68e-37	P2RY6	11	PRSS23_BEC
447	4.24e-123	0.696601	0.261	0.007	1.08e-118	NKX2-3	11	PRSS23_BEC
448	6.58e-28	0.695782	0.598	0.154	1.68e-23	SYNPO	11	PRSS23_BEC
449	1.08e-29	0.694104	0.478	0.102	2.77e-25	ABI3	11	PRSS23_BEC
450	1.14e-19	0.689369	0.663	0.232	2.91e-15	TM4SF18	11	PRSS23_BEC
451	1.65e-81	2.50928	0.407	0.02	4.21e-77	APOC1	12	APOC1_BEC
452	2.21e-43	1.95655	0.481	0.055	5.66e-39	PTGDS	12	APOC1_BEC
453	8.97e-168	1.76468	0.444	0.01	2.3e-163	LAMA2	12	APOC1_BEC
454	5.14e-280	1.76258	0.574	0.009	1.31e-275	ABCA8	12	APOC1_BEC
455	2.11e-19	1.71034	0.63	0.204	5.39e-15	MT1X	12	APOC1_BEC
456	3.08e-304	1.56413	0.426	0.004	7.88e-300	MYF5	12	APOC1_BEC
457	3.89e-28	1.53828	0.574	0.115	9.96e-24	S100A4	12	APOC1_BEC
458	1.19e-207	1.53306	0.444	0.008	3.03e-203	CHRDL2	12	APOC1_BEC
459	7.51e-132	1.47374	0.407	0.011	1.92e-127	CRYAB	12	APOC1_BEC
460	1.55e-22	1.29962	1	0.917	3.97e-18	MT-CO3	12	APOC1_BEC
461	2.06e-35	1.29305	0.407	0.047	5.26e-31	ELL2	12	APOC1_BEC
462	6.66e-21	1.29047	0.426	0.081	1.7e-16	FN1	12	APOC1_BEC
463	8.13e-24	1.25487	0.519	0.108	2.08e-19	GPX3	12	APOC1_BEC
464	9.8e-27	1.24323	0.426	0.064	2.51e-22	CFD	12	APOC1_BEC
465	4.06e-98	1.23303	0.407	0.016	1.04e-93	CLCN5	12	APOC1_BEC
466	5.67e-59	1.20616	0.222	0.008	1.45e-54	NPPC	12	APOC1_BEC
467	5.45e-86	1.18705	0.278	0.008	1.39e-81	HTRA3	12	APOC1_BEC
468	2.67e-87	1.17725	0.296	0.009	6.83e-83	NOTCH3	12	APOC1_BEC
469	7.8e-26	1.16902	0.574	0.114	1.99e-21	MT1E	12	APOC1_BEC
470	4.85e-100	1.14935	0.315	0.009	1.24e-95	TUBB2B	12	APOC1_BEC
471	2.28e-24	1.14376	0.333	0.045	5.82e-20	WEE1	12	APOC1_BEC
472	2.95e-07	1.14092	0.315	0.106	0.00755537	KCNQ1OT1	12	APOC1_BEC
473	5.53e-19	1.10396	1	0.949	1.42e-14	MT-ATP6	12	APOC1_BEC
474	2.5e-105	1.08358	0.296	0.007	6.4e-101	LRP1	12	APOC1_BEC
475	4.95e-52	1.08327	0.315	0.019	1.27e-47	EGFR	12	APOC1_BEC
476	1.4e-18	1.07337	0.722	0.222	3.59e-14	APOD	12	APOC1_BEC
477	2.2e-159	1.0721	0.222	0.002	5.63e-155	KLHL41	12	APOC1_BEC
478	4.14e-119	1.07155	0.333	0.008	1.06e-114	MEST	12	APOC1_BEC
479	7.11e-16	1.06335	0.556	0.176	1.82e-11	ZBTB20	12	APOC1_BEC
480	5e-18	1.06287	0.296	0.047	1.28e-13	DAG1	12	APOC1_BEC
481	7.23e-75	1.06094	0.37	0.018	1.85e-70	FAM49A	12	APOC1_BEC
482	2.94e-14	1.05854	0.204	0.028	7.52e-10	ACTA2	12	APOC1_BEC
483	4.51e-08	1.05414	0.574	0.29	0.00115285	NNMT	12	APOC1_BEC
484	5.06e-105	1.04161	0.333	0.009	1.29e-100	IGF1	12	APOC1_BEC
485	1.24e-13	1.02163	0.333	0.071	3.17e-09	DCN	12	APOC1_BEC
486	2.03e-07	1.02077	0.593	0.35	0.0051894	SOD2	12	APOC1_BEC
487	4.93e-98	1.01874	0.241	0.005	1.26e-93	CADM2	12	APOC1_BEC
488	1.19e-162	1.00592	0.278	0.003	3.03e-158	PAX7	12	APOC1_BEC
489	1.48e-210	0.984282	0.222	0.001	3.8e-206	MUSK	12	APOC1_BEC
490	8.27e-17	0.959589	1	0.987	2.11e-12	MT-CO2	12	APOC1_BEC
491	4.18e-12	0.957211	0.519	0.182	1.07e-07	DST	12	APOC1_BEC
492	8.54e-14	0.949474	1	0.965	2.18e-09	MT-CO1	12	APOC1_BEC
493	4.79e-34	0.947603	0.278	0.023	1.23e-29	RHOBTB3	12	APOC1_BEC
494	6.1e-196	0.941635	0.296	0.003	1.56e-191	GFRA1	12	APOC1_BEC
495	5.97e-07	0.94088	0.444	0.204	0.0152717	LPP	12	APOC1_BEC
496	3.83e-10	0.911691	0.759	0.474	9.79e-06	GNAS	12	APOC1_BEC
497	3.06e-10	0.901092	0.315	0.083	7.82e-06	ANGPTL4	12	APOC1_BEC
498	2.91e-09	0.896381	0.241	0.058	7.44e-05	FBN1	12	APOC1_BEC
499	5.82e-16	0.879193	0.981	0.854	1.49e-11	MT-ATP8	12	APOC1_BEC
500	7.96e-46	0.860797	0.241	0.012	2.04e-41	RARRES2	12	APOC1_BEC
501	6.53e-87	2.3078	0.994	0.457	1.67e-82	TIMP1	13	TIMP1_BEC
502	4.07e-237	2.24325	0.829	0.078	1.04e-232	VCAM1	13	TIMP1_BEC
503	0	1.93856	0.487	0.01	0	NTS	13	TIMP1_BEC
504	1.37e-64	1.84709	0.57	0.128	3.51e-60	FCN3	13	TIMP1_BEC
505	2.2e-203	1.80468	0.734	0.069	5.63e-199	C7	13	TIMP1_BEC
506	2.64e-185	1.74406	0.253	0.006	6.76e-181	LYPD2	13	TIMP1_BEC
507	3.73e-146	1.63558	0.728	0.096	9.53e-142	ATP13A3	13	TIMP1_BEC
508	1.86e-158	1.62217	0.639	0.064	4.77e-154	TFPI2	13	TIMP1_BEC
509	1.98e-100	1.56782	0.734	0.136	5.07e-96	AKAP12	13	TIMP1_BEC
510	1.46e-96	1.46974	0.892	0.24	3.72e-92	PLPP3	13	TIMP1_BEC
511	6.93e-94	1.37932	0.525	0.074	1.77e-89	CRHBP	13	TIMP1_BEC
512	3.35e-92	1.36994	0.861	0.218	8.57e-88	PRSS23	13	TIMP1_BEC
513	8.62e-80	1.36527	0.797	0.212	2.2e-75	MYADM	13	TIMP1_BEC
514	1.17e-36	1.32402	0.753	0.346	3e-32	MGP	13	TIMP1_BEC
515	8.46e-244	1.30418	0.601	0.034	2.16e-239	SRPX	13	TIMP1_BEC
516	5.76e-67	1.28306	0.918	0.399	1.47e-62	IL33	13	TIMP1_BEC
517	2.85e-263	1.19452	0.557	0.025	7.3e-259	ACP5	13	TIMP1_BEC
518	4.42e-45	1.1506	0.823	0.336	1.13e-40	JUND	13	TIMP1_BEC
519	4.37e-38	1.1471	0.424	0.106	1.12e-33	DNASE1L3	13	TIMP1_BEC
520	2.06e-243	1.13402	0.506	0.022	5.26e-239	MRC1	13	TIMP1_BEC
521	1.03e-37	1.13254	0.639	0.23	2.64e-33	ADAMTS4	13	TIMP1_BEC
522	8.18e-197	1.13251	0.411	0.018	2.09e-192	NR2F1	13	TIMP1_BEC
523	1.76e-31	1.12954	0.703	0.292	4.49e-27	CCL2	13	TIMP1_BEC
524	1.94e-70	1.09374	0.677	0.152	4.96e-66	EMP3	13	TIMP1_BEC
525	0	1.09049	0.487	0.013	0	BMPER	13	TIMP1_BEC
526	1.83e-100	1.08626	0.31	0.022	4.67e-96	FCN2	13	TIMP1_BEC
527	8.49e-46	1.07347	0.43	0.091	2.17e-41	EDN1	13	TIMP1_BEC
528	2.17e-29	1.07168	0.867	0.578	5.56e-25	EMP1	13	TIMP1_BEC
529	1.72e-58	1.0617	0.475	0.089	4.41e-54	EDNRB	13	TIMP1_BEC
530	1.66e-56	1.05222	0.772	0.253	4.25e-52	HIF1A	13	TIMP1_BEC
531	2.15e-54	1.03764	0.665	0.173	5.5e-50	C11orf96	13	TIMP1_BEC
532	1.08e-60	1.02841	0.538	0.111	2.75e-56	INSR	13	TIMP1_BEC
533	3.43e-58	1.02646	0.525	0.108	8.78e-54	ALPL	13	TIMP1_BEC
534	3.09e-75	1.02621	0.487	0.077	7.9e-71	FOSL1	13	TIMP1_BEC
535	1.85e-55	1.0134	0.899	0.348	4.73e-51	TFPI	13	TIMP1_BEC
536	9.81e-34	1.0011	0.873	0.511	2.51e-29	LMNA	13	TIMP1_BEC
537	1.44e-47	0.996052	0.791	0.284	3.69e-43	CLEC3B	13	TIMP1_BEC
538	5.51e-109	0.964203	0.234	0.011	1.41e-104	PLAC8	13	TIMP1_BEC
539	3.24e-57	0.962517	0.506	0.098	8.29e-53	GJA4	13	TIMP1_BEC
540	4.35e-98	0.961424	0.418	0.043	1.11e-93	TNFRSF12A	13	TIMP1_BEC
541	2.43e-65	0.942005	0.462	0.076	6.21e-61	ANGPTL4	13	TIMP1_BEC
542	7.61e-39	0.928416	1	0.835	1.95e-34	TM4SF1	13	TIMP1_BEC
543	3.65e-96	0.921644	0.475	0.056	9.34e-92	C4orf48	13	TIMP1_BEC
544	1.24e-75	0.919935	0.418	0.054	3.18e-71	CPE	13	TIMP1_BEC
545	2.22e-41	0.910782	0.361	0.07	5.67e-37	THBS1	13	TIMP1_BEC
546	5.16e-73	0.900243	0.538	0.093	1.32e-68	RFK	13	TIMP1_BEC
547	2.65e-31	0.899085	0.449	0.128	6.79e-27	GADD45G	13	TIMP1_BEC
548	9.53e-24	0.896929	0.304	0.078	2.44e-19	FN1	13	TIMP1_BEC
549	2.76e-73	0.880488	0.443	0.064	7.07e-69	HMGA1	13	TIMP1_BEC
550	2.22e-27	0.875247	0.671	0.282	5.68e-23	DUSP6	13	TIMP1_BEC
551	1.05e-229	3.67874	1	0.121	2.69e-225	FCN3	8	FCN3_LEC
552	0	3.37201	0.961	0.004	0	CLEC4G	8	FCN3_LEC
553	0	3.32924	0.992	0.01	0	FCN2	8	FCN3_LEC
554	0	3.25031	0.977	0.067	0	CRHBP	8	FCN3_LEC
555	6.95e-260	2.90126	0.984	0.096	1.78e-255	DNASE1L3	8	FCN3_LEC
556	0	2.81942	0.946	0.01	0	OIT3	8	FCN3_LEC
557	0	2.54399	0.884	0.002	0	CLEC1B	8	FCN3_LEC
558	0	2.5062	0.938	0.02	0	ACP5	8	FCN3_LEC
559	2.88e-160	2.41493	0.984	0.178	7.35e-156	CTSD	8	FCN3_LEC
560	1.58e-168	2.2462	0.93	0.137	4.04e-164	STAB1	8	FCN3_LEC
561	2.66e-242	2.20179	0.806	0.06	6.81e-238	CD14	8	FCN3_LEC
562	0	2.17392	0.698	0.001	0	CLEC4M	8	FCN3_LEC
563	0	2.13446	0.853	0.017	0	MRC1	8	FCN3_LEC
564	6.36e-181	2.1236	0.884	0.108	1.63e-176	LGMN	8	FCN3_LEC
565	6.71e-88	2.08764	1	0.459	1.72e-83	TIMP1	8	FCN3_LEC
566	6.3e-101	2.03105	0.977	0.316	1.61e-96	CTSL	8	FCN3_LEC
567	0	2.00287	0.868	0.029	0	LYVE1	8	FCN3_LEC
568	1.71e-109	1.98294	0.938	0.242	4.37e-105	PLPP3	8	FCN3_LEC
569	0	1.88877	0.767	0.025	0	MAF	8	FCN3_LEC
570	0	1.85456	0.791	0.03	0	CXCL16	8	FCN3_LEC
571	1.82e-119	1.7401	0.822	0.137	4.65e-115	AKAP12	8	FCN3_LEC
572	0	1.73921	0.698	0.005	0	FCGR2B	8	FCN3_LEC
573	3.3e-121	1.72492	0.891	0.164	8.43e-117	FAM167B	8	FCN3_LEC
574	6.35e-71	1.68214	0.992	0.569	1.63e-66	HSP90B1	8	FCN3_LEC
575	0	1.65773	0.76	0.007	0	CD4	8	FCN3_LEC
576	0	1.55607	0.682	0.003	0	STAB2	8	FCN3_LEC
577	3.12e-142	1.54635	0.829	0.11	7.97e-138	SLC40A1	8	FCN3_LEC
578	2.41e-193	1.5178	0.713	0.056	6.16e-189	NID1	8	FCN3_LEC
579	0	1.51645	0.651	0.007	0	VMO1	8	FCN3_LEC
580	3.23e-155	1.44677	0.698	0.065	8.25e-151	TFPI2	8	FCN3_LEC
581	8.87e-67	1.43259	0.907	0.297	2.27e-62	SEPP1	8	FCN3_LEC
582	0	1.4291	0.589	0.007	0	RELN	8	FCN3_LEC
583	5.25e-80	1.41201	0.62	0.101	1.34e-75	ATP13A3	8	FCN3_LEC
584	5.55e-96	1.39735	0.791	0.145	1.42e-91	ASAH1	8	FCN3_LEC
585	0	1.37579	0.597	0.012	0	BMPER	8	FCN3_LEC
586	9.06e-116	1.35334	0.76	0.109	2.32e-111	INSR	8	FCN3_LEC
587	2.59e-87	1.33508	0.667	0.107	6.64e-83	ALPL	8	FCN3_LEC
588	7.09e-75	1.32058	0.713	0.147	1.81e-70	ADD3	8	FCN3_LEC
589	3.69e-71	1.30587	0.837	0.242	9.45e-67	AP2S1	8	FCN3_LEC
590	9.17e-60	1.2928	0.953	0.4	2.35e-55	IL33	8	FCN3_LEC
591	2.1e-305	1.27397	0.558	0.017	5.37e-301	NR2F1	8	FCN3_LEC
592	1.66e-66	1.27191	0.837	0.237	4.25e-62	GPX1	8	FCN3_LEC
593	4.12e-68	1.26976	0.868	0.254	1.05e-63	HIF1A	8	FCN3_LEC
594	0	1.26351	0.512	0.007	0	NPL	8	FCN3_LEC
595	3.74e-65	1.26006	0.907	0.296	9.55e-61	CD81	8	FCN3_LEC
596	1.91e-94	1.23224	0.659	0.097	4.88e-90	NTN4	8	FCN3_LEC
597	1.23e-297	1.21761	0.527	0.015	3.15e-293	MAN1C1	8	FCN3_LEC
598	2.11e-66	1.20534	0.775	0.197	5.4e-62	GSTO1	8	FCN3_LEC
599	2.02e-56	1.1986	0.876	0.339	5.17e-52	FCGRT	8	FCN3_LEC
600	0	1.18798	0.535	0.004	0	GPR182	8	FCN3_LEC
601	0	5.99352	0.975	0.022	0	CCL21	9	CCL21_LEC
602	2.16e-165	2.68617	0.869	0.117	5.52e-161	MMRN1	9	CCL21_LEC
603	3.25e-273	2.23328	0.689	0.033	8.31e-269	LYVE1	9	CCL21_LEC
604	2.03e-86	2.18253	0.959	0.35	5.19e-82	TFPI	9	CCL21_LEC
605	0	2.0503	0.623	0.02	0	PROX1	9	CCL21_LEC
606	2.84e-72	1.73256	0.689	0.14	7.26e-68	AKAP12	9	CCL21_LEC
607	7.13e-84	1.52355	0.27	0.017	1.82e-79	NTS	9	CCL21_LEC
608	0	1.44928	0.352	0.002	0	PKHD1L1	9	CCL21_LEC
609	1.19e-182	1.43765	0.328	0.009	3.03e-178	TC2N	9	CCL21_LEC
610	3.09e-44	1.37374	0.811	0.34	7.91e-40	SDPR	9	CCL21_LEC
611	3.26e-126	1.3319	0.311	0.014	8.34e-122	SYNM	9	CCL21_LEC
612	4.89e-113	1.33136	0.426	0.032	1.25e-108	MAF	9	CCL21_LEC
613	3.93e-168	1.23021	0.328	0.011	1.01e-163	SEMA3A	9	CCL21_LEC
614	1.61e-23	1.22285	0.795	0.463	4.12e-19	TIMP1	9	CCL21_LEC
615	5.65e-48	1.21749	0.984	0.794	1.45e-43	S100A10	9	CCL21_LEC
616	0	1.21603	0.287	0.001	0	PDPN	9	CCL21_LEC
617	1.55e-37	1.17729	0.557	0.152	3.97e-33	FXYD6	9	CCL21_LEC
618	5.13e-82	1.17676	0.328	0.026	1.31e-77	GPM6A	9	CCL21_LEC
619	1.25e-30	1.1329	0.713	0.336	3.21e-26	PPFIBP1	9	CCL21_LEC
620	0	1.13284	0.287	0.001	0	CHRDL1	9	CCL21_LEC
621	4.41e-23	1.11682	0.566	0.249	1.13e-18	ARL4A	9	CCL21_LEC
622	3.64e-34	1.09251	0.352	0.072	9.3e-30	PTPRE	9	CCL21_LEC
623	3.85e-50	1.08249	0.443	0.078	9.86e-46	FLT4	9	CCL21_LEC
624	3.09e-65	1.08081	0.262	0.021	7.9e-61	SCNN1B	9	CCL21_LEC
625	1.14e-64	1.07535	0.279	0.024	2.91e-60	RAB11FIP1	9	CCL21_LEC
626	1.42e-41	1.07465	0.377	0.067	3.63e-37	C16orf62	9	CCL21_LEC
627	8.22e-270	1.06032	0.27	0.002	2.1e-265	EFNA5	9	CCL21_LEC
628	2.94e-66	1.04574	0.254	0.019	7.53e-62	SCN3B	9	CCL21_LEC
629	6.37e-112	1.03105	0.262	0.011	1.63e-107	TSPAN5	9	CCL21_LEC
630	9.29e-52	1.03071	0.246	0.023	2.38e-47	NR2F1	9	CCL21_LEC
631	3.37e-185	1.02295	0.262	0.005	8.62e-181	COLEC12	9	CCL21_LEC
632	4.48e-26	1.02215	0.664	0.302	1.14e-21	GYPC	9	CCL21_LEC
633	2.96e-79	1.01978	0.238	0.014	7.57e-75	RELN	9	CCL21_LEC
634	1.99e-22	1.01647	0.82	0.535	5.09e-18	CD9	9	CCL21_LEC
635	1.47e-16	1.00717	0.221	0.054	3.75e-12	ANGPT2	9	CCL21_LEC
636	9.36e-37	0.998164	0.943	0.734	2.39e-32	ATP5E	9	CCL21_LEC
637	2.3e-35	0.997636	0.295	0.048	5.88e-31	FGL2	9	CCL21_LEC
638	4.54e-44	0.986391	0.262	0.032	1.16e-39	FAM107B	9	CCL21_LEC
639	7.43e-16	0.956448	0.516	0.261	1.9e-11	PPP1R2	9	CCL21_LEC
640	4.57e-19	0.949762	0.738	0.485	1.17e-14	ARL6IP1	9	CCL21_LEC
641	1.11e-52	0.940843	0.262	0.026	2.85e-48	SLC38A1	9	CCL21_LEC
642	8.55e-23	0.937239	0.451	0.152	2.19e-18	ADD3	9	CCL21_LEC
643	3.79e-87	0.908146	0.205	0.009	9.7e-83	IGF1	9	CCL21_LEC
644	1.68e-20	0.906202	0.525	0.219	4.29e-16	SMAD1	9	CCL21_LEC
645	5.67e-18	0.889058	0.533	0.235	1.45e-13	EPHX1	9	CCL21_LEC
646	6.1e-80	0.884922	0.213	0.01	1.56e-75	RARRES2	9	CCL21_LEC
647	4.05e-90	0.883136	0.221	0.01	1.04e-85	PLIN5	9	CCL21_LEC
648	2.36e-23	0.869798	0.426	0.134	6.04e-19	NRP2	9	CCL21_LEC
649	2.17e-11	0.864954	0.648	0.473	5.56e-07	GNAS	9	CCL21_LEC
650	1.16e-12	0.864814	0.328	0.129	2.97e-08	NUPR1	9	CCL21_LEC

## Sheet: Table S44
Table S44. List of marker information (top 50) for each fibroblast, smooth muscle and FibSmo cell cluster.
	p_val	avg_logFC	pct.1	pct.2	p_val_adj	gene	cluster	cell type
1	0	2.13932	0.964	0.33	0	PTN	1	PTN_Fib
2	0	1.50748	0.778	0.248	0	APOE	1	PTN_Fib
3	0	1.43014	0.792	0.23	0	MYOC	1	PTN_Fib
4	0	1.41514	0.815	0.213	0	SCN7A	1	PTN_Fib
5	0	1.3787	1	0.934	0	SPARCL1	1	PTN_Fib
6	0	1.29916	0.518	0.054	0	CDH19	1	PTN_Fib
7	0	1.28122	0.995	0.892	0	GSN	1	PTN_Fib
8	0	1.25479	0.699	0.169	0	FMO2	1	PTN_Fib
9	0	1.24867	0.981	0.398	0	C7	1	PTN_Fib
10	0	1.22826	0.829	0.306	0	LTBP1	1	PTN_Fib
11	0	1.17528	0.818	0.283	0	COL15A1	1	PTN_Fib
12	0	1.07729	0.997	0.876	0	MGP	1	PTN_Fib
13	0	1.06156	0.985	0.724	0	SERPINF1	1	PTN_Fib
14	0	1.02433	0.53	0.128	0	CDO1	1	PTN_Fib
15	0	1.0151	0.545	0.133	0	SOX9	1	PTN_Fib
16	0	1.00232	0.866	0.4	0	ABCA8	1	PTN_Fib
17	0	0.966102	0.856	0.408	0	PRELP	1	PTN_Fib
18	0	0.963603	0.301	0.01	0	ACSM3	1	PTN_Fib
19	0	0.959643	0.934	0.452	0	DPT	1	PTN_Fib
20	0	0.924846	0.285	0.019	0	APLNR	1	PTN_Fib
21	0	0.907988	0.589	0.208	0	COL8A1	1	PTN_Fib
22	0	0.906213	0.742	0.346	0	FBLN5	1	PTN_Fib
23	0	0.889752	0.639	0.24	0	SMOC2	1	PTN_Fib
24	0	0.881454	0.896	0.427	0	FBLN2	1	PTN_Fib
25	0	0.866383	0.997	0.944	0	ITM2B	1	PTN_Fib
26	0	0.865996	0.379	0.069	0	CLEC14A	1	PTN_Fib
27	0	0.854537	0.32	0.046	0	SCRG1	1	PTN_Fib
28	5.76e-303	0.838684	0.634	0.308	1.47e-298	LAMC1	1	PTN_Fib
29	0	0.835218	0.756	0.316	0	HTRA3	1	PTN_Fib
30	0	0.832222	0.201	0.025	0	CHRDL2	1	PTN_Fib
31	0	0.823536	0.725	0.38	0	BNIP3L	1	PTN_Fib
32	0	0.817362	0.664	0.289	0	LAMA2	1	PTN_Fib
33	0	0.808202	0.363	0.069	0	PLA2G5	1	PTN_Fib
34	3.17e-275	0.794255	0.492	0.192	8.11e-271	COL12A1	1	PTN_Fib
35	0	0.793801	0.697	0.312	0	IGF1	1	PTN_Fib
36	4.15e-303	0.781329	0.681	0.353	1.06e-298	EMP2	1	PTN_Fib
37	4.18e-244	0.78127	0.519	0.233	1.07e-239	ENG	1	PTN_Fib
38	3.98e-288	0.780236	0.489	0.179	1.02e-283	SPOCK1	1	PTN_Fib
39	3.31e-306	0.775239	0.524	0.2	8.47e-302	LARP6	1	PTN_Fib
40	0	0.767936	0.672	0.297	0	PDGFRL	1	PTN_Fib
41	1.42e-260	0.760682	0.487	0.188	3.63e-256	ABCA9	1	PTN_Fib
42	3.56e-268	0.760328	0.485	0.191	9.11e-264	FAM198B	1	PTN_Fib
43	0	0.759996	0.993	0.822	0	DCN	1	PTN_Fib
44	5.73e-291	0.756415	0.574	0.243	1.47e-286	IL33	1	PTN_Fib
45	2.49e-267	0.75378	0.516	0.211	6.38e-263	PLXDC1	1	PTN_Fib
46	3.46e-240	0.750408	0.463	0.182	8.84e-236	CES1	1	PTN_Fib
47	8.01e-207	0.747463	0.337	0.11	2.05e-202	ASPN	1	PTN_Fib
48	0	0.747387	0.342	0.08	0	PDGFD	1	PTN_Fib
49	9.37e-283	0.738263	0.643	0.295	2.4e-278	SERPINA3	1	PTN_Fib
50	6.06e-265	0.72948	0.588	0.277	1.55e-260	ECM1	1	PTN_Fib
51	2.06e-307	1.04739	0.91	0.535	5.26e-303	IGFBP6	3	SLIT3_Fib
52	0	1.03443	0.816	0.325	0	EFEMP1	3	SLIT3_Fib
53	0	1.02858	0.892	0.333	0	SFRP2	3	SLIT3_Fib
54	4.53e-305	0.991299	0.895	0.455	1.16e-300	CLU	3	SLIT3_Fib
55	7.53e-281	0.980627	0.631	0.211	1.93e-276	CILP	3	SLIT3_Fib
56	3.01e-185	0.979514	0.656	0.29	7.69e-181	PI16	3	SLIT3_Fib
57	0	0.934629	0.961	0.616	0	CCDC80	3	SLIT3_Fib
58	4.34e-219	0.932534	0.484	0.148	1.11e-214	IGFBP3	3	SLIT3_Fib
59	6.32e-250	0.890123	0.637	0.235	1.62e-245	SLIT3	3	SLIT3_Fib
60	1.06e-242	0.871966	0.621	0.209	2.72e-238	PLA2G2A	3	SLIT3_Fib
61	1.61e-216	0.871714	0.936	0.658	4.11e-212	S100A10	3	SLIT3_Fib
62	5.03e-239	0.870978	0.452	0.122	1.29e-234	SEMA3C	3	SLIT3_Fib
63	2.34e-198	0.87085	0.401	0.115	5.98e-194	PRSS23	3	SLIT3_Fib
64	1.94e-249	0.865741	0.738	0.308	4.97e-245	OGN	3	SLIT3_Fib
65	9.69e-155	0.79937	0.84	0.546	2.48e-150	COL1A1	3	SLIT3_Fib
66	2.58e-242	0.764362	0.39	0.09	6.59e-238	RSPO3	3	SLIT3_Fib
67	1.58e-202	0.763715	0.789	0.422	4.04e-198	ABI3BP	3	SLIT3_Fib
68	5.65e-127	0.742331	0.469	0.194	1.44e-122	CLEC3B	3	SLIT3_Fib
69	3.63e-254	0.707261	0.233	0.031	9.27e-250	TRAC	3	SLIT3_Fib
70	8.65e-205	0.68926	0.995	0.926	2.21e-200	S100A6	3	SLIT3_Fib
71	1.24e-114	0.688453	0.814	0.582	3.17e-110	SH3BGRL3	3	SLIT3_Fib
72	6.31e-168	0.686214	0.671	0.312	1.61e-163	SCARA5	3	SLIT3_Fib
73	3.23e-73	0.670013	0.41	0.198	8.25e-69	SLPI	3	SLIT3_Fib
74	5.85e-144	0.668981	0.539	0.223	1.5e-139	SFRP1	3	SLIT3_Fib
75	6.87e-154	0.668103	0.708	0.366	1.76e-149	GPNMB	3	SLIT3_Fib
76	6.41e-156	0.667127	0.334	0.097	1.64e-151	LXN	3	SLIT3_Fib
77	1.3e-171	0.656062	0.958	0.776	3.32e-167	COL1A2	3	SLIT3_Fib
78	2.27e-136	0.650482	0.639	0.312	5.8e-132	COL14A1	3	SLIT3_Fib
79	5.05e-213	0.646318	0.988	0.715	1.29e-208	CFD	3	SLIT3_Fib
80	5.77e-173	0.642916	0.896	0.549	1.47e-168	C3	3	SLIT3_Fib
81	1.87e-105	0.639808	0.543	0.273	4.79e-101	CD248	3	SLIT3_Fib
82	1.09e-131	0.621567	0.584	0.271	2.8e-127	PCOLCE2	3	SLIT3_Fib
83	6.99e-150	0.600008	0.763	0.429	1.79e-145	CTSK	3	SLIT3_Fib
84	1.27e-147	0.597844	0.946	0.718	3.24e-143	S100A4	3	SLIT3_Fib
85	5.46e-121	0.577703	0.821	0.54	1.4e-116	C1R	3	SLIT3_Fib
86	4.99e-133	0.575824	0.822	0.546	1.28e-128	HTRA1	3	SLIT3_Fib
87	8.42e-116	0.575595	0.84	0.604	2.15e-111	ANXA2	3	SLIT3_Fib
88	3.57e-70	0.559133	0.681	0.478	9.13e-66	EMP3	3	SLIT3_Fib
89	4.44e-111	0.554416	0.831	0.606	1.14e-106	GPX4	3	SLIT3_Fib
90	1.29e-102	0.553391	0.699	0.418	3.29e-98	SPON2	3	SLIT3_Fib
91	6.75e-131	0.550691	0.873	0.582	1.73e-126	PCOLCE	3	SLIT3_Fib
92	1.37e-163	0.5495	0.989	0.759	3.51e-159	FBLN1	3	SLIT3_Fib
93	7.04e-87	0.532398	0.609	0.341	1.8e-82	FGF7	3	SLIT3_Fib
94	6.91e-93	0.529811	0.388	0.166	1.77e-88	PTGIS	3	SLIT3_Fib
95	2.57e-100	0.520512	0.317	0.114	6.57e-96	GPRC5A	3	SLIT3_Fib
96	2.32e-107	0.515135	0.625	0.321	5.95e-103	SERPINA3	3	SLIT3_Fib
97	9.03e-138	0.514363	0.927	0.73	2.31e-133	LGALS3	3	SLIT3_Fib
98	4.39e-85	0.506643	0.521	0.276	1.12e-80	VAT1	3	SLIT3_Fib
99	1.51e-83	0.503188	0.321	0.127	3.87e-79	ACKR3	3	SLIT3_Fib
100	3.28e-75	0.497994	0.337	0.144	8.38e-71	FIGF	3	SLIT3_Fib
101	0	1.52397	0.548	0.092	0	C1QTNF3	4	C1QTNF3_Fib
102	0	1.27344	0.354	0.038	0	HPGD	4	C1QTNF3_Fib
103	1.73e-149	1.1069	0.51	0.237	4.43e-145	IFI27	4	C1QTNF3_Fib
104	5.71e-180	1.00828	0.344	0.097	1.46e-175	KCNN3	4	C1QTNF3_Fib
105	1.71e-218	0.937296	0.839	0.452	4.36e-214	C7	4	C1QTNF3_Fib
106	4.38e-218	0.936929	0.642	0.271	1.12e-213	SCN7A	4	C1QTNF3_Fib
107	0	0.925264	0.999	0.944	0	CST3	4	C1QTNF3_Fib
108	7.42e-149	0.870802	0.652	0.369	1.9e-144	CITED2	4	C1QTNF3_Fib
109	2.61e-224	0.855956	0.824	0.543	6.67e-220	NFIA	4	C1QTNF3_Fib
110	6.4e-113	0.843434	0.402	0.177	1.64e-108	FIBIN	4	C1QTNF3_Fib
111	5.88e-156	0.842041	0.499	0.224	1.5e-151	PIK3R1	4	C1QTNF3_Fib
112	6.72e-208	0.841229	0.848	0.494	1.72e-203	DPT	4	C1QTNF3_Fib
113	2.33e-162	0.818811	0.588	0.301	5.97e-158	PID1	4	C1QTNF3_Fib
114	6.86e-91	0.804641	0.414	0.212	1.75e-86	ALDH1A1	4	C1QTNF3_Fib
115	3.21e-180	0.769642	0.861	0.619	8.21e-176	ADH1B	4	C1QTNF3_Fib
116	3.16e-151	0.748506	0.814	0.615	8.09e-147	PLPP3	4	C1QTNF3_Fib
117	1.79e-283	0.722552	0.995	0.834	4.58e-279	DCN	4	C1QTNF3_Fib
118	2.92e-93	0.688459	0.348	0.151	7.48e-89	TNFRSF21	4	C1QTNF3_Fib
119	6.64e-93	0.682506	0.532	0.317	1.7e-88	MARCKS	4	C1QTNF3_Fib
120	9.43e-170	0.678319	0.941	0.787	2.41e-165	IGFBP5	4	C1QTNF3_Fib
121	2.62e-91	0.662843	0.341	0.144	6.7e-87	FIGF	4	C1QTNF3_Fib
122	2.43e-80	0.657035	0.353	0.168	6.22e-76	C1QTNF7	4	C1QTNF3_Fib
123	4.84e-80	0.633572	0.52	0.33	1.24e-75	RHOBTB3	4	C1QTNF3_Fib
124	1.62e-51	0.619272	0.322	0.173	4.15e-47	G0S2	4	C1QTNF3_Fib
125	1.15e-69	0.618426	0.525	0.361	2.95e-65	REXO2	4	C1QTNF3_Fib
126	2.8e-87	0.607357	0.608	0.409	7.17e-83	OLFML3	4	C1QTNF3_Fib
127	7.22e-75	0.606634	0.527	0.345	1.85e-70	PBX1	4	C1QTNF3_Fib
128	1.82e-121	0.595129	0.843	0.69	4.66e-117	SOD3	4	C1QTNF3_Fib
129	1.39e-50	0.593032	0.275	0.139	3.56e-46	KCTD12	4	C1QTNF3_Fib
130	3.86e-77	0.584036	0.571	0.35	9.88e-73	IGF1	4	C1QTNF3_Fib
131	2.73e-45	0.579416	0.355	0.203	6.98e-41	CLEC3B	4	C1QTNF3_Fib
132	1.35e-152	0.568919	0.925	0.758	3.45e-148	TXNIP	4	C1QTNF3_Fib
133	1.2e-60	0.568154	0.23	0.095	3.08e-56	OSR1	4	C1QTNF3_Fib
134	1.85e-141	0.567404	0.894	0.621	4.73e-137	CCDC80	4	C1QTNF3_Fib
135	7.07e-88	0.564148	0.7	0.52	1.81e-83	SPTBN1	4	C1QTNF3_Fib
136	6.18e-55	0.559299	0.291	0.149	1.58e-50	GPC6	4	C1QTNF3_Fib
137	1.64e-107	0.544546	0.836	0.654	4.19e-103	NFKBIA	4	C1QTNF3_Fib
138	4.69e-59	0.54072	0.541	0.365	1.2e-54	TCF21	4	C1QTNF3_Fib
139	1.24e-36	0.52021	0.37	0.252	3.17e-32	IFI6	4	C1QTNF3_Fib
140	1.22e-50	0.518916	0.228	0.103	3.11e-46	FAM13C	4	C1QTNF3_Fib
141	3.55e-66	0.517077	0.617	0.446	9.08e-62	FHL1	4	C1QTNF3_Fib
142	8.57e-41	0.514457	0.465	0.347	2.19e-36	ADH5	4	C1QTNF3_Fib
143	8.01e-51	0.51301	0.47	0.327	2.05e-46	DDR2	4	C1QTNF3_Fib
144	7.36e-59	0.508577	0.544	0.38	1.88e-54	HEXIM1	4	C1QTNF3_Fib
145	1.46e-61	0.502965	0.592	0.44	3.73e-57	LGALS3BP	4	C1QTNF3_Fib
146	1.04e-54	0.500499	0.481	0.318	2.66e-50	CD34	4	C1QTNF3_Fib
147	3.96e-48	0.498725	0.403	0.252	1.01e-43	ABLIM1	4	C1QTNF3_Fib
148	3.18e-48	0.498258	0.548	0.411	8.12e-44	NFKBIZ	4	C1QTNF3_Fib
149	9.81e-37	0.496106	0.3	0.178	2.51e-32	PCDH9	4	C1QTNF3_Fib
150	3.48e-79	0.495484	0.729	0.525	8.91e-75	MGST1	4	C1QTNF3_Fib
151	0	1.66563	0.846	0.252	0	PCOLCE2	5	PCOLCE2_Fib
152	0	1.29234	0.812	0.308	0	SERPINA3	5	PCOLCE2_Fib
153	0	1.26538	0.789	0.261	0	MFAP5	5	PCOLCE2_Fib
154	0	1.20721	0.805	0.279	0	PI16	5	PCOLCE2_Fib
155	0	1.10974	0.507	0.09	0	CDH19	5	PCOLCE2_Fib
156	3.46e-306	1.09194	0.774	0.341	8.84e-302	ITM2A	5	PCOLCE2_Fib
157	0	1.06799	0.999	0.899	0	GSN	5	PCOLCE2_Fib
158	3.39e-253	1.0617	0.631	0.209	8.67e-249	PLA2G2A	5	PCOLCE2_Fib
159	1.07e-292	1.05951	0.604	0.193	2.75e-288	CES1	5	PCOLCE2_Fib
160	0	1.05561	0.982	0.717	0	CFD	5	PCOLCE2_Fib
161	7.95e-271	1.00034	0.525	0.153	2.03e-266	SERPINA3.1	5	PCOLCE2_Fib
162	0	0.966467	0.883	0.439	0	PRELP	5	PCOLCE2_Fib
163	2.57e-225	0.939187	0.704	0.319	6.58e-221	FBN1	5	PCOLCE2_Fib
164	3.74e-210	0.908347	0.872	0.578	9.56e-206	SH3BGRL3	5	PCOLCE2_Fib
165	1.69e-225	0.889765	0.243	0.037	4.32e-221	CHI3L2	5	PCOLCE2_Fib
166	1.23e-244	0.881193	0.776	0.357	3.14e-240	VCAN	5	PCOLCE2_Fib
167	0	0.876571	0.993	0.743	0	SERPINF1	5	PCOLCE2_Fib
168	2.4e-230	0.86048	0.89	0.541	6.13e-226	GPX3	5	PCOLCE2_Fib
169	1.65e-254	0.858357	0.745	0.307	4.21e-250	SCARA5	5	PCOLCE2_Fib
170	1.67e-233	0.842284	0.998	0.885	4.27e-229	MGP	5	PCOLCE2_Fib
171	9.56e-271	0.84138	0.844	0.387	2.44e-266	PTN	5	PCOLCE2_Fib
172	3.09e-152	0.835478	0.483	0.197	7.9e-148	GFPT2	5	PCOLCE2_Fib
173	2.02e-257	0.835265	0.89	0.463	5.16e-253	FBLN2	5	PCOLCE2_Fib
174	5.76e-219	0.827618	0.758	0.349	1.47e-214	HTRA3	5	PCOLCE2_Fib
175	1.14e-293	0.778013	0.982	0.776	2.92e-289	PLAC9	5	PCOLCE2_Fib
176	5.3e-162	0.750596	0.751	0.42	1.36e-157	TMEM176A	5	PCOLCE2_Fib
177	2.56e-225	0.745284	0.971	0.766	6.56e-221	IGFBP4	5	PCOLCE2_Fib
178	0	0.744413	0.998	0.948	0	ITM2B	5	PCOLCE2_Fib
179	8.27e-195	0.74294	0.307	0.067	2.12e-190	SCRG1	5	PCOLCE2_Fib
180	2.14e-188	0.735813	0.356	0.094	5.48e-184	FAIM2	5	PCOLCE2_Fib
181	7.14e-156	0.729964	0.621	0.298	1.83e-151	ECM1	5	PCOLCE2_Fib
182	0	0.729474	0.999	0.834	0	DCN	5	PCOLCE2_Fib
183	8.91e-100	0.724596	0.507	0.256	2.28e-95	CD55	5	PCOLCE2_Fib
184	0	0.715089	0.254	0.025	0	LTC4S	5	PCOLCE2_Fib
185	1.19e-156	0.714712	0.809	0.463	3.04e-152	CLU	5	PCOLCE2_Fib
186	3.21e-178	0.712524	0.275	0.059	8.21e-174	SERPINA5	5	PCOLCE2_Fib
187	1.14e-156	0.711406	0.462	0.169	2.9e-152	F10	5	PCOLCE2_Fib
188	2.59e-151	0.708477	0.458	0.173	6.63e-147	GAS7	5	PCOLCE2_Fib
189	1.96e-174	0.692391	0.727	0.353	5.02e-170	LTBP1	5	PCOLCE2_Fib
190	1.79e-230	0.684574	0.983	0.831	4.57e-226	TIMP3	5	PCOLCE2_Fib
191	1.36e-134	0.671054	0.515	0.225	3.47e-130	LARP6	5	PCOLCE2_Fib
192	5.22e-184	0.666531	0.942	0.618	1.34e-179	CCDC80	5	PCOLCE2_Fib
193	7.12e-129	0.666317	0.297	0.089	1.82e-124	CADM3	5	PCOLCE2_Fib
194	2.4e-137	0.660558	0.62	0.307	6.13e-133	CD34	5	PCOLCE2_Fib
195	4.75e-163	0.658834	0.813	0.508	1.21e-158	CYBRD1	5	PCOLCE2_Fib
196	2.37e-120	0.657796	0.727	0.428	6.05e-116	ABI3BP	5	PCOLCE2_Fib
197	1.24e-148	0.657377	0.712	0.378	3.16e-144	FBLN5	5	PCOLCE2_Fib
198	2.88e-146	0.656111	0.26	0.064	7.36e-142	LINC01133	5	PCOLCE2_Fib
199	2.33e-144	0.634851	0.72	0.376	5.96e-140	NNMT	5	PCOLCE2_Fib
200	1.83e-101	0.628218	0.545	0.285	4.68e-97	UAP1	5	PCOLCE2_Fib
201	0	2.28238	1	0.669	0	APOD	7	APOD_Fib
202	0	2.18132	0.954	0.218	0	CXCL14	7	APOD_Fib
203	0	1.91636	0.522	0.055	0	ADH1C	7	APOD_Fib
204	0	1.66259	0.7	0.109	0	WISP2	7	APOD_Fib
205	0	1.47705	0.398	0.01	0	SLC1A7	7	APOD_Fib
206	0	1.47324	0.481	0.013	0	MME	7	APOD_Fib
207	0	1.47198	0.598	0.073	0	FAP	7	APOD_Fib
208	0	1.35252	0.879	0.352	0	HTRA3	7	APOD_Fib
209	4.05e-306	1.32847	0.785	0.271	1.04e-301	SMOC2	7	APOD_Fib
210	3.85e-307	1.31195	0.665	0.19	9.85e-303	HSPG2	7	APOD_Fib
211	0	1.27374	0.548	0.105	0	LIFR	7	APOD_Fib
212	0	1.2644	0.854	0.325	0	PDGFRL	7	APOD_Fib
213	0	1.20264	0.564	0.108	0	AGTR1	7	APOD_Fib
214	0	1.20204	0.868	0.237	0	PTGDS	7	APOD_Fib
215	5.3e-288	1.20149	0.838	0.334	1.35e-283	COL15A1	7	APOD_Fib
216	1.33e-284	1.17846	0.725	0.219	3.4e-280	FMO2	7	APOD_Fib
217	1.88e-232	1.1576	0.769	0.32	4.81e-228	LAMA2	7	APOD_Fib
218	2.68e-165	1.12714	0.57	0.204	6.85e-161	C10orf10	7	APOD_Fib
219	7.29e-241	1.10977	0.676	0.22	1.87e-236	CILP	7	APOD_Fib
220	2.04e-234	1.067	0.899	0.444	5.22e-230	ABCA8	7	APOD_Fib
221	2.11e-223	1.06419	0.926	0.547	5.39e-219	GPX3	7	APOD_Fib
222	8.86e-294	1.05637	0.978	0.76	2.27e-289	TXNIP	7	APOD_Fib
223	1.24e-228	1.05419	0.492	0.121	3.17e-224	LTBP2	7	APOD_Fib
224	5.21e-281	1.04629	0.361	0.053	1.33e-276	HMCN2	7	APOD_Fib
225	1.27e-201	1.04336	0.617	0.213	3.24e-197	COL4A1	7	APOD_Fib
226	1.77e-249	1.03339	0.459	0.095	4.52e-245	CLEC14A	7	APOD_Fib
227	0	1.02777	0.317	0.021	0	TMEM59L	7	APOD_Fib
228	1.13e-198	0.997908	0.569	0.177	2.88e-194	CALCRL	7	APOD_Fib
229	1.9e-297	0.974603	0.393	0.059	4.85e-293	CYP4B1	7	APOD_Fib
230	2.27e-173	0.965771	0.448	0.126	5.82e-169	ACKR3	7	APOD_Fib
231	1.25e-208	0.96172	0.472	0.12	3.19e-204	VIT	7	APOD_Fib
232	2.1e-179	0.937559	0.589	0.202	5.36e-175	EFHD1	7	APOD_Fib
233	1.3e-160	0.923103	0.505	0.168	3.32e-156	EGFR	7	APOD_Fib
234	2.89e-157	0.908703	0.726	0.345	7.39e-153	ABCA6	7	APOD_Fib
235	0	0.901674	0.29	0.022	0	BMPER	7	APOD_Fib
236	3.66e-155	0.895232	0.508	0.168	9.37e-151	CDO1	7	APOD_Fib
237	4.28e-199	0.892054	0.323	0.059	1.09e-194	NOVA1	7	APOD_Fib
238	1.08e-163	0.888928	0.479	0.149	2.75e-159	RGMA	7	APOD_Fib
239	1.18e-194	0.874241	0.398	0.089	3.02e-190	BCHE	7	APOD_Fib
240	1.99e-196	0.856168	0.902	0.473	5.09e-192	FBLN2	7	APOD_Fib
241	4.27e-108	0.851858	0.874	0.795	1.09e-103	HSPA1A	7	APOD_Fib
242	2.9e-166	0.84291	0.868	0.564	7.41e-162	S100A13	7	APOD_Fib
243	5.64e-85	0.841888	0.787	0.624	1.44e-80	HSPA1B	7	APOD_Fib
244	1.37e-148	0.828008	0.734	0.348	3.52e-144	IGF1	7	APOD_Fib
245	3.28e-123	0.824991	0.399	0.131	8.39e-119	BOC	7	APOD_Fib
246	3.51e-102	0.814494	0.447	0.173	8.98e-98	ABCA10	7	APOD_Fib
247	2.8e-129	0.80666	0.787	0.467	7.17e-125	SPRY1	7	APOD_Fib
248	1.1e-119	0.803761	0.334	0.093	2.81e-115	SPRY2	7	APOD_Fib
249	4.68e-138	0.793307	0.829	0.53	1.2e-133	LRP1	7	APOD_Fib
250	1.3e-188	0.787356	0.285	0.046	3.31e-184	ALDH1A2	7	APOD_Fib
251	0	2.49554	0.975	0.235	0	PTGDS	9	PTGDS_Fib
252	0	1.41823	0.523	0.04	0	GREM2	9	PTGDS_Fib
253	7.33e-294	1.31585	0.865	0.384	1.87e-289	PLPP1	9	PTGDS_Fib
254	0	1.20411	0.971	0.347	0	SFRP2	9	PTGDS_Fib
255	7.24e-123	1.16964	0.339	0.088	1.85e-118	CCL11	9	PTGDS_Fib
256	2.16e-228	1.10971	0.553	0.148	5.51e-224	TNFRSF21	9	PTGDS_Fib
257	0	1.10068	0.352	0.026	0	RGS4	9	PTGDS_Fib
258	1.82e-220	1.08843	0.431	0.09	4.65e-216	PAPPA	9	PTGDS_Fib
259	4.41e-202	1.07134	0.481	0.124	1.13e-197	TMEM100	9	PTGDS_Fib
260	2.63e-95	1.06024	0.365	0.122	6.73e-91	CXCL2	9	PTGDS_Fib
261	1.88e-197	1.04043	0.484	0.125	4.8e-193	APCDD1	9	PTGDS_Fib
262	0	1.01322	0.246	0.011	0	TRBC2	9	PTGDS_Fib
263	3.48e-150	1.01303	0.445	0.132	8.89e-146	LEPR	9	PTGDS_Fib
264	6.66e-273	1.01135	0.994	0.764	1.7e-268	MFAP4	9	PTGDS_Fib
265	4.97e-130	0.990548	0.391	0.113	1.27e-125	PTGS2	9	PTGDS_Fib
266	4.74e-256	0.968233	0.352	0.052	1.21e-251	NTM	9	PTGDS_Fib
267	3.74e-185	0.945219	0.387	0.083	9.57e-181	CH25H	9	PTGDS_Fib
268	2.21e-118	0.944852	0.431	0.144	5.65e-114	FST	9	PTGDS_Fib
269	6.2e-85	0.920865	0.308	0.098	1.58e-80	TNFAIP3	9	PTGDS_Fib
270	4.84e-234	0.920642	0.339	0.053	1.24e-229	CLDN11	9	PTGDS_Fib
271	1.53e-136	0.882301	0.489	0.163	3.91e-132	AHR	9	PTGDS_Fib
272	6.94e-129	0.87037	0.307	0.073	1.78e-124	ACP5	9	PTGDS_Fib
273	5.49e-130	0.861437	0.759	0.438	1.4e-125	NBL1	9	PTGDS_Fib
274	1.28e-112	0.854498	0.596	0.274	3.26e-108	PLK2	9	PTGDS_Fib
275	2.02e-122	0.853495	0.589	0.247	5.16e-118	PHLDA1	9	PTGDS_Fib
276	6.69e-144	0.847791	0.867	0.499	1.71e-139	A2M	9	PTGDS_Fib
277	5.68e-90	0.824642	0.723	0.451	1.45e-85	GEM	9	PTGDS_Fib
278	8.05e-104	0.81689	0.574	0.274	2.06e-99	PDLIM1	9	PTGDS_Fib
279	6.52e-244	0.811428	0.287	0.035	1.67e-239	NKD2	9	PTGDS_Fib
280	7.09e-101	0.809146	0.539	0.246	1.81e-96	PLEKHA5	9	PTGDS_Fib
281	3.74e-124	0.806305	0.444	0.145	9.55e-120	SPON1	9	PTGDS_Fib
282	6.62e-166	0.78711	0.264	0.043	1.69e-161	DLL1	9	PTGDS_Fib
283	4.86e-73	0.786265	0.534	0.276	1.24e-68	NR4A2	9	PTGDS_Fib
284	3.07e-135	0.776605	0.721	0.304	7.84e-131	APOE	9	PTGDS_Fib
285	1.08e-101	0.753374	0.647	0.339	2.77e-97	RP11-14N7.2	9	PTGDS_Fib
286	7.02e-119	0.750427	0.881	0.658	1.8e-114	NFKBIA	9	PTGDS_Fib
287	1.27e-93	0.743295	0.772	0.471	3.24e-89	COL3A1	9	PTGDS_Fib
288	4.07e-75	0.715699	0.438	0.196	1.04e-70	ZNF503	9	PTGDS_Fib
289	2.72e-81	0.703818	0.669	0.368	6.97e-77	RASD1	9	PTGDS_Fib
290	1.05e-72	0.703587	0.534	0.279	2.68e-68	RND3	9	PTGDS_Fib
291	3.96e-74	0.697981	0.463	0.215	1.01e-69	GADD45A	9	PTGDS_Fib
292	1.25e-76	0.690017	0.362	0.139	3.18e-72	KCTD12	9	PTGDS_Fib
293	6.49e-84	0.689077	0.312	0.099	1.66e-79	EDIL3	9	PTGDS_Fib
294	5.6e-71	0.659773	0.478	0.222	1.43e-66	BST2	9	PTGDS_Fib
295	7.4e-88	0.658597	0.779	0.545	1.89e-83	GLUL	9	PTGDS_Fib
296	1.79e-72	0.655423	0.312	0.111	4.57e-68	RUNX1	9	PTGDS_Fib
297	9.38e-98	0.648565	0.312	0.089	2.4e-93	MOXD1	9	PTGDS_Fib
298	5.71e-57	0.644442	0.336	0.142	1.46e-52	MXRA5	9	PTGDS_Fib
299	8.82e-90	0.642903	0.736	0.43	2.25e-85	TMEM176B	9	PTGDS_Fib
300	2.2e-69	0.637666	0.321	0.12	5.63e-65	IL1R1	9	PTGDS_Fib
301	0	2.14804	0.876	0.227	0	CXCL14	12	CXCL14_Fib
302	3.43e-175	1.33783	0.742	0.305	8.78e-171	APOE	12	CXCL14_Fib
303	9.97e-143	1.26496	0.377	0.092	2.55e-138	APOC1	12	CXCL14_Fib
304	2.28e-95	0.894319	0.609	0.29	5.83e-91	HES1	12	CXCL14_Fib
305	7.53e-88	0.758648	0.749	0.442	1.92e-83	CTSK	12	CXCL14_Fib
306	3.06e-109	0.75656	0.317	0.08	7.83e-105	FGL2	12	CXCL14_Fib
307	3.32e-27	0.731029	0.707	0.656	8.48e-23	CXCL12	12	CXCL14_Fib
308	4.8e-63	0.68179	0.463	0.22	1.23e-58	RAB31	12	CXCL14_Fib
309	2.3e-49	0.674892	0.434	0.221	5.88e-45	MMP14	12	CXCL14_Fib
310	4.02e-73	0.671029	0.674	0.369	1.03e-68	RASD1	12	CXCL14_Fib
311	8.32e-81	0.667324	0.688	0.404	2.13e-76	RBM3	12	CXCL14_Fib
312	6.47e-148	0.661652	0.994	0.981	1.65e-143	VIM	12	CXCL14_Fib
313	3.05e-83	0.658018	0.844	0.598	7.8e-79	SEPP1	12	CXCL14_Fib
314	8.27e-71	0.646439	0.552	0.256	2.11e-66	PTGDS	12	CXCL14_Fib
315	8.7e-45	0.644662	0.42	0.218	2.23e-40	GADD45A	12	CXCL14_Fib
316	3.8e-59	0.640786	0.287	0.104	9.73e-55	TWIST2	12	CXCL14_Fib
317	2.44e-98	0.638361	0.262	0.062	6.24e-94	TWIST1	12	CXCL14_Fib
318	8.66e-63	0.637983	0.523	0.26	2.22e-58	PDGFRB	12	CXCL14_Fib
319	2.63e-14	0.627542	0.234	0.142	6.72e-10	LEPR	12	CXCL14_Fib
320	8.11e-283	0.624248	0.218	0.014	2.07e-278	CRNDE	12	CXCL14_Fib
321	1.28e-51	0.616578	0.522	0.277	3.26e-47	NR4A2	12	CXCL14_Fib
322	5.65e-44	0.616302	0.689	0.463	1.44e-39	MAFB	12	CXCL14_Fib
323	5.39e-66	0.613191	0.449	0.189	1.38e-61	THY1	12	CXCL14_Fib
324	5.46e-44	0.600441	0.788	0.663	1.4e-39	NFKBIA	12	CXCL14_Fib
325	3.91e-30	0.585612	0.679	0.555	1e-25	IER3	12	CXCL14_Fib
326	1.1e-26	0.582579	0.724	0.56	2.82e-22	HTRA1	12	CXCL14_Fib
327	1e-49	0.569833	0.653	0.431	2.56e-45	MXRA8	12	CXCL14_Fib
328	6.47e-31	0.560355	0.273	0.132	1.65e-26	CRABP2	12	CXCL14_Fib
329	8.02e-78	0.556964	0.926	0.668	2.05e-73	S100A10	12	CXCL14_Fib
330	1.03e-41	0.556717	0.722	0.534	2.64e-37	KLF4	12	CXCL14_Fib
331	1.25e-41	0.556262	0.358	0.171	3.2e-37	GGT5	12	CXCL14_Fib
332	1.26e-42	0.555669	0.3	0.128	3.22e-38	PERP	12	CXCL14_Fib
333	1.78e-49	0.547469	0.506	0.267	4.55e-45	PRRX1	12	CXCL14_Fib
334	9.22e-110	0.546885	0.996	0.928	2.36e-105	S100A6	12	CXCL14_Fib
335	2.11e-45	0.541821	0.681	0.474	5.4e-41	KRT10	12	CXCL14_Fib
336	9.07e-52	0.536654	0.466	0.234	2.32e-47	CD44	12	CXCL14_Fib
337	2.84e-40	0.526804	0.406	0.209	7.27e-36	WWTR1	12	CXCL14_Fib
338	2.64e-14	0.524806	0.799	0.798	6.75e-10	IGFBP5	12	CXCL14_Fib
339	1.92e-55	0.523045	0.386	0.162	4.92e-51	NTRK2	12	CXCL14_Fib
340	1.24e-69	0.515073	0.923	0.675	3.16e-65	APOD	12	CXCL14_Fib
341	1.08e-50	0.500228	0.863	0.723	2.77e-46	ZFP36L2	12	CXCL14_Fib
342	5.06e-35	0.497907	0.324	0.158	1.29e-30	MFAP2	12	CXCL14_Fib
343	1.66e-42	0.493806	0.213	0.076	4.25e-38	SNED1	12	CXCL14_Fib
344	8.78e-36	0.488712	0.227	0.09	2.25e-31	PLEKHH2	12	CXCL14_Fib
345	1.1e-30	0.488241	0.261	0.121	2.8e-26	LOX	12	CXCL14_Fib
346	4.78e-33	0.477571	0.759	0.624	1.22e-28	PLPP3	12	CXCL14_Fib
347	1.15e-95	0.47377	0.992	0.97	2.94e-91	RPL39	12	CXCL14_Fib
348	6.62e-103	0.462143	0.992	0.958	1.69e-98	RPL12	12	CXCL14_Fib
349	3.62e-25	0.455628	0.403	0.24	9.27e-21	SFRP1	12	CXCL14_Fib
350	5.21e-25	0.449908	0.279	0.143	1.33e-20	F2R	12	CXCL14_Fib
351	0	2.56989	0.374	0.021	0	CHI3L1	13	CHI3L1_Fib
352	0	2.26077	0.83	0.216	0	PLA2G2A	13	CHI3L1_Fib
353	0	2.13422	0.865	0.216	0	RARRES1	13	CHI3L1_Fib
354	0	1.70321	0.211	0.005	0	PRG4	13	CHI3L1_Fib
355	0	1.4671	0.332	0.021	0	PTX3	13	CHI3L1_Fib
356	4.82e-166	1.45728	0.985	0.824	1.23e-161	TIMP1	13	CHI3L1_Fib
357	1.1e-122	1.33966	0.75	0.364	2.81e-118	THBS1	13	CHI3L1_Fib
358	4.94e-306	1.25645	0.662	0.138	1.26e-301	PROCR	13	CHI3L1_Fib
359	2.06e-194	1.17007	0.942	0.561	5.26e-190	C3	13	CHI3L1_Fib
360	0	1.15859	0.482	0.068	0	TNFRSF12A	13	CHI3L1_Fib
361	1.81e-230	1.10574	0.9	0.381	4.63e-226	NNMT	13	CHI3L1_Fib
362	1.19e-189	1.09693	0.844	0.343	3.05e-185	EFEMP1	13	CHI3L1_Fib
363	4.19e-179	1.08676	0.426	0.085	1.07e-174	PRR4	13	CHI3L1_Fib
364	4.46e-107	1.0839	0.732	0.32	1.14e-102	MT1X	13	CHI3L1_Fib
365	1.26e-223	1.06244	0.598	0.143	3.23e-219	CYP1B1	13	CHI3L1_Fib
366	3.28e-176	1.04456	0.446	0.099	8.38e-172	ALDH1A3	13	CHI3L1_Fib
367	1.44e-31	1.04224	0.281	0.127	3.69e-27	CXCL2	13	CHI3L1_Fib
368	5.79e-102	1.02797	0.802	0.462	1.48e-97	CTSL	13	CHI3L1_Fib
369	1.42e-123	1.02469	0.903	0.471	3.62e-119	CLU	13	CHI3L1_Fib
370	0	1.01821	0.649	0.118	0	MEDAG	13	CHI3L1_Fib
371	1.31e-160	0.997667	0.801	0.343	3.35e-156	FGF7	13	CHI3L1_Fib
372	2.2e-145	0.980098	0.951	0.668	5.63e-141	S100A10	13	CHI3L1_Fib
373	9.05e-190	0.950633	0.607	0.165	2.31e-185	PTGIS	13	CHI3L1_Fib
374	1.25e-172	0.933705	0.624	0.183	3.19e-168	THY1	13	CHI3L1_Fib
375	0	0.912197	0.201	0.006	0	GAL	13	CHI3L1_Fib
376	5.13e-161	0.906735	0.749	0.275	1.31e-156	NAMPT	13	CHI3L1_Fib
377	3.14e-105	0.900005	0.838	0.476	8.04e-101	SOD2	13	CHI3L1_Fib
378	4.47e-136	0.893383	0.624	0.198	1.14e-131	SLPI	13	CHI3L1_Fib
379	1.17e-77	0.889838	0.804	0.527	3e-73	CYR61	13	CHI3L1_Fib
380	9.92e-71	0.842104	0.235	0.06	2.54e-66	SFRP4	13	CHI3L1_Fib
381	4.7e-259	0.831499	0.512	0.09	1.2e-254	STEAP1	13	CHI3L1_Fib
382	7.82e-207	0.824984	0.591	0.14	2e-202	PLAUR	13	CHI3L1_Fib
383	6.24e-139	0.808852	0.713	0.263	1.6e-134	UGDH	13	CHI3L1_Fib
384	2.56e-71	0.798999	0.71	0.35	6.55e-67	MT1E	13	CHI3L1_Fib
385	1.03e-98	0.791848	0.784	0.401	2.63e-94	FSTL1	13	CHI3L1_Fib
386	6.29e-199	0.773089	0.577	0.137	1.61e-194	PDPN	13	CHI3L1_Fib
387	3.68e-135	0.771662	0.609	0.202	9.41e-131	GFPT2	13	CHI3L1_Fib
388	9.66e-150	0.768506	0.942	0.597	2.47e-145	LDHA	13	CHI3L1_Fib
389	5.11e-161	0.752617	0.975	0.776	1.31e-156	S100A11	13	CHI3L1_Fib
390	2.54e-108	0.747662	0.677	0.278	6.49e-104	CD248	13	CHI3L1_Fib
391	1.09e-89	0.746082	0.28	0.067	2.8e-85	HMOX1	13	CHI3L1_Fib
392	5.22e-152	0.738606	0.473	0.116	1.34e-147	GPRC5A	13	CHI3L1_Fib
393	4.75e-95	0.734542	0.847	0.513	1.21e-90	ANXA1	13	CHI3L1_Fib
394	1.94e-119	0.732327	0.716	0.288	4.95e-115	UAP1	13	CHI3L1_Fib
395	1e-167	0.73142	0.433	0.092	2.57e-163	CFB	13	CHI3L1_Fib
396	2.5e-108	0.729917	0.872	0.527	6.39e-104	MGST1	13	CHI3L1_Fib
397	2.94e-121	0.724611	0.966	0.773	7.52e-117	IGFBP4	13	CHI3L1_Fib
398	5.31e-191	0.722736	0.509	0.111	1.36e-186	S100A16	13	CHI3L1_Fib
399	3.33e-162	0.706122	0.417	0.088	8.52e-158	SPSB1	13	CHI3L1_Fib
400	1.88e-103	0.693278	0.335	0.083	4.81e-99	PLAU	13	CHI3L1_Fib
401	0	2.17432	0.881	0.146	0	IGFBP3	14	IGFBP3_Fib
402	0	1.37075	0.998	0.461	0	C7	14	IGFBP3_Fib
403	0	1.28411	0.522	0.078	0	COLEC11	14	IGFBP3_Fib
404	6.78e-245	1.18605	0.992	0.502	1.74e-240	DPT	14	IGFBP3_Fib
405	1.37e-279	1.08402	0.988	0.352	3.51e-275	SFRP2	14	IGFBP3_Fib
406	2.9e-183	0.970778	0.811	0.299	7.41e-179	MATN2	14	IGFBP3_Fib
407	1.14e-271	0.952753	0.555	0.099	2.91e-267	KCNN3	14	IGFBP3_Fib
408	1.45e-177	0.911231	0.431	0.087	3.72e-173	CCL11	14	IGFBP3_Fib
409	5.3e-176	0.908665	0.95	0.533	1.36e-171	RARRES2	14	IGFBP3_Fib
410	4.01e-149	0.793303	1	0.889	1.03e-144	MGP	14	IGFBP3_Fib
411	3.9e-113	0.781136	0.645	0.255	9.99e-109	QSOX1	14	IGFBP3_Fib
412	6.55e-161	0.750956	0.997	0.768	1.67e-156	FBLN1	14	IGFBP3_Fib
413	6.96e-92	0.744015	0.453	0.155	1.78e-87	RGS2	14	IGFBP3_Fib
414	1.32e-117	0.741074	0.736	0.322	3.37e-113	COL14A1	14	IGFBP3_Fib
415	2.17e-122	0.729747	0.94	0.562	5.55e-118	C3	14	IGFBP3_Fib
416	3.07e-109	0.723088	0.766	0.369	7.85e-105	FXYD6	14	IGFBP3_Fib
417	9.87e-34	0.718492	0.612	0.402	2.52e-29	MYC	14	IGFBP3_Fib
418	9.17e-119	0.703087	0.381	0.096	2.34e-114	PTGER4	14	IGFBP3_Fib
419	5.06e-168	0.69302	0.995	0.922	1.29e-163	RPLP0	14	IGFBP3_Fib
420	2.54e-96	0.690144	0.783	0.41	6.5e-92	OLFML3	14	IGFBP3_Fib
421	1.7e-91	0.671179	0.608	0.252	4.35e-87	SLIT3	14	IGFBP3_Fib
422	3.37e-129	0.669564	0.998	0.781	8.62e-125	LUM	14	IGFBP3_Fib
423	5.02e-87	0.667159	0.854	0.502	1.28e-82	A2M	14	IGFBP3_Fib
424	1.22e-84	0.638869	0.788	0.413	3.12e-80	CCL2	14	IGFBP3_Fib
425	5.64e-111	0.637456	0.984	0.624	1.44e-106	ADH1B	14	IGFBP3_Fib
426	1.48e-130	0.629898	0.352	0.076	3.8e-126	PRR16	14	IGFBP3_Fib
427	4.81e-102	0.629483	0.49	0.16	1.23e-97	TUSC3	14	IGFBP3_Fib
428	3.85e-80	0.61113	0.744	0.385	9.85e-76	SRPX	14	IGFBP3_Fib
429	5.73e-73	0.600264	0.86	0.588	1.47e-68	ID2	14	IGFBP3_Fib
430	1.04e-91	0.599722	0.955	0.63	2.65e-87	CCDC80	14	IGFBP3_Fib
431	2.14e-280	0.585321	0.226	0.014	5.48e-276	PLD5	14	IGFBP3_Fib
432	1.98e-71	0.57476	0.878	0.593	5.08e-67	PCOLCE	14	IGFBP3_Fib
433	1.38e-80	0.551633	0.336	0.099	3.53e-76	STEAP2	14	IGFBP3_Fib
434	1.07e-26	0.544159	0.524	0.332	2.73e-22	TNFAIP6	14	IGFBP3_Fib
435	5.37e-55	0.54081	0.566	0.28	1.37e-50	RND3	14	IGFBP3_Fib
436	5.87e-65	0.537907	0.983	0.896	1.5e-60	CEBPD	14	IGFBP3_Fib
437	4.1e-50	0.537742	0.826	0.558	1.05e-45	COL1A1	14	IGFBP3_Fib
438	7.51e-68	0.522511	0.927	0.647	1.92e-63	CXCL12	14	IGFBP3_Fib
439	1.37e-113	0.52229	0.995	0.912	3.5e-109	RPL36	14	IGFBP3_Fib
440	1.38e-66	0.520387	0.643	0.31	3.53e-62	PID1	14	IGFBP3_Fib
441	1.64e-38	0.513138	0.671	0.44	4.2e-34	CEBPB	14	IGFBP3_Fib
442	2.83e-62	0.503693	0.522	0.225	7.23e-58	SLC40A1	14	IGFBP3_Fib
443	6.62e-63	0.502796	0.437	0.17	1.69e-58	BAMBI	14	IGFBP3_Fib
444	2.1e-48	0.492753	0.611	0.329	5.36e-44	CD302	14	IGFBP3_Fib
445	1.41e-55	0.491179	0.498	0.223	3.62e-51	MDK	14	IGFBP3_Fib
446	5.6e-70	0.489956	0.521	0.21	1.43e-65	NR2F1	14	IGFBP3_Fib
447	6.33e-47	0.489891	0.495	0.244	1.62e-42	EMILIN1	14	IGFBP3_Fib
448	1.08e-75	0.489585	0.733	0.365	2.77e-71	THBS1	14	IGFBP3_Fib
449	1.23e-70	0.488573	0.95	0.784	3.13e-66	RPSA	14	IGFBP3_Fib
450	4.11e-46	0.486873	0.498	0.248	1.05e-41	SH3BP5	14	IGFBP3_Fib
451	0	1.80793	0.949	0.222	0	SFRP1	16	IGFBP6_Fib
452	6.81e-270	1.71793	0.986	0.549	1.74e-265	IGFBP6	16	IGFBP6_Fib
453	2.78e-291	1.58134	0.947	0.437	7.1e-287	CTSK	16	IGFBP6_Fib
454	0	1.52904	0.991	0.354	0	SFRP2	16	IGFBP6_Fib
455	3.9e-212	1.5213	0.685	0.198	9.98e-208	CLEC3B	16	IGFBP6_Fib
456	0	1.49523	0.766	0.167	0	ITGBL1	16	IGFBP6_Fib
457	0	1.4633	0.863	0.192	0	SLPI	16	IGFBP6_Fib
458	0	1.44918	0.867	0.218	0	PLA2G2A	16	IGFBP6_Fib
459	0	1.3913	0.474	0.01	0	P2RX2	16	IGFBP6_Fib
460	2.48e-257	1.37396	0.904	0.374	6.35e-253	GPNMB	16	IGFBP6_Fib
461	3.12e-236	1.2128	0.974	0.471	7.98e-232	CLU	16	IGFBP6_Fib
462	1.2e-232	1.11019	1	0.727	3.06e-228	CFD	16	IGFBP6_Fib
463	1.3e-170	1.09456	0.771	0.283	3.33e-166	MFAP5	16	IGFBP6_Fib
464	7.83e-213	1.08923	0.993	0.625	2e-208	ADH1B	16	IGFBP6_Fib
465	2.98e-185	1.07929	0.817	0.322	7.62e-181	SCARA5	16	IGFBP6_Fib
466	0	1.06479	0.39	0.03	0	CA12	16	IGFBP6_Fib
467	1.69e-195	1.06368	0.559	0.132	4.31e-191	SEMA3C	16	IGFBP6_Fib
468	1.47e-182	1.03219	0.448	0.092	3.77e-178	CADM3	16	IGFBP6_Fib
469	5.58e-169	1.02856	0.521	0.13	1.43e-164	RAMP2	16	IGFBP6_Fib
470	0	1.0139	0.263	0.012	0	WIF1	16	IGFBP6_Fib
471	2.54e-253	0.998357	1	0.947	6.49e-249	CST3	16	IGFBP6_Fib
472	3.75e-148	0.973796	0.475	0.124	9.6e-144	CTSH	16	IGFBP6_Fib
473	2.79e-169	0.972606	0.456	0.1	7.14e-165	RSPO3	16	IGFBP6_Fib
474	4.36e-120	0.962892	0.655	0.282	1.11e-115	VAT1	16	IGFBP6_Fib
475	2.26e-138	0.948887	0.858	0.458	5.78e-134	PRELP	16	IGFBP6_Fib
476	1.67e-122	0.945785	0.672	0.292	4.27e-118	GRN	16	IGFBP6_Fib
477	3.73e-157	0.937064	0.506	0.125	9.53e-153	WISP2	16	IGFBP6_Fib
478	2.11e-126	0.924706	0.525	0.163	5.38e-122	C16orf89	16	IGFBP6_Fib
479	7.04e-157	0.904889	0.94	0.553	1.8e-152	GPX3	16	IGFBP6_Fib
480	2.66e-96	0.885943	0.511	0.186	6.81e-92	CALCRL	16	IGFBP6_Fib
481	8.77e-183	0.883979	1	0.841	2.24e-178	DCN	16	IGFBP6_Fib
482	6.71e-127	0.881669	0.874	0.525	1.72e-122	NPC2	16	IGFBP6_Fib
483	3.81e-155	0.881225	0.985	0.759	9.73e-151	MMP2	16	IGFBP6_Fib
484	2.26e-133	0.855641	0.513	0.146	5.77e-129	FIGF	16	IGFBP6_Fib
485	1.51e-100	0.853961	0.634	0.282	3.85e-96	CTSA	16	IGFBP6_Fib
486	1.73e-132	0.843563	0.911	0.479	4.43e-128	FBLN2	16	IGFBP6_Fib
487	2.34e-135	0.842329	0.909	0.555	5.98e-131	HTRA1	16	IGFBP6_Fib
488	2.51e-98	0.840626	0.643	0.281	6.41e-94	CD248	16	IGFBP6_Fib
489	2.08e-102	0.839873	0.508	0.179	5.31e-98	F10	16	IGFBP6_Fib
490	1.82e-115	0.835696	0.819	0.445	4.65e-111	PLTP	16	IGFBP6_Fib
491	1.01e-100	0.828114	0.607	0.242	2.58e-96	HSPB8	16	IGFBP6_Fib
492	3.47e-73	0.822273	0.453	0.175	8.89e-69	G0S2	16	IGFBP6_Fib
493	8.03e-141	0.807773	0.306	0.053	2.05e-136	HPGD	16	IGFBP6_Fib
494	3.93e-74	0.79603	0.658	0.36	1.01e-69	ISLR	16	IGFBP6_Fib
495	4.46e-107	0.780468	0.897	0.641	1.14e-102	NUPR1	16	IGFBP6_Fib
496	1.45e-76	0.768219	0.516	0.22	3.72e-72	MMP14	16	IGFBP6_Fib
497	1.04e-107	0.762548	0.456	0.135	2.66e-103	LEPR	16	IGFBP6_Fib
498	2.2e-101	0.75759	0.391	0.11	5.61e-97	PHGDH	16	IGFBP6_Fib
499	1.06e-102	0.752324	0.303	0.067	2.7e-98	CYP4B1	16	IGFBP6_Fib
500	7.27e-85	0.75097	0.711	0.379	1.86e-80	CITED2	16	IGFBP6_Fib
501	2.1e-225	2.26785	0.983	0.363	5.38e-221	SFRP2	17	SFRP2_Fib
502	0	2.17911	0.977	0.232	0	SFRP1	17	SFRP2_Fib
503	1.02e-225	1.69825	0.921	0.226	2.61e-221	PLA2G2A	17	SFRP2_Fib
504	1.77e-218	1.42218	0.872	0.201	4.53e-214	CLEC3B	17	SFRP2_Fib
505	0	1.2608	0.446	0.017	0	GREM1	17	SFRP2_Fib
506	2.67e-161	1.19945	0.895	0.281	6.82e-157	CD248	17	SFRP2_Fib
507	2.09e-126	1.19057	0.895	0.367	5.34e-122	SERPINE2	17	SFRP2_Fib
508	0	1.16328	0.548	0.009	0	KRT24	17	SFRP2_Fib
509	1.39e-123	1.14546	0.953	0.444	3.55e-119	CTSK	17	SFRP2_Fib
510	3.12e-142	1.11845	0.921	0.325	7.97e-138	COL14A1	17	SFRP2_Fib
511	7.22e-146	1.11177	0.866	0.262	1.85e-141	CD55	17	SFRP2_Fib
512	0	1.09571	0.761	0.099	0	RSPO3	17	SFRP2_Fib
513	1.78e-133	1.03258	0.942	0.35	4.55e-129	EFEMP1	17	SFRP2_Fib
514	6.78e-224	1.023	0.662	0.103	1.73e-219	MAPKAP1	17	SFRP2_Fib
515	2.18e-90	0.996263	0.668	0.227	5.56e-86	HSPH1	17	SFRP2_Fib
516	2.37e-168	0.988067	0.799	0.188	6.07e-164	THY1	17	SFRP2_Fib
517	2.16e-122	0.978261	0.939	0.381	5.52e-118	GPNMB	17	SFRP2_Fib
518	1.33e-114	0.972381	0.845	0.293	3.39e-110	UAP1	17	SFRP2_Fib
519	4.27e-121	0.933323	0.921	0.329	1.09e-116	OGN	17	SFRP2_Fib
520	5.1e-161	0.923093	0.673	0.136	1.3e-156	SEMA3C	17	SFRP2_Fib
521	4.31e-39	0.90457	0.703	0.334	1.1e-34	CRYAB	17	SFRP2_Fib
522	2.49e-78	0.889293	0.796	0.35	6.37e-74	TUBB4B	17	SFRP2_Fib
523	1.19e-122	0.883348	0.851	0.283	3.03e-118	CTSA	17	SFRP2_Fib
524	4.6e-104	0.882691	0.965	0.478	1.18e-99	CLU	17	SFRP2_Fib
525	3.35e-87	0.872721	0.956	0.484	8.56e-83	EMP3	17	SFRP2_Fib
526	8.79e-113	0.866199	0.872	0.288	2.25e-108	MFAP5	17	SFRP2_Fib
527	0	0.863748	0.364	0.01	0	ABCB5	17	SFRP2_Fib
528	1.54e-109	0.862401	0.892	0.342	3.94e-105	RP11-14N7.2	17	SFRP2_Fib
529	2.4e-207	0.861043	0.621	0.093	6.13e-203	CADM3	17	SFRP2_Fib
530	9.04e-85	0.857387	0.848	0.336	2.31e-80	TNXB	17	SFRP2_Fib
531	4.74e-103	0.856736	0.997	0.827	1.21e-98	TIMP1	17	SFRP2_Fib
532	1.97e-141	0.850362	0.735	0.179	5.04e-137	CD68	17	SFRP2_Fib
533	6.56e-91	0.835684	0.805	0.303	1.68e-86	SERPINH1	17	SFRP2_Fib
534	4.47e-111	0.824093	0.915	0.327	1.14e-106	SCARA5	17	SFRP2_Fib
535	6.1e-94	0.811126	0.985	0.642	1.56e-89	NUPR1	17	SFRP2_Fib
536	8.14e-105	0.80455	0.761	0.232	2.08e-100	CILP	17	SFRP2_Fib
537	8.62e-136	0.795752	0.784	0.203	2.2e-131	SLPI	17	SFRP2_Fib
538	1.79e-107	0.795567	0.994	0.77	4.58e-103	PPIB	17	SFRP2_Fib
539	4.93e-38	0.768513	0.741	0.5	1.26e-33	ATF3	17	SFRP2_Fib
540	4.97e-94	0.765214	0.816	0.294	1.27e-89	GRN	17	SFRP2_Fib
541	9.66e-84	0.762107	0.752	0.271	2.47e-79	UGDH	17	SFRP2_Fib
542	7.96e-95	0.757096	0.997	0.73	2.04e-90	S100A4	17	SFRP2_Fib
543	3.52e-86	0.752	0.965	0.528	9.01e-82	NPC2	17	SFRP2_Fib
544	2.41e-61	0.749389	0.95	0.559	6.17e-57	COL6A3	17	SFRP2_Fib
545	3.4e-80	0.749349	0.971	0.555	8.69e-76	IGFBP6	17	SFRP2_Fib
546	6.77e-138	0.748927	0.507	0.09	1.73e-133	UCHL1	17	SFRP2_Fib
547	2.19e-119	0.745501	0.618	0.143	5.6e-115	ZNF385A	17	SFRP2_Fib
548	9.18e-129	0.745335	0.42	0.068	2.35e-124	HMOX1	17	SFRP2_Fib
549	9.86e-253	0.738422	0.327	0.022	2.52e-248	FABP3	17	SFRP2_Fib
550	9.71e-176	0.733531	0.659	0.116	2.48e-171	C1QTNF3	17	SFRP2_Fib
551	0	2.82769	0.709	0.008	0	CRABP1	18	CRABP1_Fib
552	0	2.24662	0.83	0.086	0	PRR4	18	CRABP1_Fib
553	4.21e-206	2.14647	0.915	0.23	1.08e-201	RARRES1	18	CRABP1_Fib
554	9.48e-236	1.79301	0.408	0.032	2.42e-231	CCL19	18	CRABP1_Fib
555	1.8e-155	1.6213	0.858	0.253	4.6e-151	PHLDA1	18	CRABP1_Fib
556	1.87e-162	1.54797	0.638	0.118	4.79e-158	PTGS2	18	CRABP1_Fib
557	1.35e-102	1.47412	0.862	0.36	3.45e-98	CTGF	18	CRABP1_Fib
558	5.39e-130	1.39848	0.968	0.493	1.38e-125	BGN	18	CRABP1_Fib
559	0	1.31932	0.351	0.012	0	COMP	18	CRABP1_Fib
560	6.59e-81	1.30994	0.901	0.532	1.69e-76	CYR61	18	CRABP1_Fib
561	1.19e-195	1.27069	0.645	0.097	3.05e-191	PAPPA	18	CRABP1_Fib
562	0	1.26521	0.496	0.021	0	RTEL1-TNFRSF6B	18	CRABP1_Fib
563	1.98e-97	1.25133	0.957	0.508	5.07e-93	A2M	18	CRABP1_Fib
564	0	1.1885	0.567	0.047	0	DIO2	18	CRABP1_Fib
565	6.06e-203	1.12613	0.262	0.015	1.55e-198	PI15	18	CRABP1_Fib
566	3.63e-66	1.12317	0.993	0.828	9.27e-62	TIMP1	18	CRABP1_Fib
567	9.17e-86	1.11883	0.433	0.09	2.34e-81	RGCC	18	CRABP1_Fib
568	2e-100	1.11336	0.989	0.777	5.11e-96	IGFBP4	18	CRABP1_Fib
569	0	1.11074	0.443	0.017	0	F13A1	18	CRABP1_Fib
570	9.6e-70	1.10037	0.596	0.188	2.45e-65	SERPINE1	18	CRABP1_Fib
571	7.61e-198	1.09938	0.691	0.109	1.95e-193	CDH11	18	CRABP1_Fib
572	4.5e-202	1.09419	0.77	0.128	1.15e-197	LTBP2	18	CRABP1_Fib
573	0	1.06096	0.571	0.023	0	TSPAN11	18	CRABP1_Fib
574	1.43e-112	1.05459	0.61	0.138	3.65e-108	LEPR	18	CRABP1_Fib
575	4.8e-165	1.05232	0.667	0.121	1.23e-160	IL1R1	18	CRABP1_Fib
576	3.62e-148	1.05063	0.645	0.121	9.25e-144	VEGFA	18	CRABP1_Fib
577	3.49e-81	1.02797	0.738	0.205	8.93e-77	SLPI	18	CRABP1_Fib
578	5.89e-188	1.02722	0.652	0.102	1.51e-183	TWIST2	18	CRABP1_Fib
579	2.2e-104	1.02662	0.387	0.061	5.62e-100	SFRP4	18	CRABP1_Fib
580	1.21e-98	1.01881	0.422	0.076	3.1e-94	TNC	18	CRABP1_Fib
581	2.45e-145	0.982573	0.613	0.112	6.26e-141	RUNX1	18	CRABP1_Fib
582	6.89e-136	0.978823	0.911	0.257	1.76e-131	PTGDS	18	CRABP1_Fib
583	1.12e-118	0.97715	0.613	0.13	2.87e-114	CRABP2	18	CRABP1_Fib
584	2.06e-122	0.959484	0.645	0.141	5.28e-118	F2R	18	CRABP1_Fib
585	2.14e-106	0.956134	0.592	0.134	5.47e-102	APCDD1	18	CRABP1_Fib
586	4.15e-117	0.949898	0.773	0.201	1.06e-112	DKK3	18	CRABP1_Fib
587	2.64e-67	0.94209	0.826	0.399	6.75e-63	PLPP1	18	CRABP1_Fib
588	1.51e-23	0.942011	0.397	0.169	3.86e-19	IGFBP3	18	CRABP1_Fib
589	4.81e-91	0.939525	0.762	0.251	1.23e-86	HIF1A	18	CRABP1_Fib
590	1.56e-54	0.907158	0.858	0.479	3.99e-50	COL3A1	18	CRABP1_Fib
591	4.23e-53	0.906757	0.833	0.457	1.08e-48	GEM	18	CRABP1_Fib
592	6.34e-290	0.903699	0.27	0.01	1.62e-285	UBD	18	CRABP1_Fib
593	2.16e-98	0.896132	0.589	0.134	5.53e-94	ASPN	18	CRABP1_Fib
594	5.67e-54	0.895245	0.794	0.375	1.45e-49	RASD1	18	CRABP1_Fib
595	4.73e-111	0.877061	0.652	0.151	1.21e-106	SPON1	18	CRABP1_Fib
596	4.74e-68	0.849234	0.837	0.381	1.21e-63	EMP1	18	CRABP1_Fib
597	8.64e-259	0.849034	0.355	0.021	2.21e-254	LINC01436	18	CRABP1_Fib
598	5.58e-76	0.838954	0.674	0.223	1.43e-71	RAB31	18	CRABP1_Fib
599	7.19e-109	0.834939	0.656	0.15	1.84e-104	PHLDA2	18	CRABP1_Fib
600	1.18e-199	0.834663	0.447	0.044	3.01e-195	CHN1	18	CRABP1_Fib
601	0	2.47409	0.362	0.004	0	ANGPTL7	19	ANGPTL7_Fib
602	7.36e-48	2.21984	0.584	0.263	1.88e-43	PTGDS	19	ANGPTL7_Fib
603	1.12e-103	2.11973	0.981	0.681	2.85e-99	APOD	19	ANGPTL7_Fib
604	3.3e-210	2.02078	0.786	0.151	8.44e-206	CYP1B1	19	ANGPTL7_Fib
605	3.51e-256	1.36753	0.339	0.018	8.96e-252	FGFBP2	19	ANGPTL7_Fib
606	6.34e-60	1.30344	0.634	0.252	1.62e-55	IFI27	19	ANGPTL7_Fib
607	4.1e-36	1.05032	0.405	0.147	1.05e-31	C2orf40	19	ANGPTL7_Fib
608	7.01e-109	1.02292	0.3	0.035	1.79e-104	NRP2	19	ANGPTL7_Fib
609	1.04e-71	1.01011	0.339	0.064	2.66e-67	GPC3	19	ANGPTL7_Fib
610	1.94e-47	1.00991	0.514	0.187	4.96e-43	SOX9	19	ANGPTL7_Fib
611	9.85e-71	0.979686	0.401	0.089	2.52e-66	KLF5	19	ANGPTL7_Fib
612	1.48e-41	0.939536	0.79	0.511	3.78e-37	CFH	19	ANGPTL7_Fib
613	1.12e-22	0.938268	0.556	0.313	2.87e-18	PI16	19	ANGPTL7_Fib
614	1.11e-57	0.894696	0.331	0.072	2.83e-53	MEOX2	19	ANGPTL7_Fib
615	2.86e-21	0.828102	0.459	0.237	7.32e-17	RARRES1	19	ANGPTL7_Fib
616	1.48e-39	0.795622	0.401	0.133	3.8e-35	VIT	19	ANGPTL7_Fib
617	5.29e-61	0.792057	0.245	0.039	1.35e-56	NGFR	19	ANGPTL7_Fib
618	4.82e-33	0.770093	0.358	0.116	1.23e-28	CDH19	19	ANGPTL7_Fib
619	3.67e-102	0.744228	0.214	0.019	9.38e-98	ENTPD2	19	ANGPTL7_Fib
620	3.64e-18	0.716087	0.451	0.254	9.31e-14	AMD1	19	ANGPTL7_Fib
621	8.66e-21	0.713352	0.743	0.552	2.21e-16	GLUL	19	ANGPTL7_Fib
622	3.27e-22	0.709399	0.358	0.155	8.35e-18	SNAI1	19	ANGPTL7_Fib
623	1.78e-93	0.683601	0.202	0.018	4.55e-89	COL9A3	19	ANGPTL7_Fib
624	3.07e-42	0.681334	0.272	0.064	7.85e-38	SFRP4	19	ANGPTL7_Fib
625	4.91e-20	0.679049	0.447	0.231	1.26e-15	BST2	19	ANGPTL7_Fib
626	1.25e-22	0.669007	0.3	0.116	3.19e-18	BNC2	19	ANGPTL7_Fib
627	1.83e-16	0.651176	0.728	0.601	4.68e-12	FN1	19	ANGPTL7_Fib
628	3.48e-28	0.638168	0.556	0.281	8.9e-24	NR2F2	19	ANGPTL7_Fib
629	1.5e-29	0.632079	0.377	0.134	3.84e-25	EBF2	19	ANGPTL7_Fib
630	5.93e-35	0.630546	0.214	0.048	1.52e-30	MTSS1	19	ANGPTL7_Fib
631	1.12e-39	0.622626	0.206	0.041	2.85e-35	MRAS	19	ANGPTL7_Fib
632	3.39e-20	0.610835	0.393	0.183	8.68e-16	ABCA10	19	ANGPTL7_Fib
633	3.28e-15	0.604346	0.494	0.327	8.38e-11	PRNP	19	ANGPTL7_Fib
634	1.85e-09	0.601199	0.393	0.259	4.74e-05	IFI6	19	ANGPTL7_Fib
635	2.17e-15	0.59538	0.634	0.485	5.54e-11	TXN	19	ANGPTL7_Fib
636	4.38e-15	0.585498	0.444	0.26	1.12e-10	CYB5A	19	ANGPTL7_Fib
637	5.93e-15	0.584224	0.346	0.177	1.52e-10	BAMBI	19	ANGPTL7_Fib
638	5.63e-18	0.583029	0.494	0.285	1.44e-13	PLK2	19	ANGPTL7_Fib
639	1.26e-18	0.576688	0.296	0.121	3.23e-14	EZR	19	ANGPTL7_Fib
640	2.07e-13	0.545298	0.346	0.182	5.29e-09	EGFR	19	ANGPTL7_Fib
641	1.36e-16	0.529153	0.257	0.102	3.47e-12	ETV1	19	ANGPTL7_Fib
642	3.83e-17	0.520975	0.276	0.115	9.8e-13	KIF22	19	ANGPTL7_Fib
643	1.63e-07	0.509046	0.549	0.44	0.00415972	DDIT4	19	ANGPTL7_Fib
644	1.85e-17	0.500415	0.222	0.079	4.74e-13	SNED1	19	ANGPTL7_Fib
645	2.17e-19	0.497001	0.805	0.56	5.54e-15	IGFBP6	19	ANGPTL7_Fib
646	5.45e-08	0.494868	0.572	0.455	0.00139283	AKAP12	19	ANGPTL7_Fib
647	1.79e-14	0.492611	0.202	0.075	4.58e-10	ADH1C	19	ANGPTL7_Fib
648	1.29e-15	0.486998	0.704	0.485	3.3e-11	CLU	19	ANGPTL7_Fib
649	9.3e-13	0.481566	0.642	0.515	2.38e-08	PTRF	19	ANGPTL7_Fib
650	3.32e-19	0.476578	0.226	0.075	8.49e-15	SLC12A2	19	ANGPTL7_Fib
651	1.51e-89	1.67932	1	0.979	3.87e-85	MT-CO3	22	MT_Fib
652	7.28e-98	1.55216	1	0.998	1.86e-93	MT-CO2	22	MT_Fib
653	1.19e-94	1.53005	1	0.996	3.04e-90	MT-CO1	22	MT_Fib
654	5.54e-73	1.31546	0.993	0.798	1.42e-68	MT-ND2	22	MT_Fib
655	4.74e-81	1.31471	1	0.935	1.21e-76	MT-ND4	22	MT_Fib
656	2.8e-90	1.29095	1	0.983	7.16e-86	MT-CYB	22	MT_Fib
657	1.55e-78	1.27529	1	0.91	3.96e-74	MT-ND5	22	MT_Fib
658	1.2e-85	1.25745	1	0.983	3.08e-81	MT-ATP6	22	MT_Fib
659	1.93e-80	1.23257	1	0.977	4.94e-76	MT-ND3	22	MT_Fib
660	8.58e-61	1.20372	0.961	0.83	2.19e-56	MT-ND1	22	MT_Fib
661	7.92e-37	1.18751	0.856	0.556	2.02e-32	MT-ND6	22	MT_Fib
662	1.95e-83	1.18576	0.993	0.983	4.98e-79	MT-ND4L	22	MT_Fib
663	3.94e-68	1.18348	1	0.934	1.01e-63	MT-ATP8	22	MT_Fib
664	3.52e-12	0.750778	0.863	0.817	8.99e-08	NEAT1	22	MT_Fib
665	8.2e-19	0.700214	0.699	0.372	2.1e-14	SFRP2	22	MT_Fib
666	5.86e-11	0.696922	0.451	0.245	1.5e-06	SFRP1	22	MT_Fib
667	9.35e-08	0.603935	0.288	0.145	0.00239164	LEPR	22	MT_Fib
668	8.97e-10	0.595729	0.582	0.39	2.29e-05	GPNMB	22	MT_Fib
669	3.6e-07	0.562844	0.693	0.566	0.00921088	COL6A3	22	MT_Fib
670	7.06e-07	0.549655	0.229	0.106	0.0180583	TNFAIP3	22	MT_Fib
671	3.66e-07	0.391012	0.373	0.212	0.00935945	SLPI	22	MT_Fib
672	6.55e-07	0.385358	0.235	0.111	0.0167431	RSPO3	22	MT_Fib
673	0	2.51439	0.909	0.093	0	MYH11	2	MYH11_Smo
674	0	2.33638	0.679	0.012	0	RERGL	2	MYH11_Smo
675	0	2.32653	0.995	0.342	0	TAGLN	2	MYH11_Smo
676	0	2.19762	0.983	0.278	0	ACTA2	2	MYH11_Smo
677	0	2.09355	0.647	0.026	0	SORBS2	2	MYH11_Smo
678	0	2.09162	0.734	0.079	0	NET1	2	MYH11_Smo
679	0	2.06188	0.994	0.597	0	MYL9	2	MYH11_Smo
680	0	2.0089	0.966	0.472	0	TPM2	2	MYH11_Smo
681	0	1.92427	0.607	0.021	0	PLN	2	MYH11_Smo
682	0	1.88121	0.988	0.614	0	ADIRF	2	MYH11_Smo
683	0	1.82332	0.729	0.063	0	BCAM	2	MYH11_Smo
684	0	1.74944	0.661	0.109	0	PHLDA2	2	MYH11_Smo
685	0	1.74702	0.929	0.39	0	CRIP1	2	MYH11_Smo
686	0	1.69941	0.718	0.073	0	TINAGL1	2	MYH11_Smo
687	0	1.68142	0.923	0.412	0	TPM1	2	MYH11_Smo
688	0	1.6592	0.741	0.12	0	RGS5	2	MYH11_Smo
689	0	1.65853	0.622	0.046	0	MCAM	2	MYH11_Smo
690	0	1.65143	0.582	0.056	0	PTP4A3	2	MYH11_Smo
691	0	1.6153	0.476	0.012	0	CASQ2	2	MYH11_Smo
692	0	1.6149	0.54	0.064	0	SNCG	2	MYH11_Smo
693	0	1.61058	0.623	0.092	0	ISYNA1	2	MYH11_Smo
694	0	1.60068	0.648	0.092	0	HES4	2	MYH11_Smo
695	0	1.55837	0.671	0.121	0	MYLK	2	MYH11_Smo
696	0	1.54721	0.98	0.705	0	DSTN	2	MYH11_Smo
697	0	1.44744	0.643	0.121	0	PPP1R14A	2	MYH11_Smo
698	0	1.44052	0.76	0.276	0	LBH	2	MYH11_Smo
699	0	1.43322	0.626	0.178	0	MT1M	2	MYH11_Smo
700	0	1.4235	0.714	0.26	0	CSRP1	2	MYH11_Smo
701	0	1.3803	0.441	0.027	0	CCDC3	2	MYH11_Smo
702	0	1.37263	0.459	0.061	0	CNN1	2	MYH11_Smo
703	0	1.3549	0.672	0.208	0	CRIP2	2	MYH11_Smo
704	0	1.34845	0.55	0.12	0	CSRP2	2	MYH11_Smo
705	0	1.33284	0.823	0.293	0	CAV1	2	MYH11_Smo
706	0	1.32283	0.497	0.077	0	RCAN2	2	MYH11_Smo
707	0	1.2966	0.692	0.253	0	FLNA	2	MYH11_Smo
708	0	1.29357	0.638	0.203	0	PPP1R12A	2	MYH11_Smo
709	0	1.29159	0.489	0.075	0	FABP4	2	MYH11_Smo
710	0	1.28987	0.523	0.092	0	LMOD1	2	MYH11_Smo
711	0	1.24413	0.549	0.139	0	MTHFD2	2	MYH11_Smo
712	0	1.23665	0.39	0.031	0	SYNM	2	MYH11_Smo
713	0	1.20873	0.361	0.013	0	NRGN	2	MYH11_Smo
714	0	1.20727	0.776	0.351	0	C11orf96	2	MYH11_Smo
715	1.69e-154	1.18227	0.532	0.277	4.33e-150	PDK4	2	MYH11_Smo
716	0	1.18073	0.573	0.186	0	ZFHX3	2	MYH11_Smo
717	0	1.16834	0.658	0.176	0	NDUFA4L2	2	MYH11_Smo
718	0	1.16775	0.987	0.851	0	MYL6	2	MYH11_Smo
719	0	1.16668	0.425	0.048	0	GJA4	2	MYH11_Smo
720	0	1.14441	0.511	0.112	0	EDNRA	2	MYH11_Smo
721	0	1.14054	0.545	0.165	0	CHCHD10	2	MYH11_Smo
722	1.42e-238	1.13861	0.459	0.159	3.62e-234	CKB	2	MYH11_Smo
723	0	2.64491	0.383	0.015	0	CCL21	10	CCL21_Smo
724	0	2.41675	0.317	0.025	0	CCL19	10	CCL21_Smo
725	0	2.04504	0.734	0.103	0	STEAP4	10	CCL21_Smo
726	0	1.71362	0.709	0.152	0	RGS5	10	CCL21_Smo
727	8.45e-290	1.66103	0.719	0.211	2.16e-285	RGS16	10	CCL21_Smo
728	9.31e-213	1.58587	0.433	0.095	2.38e-208	TM4SF1	10	CCL21_Smo
729	5.72e-283	1.57673	0.663	0.191	1.46e-278	ID4	10	CCL21_Smo
730	0	1.45242	0.653	0.09	0	NOTCH3	10	CCL21_Smo
731	0	1.37587	0.724	0.104	0	TINAGL1	10	CCL21_Smo
732	6.41e-248	1.35413	0.556	0.14	1.64e-243	SYNPO2	10	CCL21_Smo
733	1.01e-286	1.26844	0.849	0.318	2.58e-282	CAV1	10	CCL21_Smo
734	9.07e-236	1.2527	0.728	0.265	2.32e-231	NR2F2	10	CCL21_Smo
735	4.01e-175	1.24063	0.215	0.026	1.03e-170	CCL8	10	CCL21_Smo
736	1.15e-232	1.22562	0.836	0.319	2.93e-228	ACTA2	10	CCL21_Smo
737	5.95e-124	1.21381	0.429	0.138	1.52e-119	C2orf40	10	CCL21_Smo
738	3.39e-106	1.18712	0.719	0.414	8.66e-102	CCL2	10	CCL21_Smo
739	2.08e-279	1.18186	0.926	0.376	5.32e-275	TAGLN	10	CCL21_Smo
740	3.82e-163	1.15553	0.593	0.201	9.77e-159	MT1M	10	CCL21_Smo
741	4.98e-215	1.12195	0.876	0.439	1.27e-210	TPM1	10	CCL21_Smo
742	0	1.10334	0.321	0.024	0	ADRA2A	10	CCL21_Smo
743	5.6e-203	1.07128	0.353	0.063	1.43e-198	RRAD	10	CCL21_Smo
744	0	1.0385	0.33	0.019	0	ADGRF5	10	CCL21_Smo
745	2.17e-296	1.03068	0.35	0.042	5.55e-292	INPP4B	10	CCL21_Smo
746	2.07e-143	1.01987	0.411	0.11	5.3e-139	FAM162B	10	CCL21_Smo
747	1.02e-108	1.00236	0.359	0.101	2.61e-104	FABP4	10	CCL21_Smo
748	1.43e-181	0.998357	0.465	0.115	3.65e-177	LMOD1	10	CCL21_Smo
749	2.24e-178	0.992137	0.919	0.667	5.73e-174	IFITM1	10	CCL21_Smo
750	4.61e-109	0.990278	0.417	0.135	1.18e-104	MT1A	10	CCL21_Smo
751	1.2e-86	0.975703	0.365	0.13	3.08e-82	TGFBI	10	CCL21_Smo
752	5.32e-118	0.975289	0.524	0.209	1.36e-113	EPAS1	10	CCL21_Smo
753	0	0.973804	0.284	0.017	0	ANGPT2	10	CCL21_Smo
754	1.52e-103	0.967216	0.52	0.232	3.88e-99	CD44	10	CCL21_Smo
755	2.36e-114	0.960287	0.474	0.172	6.03e-110	RASL11A	10	CCL21_Smo
756	3e-203	0.943658	0.514	0.123	7.67e-199	ISYNA1	10	CCL21_Smo
757	1.42e-142	0.942287	0.98	0.799	3.64e-138	MT2A	10	CCL21_Smo
758	3.54e-155	0.927811	0.686	0.298	9.04e-151	EPS8	10	CCL21_Smo
759	2.98e-163	0.926701	0.526	0.16	7.61e-159	MTHFD2	10	CCL21_Smo
760	1.36e-112	0.923653	0.571	0.253	3.47e-108	MYH9	10	CCL21_Smo
761	1.41e-188	0.922882	0.309	0.051	3.6e-184	SYTL2	10	CCL21_Smo
762	1e-187	0.915588	0.958	0.773	2.57e-183	IFITM2	10	CCL21_Smo
763	5.3e-233	0.911926	0.281	0.034	1.36e-228	LGI4	10	CCL21_Smo
764	5.45e-213	0.899671	0.958	0.618	1.39e-208	MYL9	10	CCL21_Smo
765	1.08e-236	0.887068	0.258	0.027	2.75e-232	MT1F	10	CCL21_Smo
766	5.95e-140	0.874129	0.501	0.155	1.52e-135	MYLK	10	CCL21_Smo
767	1.17e-240	0.873048	0.992	0.925	3e-236	PTMA	10	CCL21_Smo
768	4.75e-127	0.860227	0.738	0.37	1.21e-122	CPE	10	CCL21_Smo
769	3.65e-107	0.850938	0.444	0.154	9.34e-103	MEF2C	10	CCL21_Smo
770	4.64e-122	0.850132	0.345	0.091	1.19e-117	C20orf27	10	CCL21_Smo
771	1.21e-74	0.846182	0.47	0.208	3.1e-70	NDUFA4L2	10	CCL21_Smo
772	2.65e-100	0.844889	0.514	0.214	6.78e-96	JAG1	10	CCL21_Smo
773	0	2.51491	0.85	0.084	0	FABP4	15	FABP4_Smo
774	0	2.49597	0.995	0.145	0	RGS5	15	FABP4_Smo
775	0	2.44572	0.966	0.191	0	NDUFA4L2	15	FABP4_Smo
776	0	2.43358	0.828	0.107	0	FABP5	15	FABP4_Smo
777	0	2.31432	0.72	0.028	0	HIGD1B	15	FABP4_Smo
778	0	2.10296	0.748	0.075	0	COX4I2	15	FABP4_Smo
779	0	2.03547	0.7	0.129	0	ABCC9	15	FABP4_Smo
780	0	1.8667	0.466	0.023	0	GPAT2	15	FABP4_Smo
781	0	1.82594	0.619	0.061	0	GJA4	15	FABP4_Smo
782	1.36e-196	1.80713	0.873	0.623	3.48e-192	HSPA1B	15	FABP4_Smo
783	0	1.7272	0.475	0.028	0	TESC	15	FABP4_Smo
784	6.76e-293	1.7095	0.673	0.18	1.73e-288	ARHGDIB	15	FABP4_Smo
785	5.73e-215	1.70335	0.948	0.794	1.47e-210	HSPA1A	15	FABP4_Smo
786	0	1.70219	0.462	0.048	0	KCNJ8	15	FABP4_Smo
787	0	1.70026	0.584	0.096	0	NOTCH3	15	FABP4_Smo
788	0	1.6438	0.65	0.11	0	STEAP4	15	FABP4_Smo
789	9.05e-295	1.60835	0.638	0.149	2.32e-290	MEF2C	15	FABP4_Smo
790	0	1.58898	0.481	0.051	0	EGFLAM	15	FABP4_Smo
791	8.31e-165	1.58136	0.491	0.134	2.13e-160	MT1A	15	FABP4_Smo
792	5.65e-211	1.57154	0.984	0.8	1.44e-206	MT2A	15	FABP4_Smo
793	1.34e-248	1.54217	0.764	0.298	3.43e-244	EPS8	15	FABP4_Smo
794	1.69e-185	1.52874	0.522	0.145	4.33e-181	ADAMTS4	15	FABP4_Smo
795	5.66e-268	1.51382	0.855	0.368	1.45e-263	CPE	15	FABP4_Smo
796	0	1.47938	0.673	0.148	0	PPP1R14A	15	FABP4_Smo
797	0	1.44637	0.623	0.121	0	ISYNA1	15	FABP4_Smo
798	4.6e-242	1.43677	0.5	0.098	1.18e-237	THBS4	15	FABP4_Smo
799	4.36e-94	1.4328	0.505	0.207	1.12e-89	MT1M	15	FABP4_Smo
800	1.44e-219	1.41339	0.508	0.118	3.69e-215	GUCY1B3	15	FABP4_Smo
801	1.18e-242	1.40999	0.917	0.606	3.02e-238	MFGE8	15	FABP4_Smo
802	1.29e-161	1.37831	0.478	0.139	3.31e-157	MYO1B	15	FABP4_Smo
803	4.44e-92	1.37691	0.619	0.354	1.14e-87	MT1E	15	FABP4_Smo
804	1.95e-289	1.3748	0.389	0.05	4.99e-285	FRMD3	15	FABP4_Smo
805	0	1.3446	0.288	0.008	0	LPL	15	FABP4_Smo
806	1.96e-129	1.34207	0.714	0.433	5e-125	SLC2A3	15	FABP4_Smo
807	5.81e-148	1.27932	0.205	0.025	1.49e-143	MT1G	15	FABP4_Smo
808	9.44e-194	1.27478	0.922	0.669	2.42e-189	IFITM1	15	FABP4_Smo
809	0	1.2621	0.262	0.002	0	MUC3A	15	FABP4_Smo
810	4.54e-196	1.25089	0.309	0.045	1.16e-191	IGFBP2	15	FABP4_Smo
811	1.83e-116	1.24538	0.592	0.294	4.67e-112	ITM2C	15	FABP4_Smo
812	9.51e-181	1.24054	0.458	0.11	2.43e-176	FAM162B	15	FABP4_Smo
813	4.48e-213	1.22609	0.527	0.116	1.15e-208	TINAGL1	15	FABP4_Smo
814	0	1.21399	0.275	0.019	0	P2RY14	15	FABP4_Smo
815	3.77e-255	1.21065	0.312	0.035	9.65e-251	GUCY1A2	15	FABP4_Smo
816	3.62e-222	1.20538	0.334	0.047	9.26e-218	ESAM	15	FABP4_Smo
817	0	1.20475	0.297	0.023	0	ADGRF5	15	FABP4_Smo
818	5e-277	1.19733	0.262	0.021	1.28e-272	SSTR2	15	FABP4_Smo
819	5.26e-107	1.16987	0.495	0.208	1.35e-102	DLC1	15	FABP4_Smo
820	5.69e-93	1.15564	0.555	0.298	1.45e-88	ASAH1	15	FABP4_Smo
821	9.46e-196	1.15423	0.492	0.108	2.42e-191	BCAM	15	FABP4_Smo
822	6.83e-155	1.14995	0.306	0.056	1.75e-150	SNRK	15	FABP4_Smo
823	5.74e-63	2.2686	0.798	0.33	1.47e-58	MT1X	21	CREM_Smo
824	1.35e-269	2.19437	0.939	0.138	3.45e-265	CREM	21	CREM_Smo
825	1.43e-117	2.13584	0.995	0.643	3.66e-113	ADIRF	21	CREM_Smo
826	3.42e-141	2.1326	1	0.393	8.75e-137	TAGLN	21	CREM_Smo
827	4.02e-150	2.10648	1	0.382	1.03e-145	C11orf96	21	CREM_Smo
828	1.32e-120	2.10409	0.899	0.293	3.37e-116	PDK4	21	CREM_Smo
829	3.36e-129	1.99596	0.343	0.031	8.58e-125	CCL8	21	CREM_Smo
830	4.05e-110	1.97962	0.813	0.211	1.04e-105	MT1M	21	CREM_Smo
831	2.56e-119	1.97853	0.995	0.553	6.56e-115	CDKN1A	21	CREM_Smo
832	0	1.96661	0.899	0.094	0	PTP4A3	21	CREM_Smo
833	6.14e-112	1.9529	0.682	0.141	1.57e-107	MT1A	21	CREM_Smo
834	1.13e-245	1.92651	0.626	0.057	2.89e-241	IL6	21	CREM_Smo
835	3.08e-240	1.92407	0.914	0.133	7.87e-236	HES4	21	CREM_Smo
836	0	1.92212	0.712	0.039	0	APOLD1	21	CREM_Smo
837	3.66e-160	1.85678	0.803	0.151	9.35e-156	ADAMTS4	21	CREM_Smo
838	8.56e-42	1.84266	0.763	0.423	2.19e-37	CCL2	21	CREM_Smo
839	7.04e-238	1.81003	0.995	0.156	1.8e-233	MYH11	21	CREM_Smo
840	2.98e-87	1.7473	0.823	0.267	7.61e-83	CYCS	21	CREM_Smo
841	2.18e-108	1.73898	1	0.628	5.57e-104	MYL9	21	CREM_Smo
842	1.03e-110	1.73213	0.99	0.51	2.63e-106	TPM2	21	CREM_Smo
843	4.74e-149	1.72119	0.965	0.293	1.21e-144	CSRP1	21	CREM_Smo
844	0	1.70245	0.763	0.057	0	ADAMTS9	21	CREM_Smo
845	1.85e-222	1.64791	0.788	0.098	4.74e-218	SNCG	21	CREM_Smo
846	1.3e-96	1.63171	0.955	0.432	3.33e-92	CRIP1	21	CREM_Smo
847	0	1.62859	0.848	0.073	0	SORBS2	21	CREM_Smo
848	3.05e-258	1.61716	0.803	0.088	7.79e-254	CNN1	21	CREM_Smo
849	4.07e-43	1.61531	0.369	0.093	1.04e-38	CH25H	21	CREM_Smo
850	4.14e-159	1.56011	0.818	0.15	1.06e-154	PHLDA2	21	CREM_Smo
851	2.24e-235	1.55748	0.879	0.114	5.73e-231	BCAM	21	CREM_Smo
852	2.12e-123	1.55237	0.995	0.333	5.41e-119	ACTA2	21	CREM_Smo
853	0	1.52583	0.742	0.055	0	SYNM	21	CREM_Smo
854	6.33e-97	1.5224	0.995	0.657	1.62e-92	RHOB	21	CREM_Smo
855	5.43e-168	1.49584	0.793	0.14	1.39e-163	ATP1B3	21	CREM_Smo
856	4.64e-245	1.46035	0.702	0.068	1.19e-240	ACTG2	21	CREM_Smo
857	3.86e-258	1.45961	0.823	0.089	9.87e-254	MCAM	21	CREM_Smo
858	2.06e-266	1.4563	0.389	0.018	5.27e-262	DES	21	CREM_Smo
859	7.8e-100	1.45402	0.995	0.727	1.99e-95	DSTN	21	CREM_Smo
860	7.87e-122	1.43744	0.929	0.285	2.01e-117	FLNA	21	CREM_Smo
861	1.6e-55	1.40553	0.985	0.805	4.08e-51	MT2A	21	CREM_Smo
862	1.51e-294	1.3844	0.763	0.066	3.86e-290	PLN	21	CREM_Smo
863	2.28e-138	1.37414	0.727	0.129	5.82e-134	ZNF331	21	CREM_Smo
864	8.25e-160	1.37099	0.455	0.044	2.11e-155	RBKS	21	CREM_Smo
865	1.89e-89	1.35066	0.975	0.452	4.83e-85	TPM1	21	CREM_Smo
866	3.22e-92	1.3441	0.995	0.567	8.23e-88	YBX3	21	CREM_Smo
867	2.23e-65	1.3339	0.859	0.373	5.69e-61	THBS1	21	CREM_Smo
868	1.23e-155	1.31797	0.864	0.159	3.14e-151	PPP1R14A	21	CREM_Smo
869	1.36e-62	1.31609	0.803	0.318	3.47e-58	TCEB1	21	CREM_Smo
870	9.28e-164	1.30515	0.616	0.075	2.37e-159	GJA4	21	CREM_Smo
871	1.39e-101	1.29822	0.995	0.862	3.57e-97	MYL6	21	CREM_Smo
872	2.16e-133	1.27983	0.788	0.151	5.52e-129	CSRP2	21	CREM_Smo
873	0	1.93183	0.934	0.236	0	PLAT	6	LINC01082_FibSmo
874	0	1.51686	0.587	0.044	0	LINC01082	6	LINC01082_FibSmo
875	1.13e-257	1.48266	0.626	0.191	2.88e-253	SLPI	6	LINC01082_FibSmo
876	7.67e-254	1.43347	0.716	0.295	1.96e-249	MATN2	6	LINC01082_FibSmo
877	0	1.2072	0.737	0.193	0	NR2F1	6	LINC01082_FibSmo
878	9.08e-308	1.18111	0.591	0.143	2.32e-303	CTSC	6	LINC01082_FibSmo
879	0	1.16009	0.312	0.029	0	RBP4	6	LINC01082_FibSmo
880	0	1.09076	0.997	0.762	0	MFAP4	6	LINC01082_FibSmo
881	1.1e-274	1.06199	0.95	0.491	2.82e-270	A2M	6	LINC01082_FibSmo
882	3.38e-250	1.04504	0.502	0.123	8.64e-246	SMPDL3A	6	LINC01082_FibSmo
883	1.74e-175	1.02525	0.312	0.062	4.44e-171	ACTG2	6	LINC01082_FibSmo
884	1.35e-210	1.01532	0.861	0.506	3.45e-206	HSPB6	6	LINC01082_FibSmo
885	6.45e-276	0.987343	0.559	0.136	1.65e-271	FOXF1	6	LINC01082_FibSmo
886	6.1e-217	0.983752	0.628	0.216	1.56e-212	RBP1	6	LINC01082_FibSmo
887	9.16e-201	0.95618	0.786	0.384	2.34e-196	PLPP1	6	LINC01082_FibSmo
888	6.17e-285	0.956156	0.409	0.07	1.58e-280	TSPAN13	6	LINC01082_FibSmo
889	0	0.94808	0.333	0.028	0	HSD17B2	6	LINC01082_FibSmo
890	7.6e-203	0.929539	0.785	0.356	1.94e-198	TCF21	6	LINC01082_FibSmo
891	5.12e-280	0.916602	0.368	0.058	1.31e-275	SAMD11	6	LINC01082_FibSmo
892	5.31e-201	0.905579	0.485	0.136	1.36e-196	PDPN	6	LINC01082_FibSmo
893	0	0.905438	0.332	0.029	0	C5orf66-AS1	6	LINC01082_FibSmo
894	7.44e-162	0.851264	0.497	0.162	1.9e-157	BAMBI	6	LINC01082_FibSmo
895	9.04e-191	0.850522	0.918	0.548	2.31e-186	COL1A1	6	LINC01082_FibSmo
896	4.69e-176	0.846593	0.397	0.102	1.2e-171	BASP1	6	LINC01082_FibSmo
897	5.59e-173	0.844497	0.885	0.582	1.43e-168	ID2	6	LINC01082_FibSmo
898	2.08e-243	0.824468	0.366	0.063	5.31e-239	FENDRR	6	LINC01082_FibSmo
899	1.18e-176	0.818963	0.48	0.141	3.03e-172	SPON1	6	LINC01082_FibSmo
900	2.7e-130	0.812097	0.701	0.355	6.91e-126	GADD45G	6	LINC01082_FibSmo
901	5.49e-205	0.807988	0.389	0.085	1.4e-200	HAAO	6	LINC01082_FibSmo
902	1.03e-186	0.794663	0.273	0.045	2.64e-182	HHIP	6	LINC01082_FibSmo
903	2.26e-137	0.790701	0.68	0.332	5.78e-133	LSP1	6	LINC01082_FibSmo
904	3.87e-257	0.769905	0.27	0.032	9.89e-253	THSD4	6	LINC01082_FibSmo
905	1.4e-172	0.762768	0.981	0.778	3.58e-168	LUM	6	LINC01082_FibSmo
906	2.34e-124	0.75017	0.519	0.205	6e-120	REV3L	6	LINC01082_FibSmo
907	2.13e-162	0.749179	0.375	0.093	5.44e-158	EDIL3	6	LINC01082_FibSmo
908	1.77e-140	0.748943	0.782	0.408	4.53e-136	ID1	6	LINC01082_FibSmo
909	1.59e-118	0.746215	0.466	0.177	4.06e-114	MMP23B	6	LINC01082_FibSmo
910	9.55e-104	0.740565	0.683	0.383	2.44e-99	SRPX	6	LINC01082_FibSmo
911	4e-126	0.733924	0.303	0.076	1.02e-121	RAMP1	6	LINC01082_FibSmo
912	6.27e-62	0.714009	0.717	0.504	1.6e-57	CFH	6	LINC01082_FibSmo
913	1.09e-137	0.712863	0.336	0.089	2.79e-133	CUTC	6	LINC01082_FibSmo
914	2.01e-135	0.703659	0.792	0.424	5.14e-131	TMEM176B	6	LINC01082_FibSmo
915	1.05e-136	0.69946	0.254	0.053	2.68e-132	SLC23A2	6	LINC01082_FibSmo
916	2.27e-122	0.689416	0.453	0.159	5.79e-118	EDNRB	6	LINC01082_FibSmo
917	1.52e-110	0.686048	0.379	0.127	3.89e-106	PAMR1	6	LINC01082_FibSmo
918	2.05e-129	0.681487	0.364	0.105	5.24e-125	CDH11	6	LINC01082_FibSmo
919	1.21e-156	0.681377	0.973	0.765	3.1e-152	FBLN1	6	LINC01082_FibSmo
920	4.1e-82	0.669898	0.449	0.2	1.05e-77	PLAGL1	6	LINC01082_FibSmo
921	8.9e-86	0.66724	0.599	0.335	2.28e-81	RCN1	6	LINC01082_FibSmo
922	1.16e-137	0.661046	0.226	0.041	2.96e-133	SLC14A1	6	LINC01082_FibSmo
923	0	2.06584	0.957	0.239	0	PLAT	8	SLC14A1_FibSmo
924	0	1.84255	0.631	0.021	0	SLC14A1	8	SLC14A1_FibSmo
925	0	1.72794	0.58	0.034	0	PLPPR4	8	SLC14A1_FibSmo
926	0	1.71733	0.937	0.402	0	ID1	8	SLC14A1_FibSmo
927	0	1.6899	0.522	0.034	0	HHIP	8	SLC14A1_FibSmo
928	0	1.45731	0.681	0.132	0	FOXF1	8	SLC14A1_FibSmo
929	0	1.42321	0.553	0.056	0	FENDRR	8	SLC14A1_FibSmo
930	0	1.37376	0.501	0.064	0	ENPP2	8	SLC14A1_FibSmo
931	0	1.22193	0.466	0.081	0	F3	8	SLC14A1_FibSmo
932	0	1.19214	0.495	0.076	0	BMP5	8	SLC14A1_FibSmo
933	4.35e-267	1.18934	0.662	0.2	1.11e-262	NR2F1	8	SLC14A1_FibSmo
934	6.04e-279	1.18472	0.474	0.095	1.54e-274	TBX3	8	SLC14A1_FibSmo
935	0	1.13446	0.377	0.028	0	HSD17B2	8	SLC14A1_FibSmo
936	5.35e-255	1.11584	0.976	0.754	1.37e-250	ID3	8	SLC14A1_FibSmo
937	2.89e-274	1.08539	0.423	0.075	7.4e-270	ITGA8	8	SLC14A1_FibSmo
938	0	1.07757	0.286	0.025	0	POSTN	8	SLC14A1_FibSmo
939	0	1.0528	0.298	0.012	0	STC1	8	SLC14A1_FibSmo
940	1.06e-197	1.01335	0.535	0.16	2.7e-193	AHR	8	SLC14A1_FibSmo
941	0	1.00597	0.323	0.031	0	C5orf66-AS1	8	SLC14A1_FibSmo
942	1.47e-157	1.00211	0.731	0.355	3.77e-153	GADD45G	8	SLC14A1_FibSmo
943	9.95e-226	0.991562	0.98	0.764	2.54e-221	MFAP4	8	SLC14A1_FibSmo
944	0	0.976969	0.266	0.012	0	NRG1	8	SLC14A1_FibSmo
945	0	0.974467	0.312	0.03	0	RBP4	8	SLC14A1_FibSmo
946	1.54e-241	0.972737	0.429	0.083	3.94e-237	WFDC1	8	SLC14A1_FibSmo
947	1.26e-173	0.939837	0.368	0.086	3.23e-169	MOXD1	8	SLC14A1_FibSmo
948	8.97e-97	0.928568	0.285	0.081	2.29e-92	GDF15	8	SLC14A1_FibSmo
949	3.71e-138	0.928461	0.575	0.244	9.49e-134	HIF1A	8	SLC14A1_FibSmo
950	4.71e-176	0.903199	0.279	0.048	1.2e-171	PEG10	8	SLC14A1_FibSmo
951	5.56e-127	0.883107	0.836	0.586	1.42e-122	ID2	8	SLC14A1_FibSmo
952	2.41e-277	0.881442	0.272	0.029	6.18e-273	ALCAM	8	SLC14A1_FibSmo
953	0	0.875663	0.291	0.027	0	TRPA1	8	SLC14A1_FibSmo
954	2.73e-263	0.871155	0.294	0.036	6.99e-259	LAMC3	8	SLC14A1_FibSmo
955	1.53e-211	0.862272	0.275	0.039	3.92e-207	PTCH1	8	SLC14A1_FibSmo
956	9e-152	0.857554	0.414	0.115	2.3e-147	STMN1	8	SLC14A1_FibSmo
957	4.75e-111	0.852563	0.402	0.142	1.21e-106	CD40	8	SLC14A1_FibSmo
958	4.64e-130	0.846641	0.54	0.213	1.19e-125	ETS2	8	SLC14A1_FibSmo
959	1.3e-141	0.845066	0.304	0.069	3.34e-137	NDNF	8	SLC14A1_FibSmo
960	3.38e-214	0.835074	0.229	0.026	8.65e-210	RORB	8	SLC14A1_FibSmo
961	1.92e-300	0.811386	0.235	0.018	4.91e-296	HOXA11	8	SLC14A1_FibSmo
962	4.88e-129	0.797217	0.343	0.094	1.25e-124	TMEM119	8	SLC14A1_FibSmo
963	1.27e-115	0.792478	0.314	0.086	3.24e-111	OSR2	8	SLC14A1_FibSmo
964	2.19e-306	0.790945	0.248	0.02	5.6e-302	SYT1	8	SLC14A1_FibSmo
965	8.84e-107	0.789398	0.314	0.092	2.26e-102	GJA1	8	SLC14A1_FibSmo
966	2.15e-98	0.777121	0.65	0.365	5.5e-94	TCF21	8	SLC14A1_FibSmo
967	4.47e-223	0.776637	0.24	0.028	1.14e-218	MSX2	8	SLC14A1_FibSmo
968	1.47e-203	0.766754	0.222	0.026	3.75e-199	ARHGAP28	8	SLC14A1_FibSmo
969	9.46e-78	0.762866	0.409	0.182	2.42e-73	ZFYVE21	8	SLC14A1_FibSmo
970	1e-91	0.76129	0.397	0.156	2.56e-87	GULP1	8	SLC14A1_FibSmo
971	2.09e-205	0.760393	0.26	0.035	5.35e-201	PITX2	8	SLC14A1_FibSmo
972	1.02e-118	0.748745	0.314	0.084	2.61e-114	STXBP6	8	SLC14A1_FibSmo
973	0	1.91733	0.728	0.086	0	THBS4	11	THBS4_FibSmo
974	0	1.82817	0.659	0.012	0	FNDC1	11	THBS4_FibSmo
975	0	1.71368	0.618	0.058	0	TNC	11	THBS4_FibSmo
976	0	1.58472	0.594	0.078	0	CCL11	11	THBS4_FibSmo
977	0	1.39513	0.597	0.066	0	RAMP1	11	THBS4_FibSmo
978	0	1.35768	0.746	0.088	0	KCNN3	11	THBS4_FibSmo
979	0	1.3025	0.572	0.031	0	SNCA	11	THBS4_FibSmo
980	0	1.29798	0.664	0.103	0	C1QTNF3	11	THBS4_FibSmo
981	0	1.24696	0.662	0.119	0	ASPN	11	THBS4_FibSmo
982	0	1.21038	0.746	0.118	0	GUCY1A3	11	THBS4_FibSmo
983	0	1.19699	0.442	0.029	0	CHODL	11	THBS4_FibSmo
984	2.22e-179	1.17661	0.896	0.708	5.69e-175	DNAJB1	11	THBS4_FibSmo
985	0	1.14697	0.457	0.025	0	P2RY1	11	THBS4_FibSmo
986	2.39e-221	1.09602	0.908	0.466	6.11e-217	COL3A1	11	THBS4_FibSmo
987	3.93e-164	1.07933	0.644	0.215	1e-159	RGS16	11	THBS4_FibSmo
988	1.64e-251	1.05024	0.69	0.19	4.19e-247	SULF1	11	THBS4_FibSmo
989	1.03e-194	1.04786	0.671	0.216	2.64e-190	HSPH1	11	THBS4_FibSmo
990	0	1.04107	0.578	0.092	0	ALDH1A3	11	THBS4_FibSmo
991	6.83e-227	1.03822	0.961	0.501	1.75e-222	DPT	11	THBS4_FibSmo
992	2.51e-139	1.02172	0.884	0.691	6.43e-135	FOSB	11	THBS4_FibSmo
993	2.58e-185	1.01278	0.812	0.339	6.59e-181	TUBB4B	11	THBS4_FibSmo
994	1.18e-170	0.986413	0.969	0.817	3.01e-166	HSP90AA1	11	THBS4_FibSmo
995	5.43e-139	0.978033	0.945	0.779	1.39e-134	ZFP36	11	THBS4_FibSmo
996	9.43e-139	0.950449	0.857	0.419	2.41e-134	CRIP1	11	THBS4_FibSmo
997	1.87e-127	0.927138	0.517	0.169	4.77e-123	TCEAL7	11	THBS4_FibSmo
998	7.65e-133	0.908517	0.9	0.772	1.96e-128	EGR1	11	THBS4_FibSmo
999	0	0.908191	0.521	0.068	0	GNG2	11	THBS4_FibSmo
1000	0	0.903386	0.33	0.024	0	CAPN6	11	THBS4_FibSmo
1001	9.63e-90	0.894441	0.781	0.492	2.46e-85	ATF3	11	THBS4_FibSmo
1002	3.66e-96	0.868728	0.871	0.7	9.37e-92	HSPA8	11	THBS4_FibSmo
1003	6.54e-74	0.856408	0.754	0.478	1.67e-69	SOD2	11	THBS4_FibSmo
1004	2.88e-189	0.852786	0.815	0.312	7.37e-185	MARCKS	11	THBS4_FibSmo
1005	3.62e-132	0.836567	0.938	0.793	9.27e-128	HSPA1A	11	THBS4_FibSmo
1006	1.09e-142	0.832228	0.966	0.951	2.79e-138	FOS	11	THBS4_FibSmo
1007	8.6e-185	0.821515	0.71	0.233	2.2e-180	EMILIN1	11	THBS4_FibSmo
1008	9.03e-150	0.814013	0.923	0.64	2.31e-145	TAGLN2	11	THBS4_FibSmo
1009	2.32e-224	0.810332	0.992	0.947	5.93e-220	LGALS1	11	THBS4_FibSmo
1010	2.75e-119	0.781578	0.894	0.62	7.03e-115	HSPA1B	11	THBS4_FibSmo
1011	2.46e-160	0.781319	0.686	0.243	6.29e-156	TSHZ2	11	THBS4_FibSmo
1012	9.74e-125	0.773713	0.721	0.325	2.49e-120	SERTAD1	11	THBS4_FibSmo
1013	5.19e-126	0.772321	0.781	0.37	1.33e-121	VCAN	11	THBS4_FibSmo
1014	0	0.766974	0.227	0.014	0	LY6H	11	THBS4_FibSmo
1015	4.29e-133	0.764789	0.754	0.322	1.1e-128	OGN	11	THBS4_FibSmo
1016	0	0.759389	0.325	0.015	0	CNGA3	11	THBS4_FibSmo
1017	6.91e-77	0.75259	0.535	0.243	1.77e-72	CD74	11	THBS4_FibSmo
1018	1.4e-94	0.751232	0.77	0.454	3.58e-90	DNAJA1	11	THBS4_FibSmo
1019	1.97e-70	0.738464	0.754	0.45	5.03e-66	GEM	11	THBS4_FibSmo
1020	3.33e-172	0.734903	0.479	0.117	8.51e-168	RDH10	11	THBS4_FibSmo
1021	1.21e-136	0.729711	0.723	0.294	3.1e-132	SERPINH1	11	THBS4_FibSmo
1022	7.08e-179	0.712675	0.452	0.101	1.81e-174	PRKAR2B	11	THBS4_FibSmo
1023	2.7e-172	1.97647	1	0.265	6.91e-168	PLAT	20	FOXF1_FibSmo
1024	3.32e-165	1.63052	0.809	0.151	8.48e-161	FOXF1	20	FOXF1_FibSmo
1025	1.69e-187	1.5873	0.271	0.013	4.32e-183	KRT17	20	FOXF1_FibSmo
1026	6.27e-96	1.57704	0.955	0.484	1.6e-91	SOD2	20	FOXF1_FibSmo
1027	3.52e-95	1.39959	0.799	0.247	9e-91	IL32	20	FOXF1_FibSmo
1028	1.04e-124	1.39818	0.513	0.07	2.65e-120	ACTG2	20	FOXF1_FibSmo
1029	2.19e-98	1.39803	0.709	0.178	5.6e-94	ICAM1	20	FOXF1_FibSmo
1030	3.45e-100	1.38944	0.779	0.223	8.83e-96	ETS2	20	FOXF1_FibSmo
1031	2.55e-116	1.3565	0.668	0.139	6.51e-112	PTGES	20	FOXF1_FibSmo
1032	6.03e-87	1.33284	0.613	0.149	1.54e-82	CD40	20	FOXF1_FibSmo
1033	3.64e-86	1.31749	0.593	0.14	9.3e-82	TNFAIP2	20	FOXF1_FibSmo
1034	1.7e-90	1.25803	0.518	0.1	4.35e-86	VCAM1	20	FOXF1_FibSmo
1035	5.95e-79	1.25764	0.487	0.098	1.52e-74	GJA1	20	FOXF1_FibSmo
1036	1.33e-149	1.25255	0.568	0.074	3.39e-145	FENDRR	20	FOXF1_FibSmo
1037	7.62e-120	1.23167	0.518	0.077	1.95e-115	BDKRB2	20	FOXF1_FibSmo
1038	2.4e-34	1.22946	0.658	0.332	6.14e-30	MT1X	20	FOXF1_FibSmo
1039	2.12e-74	1.20553	0.241	0.026	5.43e-70	RTEL1-TNFRSF6B	20	FOXF1_FibSmo
1040	5.28e-84	1.19971	0.608	0.149	1.35e-79	PDPN	20	FOXF1_FibSmo
1041	2.15e-214	1.18517	0.497	0.039	5.5e-210	HSD17B2	20	FOXF1_FibSmo
1042	2.26e-195	1.16582	0.447	0.035	5.78e-191	TRPA1	20	FOXF1_FibSmo
1043	2.49e-48	1.11283	0.377	0.087	6.38e-44	GDF15	20	FOXF1_FibSmo
1044	2.25e-58	1.05974	0.734	0.288	5.74e-54	NAMPT	20	FOXF1_FibSmo
1045	1.52e-64	1.0488	0.965	0.675	3.89e-60	IFITM1	20	FOXF1_FibSmo
1046	6.1e-56	1.04574	0.874	0.423	1.56e-51	ID1	20	FOXF1_FibSmo
1047	2.14e-94	1.04429	0.432	0.066	5.47e-90	NFKB2	20	FOXF1_FibSmo
1048	1.54e-61	1.0432	1	0.805	3.93e-57	MT2A	20	FOXF1_FibSmo
1049	2.58e-122	1.0217	0.417	0.046	6.61e-118	SLC14A1	20	FOXF1_FibSmo
1050	8.1e-49	1.00823	0.719	0.322	2.07e-44	PALLD	20	FOXF1_FibSmo
1051	3.66e-27	0.975694	0.638	0.361	9.37e-23	MT1E	20	FOXF1_FibSmo
1052	1.07e-87	0.974592	0.382	0.053	2.74e-83	HHIP	20	FOXF1_FibSmo
1053	6.39e-118	0.972863	0.281	0.023	1.63e-113	STC1	20	FOXF1_FibSmo
1054	5.15e-22	0.962988	0.709	0.423	1.32e-17	CCL2	20	FOXF1_FibSmo
1055	1.41e-56	0.962625	0.407	0.089	3.6e-52	ENC1	20	FOXF1_FibSmo
1056	3.79e-84	0.954782	0.417	0.069	9.69e-80	RELB	20	FOXF1_FibSmo
1057	2.1e-46	0.941156	0.518	0.162	5.36e-42	UGCG	20	FOXF1_FibSmo
1058	3.83e-43	0.932148	0.618	0.24	9.78e-39	FILIP1L	20	FOXF1_FibSmo
1059	4.72e-76	0.927934	0.482	0.092	1.21e-71	BMP5	20	FOXF1_FibSmo
1060	1.08e-111	0.927488	0.241	0.018	2.76e-107	TSLP	20	FOXF1_FibSmo
1061	6.49e-55	0.919167	0.598	0.183	1.66e-50	ACTN1	20	FOXF1_FibSmo
1062	2.35e-60	0.900778	0.683	0.216	6e-56	NR2F1	20	FOXF1_FibSmo
1063	4.69e-48	0.897429	0.422	0.109	1.2e-43	NINJ1	20	FOXF1_FibSmo
1064	7.34e-95	0.890487	0.317	0.035	1.88e-90	PRDM1	20	FOXF1_FibSmo
1065	2.86e-45	0.886951	0.809	0.443	7.31e-41	LITAF	20	FOXF1_FibSmo
1066	1.85e-45	0.881347	0.638	0.239	4.74e-41	BCL3	20	FOXF1_FibSmo
1067	1.8e-41	0.871704	0.387	0.103	4.61e-37	TMEM119	20	FOXF1_FibSmo
1068	8.25e-40	0.843369	0.633	0.255	2.11e-35	HIF1A	20	FOXF1_FibSmo
1069	5.35e-36	0.838754	0.397	0.121	1.37e-31	PDLIM4	20	FOXF1_FibSmo
1070	1.22e-30	0.827844	0.719	0.375	3.11e-26	TCF21	20	FOXF1_FibSmo
1071	3.24e-42	0.826449	0.347	0.081	8.28e-38	ENPP2	20	FOXF1_FibSmo
1072	3.14e-45	0.824159	0.327	0.069	8.03e-41	LINC01082	20	FOXF1_FibSmo
1073	0	3.66953	0.425	0.002	0	ADAMDEC1	23	ADAMDEC1_FibSmo
1074	7.22e-175	3.20925	0.522	0.034	1.85e-170	POSTN	23	ADAMDEC1_FibSmo
1075	1.16e-43	1.81869	0.593	0.164	2.97e-39	CTSC	23	ADAMDEC1_FibSmo
1076	0	1.6256	0.372	0.006	0	VSTM2A	23	ADAMDEC1_FibSmo
1077	4.04e-45	1.51486	0.929	0.482	1.03e-40	COL3A1	23	ADAMDEC1_FibSmo
1078	1.8e-54	1.49795	0.522	0.101	4.6e-50	C8orf4	23	ADAMDEC1_FibSmo
1079	1.32e-44	1.48515	0.743	0.259	3.38e-40	PHLDA1	23	ADAMDEC1_FibSmo
1080	3.81e-49	1.46085	0.487	0.097	9.74e-45	F3	23	ADAMDEC1_FibSmo
1081	9.14e-57	1.4313	0.504	0.09	2.34e-52	MMP19	23	ADAMDEC1_FibSmo
1082	1.25e-42	1.42978	0.832	0.351	3.19e-38	SOCS3	23	ADAMDEC1_FibSmo
1083	7.79e-54	1.42814	0.832	0.25	1.99e-49	CXCL14	23	ADAMDEC1_FibSmo
1084	7.9e-36	1.38729	0.956	0.784	2.02e-31	ZFP36	23	ADAMDEC1_FibSmo
1085	1.04e-30	1.33305	0.779	0.371	2.65e-26	BTG2	23	ADAMDEC1_FibSmo
1086	6.86e-49	1.30543	0.982	0.776	1.75e-44	EGR1	23	ADAMDEC1_FibSmo
1087	6.91e-32	1.29993	0.699	0.27	1.77e-27	PLAT	23	ADAMDEC1_FibSmo
1088	1e-34	1.2771	0.814	0.398	2.56e-30	NNMT	23	ADAMDEC1_FibSmo
1089	0	1.27234	0.363	0.002	0	NSG1	23	ADAMDEC1_FibSmo
1090	2.7e-249	1.23086	0.327	0.008	6.92e-245	ENHO	23	ADAMDEC1_FibSmo
1091	2.06e-48	1.20486	0.929	0.441	5.28e-44	TMEM176B	23	ADAMDEC1_FibSmo
1092	1.76e-40	1.19586	0.947	0.698	4.51e-36	FOSB	23	ADAMDEC1_FibSmo
1093	4.31e-45	1.19542	0.991	0.899	1.1e-40	CEBPD	23	ADAMDEC1_FibSmo
1094	6.4e-137	1.19244	0.319	0.015	1.64e-132	HAPLN1	23	ADAMDEC1_FibSmo
1095	3.03e-54	1.18751	0.549	0.105	7.74e-50	EDIL3	23	ADAMDEC1_FibSmo
1096	7.59e-29	1.16367	0.867	0.502	1.94e-24	ATF3	23	ADAMDEC1_FibSmo
1097	1.64e-120	1.12645	0.221	0.008	4.19e-116	STMN2	23	ADAMDEC1_FibSmo
1098	2.58e-29	1.115	0.841	0.446	6.59e-25	CEBPB	23	ADAMDEC1_FibSmo
1099	1.87e-18	1.10496	0.469	0.171	4.78e-14	IGFBP3	23	ADAMDEC1_FibSmo
1100	4.89e-75	1.09774	0.372	0.037	1.25e-70	TRPA1	23	ADAMDEC1_FibSmo
1101	6.65e-22	1.08255	0.628	0.285	1.7e-17	PDLIM1	23	ADAMDEC1_FibSmo
1102	6.68e-30	1.07783	0.566	0.181	1.71e-25	ICAM1	23	ADAMDEC1_FibSmo
1103	2.89e-42	1.03293	0.558	0.136	7.38e-38	RGS10	23	ADAMDEC1_FibSmo
1104	3.85e-37	1.03258	0.885	0.441	9.85e-33	TMEM176A	23	ADAMDEC1_FibSmo
1105	1.54e-26	1.03068	0.929	0.714	3.95e-22	DNAJB1	23	ADAMDEC1_FibSmo
1106	8.13e-49	1.02752	0.425	0.07	2.08e-44	LINC01082	23	ADAMDEC1_FibSmo
1107	1.31e-19	1.01102	0.469	0.172	3.36e-15	EDNRB	23	ADAMDEC1_FibSmo
1108	6.8e-10	1.00877	0.584	0.366	1.74e-05	CTGF	23	ADAMDEC1_FibSmo
1109	2.94e-27	1.00032	0.628	0.226	7.53e-23	ETS2	23	ADAMDEC1_FibSmo
1110	1.89e-35	0.985454	0.991	0.952	4.83e-31	FOS	23	ADAMDEC1_FibSmo
1111	5.13e-23	0.982102	0.805	0.463	1.31e-18	MCL1	23	ADAMDEC1_FibSmo
1112	1.23e-98	0.973565	0.381	0.03	3.14e-94	CPM	23	ADAMDEC1_FibSmo
1113	1.2e-17	0.969309	0.788	0.488	3.07e-13	SOD2	23	ADAMDEC1_FibSmo
1114	2.01e-36	0.969006	0.726	0.25	5.13e-32	EMILIN1	23	ADAMDEC1_FibSmo
1115	2.2e-24	0.959697	0.522	0.182	5.64e-20	MAFF	23	ADAMDEC1_FibSmo
1116	1.86e-29	0.952266	0.956	0.822	4.77e-25	HSP90AA1	23	ADAMDEC1_FibSmo
1117	9.25e-23	0.938916	0.673	0.286	2.36e-18	JUND	23	ADAMDEC1_FibSmo
1118	2.89e-130	0.931835	0.274	0.012	7.4e-126	ADAM28	23	ADAMDEC1_FibSmo
1119	4.89e-19	0.925179	0.805	0.461	1.25e-14	GEM	23	ADAMDEC1_FibSmo
1120	9.9e-17	0.919875	0.531	0.234	2.53e-12	HSPH1	23	ADAMDEC1_FibSmo
1121	1.14e-26	0.918203	0.558	0.183	2.91e-22	BMP4	23	ADAMDEC1_FibSmo
1122	2.89e-18	0.914614	0.929	0.798	7.38e-14	HSPA1A	23	ADAMDEC1_FibSmo

## Sheet: Table S45
Table S45. List of marker information for fibroblast, smooth muscle and FibSmo cell.
	p_val	avg_logFC	pct.1	pct.2	p_val_adj	gene	cell type
1	0	2.9953	0.874	0.318	0	APOD	Fibroblast
2	0	2.71322	0.346	0.033	0	PLA2G2A	Fibroblast
3	0	2.14353	0.371	0.067	0	PTGDS	Fibroblast
4	0	2.00374	0.511	0.109	0	SFRP2	Fibroblast
5	0	1.8632	0.98	0.763	0	GSN	Fibroblast
6	0	1.86033	0.995	0.556	0	DCN	Fibroblast
7	0	1.85975	0.453	0.03	0	MYOC	Fibroblast
8	0	1.78186	0.701	0.089	0	FBLN2	Fibroblast
9	0	1.7395	0.465	0.028	0	PI16	Fibroblast
10	0	1.654	0.878	0.457	0	CFD	Fibroblast
11	0	1.60449	0.624	0.201	0	C7	Fibroblast
12	1.43769e-235	1.59755	0.327	0.109	3.67676e-231	CXCL14	Fibroblast
13	0	1.56955	0.441	0.022	0	MFAP5	Fibroblast
14	0	1.56444	0.967	0.749	0	MGP	Fibroblast
15	0	1.55208	0.716	0.265	0	IGFBP6	Fibroblast
16	0	1.5273	0.773	0.19	0	C3	Fibroblast
17	0	1.51876	0.996	0.856	0	CST3	Fibroblast
18	0	1.50892	0.537	0.068	0	HTRA3	Fibroblast
19	0	1.50519	0.824	0.271	0	ADH1B	Fibroblast
20	0	1.48591	0.427	0.037	0	PCOLCE2	Fibroblast
21	0	1.42853	0.483	0.072	0	SERPINA3	Fibroblast
22	0	1.38834	0.918	0.455	0	SERPINF1	Fibroblast
23	0	1.35518	0.801	0.33	0	CCDC80	Fibroblast
24	0	1.35411	0.516	0.076	0	IGF1	Fibroblast
25	0	1.3092	0.63	0.16	0	PRELP	Fibroblast
26	0	1.27042	0.621	0.164	0	ABCA8	Fibroblast
27	7.78481e-244	1.25964	0.494	0.273	1.99089e-239	PTN	Fibroblast
28	0	1.24961	0.61	0.135	0	ABI3BP	Fibroblast
29	0	1.24179	0.481	0.07	0	LAMA2	Fibroblast
30	0	1.18804	0.507	0.084	0	ABCA6	Fibroblast
31	0	1.16099	0.582	0.304	0	CLU	Fibroblast
32	0	1.15716	0.336	0.072	0	SFRP1	Fibroblast
33	1.08416e-203	1.14742	0.309	0.108	2.77264e-199	RARRES1	Fibroblast
34	0	1.14557	0.468	0.086	0	SCARA5	Fibroblast
35	0	1.13913	0.696	0.312	0	GPX3	Fibroblast
36	0	1.13033	0.48	0.098	0	PDGFRL	Fibroblast
37	0	1.11926	0.469	0.142	0	COL15A1	Fibroblast
38	0	1.11786	0.883	0.579	0	IGFBP4	Fibroblast
39	0	1.09052	0.542	0.13	0	FBLN5	Fibroblast
40	0	1.0803	0.599	0.18	0	PLTP	Fibroblast
41	0	1.0624	0.343	0.046	0	CILP	Fibroblast
42	0	1.05885	0.393	0.113	0	SCN7A	Fibroblast
43	0	1.05249	0.517	0.148	0	GPNMB	Fibroblast
44	0	1.04859	0.497	0.1	0	PODN	Fibroblast
45	0	1.0366	0.337	0.062	0	FMO2	Fibroblast
46	0	1.03149	0.678	0.239	0	CYBRD1	Fibroblast
47	0	1.02452	0.705	0.394	0	SH3BGRL3	Fibroblast
48	0	1.02423	0.463	0.12	0	FBN1	Fibroblast
49	3.43147e-72	1.02195	0.358	0.255	8.77565e-68	APOE	Fibroblast
50	0	1.02061	0.698	0.173	0	DPT	Fibroblast
51	0	1.01823	0.335	0.026	0	ABCA9	Fibroblast
52	0	1.01409	0.479	0.134	0	EFEMP1	Fibroblast
53	0	0.982211	0.327	0.021	0	SPOCK1	Fibroblast
54	0	0.970968	0.927	0.453	0	MMP2	Fibroblast
55	5.73254e-194	0.970709	0.233	0.056	1.46604e-189	IGFBP3	Fibroblast
56	0	0.966924	0.447	0.101	0	CD34	Fibroblast
57	0	0.939274	0.506	0.125	0	SERPINE2	Fibroblast
58	0	0.929708	0.56	0.248	0	CTSK	Fibroblast
59	0	0.926141	0.918	0.66	0	TIMP1	Fibroblast
60	0	0.91902	0.697	0.295	0	C1R	Fibroblast
61	0	0.918115	0.454	0.115	0	TNFAIP6	Fibroblast
62	0	0.910508	0.755	0.307	0	PCOLCE	Fibroblast
63	0	0.894151	0.462	0.119	0	TNXB	Fibroblast
64	0	0.868683	0.887	0.462	0	C1S	Fibroblast
65	0	0.860572	0.269	0.025	0	ABCA10	Fibroblast
66	0	0.858048	0.939	0.457	0	FBLN1	Fibroblast
67	6.54331e-272	0.855822	0.203	0.01	1.67339e-267	WISP2	Fibroblast
68	0	0.850784	0.745	0.38	0	ANXA2	Fibroblast
69	6.92009e-252	0.844934	0.228	0.03	1.76974e-247	CYP1B1	Fibroblast
70	0	0.844671	0.234	0.01	0	FIGF	Fibroblast
71	0	0.826813	0.556	0.188	0	ADD3	Fibroblast
72	0	0.826656	0.392	0.09	0	IL33	Fibroblast
73	0	0.825408	0.961	0.711	0	SERPING1	Fibroblast
74	0	0.821637	0.667	0.292	0	MGST1	Fibroblast
75	0	0.815904	0.674	0.29	0	LRP1	Fibroblast
76	0	0.811728	0.507	0.154	0	VCAN	Fibroblast
77	0	0.811464	0.797	0.447	0	S100A10	Fibroblast
78	0	0.811239	0.681	0.344	0	HTRA1	Fibroblast
79	0	0.810689	0.336	0.07	0	LARP6	Fibroblast
80	2.91511e-293	0.803862	0.27	0.044	7.45511e-289	FIBIN	Fibroblast
81	0	0.80301	0.449	0.128	0	OGN	Fibroblast
82	5.71172e-268	0.800991	0.257	0.044	1.46072e-263	CDO1	Fibroblast
83	6.64251e-276	0.797518	0.261	0.042	1.69876e-271	ITGBL1	Fibroblast
84	0	0.796602	0.482	0.158	0	ITM2A	Fibroblast
85	1.74992e-156	0.791221	0.272	0.102	4.47523e-152	CLEC3B	Fibroblast
86	1.62205e-271	0.773835	0.468	0.208	4.14823e-267	LTBP1	Fibroblast
87	0	0.764848	0.743	0.386	0	TIMP2	Fibroblast
88	1.5019e-302	0.763566	0.257	0.03	3.84095e-298	SERPINA3.1	Fibroblast
89	2.37339e-293	0.74524	0.34	0.088	6.0697e-289	PLXDC1	Fibroblast
90	1.47701e-236	0.742587	0.209	0.025	3.7773e-232	SEMA3C	Fibroblast
91	1.95212e-246	0.736977	0.262	0.054	4.99236e-242	SOX9	Fibroblast
92	0	0.727574	0.64	0.302	0	ANXA1	Fibroblast
93	1.42831e-222	0.724353	0.292	0.085	3.65277e-218	CES1	Fibroblast
94	1.08008e-295	0.715761	0.35	0.093	2.7622e-291	ABLIM1	Fibroblast
95	0	0.711281	0.509	0.191	0	NNMT	Fibroblast
96	4.49711e-235	0.71088	0.221	0.032	1.15009e-230	FST	Fibroblast
97	6.44331e-294	0.70839	0.302	0.062	1.64781e-289	NEGR1	Fibroblast
98	0	0.701192	0.695	0.353	0	S100A13	Fibroblast
99	7.90134e-286	0.697214	0.411	0.146	2.02069e-281	ECM1	Fibroblast
100	1.54345e-268	0.687749	0.442	0.181	3.94721e-264	LAMC1	Fibroblast
101	1.86049e-272	0.680172	0.202	0.009	4.75801e-268	VIT	Fibroblast
102	0	0.679984	0.852	0.534	0	LGALS3	Fibroblast
103	5.37782e-249	0.677137	0.251	0.047	1.37532e-244	PTGIS	Fibroblast
104	1.49116e-280	0.67667	0.507	0.238	3.8135e-276	FSTL1	Fibroblast
105	7.51295e-212	0.671341	0.263	0.067	1.92136e-207	CALCRL	Fibroblast
106	0	0.671267	0.886	0.441	0	S100A4	Fibroblast
107	8.16003e-182	0.663178	0.2	0.04	2.08685e-177	LEPR	Fibroblast
108	0	0.660764	0.876	0.612	0	PSAP	Fibroblast
109	9.69552e-155	0.660121	0.946	0.939	2.47953e-150	SPARCL1	Fibroblast
110	3.55961e-261	0.659555	0.267	0.052	9.10334e-257	GAS7	Fibroblast
111	0	0.654496	0.876	0.623	0	PLAC9	Fibroblast
112	1.96698e-261	0.64499	0.408	0.154	5.03035e-257	PID1	Fibroblast
113	1.95267e-282	0.644278	0.462	0.189	4.99377e-278	ISLR	Fibroblast
114	2.28619e-259	0.642722	0.44	0.18	5.84669e-255	AKR1C1	Fibroblast
115	1.73004e-235	0.636014	0.34	0.113	4.42441e-231	PLXDC2	Fibroblast
116	0	0.634897	0.719	0.435	0	GPX4	Fibroblast
117	3.74801e-257	0.632537	0.265	0.051	9.58516e-253	DCLK1	Fibroblast
118	5.48773e-255	0.632115	0.302	0.076	1.40343e-250	SH3D19	Fibroblast
119	0	0.627554	0.662	0.373	0	NFIA	Fibroblast
120	4.25622e-307	0.623131	0.544	0.235	1.08849e-302	SPON2	Fibroblast
121	1.40359e-289	0.620876	0.629	0.346	3.58954e-285	SPTBN1	Fibroblast
122	2.42686e-197	0.619643	0.278	0.086	6.20645e-193	HSPG2	Fibroblast
123	3.33961e-299	0.619558	0.565	0.278	8.54071e-295	ARL6IP5	Fibroblast
124	1.09674e-249	0.615661	0.329	0.096	2.8048e-245	CELF2	Fibroblast
125	4.21114e-186	0.615564	0.291	0.101	1.07696e-181	ALDH1A1	Fibroblast
126	1.5474e-225	0.60875	0.208	0.028	3.95732e-221	GAS1	Fibroblast
127	7.15011e-220	0.606675	0.304	0.094	1.82857e-215	FAM198B	Fibroblast
128	0	0.603169	0.676	0.354	0	COL6A3	Fibroblast
129	0	0.602809	0.97	0.915	0	ITM2B	Fibroblast
130	7.70805e-202	0.597742	0.366	0.153	1.97126e-197	VAT1	Fibroblast
131	0	0.595595	0.832	0.589	0	HSP90B1	Fibroblast
132	5.66883e-252	0.586978	0.504	0.24	1.44975e-247	OAF	Fibroblast
133	5.03146e-194	0.574306	0.348	0.143	1.28675e-189	CHPF	Fibroblast
134	6.72125e-181	0.573447	0.247	0.07	1.71889e-176	PCDH9	Fibroblast
135	0	0.572251	0.634	0.283	0	CFH	Fibroblast
136	1.71788e-210	0.570558	0.329	0.116	4.39331e-206	SH3BP5	Fibroblast
137	1.97732e-254	0.570446	0.644	0.381	5.05681e-250	GLUL	Fibroblast
138	4.7817e-220	0.568853	0.376	0.148	1.22287e-215	RCN3	Fibroblast
139	9.28556e-239	0.564485	0.513	0.249	2.37469e-234	OLFML3	Fibroblast
140	1.9241e-202	0.563663	0.42	0.195	4.9207e-198	RHOBTB3	Fibroblast
141	2.99076e-211	0.557205	0.555	0.318	7.64856e-207	CTSL	Fibroblast
142	1.98055e-194	0.556279	0.2	0.033	5.06505e-190	RAMP2	Fibroblast
143	2.32697e-291	0.555804	0.702	0.41	5.95098e-287	FN1	Fibroblast
144	2.77793e-213	0.555103	0.396	0.167	7.10427e-209	PRDX4	Fibroblast
145	7.44146e-196	0.542932	0.341	0.133	1.90308e-191	DAB2	Fibroblast
146	4.09689e-193	0.541748	0.37	0.159	1.04774e-188	CERCAM	Fibroblast
147	2.78024e-182	0.537338	0.374	0.167	7.11019e-178	UAP1	Fibroblast
148	8.51471e-251	0.536535	0.452	0.182	2.17755e-246	FGF7	Fibroblast
149	1.95205e-184	0.534761	0.3	0.107	4.99217e-180	MRC2	Fibroblast
150	1.27218e-256	0.533672	0.638	0.363	3.25348e-252	TFPI	Fibroblast
151	9.54466e-191	0.531007	0.351	0.139	2.44095e-186	CBR3	Fibroblast
152	3.15511e-196	0.529723	0.414	0.19	8.06889e-192	TGFBR2	Fibroblast
153	3.55608e-195	0.52958	0.418	0.19	9.09432e-191	FAM46A	Fibroblast
154	3.46092e-261	0.506961	0.677	0.396	8.85095e-257	PMP22	Fibroblast
155	1.35997e-169	0.506942	0.471	0.259	3.47798e-165	EMP2	Fibroblast
156	7.08246e-148	0.504677	0.549	0.354	1.81127e-143	SPRY1	Fibroblast
157	6.644e-271	0.503304	0.755	0.467	1.69914e-266	CXCL12	Fibroblast
158	5.33403e-206	0.501535	0.616	0.382	1.36412e-201	NPC2	Fibroblast
159	1.07963e-194	0.501442	0.438	0.205	2.76104e-190	TGFBR3	Fibroblast
160	1.94333e-221	0.49851	0.724	0.502	4.96987e-217	NUPR1	Fibroblast
161	1.78541e-238	0.495172	0.674	0.395	4.566e-234	LTBP4	Fibroblast
162	0	0.494946	0.93	0.719	0	COL6A2	Fibroblast
163	1.56418e-191	0.486921	0.468	0.234	4.00023e-187	EMP1	Fibroblast
164	0	0.486445	0.947	0.481	0	LUM	Fibroblast
165	3.19999e-150	0.48609	0.304	0.126	8.18365e-146	PIK3R1	Fibroblast
166	1.86397e-109	0.484282	0.346	0.19	4.76692e-105	CD248	Fibroblast
167	1.0094e-122	0.481958	0.286	0.132	2.58143e-118	COL12A1	Fibroblast
168	3.47731e-153	0.476723	0.264	0.095	8.89288e-149	NAV1	Fibroblast
169	8.04996e-157	0.476225	0.29	0.114	2.0587e-152	MPZL1	Fibroblast
170	1.67227e-122	0.472962	0.269	0.117	4.27667e-118	GFPT2	Fibroblast
171	6.48568e-151	0.470834	0.228	0.073	1.65865e-146	KDELR3	Fibroblast
172	5.01942e-145	0.468681	0.271	0.106	1.28367e-140	GSTM5	Fibroblast
173	8.71538e-192	0.466127	0.483	0.239	2.22887e-187	MEG3	Fibroblast
174	7.14343e-294	0.464206	0.86	0.675	1.82686e-289	CD99	Fibroblast
175	6.39041e-161	0.464067	0.332	0.139	1.63428e-156	THBS2	Fibroblast
176	9.14417e-160	0.460777	0.225	0.065	2.33853e-155	CCDC109B	Fibroblast
177	5.61773e-183	0.460619	0.684	0.459	1.43668e-178	SEPP1	Fibroblast
178	1.00034e-213	0.457331	0.714	0.466	2.55828e-209	PLPP3	Fibroblast
179	1.29289e-163	0.457137	0.51	0.303	3.30645e-159	RBMS1	Fibroblast
180	7.76463e-121	0.455995	0.237	0.094	1.98573e-116	COLEC12	Fibroblast
181	1.21808e-161	0.454879	0.264	0.089	3.11511e-157	PLSCR4	Fibroblast
182	3.70243e-151	0.453588	0.219	0.065	9.46858e-147	IL15RA	Fibroblast
183	5.33612e-152	0.453261	0.351	0.159	1.36466e-147	CTSF	Fibroblast
184	2.85908e-151	0.452181	0.407	0.214	7.3118e-147	MYDGF	Fibroblast
185	0	0.450725	0.981	0.833	0	S100A6	Fibroblast
186	9.52617e-177	0.448568	0.409	0.185	2.43622e-172	MARCKS	Fibroblast
187	1.28503e-116	0.447473	0.277	0.127	3.28633e-112	ELN	Fibroblast
188	1.28303e-168	0.445614	0.546	0.33	3.28122e-164	KDELR2	Fibroblast
189	2.83038e-143	0.443208	0.323	0.145	7.23843e-139	CYB5A	Fibroblast
190	2.77682e-124	0.441534	0.233	0.088	7.10144e-120	EGFR	Fibroblast
191	7.5525e-184	0.440857	0.66	0.441	1.93148e-179	PDIA3	Fibroblast
192	2.01815e-166	0.439895	0.469	0.249	5.16122e-162	FCGRT	Fibroblast
193	1.58094e-127	0.439507	0.325	0.159	4.04309e-123	QSOX1	Fibroblast
194	3.58564e-141	0.439066	0.264	0.1	9.16992e-137	TNFSF10	Fibroblast
195	1.86668e-130	0.434171	0.24	0.09	4.77386e-126	CD68	Fibroblast
196	3.48533e-244	0.434149	0.847	0.635	8.91338e-240	PPIB	Fibroblast
197	8.88064e-187	0.43162	0.655	0.426	2.27113e-182	SSR4	Fibroblast
198	4.34525e-138	0.431612	0.348	0.169	1.11126e-133	SMIM14	Fibroblast
199	3.66275e-125	0.430613	0.419	0.241	9.36713e-121	PBX1	Fibroblast
200	5.98118e-147	0.428121	0.238	0.077	1.52963e-142	CBLB	Fibroblast
201	0	0.427512	0.962	0.858	0	TMSB10	Fibroblast
202	1.95634e-132	0.42643	0.344	0.17	5.00316e-128	NUCB2	Fibroblast
203	1.16e-167	0.426065	0.609	0.394	2.96659e-163	P4HB	Fibroblast
204	3.64139e-112	0.425803	0.327	0.169	9.31248e-108	ENG	Fibroblast
205	1.8208e-146	0.423933	0.446	0.243	4.65653e-142	RNASE4	Fibroblast
206	1.31423e-123	0.423677	0.433	0.256	3.36101e-119	REXO2	Fibroblast
207	3.30997e-96	0.423569	0.269	0.129	8.46493e-92	C10orf10	Fibroblast
208	7.59688e-95	0.423135	0.309	0.169	1.94283e-90	COL8A1	Fibroblast
209	6.36419e-136	0.422018	0.361	0.181	1.62758e-131	HEXB	Fibroblast
210	1.53034e-138	0.418326	0.365	0.183	3.9137e-134	CREG1	Fibroblast
211	3.11034e-138	0.416628	0.347	0.166	7.95439e-134	SNX9	Fibroblast
212	5.51321e-141	0.413792	0.527	0.331	1.40995e-136	PDIA6	Fibroblast
213	3.9499e-125	0.410131	0.333	0.166	1.01015e-120	PDIA4	Fibroblast
214	6.92417e-139	0.409859	0.464	0.266	1.77079e-134	PLD3	Fibroblast
215	2.7336e-118	0.409206	0.237	0.094	6.9909e-114	SESTD1	Fibroblast
216	1.34266e-143	0.407754	0.721	0.545	3.43371e-139	APP	Fibroblast
217	8.03611e-153	0.407065	0.864	0.798	2.05515e-148	TIMP3	Fibroblast
218	9.72551e-61	0.406825	0.312	0.2	2.4872e-56	CD55	Fibroblast
219	1.22222e-133	0.406244	0.315	0.144	3.1257e-129	FGFR1	Fibroblast
220	1.56777e-119	0.405495	0.338	0.171	4.00942e-115	FNDC3B	Fibroblast
221	1.0702e-119	0.402753	0.212	0.075	2.73693e-115	MIR99AHG	Fibroblast
222	4.91675e-172	0.399996	0.749	0.549	1.25741e-167	CALR	Fibroblast
223	2.16305e-128	0.399777	0.257	0.101	5.53179e-124	NPDC1	Fibroblast
224	0	0.396524	0.996	0.968	0	FTL	Fibroblast
225	4.52434e-115	0.396095	0.211	0.076	1.15705e-110	RGMA	Fibroblast
226	2.17142e-109	0.394709	0.308	0.156	5.55318e-105	NFIX	Fibroblast
227	1.01892e-107	0.390815	0.486	0.317	2.60577e-103	BNIP3L	Fibroblast
228	1.73886e-269	0.390054	0.886	0.601	4.44696e-265	COL1A2	Fibroblast
229	6.53492e-114	0.389783	0.322	0.164	1.67124e-109	CPQ	Fibroblast
230	4.37349e-96	0.387651	0.33	0.184	1.11848e-91	UGDH	Fibroblast
231	6.14409e-110	0.372855	0.312	0.156	1.57129e-105	GOLIM4	Fibroblast
232	1.64828e-107	0.372239	0.238	0.097	4.2153e-103	F10	Fibroblast
233	7.08265e-106	0.372176	0.223	0.089	1.81132e-101	CYP27A1	Fibroblast
234	1.10698e-63	0.371697	0.219	0.116	2.83098e-59	G0S2	Fibroblast
235	1.11469e-126	0.368298	0.506	0.315	2.8507e-122	TRAM1	Fibroblast
236	9.41197e-187	0.367189	0.803	0.585	2.40702e-182	ZFP36L2	Fibroblast
237	8.91265e-71	0.367162	0.233	0.12	2.27932e-66	SERPINE1	Fibroblast
238	1.66997e-105	0.366622	0.239	0.102	4.27077e-101	NDRG1	Fibroblast
239	5.73936e-119	0.366541	0.5	0.316	1.46778e-114	RRBP1	Fibroblast
240	2.62835e-104	0.365612	0.464	0.293	6.72174e-100	SSPN	Fibroblast
241	1.36608e-131	0.364947	0.575	0.378	3.49362e-127	IL6ST	Fibroblast
242	1.00184e-107	0.363995	0.387	0.219	2.56211e-103	SCPEP1	Fibroblast
243	7.56119e-89	0.359954	0.353	0.209	1.9337e-84	GRN	Fibroblast
244	5.16775e-92	0.35826	0.405	0.25	1.3216e-87	RP11-14N7.2	Fibroblast
245	6.12695e-97	0.355795	0.309	0.165	1.56691e-92	ANXA4	Fibroblast
246	9.56457e-131	0.354683	0.577	0.374	2.44604e-126	EPHX1	Fibroblast
247	4.94876e-52	0.353291	0.294	0.187	1.2656e-47	IFI27	Fibroblast
248	2.37209e-107	0.352657	0.429	0.257	6.06639e-103	SDF4	Fibroblast
249	1.14771e-106	0.351928	0.202	0.074	2.93516e-102	PXK	Fibroblast
250	4.51986e-88	0.350974	0.241	0.115	1.15591e-83	IP6K2	Fibroblast
251	3.31612e-91	0.349515	0.278	0.142	8.48066e-87	IFNGR1	Fibroblast
252	9.45137e-107	0.347372	0.256	0.112	2.41709e-102	METTL7A	Fibroblast
253	2.76163e-101	0.347155	0.285	0.139	7.06259e-97	PROS1	Fibroblast
254	9.4386e-134	0.34712	0.519	0.298	2.41383e-129	TMEM176A	Fibroblast
255	1.0773e-93	0.346564	0.302	0.161	2.75508e-89	PIGT	Fibroblast
256	1.25592e-230	0.343957	0.953	0.859	3.21188e-226	SERF2	Fibroblast
257	2.34092e-105	0.342876	0.515	0.336	5.98666e-101	NFIB	Fibroblast
258	2.41277e-100	0.342094	0.225	0.092	6.17041e-96	ANG	Fibroblast
259	2.24833e-94	0.341907	0.208	0.085	5.74988e-90	GFRA1	Fibroblast
260	1.41642e-95	0.341053	0.226	0.1	3.62235e-91	LPAR1	Fibroblast
261	1.0456e-95	0.33628	0.35	0.197	2.67401e-91	ASPH	Fibroblast
262	3.25581e-120	0.334031	0.506	0.311	8.32641e-116	MXRA8	Fibroblast
263	1.12728e-86	0.33224	0.287	0.15	2.8829e-82	ERRFI1	Fibroblast
264	3.29713e-88	0.331907	0.241	0.114	8.43207e-84	CRELD2	Fibroblast
265	3.09182e-101	0.330684	0.387	0.224	7.90702e-97	OS9	Fibroblast
266	1.94184e-93	0.330607	0.314	0.169	4.96607e-89	DPP7	Fibroblast
267	2.42359e-88	0.329111	0.358	0.211	6.19808e-84	PAM	Fibroblast
268	5.38771e-65	0.328024	0.2	0.099	1.37785e-60	TNFRSF21	Fibroblast
269	1.1423e-77	0.327914	0.21	0.099	2.92131e-73	LRRN4CL	Fibroblast
270	9.87161e-94	0.326263	0.264	0.127	2.52457e-89	CHPT1	Fibroblast
271	1.04633e-73	0.324492	0.337	0.21	2.67588e-69	CTSA	Fibroblast
272	9.16032e-88	0.3235	0.219	0.098	2.34266e-83	OLFML1	Fibroblast
273	9.69976e-69	0.321384	0.234	0.122	2.48062e-64	PLIN2	Fibroblast
274	1.95372e-88	0.320361	0.251	0.12	4.99644e-84	MAN1A1	Fibroblast
275	1.37371e-93	0.317815	0.445	0.283	3.51313e-89	HDLBP	Fibroblast
276	1.51166e-88	0.317607	0.231	0.107	3.86591e-84	TMED3	Fibroblast
277	5.49865e-89	0.315924	0.386	0.234	1.40622e-84	GLG1	Fibroblast
278	3.15475e-87	0.307732	0.406	0.251	8.06796e-83	LMAN1	Fibroblast
279	1.95275e-83	0.30569	0.305	0.168	4.99395e-79	LAMP2	Fibroblast
280	2.67097e-94	0.305596	0.611	0.443	6.83074e-90	TMEM258	Fibroblast
281	5.56483e-92	0.305426	0.516	0.347	1.42315e-87	FHL1	Fibroblast
282	1.51695e-102	0.304623	0.583	0.406	3.87945e-98	RTN4	Fibroblast
283	1.47774e-87	0.303179	0.456	0.296	3.77918e-83	TMED10	Fibroblast
284	7.2799e-159	0.301693	0.877	0.739	1.86176e-154	CD63	Fibroblast
285	1.49528e-75	0.299381	0.654	0.514	3.82402e-71	TCF4	Fibroblast
286	1.90088e-119	0.298532	0.338	0.158	4.86131e-115	PRRX1	Fibroblast
287	2.47417e-131	0.297789	0.789	0.58	6.32745e-127	COL6A1	Fibroblast
288	8.78775e-14	0.297139	0.31	0.269	2.24738e-09	SMOC2	Fibroblast
289	1.22054e-69	0.295492	0.252	0.135	3.12142e-65	LTBP3	Fibroblast
290	5.37128e-89	0.29536	0.422	0.263	1.37365e-84	CYBA	Fibroblast
291	8.82702e-70	0.293806	0.469	0.325	2.25742e-65	SOX4	Fibroblast
292	3.25145e-71	0.292572	0.385	0.246	8.31525e-67	DDR2	Fibroblast
293	1.3974e-75	0.292505	0.353	0.215	3.5737e-71	ERLEC1	Fibroblast
294	1.69653e-77	0.292414	0.463	0.315	4.3387e-73	CALU	Fibroblast
295	6.5845e-156	0.292014	0.602	0.339	1.68392e-151	PDGFRA	Fibroblast
296	7.25387e-70	0.291915	0.264	0.146	1.85511e-65	NID1	Fibroblast
297	1.62054e-80	0.291914	0.382	0.236	4.14438e-76	MTCH1	Fibroblast
298	9.31689e-73	0.29064	0.335	0.205	2.3827e-68	DDOST	Fibroblast
299	2.11575e-255	0.289696	0.996	0.99	5.41081e-251	FTH1	Fibroblast
300	2.00568e-70	0.289283	0.306	0.181	5.12932e-66	PRCP	Fibroblast
301	9.08825e-75	0.287213	0.507	0.358	2.32423e-70	AKAP12	Fibroblast
302	3.66205e-81	0.284426	0.331	0.188	9.36533e-77	LIMA1	Fibroblast
303	2.50531e-72	0.284261	0.273	0.151	6.40707e-68	KDSR	Fibroblast
304	2.97532e-65	0.281749	0.251	0.14	7.60908e-61	SMARCA2	Fibroblast
305	1.33396e-78	0.281511	0.217	0.101	3.41147e-74	IFNGR2	Fibroblast
306	1.18827e-70	0.281273	0.323	0.194	3.03889e-66	VIMP	Fibroblast
307	1.07998e-81	0.280157	0.478	0.321	2.76195e-77	ATRAID	Fibroblast
308	1.77261e-75	0.279984	0.361	0.22	4.53326e-71	YPEL3	Fibroblast
309	4.09123e-63	0.279662	0.278	0.163	1.04629e-58	CCPG1	Fibroblast
310	1.44048e-74	0.277228	0.319	0.186	3.68388e-70	TPM3	Fibroblast
311	9.5521e-69	0.27677	0.543	0.397	2.44285e-64	EMP3	Fibroblast
312	2.52733e-75	0.276485	0.33	0.193	6.4634e-71	GABARAPL1	Fibroblast
313	5.18828e-65	0.276435	0.327	0.204	1.32685e-60	ARPC1B	Fibroblast
314	4.9355e-291	0.275979	0.995	0.954	1.26221e-286	VIM	Fibroblast
315	1.10206e-71	0.275155	0.235	0.121	2.81841e-67	DPYSL3	Fibroblast
316	8.32963e-67	0.274416	0.293	0.171	2.13022e-62	EPB41L2	Fibroblast
317	6.75188e-77	0.273922	0.493	0.339	1.72672e-72	LAMP1	Fibroblast
318	1.90368e-68	0.27321	0.246	0.132	4.86846e-64	P4HA1	Fibroblast
319	3.27613e-68	0.273003	0.231	0.12	8.37838e-64	HEXA	Fibroblast
320	1.33676e-58	0.267565	0.215	0.117	3.41863e-54	P4HA2	Fibroblast
321	2.05336e-66	0.266122	0.492	0.354	5.25127e-62	AEBP1	Fibroblast
322	2.10615e-92	0.26584	0.559	0.381	5.38628e-88	FXYD1	Fibroblast
323	3.90406e-56	0.265727	0.335	0.219	9.98423e-52	MTUS1	Fibroblast
324	9.208e-41	0.263135	0.37	0.272	2.35485e-36	COL14A1	Fibroblast
325	1.68546e-65	0.260916	0.264	0.149	4.31039e-61	AKR1A1	Fibroblast
326	1.97996e-61	0.260009	0.318	0.196	5.06354e-57	FOXP1	Fibroblast
327	1.50356e-57	0.258667	0.307	0.192	3.8452e-53	SKIL	Fibroblast
328	3.9838e-80	0.25753	0.597	0.434	1.01882e-75	KLF4	Fibroblast
329	5.34366e-67	0.25331	0.204	0.1	1.36659e-62	CMTM3	Fibroblast
330	9.41112e-63	0.253057	0.5	0.355	2.4068e-58	LGALS3BP	Fibroblast
331	5.11364e-63	0.252468	0.458	0.318	1.30776e-58	GNG11	Fibroblast
332	6.33815e-74	0.251733	0.375	0.228	1.62092e-69	RBMS3	Fibroblast
333	3.19942e-61	0.251685	0.261	0.149	8.1822e-57	FKBP7	Fibroblast
334	9.96224e-63	0.251436	0.355	0.227	2.54774e-58	FKBP10	Fibroblast
335	4.82567e-53	0.250576	0.213	0.117	1.23412e-48	NR1D1	Fibroblast
336	1.99743e-14	-0.250732	0.208	0.246	5.10822e-10	SORBS3	Fibroblast
337	1.10209e-18	-0.25157	0.203	0.249	2.81849e-14	PPP1CB	Fibroblast
338	5.0719e-23	-0.253054	0.354	0.404	1.29709e-18	H1FX	Fibroblast
339	5.23693e-82	-0.253556	0.863	0.879	1.33929e-77	UBB	Fibroblast
340	9.69798e-106	-0.254044	0.965	0.965	2.48016e-101	IFITM3	Fibroblast
341	1.98445e-24	-0.254486	0.441	0.481	5.07503e-20	MYL12A	Fibroblast
342	2.91646e-22	-0.254546	0.214	0.269	7.45856e-18	MDK	Fibroblast
343	2.42266e-32	-0.254721	0.453	0.501	6.19572e-28	USMG5	Fibroblast
344	4.01711e-22	-0.258402	0.275	0.324	1.02734e-17	CAP1	Fibroblast
345	2.32492e-23	-0.262839	0.322	0.371	5.94575e-19	RHOC	Fibroblast
346	2.81406e-80	-0.263068	0.823	0.855	7.19667e-76	HSP90AB1	Fibroblast
347	6.48703e-22	-0.263182	0.394	0.434	1.65899e-17	HSPE1	Fibroblast
348	1.1735e-25	-0.263883	0.338	0.391	3.0011e-21	STOM	Fibroblast
349	3.05873e-119	-0.265324	0.986	0.978	7.82239e-115	MT-CYB	Fibroblast
350	1.81467e-32	-0.265408	0.241	0.309	4.64085e-28	ANP32B	Fibroblast
351	3.88051e-24	-0.269372	0.456	0.489	9.92403e-20	DNAJA1	Fibroblast
352	1.19126e-74	-0.269469	0.766	0.809	3.04653e-70	SPARC	Fibroblast
353	3.1943e-35	-0.269751	0.357	0.422	8.1691e-31	ANAPC16	Fibroblast
354	3.28644e-41	-0.270645	0.226	0.307	8.40475e-37	RAB13	Fibroblast
355	1.0774e-75	-0.272776	0.789	0.82	2.75535e-71	MT-ND2	Fibroblast
356	1.65548e-30	-0.27354	0.405	0.455	4.23372e-26	ATP5D	Fibroblast
357	2.40246e-33	-0.273642	0.202	0.27	6.14404e-29	KANK2	Fibroblast
358	2.32132e-76	-0.274194	0.59	0.663	5.93655e-72	NPM1	Fibroblast
359	4.3117e-44	-0.274639	0.495	0.55	1.10267e-39	C14orf2	Fibroblast
360	1.59243e-14	-0.276928	0.37	0.395	4.07249e-10	TCF21	Fibroblast
361	2.67373e-27	-0.277075	0.507	0.536	6.83779e-23	PTRF	Fibroblast
362	2.98925e-42	-0.277904	0.484	0.553	7.64472e-38	H2AFZ	Fibroblast
363	1.9212e-34	-0.279121	0.216	0.288	4.91329e-30	PKIG	Fibroblast
364	5.43733e-50	-0.279718	0.515	0.574	1.39054e-45	LMNA	Fibroblast
365	1.08236e-35	-0.280586	0.407	0.465	2.76802e-31	NDUFB2	Fibroblast
366	2.66149e-83	-0.280883	0.67	0.723	6.8065e-79	COX7C	Fibroblast
367	2.91248e-90	-0.281744	0.662	0.721	7.44837e-86	HNRNPA1	Fibroblast
368	2.6908e-20	-0.283085	0.224	0.27	6.88145e-16	PLS3	Fibroblast
369	2.40815e-43	-0.284607	0.257	0.346	6.15861e-39	NR4A2	Fibroblast
370	1.03661e-24	-0.285235	0.214	0.269	2.65102e-20	MIDN	Fibroblast
371	2.53238e-30	-0.285664	0.223	0.289	6.47631e-26	TLE4	Fibroblast
372	7.94394e-93	-0.286103	0.873	0.893	2.03158e-88	ZFP36L1	Fibroblast
373	3.81954e-30	-0.286463	0.2	0.263	9.7681e-26	REV3L	Fibroblast
374	2.21987e-147	-0.287113	0.985	0.981	5.67709e-143	B2M	Fibroblast
375	5.49332e-35	-0.288769	0.206	0.276	1.40486e-30	CAMTA1	Fibroblast
376	3.36702e-30	-0.291359	0.225	0.292	8.61083e-26	H1F0	Fibroblast
377	4.04463e-105	-0.293399	0.759	0.796	1.03437e-100	SKP1	Fibroblast
378	2.16175e-56	-0.29409	0.566	0.628	5.52846e-52	TPI1	Fibroblast
379	1.9391e-32	-0.294172	0.275	0.34	4.95906e-28	H2AFX	Fibroblast
380	1.82516e-70	-0.295355	0.544	0.618	4.66766e-66	ATP5L	Fibroblast
381	1.12641e-25	-0.296617	0.225	0.281	2.88068e-21	BCL3	Fibroblast
382	1.27935e-60	-0.29836	0.491	0.566	3.27182e-56	PTMS	Fibroblast
383	1.61943e-34	-0.303215	0.22	0.287	4.14153e-30	EMD	Fibroblast
384	2.8555e-14	-0.303429	0.297	0.327	7.30265e-10	ASAH1	Fibroblast
385	5.72894e-69	-0.30777	0.565	0.628	1.46512e-64	SLC25A6	Fibroblast
386	1.63118e-211	-0.310155	0.971	0.976	4.17157e-207	H3F3B	Fibroblast
387	1.40379e-44	-0.313278	0.822	0.826	3.59006e-40	HSP90AA1	Fibroblast
388	4.4189e-27	-0.315109	0.31	0.359	1.13009e-22	ARPC5	Fibroblast
389	4.54656e-39	-0.316222	0.235	0.315	1.16274e-34	PHLDA1	Fibroblast
390	7.29751e-39	-0.316357	0.43	0.481	1.86626e-34	LITAF	Fibroblast
391	3.07957e-266	-0.320912	0.983	0.984	7.87568e-262	MT-ND4L	Fibroblast
392	3.06241e-48	-0.32104	0.424	0.492	7.8318e-44	PRKAR1A	Fibroblast
393	1.29737e-38	-0.321073	0.227	0.301	3.3179e-34	TUBA1C	Fibroblast
394	2.0491e-92	-0.321394	0.658	0.712	5.24037e-88	CFL1	Fibroblast
395	1.04576e-27	-0.326111	0.22	0.28	2.67442e-23	DNAJB4	Fibroblast
396	4.60115e-49	-0.327604	0.513	0.586	1.1767e-44	CYR61	Fibroblast
397	1.41194e-213	-0.32946	0.974	0.984	3.61089e-209	MT-ND3	Fibroblast
398	2.26509e-62	-0.332127	0.774	0.793	5.79273e-58	IFITM2	Fibroblast
399	2.92095e-81	-0.332258	0.598	0.666	7.47005e-77	DYNLL1	Fibroblast
400	1.2877e-272	-0.341263	0.908	0.945	3.29315e-268	RPS7	Fibroblast
401	9.114e-46	-0.341768	0.297	0.373	2.33081e-41	NDUFB7	Fibroblast
402	7.72808e-45	-0.344868	0.28	0.361	1.97638e-40	HSPD1	Fibroblast
403	6.27174e-73	-0.345011	0.374	0.476	1.60394e-68	UQCRH	Fibroblast
404	7.82836e-94	-0.345212	0.546	0.632	2.00203e-89	YWHAZ	Fibroblast
405	1.35163e-72	-0.345695	0.457	0.547	3.45665e-68	PABPC1	Fibroblast
406	1.22221e-49	-0.346036	0.232	0.318	3.12567e-45	ILK	Fibroblast
407	1.9639e-74	-0.349728	0.495	0.572	5.02248e-70	UQCR11	Fibroblast
408	8.32526e-49	-0.351457	0.275	0.361	2.1291e-44	KTN1	Fibroblast
409	7.35863e-22	-0.356772	0.431	0.465	1.88189e-17	SLC2A3	Fibroblast
410	1.72156e-79	-0.356889	0.511	0.587	4.40273e-75	COX7A2	Fibroblast
411	3.97983e-55	-0.359572	0.337	0.424	1.0178e-50	SLC25A5	Fibroblast
412	3.44739e-50	-0.362559	0.208	0.293	8.81634e-46	COX17	Fibroblast
413	1.02679e-23	-0.363426	0.202	0.251	2.6259e-19	DLC1	Fibroblast
414	3.41573e-75	-0.365244	0.456	0.544	8.73539e-71	COX8A	Fibroblast
415	1.30084e-144	-0.380769	0.949	0.949	3.32676e-140	JUN	Fibroblast
416	2.70168e-101	-0.381948	0.582	0.669	6.90928e-97	ALDOA	Fibroblast
417	4.27606e-93	-0.383395	0.761	0.808	1.09356e-88	EGR1	Fibroblast
418	1.0934e-44	-0.385294	0.201	0.275	2.79626e-40	ARPC1A	Fibroblast
419	2.2775e-74	-0.386097	0.544	0.612	5.82449e-70	COX5B	Fibroblast
420	1.21683e-83	-0.387978	0.352	0.462	3.11193e-79	LDHB	Fibroblast
421	1.74831e-76	-0.388304	0.409	0.509	4.47113e-72	MYADM	Fibroblast
422	8.87049e-56	-0.390285	0.243	0.333	2.26854e-51	TLN1	Fibroblast
423	1.04897e-49	-0.39122	0.416	0.492	2.68264e-45	DDIT4	Fibroblast
424	1.12479e-69	-0.391447	0.34	0.439	2.87654e-65	SYPL1	Fibroblast
425	0	-0.391833	0.998	0.996	0	MT-CO2	Fibroblast
426	4.75289e-293	-0.392652	0.981	0.987	1.2155e-288	MT-ATP6	Fibroblast
427	1.22382e-94	-0.393765	0.461	0.559	3.12979e-90	TPM4	Fibroblast
428	7.14635e-138	-0.409185	0.568	0.681	1.82761e-133	ATP5G2	Fibroblast
429	1.0566e-100	-0.411515	0.439	0.547	2.70215e-96	CNN3	Fibroblast
430	8.31533e-32	-0.415766	0.338	0.39	2.12656e-27	KLF2	Fibroblast
431	3.41473e-54	-0.416836	0.274	0.363	8.73284e-50	ITM2C	Fibroblast
432	2.51024e-178	-0.41977	0.815	0.863	6.41969e-174	MT-ND1	Fibroblast
433	1.16873e-90	-0.426189	0.464	0.563	2.98891e-86	CD151	Fibroblast
434	1.78777e-47	-0.434788	0.348	0.425	4.57204e-43	BTG2	Fibroblast
435	6.5787e-65	-0.439728	0.502	0.569	1.68244e-60	HSPB6	Fibroblast
436	2.291e-70	-0.441119	0.354	0.445	5.859e-66	MAP1B	Fibroblast
437	3.51533e-136	-0.442456	0.589	0.693	8.99009e-132	BTG1	Fibroblast
438	2.51412e-131	-0.446302	0.592	0.688	6.42962e-127	ITGB1	Fibroblast
439	1.88771e-170	-0.447364	0.6	0.711	4.82763e-166	COX6A1	Fibroblast
440	0	-0.450365	0.974	0.988	0	MT-CO3	Fibroblast
441	6.395e-46	-0.454282	0.346	0.425	1.63546e-41	GADD45G	Fibroblast
442	8.66467e-59	-0.458833	0.313	0.397	2.2159e-54	SERTAD1	Fibroblast
443	0	-0.459797	0.881	0.941	0	GAPDH	Fibroblast
444	0	-0.461699	0.994	0.999	0	MALAT1	Fibroblast
445	2.26162e-132	-0.465999	0.393	0.53	5.78387e-128	UQCRB	Fibroblast
446	1.34015e-85	-0.468936	0.339	0.443	3.42731e-81	ATP5B	Fibroblast
447	1.69219e-261	-0.46978	0.946	0.964	4.3276e-257	FOS	Fibroblast
448	9.38424e-109	-0.485747	0.211	0.344	2.39992e-104	ZYX	Fibroblast
449	0	-0.487171	0.926	0.967	0	JUNB	Fibroblast
450	0	-0.490631	0.996	0.996	0	MT-CO1	Fibroblast
451	2.7741e-98	-0.491429	0.428	0.542	7.09447e-94	TSC22D1	Fibroblast
452	2.1254e-61	-0.492144	0.706	0.734	5.43549e-57	DNAJB1	Fibroblast
453	4.4664e-111	-0.492968	0.314	0.446	1.14224e-106	TUBB4B	Fibroblast
454	7.88283e-77	-0.498276	0.318	0.423	2.01595e-72	SOCS3	Fibroblast
455	5.99019e-251	-0.499822	0.811	0.873	1.53193e-246	CALM2	Fibroblast
456	1.04602e-154	-0.501088	0.63	0.732	2.6751e-150	PPP1R15A	Fibroblast
457	2.92384e-81	-0.501913	0.205	0.313	7.47743e-77	HCFC1R1	Fibroblast
458	2.58932e-115	-0.502031	0.315	0.448	6.62191e-111	COX7B	Fibroblast
459	2.83134e-105	-0.505015	0.538	0.614	7.24087e-101	MGST3	Fibroblast
460	3.58806e-108	-0.505708	0.311	0.439	9.17611e-104	COX7A1	Fibroblast
461	2.49497e-238	-0.520737	0.655	0.768	6.38064e-234	PFN1	Fibroblast
462	2.07962e-127	-0.521112	0.277	0.424	5.31842e-123	PALLD	Fibroblast
463	5.25703e-168	-0.530949	0.662	0.772	1.34443e-163	FOSB	Fibroblast
464	2.70327e-147	-0.53636	0.344	0.495	6.91335e-143	SH3BGRL	Fibroblast
465	2.85842e-194	-0.539538	0.509	0.663	7.31012e-190	CD9	Fibroblast
466	0	-0.555146	0.919	0.964	0	MT-ATP8	Fibroblast
467	1.65825e-162	-0.565635	0.202	0.372	4.24081e-158	HIF1A	Fibroblast
468	3.43308e-185	-0.571206	0.734	0.823	8.77975e-181	ID3	Fibroblast
469	1.46637e-128	-0.571556	0.564	0.636	3.75011e-124	NDUFA4	Fibroblast
470	1.04803e-149	-0.576657	0.289	0.446	2.68024e-145	MAT2A	Fibroblast
471	3.40578e-295	-0.585908	0.873	0.911	8.70994e-291	GADD45B	Fibroblast
472	6.51994e-211	-0.594074	0.728	0.81	1.66741e-206	HSPB1	Fibroblast
473	7.03879e-44	-0.605086	0.798	0.801	1.8001e-39	HSPA1A	Fibroblast
474	2.3399e-159	-0.62099	0.292	0.447	5.98406e-155	LPP	Fibroblast
475	5.51591e-171	-0.649378	0.209	0.379	1.41064e-166	MYH9	Fibroblast
476	2.64743e-55	-0.655994	0.618	0.658	6.77055e-51	HSPA1B	Fibroblast
477	4.80067e-233	-0.658229	0.748	0.86	1.22772e-228	ZFP36	Fibroblast
478	1.17551e-196	-0.660042	0.491	0.649	3.00624e-192	NR4A1	Fibroblast
479	1.06037e-177	-0.662346	0.253	0.424	2.7118e-173	AC013461.1	Fibroblast
480	0	-0.670929	0.394	0.751	0	A2M	Fibroblast
481	0	-0.681593	0.981	0.995	0	ACTB	Fibroblast
482	2.01243e-171	-0.681929	0.655	0.724	5.14659e-167	IFITM1	Fibroblast
483	6.31352e-179	-0.6949	0.225	0.4	1.61462e-174	NR2F2	Fibroblast
484	1.95481e-144	-0.709009	0.634	0.713	4.99922e-140	RHOB	Fibroblast
485	0	-0.711704	0.863	0.938	0	CALD1	Fibroblast
486	2.79667e-66	-0.717818	0.393	0.492	7.15222e-62	CCL2	Fibroblast
487	6.20459e-144	-0.722587	0.222	0.372	1.58676e-139	CYCS	Fibroblast
488	9.70256e-174	-0.727028	0.514	0.644	2.48133e-169	CDKN1A	Fibroblast
489	1.42406e-146	-0.733265	0.266	0.411	3.6419e-142	EPS8	Fibroblast
490	0	-0.76143	0.904	0.974	0	PTMA	Fibroblast
491	7.83868e-68	-0.782868	0.268	0.363	2.00466e-63	PDK4	Fibroblast
492	7.04917e-290	-0.792591	0.464	0.669	1.80276e-285	ADAMTS1	Fibroblast
493	0	-0.83716	0.305	0.543	0	CPE	Fibroblast
494	1.78721e-262	-0.85453	0.44	0.63	4.5706e-258	ATF3	Fibroblast
495	0	-0.887834	0.828	0.932	0	MYL6	Fibroblast
496	3.00259e-107	-0.896425	0.292	0.421	7.67881e-103	MT1X	Fibroblast
497	4.67422e-295	-0.906804	0.698	0.792	1.19539e-290	DSTN	Fibroblast
498	1.47795e-250	-0.907044	0.359	0.562	3.77971e-246	ID1	Fibroblast
499	0	-0.969811	0.23	0.492	0	LBH	Fibroblast
500	3.13106e-268	-1.00128	0.318	0.527	8.00736e-264	C11orf96	Fibroblast
501	0	-1.09994	0.21	0.477	0	CSRP1	Fibroblast
502	0	-1.10878	0.282	0.523	0	MT1E	Fibroblast
503	0	-1.17134	0.763	0.892	0	MT2A	Fibroblast
504	0	-1.1913	0.231	0.553	0	CAV1	Fibroblast
505	0	-1.39281	0.369	0.572	0	CRIP1	Fibroblast
506	0	-1.54795	0.572	0.793	0	ADIRF	Fibroblast
507	0	-1.58674	0.329	0.709	0	TPM1	Fibroblast
508	2.45974e-290	-1.66587	0.204	0.407	6.29053e-286	PLAT	Fibroblast
509	0	-1.73557	0.377	0.786	0	TPM2	Fibroblast
510	0	-1.91689	0.516	0.86	0	MYL9	Fibroblast
511	0	-2.67594	0.224	0.741	0	TAGLN	Fibroblast
512	0	2.42955	0.803	0.172	0	PLAT	FibSmo
513	0	1.28266	0.502	0.093	0	FOXF1	FibSmo
514	0	1.26103	0.292	0.004	0	SLC14A1	FibSmo
515	0	1.22498	0.724	0.371	0	ID1	FibSmo
516	0	1.21556	0.279	0.015	0	HHIP	FibSmo
517	0	1.12631	0.356	0.027	0	FENDRR	FibSmo
518	0	1.08791	0.556	0.158	0	NR2F1	FibSmo
519	0	1.00693	0.268	0.002	0	HSD17B2	FibSmo
520	0	1.00107	0.285	0.032	0	LINC01082	FibSmo
521	0	0.960425	0.278	0.044	0	TNC	FibSmo
522	0	0.958505	0.316	0.045	0	RAMP1	FibSmo
523	0	0.947172	0.215	0.011	0	RBP4	FibSmo
524	9.72126e-301	0.942045	0.647	0.321	2.48611e-296	GADD45G	FibSmo
525	0	0.925739	0.217	0.03	0	PLPPR4	FibSmo
526	0	0.889858	0.698	0.318	0	TCF21	FibSmo
527	0	0.883659	0.797	0.425	0	COL3A1	FibSmo
528	9.20573e-116	0.863858	0.216	0.077	2.35427e-111	CCL11	FibSmo
529	2.04048e-299	0.854429	0.923	0.746	5.21832e-295	MFAP4	FibSmo
530	0	0.838506	0.233	0.009	0	C5orf66-AS1	FibSmo
531	5.90142e-162	0.823406	0.507	0.282	1.50923e-157	MATN2	FibSmo
532	3.43788e-268	0.810777	0.274	0.066	8.79202e-264	F3	FibSmo
533	0	0.799885	0.826	0.456	0	A2M	FibSmo
534	4.0325e-180	0.791497	0.342	0.133	1.03127e-175	CTSC	FibSmo
535	1.07032e-278	0.787745	0.475	0.182	2.73724e-274	ETS2	FibSmo
536	0	0.769403	0.211	0.007	0	TRPA1	FibSmo
537	0	0.761969	0.867	0.511	0	COL1A1	FibSmo
538	1.46244e-128	0.754105	0.207	0.068	3.74003e-124	GDF15	FibSmo
539	3.75739e-214	0.752659	0.218	0.048	9.60915e-210	ACTG2	FibSmo
540	1.22633e-229	0.740891	0.236	0.056	3.13621e-225	ENPP2	FibSmo
541	9.12846e-268	0.732173	0.272	0.063	2.33451e-263	BMP5	FibSmo
542	1.60842e-191	0.720939	0.764	0.567	4.11337e-187	ID2	FibSmo
543	1.82573e-208	0.699328	0.336	0.119	4.66912e-204	PDPN	FibSmo
544	1.32435e-191	0.685202	0.27	0.084	3.38688e-187	TBX3	FibSmo
545	1.26245e-233	0.677864	0.47	0.194	3.22859e-229	RBP1	FibSmo
546	9.86884e-247	0.674847	0.492	0.207	2.52386e-242	EMILIN1	FibSmo
547	4.77762e-266	0.673475	0.23	0.045	1.22183e-261	SAMD11	FibSmo
548	1.3957e-266	0.673298	0.286	0.07	3.56937e-262	VCAM1	FibSmo
549	2.39957e-257	0.670795	0.284	0.072	6.13665e-253	TMEM119	FibSmo
550	8.16383e-172	0.668434	0.243	0.076	2.08782e-167	GJA1	FibSmo
551	2.26237e-41	0.66115	0.296	0.198	5.78579e-37	SLPI	FibSmo
552	4.21111e-166	0.633681	0.35	0.145	1.07695e-161	AHR	FibSmo
553	2.42074e-225	0.624321	0.264	0.07	6.1908e-221	HAAO	FibSmo
554	9.12298e-167	0.620014	0.711	0.489	2.33311e-162	HSPB6	FibSmo
555	1.84645e-218	0.61734	0.275	0.076	4.72212e-214	EDIL3	FibSmo
556	1.66049e-209	0.608313	0.259	0.069	4.24654e-205	WFDC1	FibSmo
557	1.57302e-171	0.598349	0.228	0.065	4.02284e-167	ITGA8	FibSmo
558	0	0.598066	0.976	0.944	0	JUN	FibSmo
559	1.9853e-201	0.595238	0.334	0.116	5.0772e-197	MXRA5	FibSmo
560	2.74548e-206	0.59469	0.277	0.08	7.02129e-202	ALDH1A3	FibSmo
561	4.84283e-187	0.58803	0.229	0.062	1.23851e-182	TSPAN13	FibSmo
562	6.559e-153	0.58587	0.449	0.223	1.6774e-148	HIF1A	FibSmo
563	4.13744e-150	0.584199	0.833	0.674	1.05811e-145	FOSB	FibSmo
564	8.65568e-158	0.581596	0.527	0.289	2.2136e-153	PALLD	FibSmo
565	6.01286e-129	0.578404	0.331	0.15	1.53773e-124	BAMBI	FibSmo
566	3.29746e-135	0.577463	0.525	0.317	8.43293e-131	LSP1	FibSmo
567	9.78206e-149	0.572211	0.598	0.369	2.50166e-144	PLPP1	FibSmo
568	6.29544e-54	0.568957	0.586	0.471	1.60999e-49	SOD2	FibSmo
569	1.46247e-116	0.565844	0.291	0.129	3.74011e-112	CD40	FibSmo
570	2.24686e-172	0.565456	0.272	0.09	5.74612e-168	CDH11	FibSmo
571	8.57103e-127	0.556473	0.375	0.183	2.19195e-122	PLAGL1	FibSmo
572	7.44221e-107	0.554736	0.852	0.748	1.90327e-102	ID3	FibSmo
573	1.43352e-183	0.55245	0.34	0.124	3.66608e-179	SPON1	FibSmo
574	2.69199e-200	0.527557	0.282	0.084	6.88451e-196	PRKAR2B	FibSmo
575	1.11003e-143	0.526663	0.419	0.198	2.8388e-139	BST2	FibSmo
576	1.49467e-132	0.525974	0.303	0.127	3.82247e-128	KCNQ1OT1	FibSmo
577	3.50742e-232	0.520809	0.978	0.947	8.96988e-228	FOS	FibSmo
578	2.37543e-110	0.520577	0.337	0.165	6.07491e-106	ZFYVE21	FibSmo
579	1.16617e-112	0.517933	0.374	0.192	2.98237e-108	REV3L	FibSmo
580	4.56813e-138	0.516574	0.226	0.075	1.16825e-133	MOXD1	FibSmo
581	1.54861e-116	0.513344	0.334	0.157	3.9604e-112	BMP4	FibSmo
582	2.57236e-175	0.510985	0.355	0.137	6.57854e-171	TUSC3	FibSmo
583	6.85885e-126	0.507473	0.523	0.313	1.75408e-121	PPP1CC	FibSmo
584	4.32858e-128	0.506986	0.477	0.263	1.10699e-123	CYGB	FibSmo
585	8.41199e-128	0.502844	0.617	0.415	2.15128e-123	LITAF	FibSmo
586	7.68422e-134	0.497592	0.262	0.099	1.96516e-129	PDE4D	FibSmo
587	3.08765e-141	0.494571	0.7	0.477	7.89636e-137	PDGFRA	FibSmo
588	5.29822e-127	0.492006	0.283	0.116	1.35497e-122	ATP2B1	FibSmo
589	1.72621e-58	0.488844	0.284	0.164	4.4146e-54	ICAM1	FibSmo
590	4.18945e-126	0.486205	0.376	0.178	1.07141e-121	DKK3	FibSmo
591	1.78043e-158	0.477359	0.37	0.153	4.55326e-154	ACTN1	FibSmo
592	6.38259e-121	0.473398	0.245	0.091	1.63228e-116	KCNN3	FibSmo
593	1.13123e-113	0.473267	0.578	0.364	2.893e-109	SRPX	FibSmo
594	5.43319e-98	0.467798	0.714	0.531	1.38948e-93	IER3	FibSmo
595	3.07645e-115	0.466579	0.205	0.071	7.86772e-111	ENC1	FibSmo
596	8.93753e-106	0.463683	0.402	0.215	2.28568e-101	TLE4	FibSmo
597	1.24206e-123	0.460826	0.242	0.089	3.17644e-119	COL16A1	FibSmo
598	2.0412e-174	0.458104	0.862	0.643	5.22016e-170	IFITM1	FibSmo
599	5.60071e-137	0.457188	0.29	0.112	1.43232e-132	TGFBI	FibSmo
600	6.12465e-90	0.456234	0.291	0.144	1.56632e-85	GULP1	FibSmo
601	0	0.456056	0.994	0.969	0	H3F3B	FibSmo
602	1.11627e-171	0.451042	0.955	0.757	2.85474e-167	LUM	FibSmo
603	3.6991e-154	0.450279	0.841	0.664	9.46008e-150	HMGN2	FibSmo
604	1.59234e-85	0.447366	0.684	0.51	4.07226e-81	CYR61	FibSmo
605	9.96232e-107	0.446447	0.256	0.105	2.54776e-102	STMN1	FibSmo
606	2.19829e-114	0.44172	0.331	0.155	5.62192e-110	GLIPR1	FibSmo
607	1.09315e-95	0.439537	0.213	0.085	2.79563e-91	CSGALNACT1	FibSmo
608	1.58901e-88	0.433404	0.498	0.321	4.06373e-84	RCN1	FibSmo
609	6.14508e-143	0.430198	0.205	0.06	1.57154e-138	ACP5	FibSmo
610	1.50313e-107	0.428798	0.218	0.083	3.8441e-103	CREB3L1	FibSmo
611	2.39001e-76	0.428633	0.847	0.764	6.11222e-72	EGR1	FibSmo
612	2.53959e-106	0.428214	0.288	0.127	6.49475e-102	FHL2	FibSmo
613	1.2708e-138	0.4266	0.203	0.06	3.24994e-134	FBLIM1	FibSmo
614	4.14772e-56	0.424961	0.234	0.126	1.06074e-51	SMPDL3A	FibSmo
615	1.00465e-112	0.418754	0.877	0.762	2.56929e-108	DUSP1	FibSmo
616	4.10355e-121	0.416637	0.235	0.085	1.04944e-116	CNN2	FibSmo
617	3.04635e-118	0.415636	0.246	0.093	7.79073e-114	SLC9A3R2	FibSmo
618	4.5218e-140	0.413164	0.784	0.582	1.1564e-135	NPM1	FibSmo
619	2.7946e-94	0.404081	0.263	0.119	7.1469e-90	GCSH	FibSmo
620	1.50114e-120	0.402114	0.491	0.269	3.83903e-116	ITM2C	FibSmo
621	1.28312e-87	0.401263	0.773	0.635	3.28145e-83	SAP18	FibSmo
622	1.02598e-62	0.399421	0.423	0.273	2.62384e-58	ADM	FibSmo
623	7.5707e-139	0.397986	0.829	0.654	1.93613e-134	HNRNPA1	FibSmo
624	4.51711e-92	0.396975	0.455	0.27	1.15521e-87	HMGN1	FibSmo
625	1.81168e-101	0.393672	0.864	0.748	4.63319e-97	SQSTM1	FibSmo
626	6.96055e-191	0.391961	0.946	0.846	1.78009e-186	RPS21	FibSmo
627	4.51815e-144	0.391742	0.934	0.762	1.15547e-139	COL1A2	FibSmo
628	4.63205e-82	0.389042	0.231	0.104	1.1846e-77	PDLIM4	FibSmo
629	3.16587e-84	0.38647	0.669	0.508	8.09639e-80	BSG	FibSmo
630	3.81447e-92	0.38385	0.381	0.204	9.75512e-88	MDK	FibSmo
631	4.35748e-83	0.382257	0.534	0.357	1.11438e-78	CTSB	FibSmo
632	1.00374e-78	0.381826	0.461	0.291	2.56696e-74	CLEC11A	FibSmo
633	1.41202e-131	0.378556	0.752	0.509	3.61111e-127	RARRES2	FibSmo
634	4.02864e-82	0.378204	0.253	0.119	1.03028e-77	C7orf50	FibSmo
635	3.3682e-223	0.37745	0.996	0.981	8.61385e-219	B2M	FibSmo
636	4.92498e-35	0.373811	0.263	0.168	1.25951e-30	TCEAL7	FibSmo
637	2.1436e-68	0.371992	0.31	0.17	5.48205e-64	MMP23B	FibSmo
638	8.54105e-70	0.369697	0.492	0.334	2.18429e-65	ISCU	FibSmo
639	3.00843e-101	0.368479	0.204	0.076	7.69376e-97	ISOC1	FibSmo
640	2.79509e-45	0.366612	0.532	0.427	7.14815e-41	TMEM176B	FibSmo
641	2.00836e-60	0.364603	0.28	0.154	5.13617e-56	EDNRB	FibSmo
642	9.65935e-208	0.364151	0.972	0.904	2.47028e-203	RPL36	FibSmo
643	5.83001e-59	0.363087	0.306	0.179	1.49097e-54	NEU1	FibSmo
644	1.24279e-222	0.36189	0.986	0.938	3.17832e-218	RPS24	FibSmo
645	8.40619e-48	0.360649	0.222	0.122	2.1498e-43	AC002398.12	FibSmo
646	1.46484e-82	0.35804	0.888	0.815	3.74618e-78	IER2	FibSmo
647	5.11032e-60	0.35443	0.347	0.211	1.30691e-55	AKR1B1	FibSmo
648	2.69673e-77	0.351054	0.671	0.503	6.89662e-73	SRSF7	FibSmo
649	6.35507e-18	0.350689	0.741	0.711	1.62525e-13	DNAJB1	FibSmo
650	8.30049e-37	0.349746	0.451	0.341	2.12277e-32	TUBB4B	FibSmo
651	9.16104e-209	0.349339	0.989	0.962	2.34285e-204	RPL34	FibSmo
652	1.02308e-89	0.348423	0.27	0.124	2.61642e-85	CLMP	FibSmo
653	3.72737e-59	0.343098	0.377	0.237	9.53239e-55	PLEKHA5	FibSmo
654	1.10214e-64	0.342603	0.678	0.516	2.81862e-60	KLF4	FibSmo
655	2.2832e-107	0.340162	0.944	0.868	5.83905e-103	ZFP36L1	FibSmo
656	1.32808e-57	0.338063	0.459	0.314	3.39642e-53	TTC3	FibSmo
657	1.00951e-87	0.337136	0.87	0.756	2.58173e-83	HLA-A	FibSmo
658	8.28401e-69	0.336909	0.606	0.44	2.11855e-64	EIF3E	FibSmo
659	9.80869e-58	0.33521	0.21	0.105	2.50847e-53	ERN1	FibSmo
660	1.65885e-110	0.33321	0.928	0.857	4.24233e-106	UBB	FibSmo
661	4.08128e-127	0.332874	0.975	0.927	1.04375e-122	MT-ATP8	FibSmo
662	1.06687e-64	0.325557	0.236	0.116	2.72841e-60	PLCB1	FibSmo
663	1.64018e-243	0.325181	0.995	0.967	4.1946e-239	RPS12	FibSmo
664	8.15738e-136	0.32476	0.944	0.869	2.08617e-131	RPL5	FibSmo
665	9.22193e-61	0.324637	0.355	0.211	2.35842e-56	MGLL	FibSmo
666	2.87196e-66	0.323948	0.649	0.488	7.34475e-62	C14orf2	FibSmo
667	1.53333e-49	0.320084	0.337	0.215	3.92134e-45	CMTM6	FibSmo
668	4.90824e-71	0.319606	0.631	0.469	1.25523e-66	TPM4	FibSmo
669	9.19255e-54	0.31902	0.349	0.216	2.3509e-49	ECHDC2	FibSmo
670	9.20208e-84	0.319001	0.968	0.945	2.35334e-79	LGALS1	FibSmo
671	7.88793e-62	0.318357	0.376	0.23	2.01726e-57	RAB13	FibSmo
672	1.32213e-45	0.316891	0.402	0.277	3.38121e-41	H2AFX	FibSmo
673	2.24945e-50	0.314008	0.271	0.157	5.75274e-46	C16orf89	FibSmo
674	8.11776e-78	0.312241	0.736	0.576	2.07604e-73	OST4	FibSmo
675	3.93831e-48	0.310067	0.252	0.144	1.00718e-43	C9orf3	FibSmo
676	2.54125e-37	0.298226	0.289	0.191	6.49898e-33	TMEM45A	FibSmo
677	8.77034e-57	0.298025	0.559	0.41	2.24293e-52	SUB1	FibSmo
678	5.74937e-29	0.297475	0.543	0.453	1.47034e-24	DNAJA1	FibSmo
679	3.31956e-268	0.296873	0.998	0.99	8.48944e-264	RPLP1	FibSmo
680	6.05215e-39	0.295359	0.547	0.429	1.54778e-34	DDIT3	FibSmo
681	4.9056e-53	0.294927	0.214	0.11	1.25456e-48	RNASET2	FibSmo
682	1.05144e-18	0.294848	0.838	0.775	2.68895e-14	ZFP36	FibSmo
683	2.95353e-55	0.294175	0.275	0.153	7.55336e-51	COL5A1	FibSmo
684	1.63336e-59	0.291266	0.734	0.605	4.17715e-55	FUS	FibSmo
685	2.50916e-52	0.289255	0.347	0.215	6.41692e-48	NSA2	FibSmo
686	1.11443e-41	0.288243	0.539	0.417	2.85003e-37	NFE2L2	FibSmo
687	4.16461e-53	0.2877	0.283	0.162	1.06506e-48	BEX4	FibSmo
688	6.81351e-64	0.287634	0.808	0.683	1.74249e-59	SELM	FibSmo
689	5.586e-124	0.285397	0.963	0.892	1.42856e-119	RPS3A	FibSmo
690	2.16076e-29	0.284926	0.532	0.425	5.52593e-25	DDIT4	FibSmo
691	9.26555e-212	0.284301	0.998	0.992	2.36957e-207	EEF1A1	FibSmo
692	1.42892e-33	0.283053	0.244	0.156	3.65433e-29	DNAJC1	FibSmo
693	8.47958e-44	0.28158	0.22	0.124	2.16857e-39	SLC1A5	FibSmo
694	2.66371e-31	0.279987	0.296	0.203	6.81216e-27	LIMS1	FibSmo
695	1.58725e-53	0.279363	0.373	0.234	4.05923e-49	RBPMS	FibSmo
696	5.49e-47	0.279343	0.216	0.116	1.40401e-42	RDH10	FibSmo
697	1.9986e-12	0.277833	0.3	0.244	5.11121e-08	IL32	FibSmo
698	1.16278e-32	0.277129	0.209	0.128	2.97368e-28	PAMR1	FibSmo
699	1.8152e-70	0.276602	0.804	0.672	4.64219e-66	PFN1	FibSmo
700	1.62106e-45	0.275723	0.2	0.106	4.14571e-41	TPBG	FibSmo
701	3.76108e-07	0.274606	0.827	0.823	0.00961857	HSP90AA1	FibSmo
702	1.51186e-53	0.270341	0.567	0.415	3.86642e-49	UQCRB	FibSmo
703	1.59013e-146	0.268341	0.982	0.943	4.0666e-142	RPS27A	FibSmo
704	2.85287e-64	0.267858	0.859	0.755	7.29594e-60	SKP1	FibSmo
705	3.80268e-44	0.26506	0.389	0.261	9.72498e-40	COX7A2L	FibSmo
706	1.02076e-12	0.264979	0.283	0.226	2.61048e-08	HSPH1	FibSmo
707	6.17329e-38	0.264744	0.471	0.351	1.57876e-33	ST13	FibSmo
708	1.44327e-38	0.264659	0.303	0.196	3.69102e-34	FAAP20	FibSmo
709	2.07956e-146	0.264024	0.988	0.957	5.31827e-142	RPL28	FibSmo
710	6.77896e-67	0.263742	0.825	0.698	1.73365e-62	COL6A1	FibSmo
711	9.15203e-61	0.263367	0.774	0.631	2.34054e-56	RPL4	FibSmo
712	6.47028e-38	0.262934	0.536	0.414	1.65471e-33	LY6E	FibSmo
713	1.56066e-51	0.26228	0.782	0.659	3.99124e-47	BRD2	FibSmo
714	3.64753e-36	0.259344	0.423	0.303	9.32819e-32	TCEAL4	FibSmo
715	1.39166e-124	0.259182	0.966	0.912	3.55902e-120	RPS7	FibSmo
716	3.03174e-35	0.258637	0.236	0.143	7.75337e-31	SNAI1	FibSmo
717	1.13462e-44	0.255507	0.287	0.171	2.90168e-40	SMIM3	FibSmo
718	4.54722e-41	0.253513	0.25	0.148	1.16291e-36	RARRES3	FibSmo
719	1.20335e-43	0.253384	0.308	0.19	3.07745e-39	TGFB1I1	FibSmo
720	1.06594e-31	0.252703	0.281	0.188	2.72603e-27	PSME2	FibSmo
721	6.04283e-141	0.25085	0.994	0.972	1.54539e-136	RPS27	FibSmo
722	1.43057e-48	0.250409	0.685	0.547	3.65854e-44	RPS4Y1	FibSmo
723	9.47029e-26	-0.251024	0.423	0.508	2.42193e-21	TMEM50A	FibSmo
724	5.62492e-11	-0.251652	0.203	0.249	1.43852e-06	HCFC1R1	FibSmo
725	1.22046e-25	-0.251941	0.603	0.658	3.1212e-21	NUPR1	FibSmo
726	4.13527e-19	-0.257924	0.321	0.395	1.05755e-14	FXYD6	FibSmo
727	3.6574e-23	-0.258778	0.299	0.386	9.35345e-19	ITM2A	FibSmo
728	1.64134e-24	-0.261245	0.231	0.318	4.19756e-20	UAP1	FibSmo
729	2.17536e-24	-0.266967	0.204	0.288	5.56327e-20	TPM3	FibSmo
730	4.58551e-19	-0.26862	0.36	0.432	1.1727e-14	SOX4	FibSmo
731	1.10958e-16	-0.268773	0.208	0.273	2.83765e-12	PLXDC2	FibSmo
732	5.19627e-20	-0.269218	0.21	0.282	1.32889e-15	DAB2	FibSmo
733	7.53915e-19	-0.27528	0.274	0.342	1.92806e-14	TACC1	FibSmo
734	7.62867e-26	-0.275914	0.273	0.363	1.95096e-21	TSPO	FibSmo
735	5.9465e-25	-0.276003	0.236	0.322	1.52076e-20	DDAH2	FibSmo
736	3.1398e-29	-0.276196	0.254	0.357	8.02973e-25	FAM46A	FibSmo
737	2.06128e-40	-0.277214	0.716	0.777	5.27151e-36	PNRC1	FibSmo
738	3.48072e-44	-0.280099	0.715	0.748	8.90159e-40	C1S	FibSmo
739	4.4641e-21	-0.280985	0.577	0.613	1.14165e-16	TCF4	FibSmo
740	1.03273e-27	-0.282153	0.402	0.488	2.64111e-23	PRKCDBP	FibSmo
741	3.36902e-27	-0.286687	0.297	0.388	8.61593e-23	MBNL1	FibSmo
742	5.30605e-43	-0.289935	0.223	0.363	1.35697e-38	OGN	FibSmo
743	3.14131e-27	-0.293864	0.493	0.554	8.03358e-23	TFPI	FibSmo
744	1.47586e-21	-0.296369	0.204	0.28	3.77436e-17	COL4A2	FibSmo
745	2.10867e-33	-0.298096	0.359	0.459	5.39272e-29	UBE2B	FibSmo
746	1.51131e-33	-0.303589	0.49	0.578	3.86502e-29	NFIA	FibSmo
747	5.11567e-56	-0.305187	0.243	0.402	1.30828e-51	SERPINE2	FibSmo
748	2.46334e-21	-0.305662	0.377	0.438	6.29976e-17	BNIP3L	FibSmo
749	1.26112e-21	-0.31024	0.232	0.306	3.2252e-17	VAT1	FibSmo
750	2.42488e-27	-0.31227	0.525	0.575	6.20138e-23	HTRA1	FibSmo
751	8.03663e-14	-0.314583	0.208	0.267	2.05529e-09	IFI27	FibSmo
752	1.94555e-34	-0.315167	0.285	0.404	4.97556e-30	MAP1B	FibSmo
753	3.98261e-34	-0.319888	0.48	0.556	1.01851e-29	LRP1	FibSmo
754	6.09477e-76	-0.321734	0.266	0.47	1.55868e-71	CRIP1	FibSmo
755	3.82197e-37	-0.325245	0.402	0.506	9.77431e-33	AHNAK	FibSmo
756	8.33401e-30	-0.328629	0.236	0.328	2.13134e-25	YPEL3	FibSmo
757	1.11546e-06	-0.335926	0.272	0.305	0.0285267	PDK4	FibSmo
758	6.61486e-46	-0.343344	0.558	0.634	1.69168e-41	TIMP2	FibSmo
759	2.23457e-44	-0.344007	0.327	0.445	5.71468e-40	CD59	FibSmo
760	7.43729e-41	-0.346332	0.239	0.358	1.90201e-36	KLF9	FibSmo
761	3.36663e-30	-0.35137	0.269	0.358	8.60981e-26	RHOBTB3	FibSmo
762	3.02159e-54	-0.357002	0.234	0.385	7.72742e-50	FGF7	FibSmo
763	5.67112e-55	-0.361464	0.54	0.639	1.45033e-50	GPX4	FibSmo
764	3.61787e-50	-0.363066	0.222	0.361	9.25234e-46	TNFAIP6	FibSmo
765	1.95188e-46	-0.363111	0.332	0.45	4.99175e-42	ADD3	FibSmo
766	1.30989e-30	-0.366245	0.245	0.336	3.34991e-26	ECM1	FibSmo
767	3.1505e-30	-0.367965	0.427	0.515	8.0571e-26	BGN	FibSmo
768	7.22621e-18	-0.36989	0.242	0.303	1.84803e-13	CD248	FibSmo
769	1.45818e-42	-0.374878	0.232	0.362	3.72915e-38	CRYAB	FibSmo
770	4.51506e-47	-0.376346	0.344	0.458	1.15468e-42	RBMS1	FibSmo
771	3.97525e-117	-0.377146	0.526	0.735	1.01663e-112	SOD3	FibSmo
772	3.02671e-40	-0.377408	0.488	0.578	7.7405e-36	MGST3	FibSmo
773	1.66465e-17	-0.380442	0.236	0.294	4.25718e-13	NR2F2	FibSmo
774	5.22928e-43	-0.381561	0.22	0.337	1.33734e-38	PRDX4	FibSmo
775	6.02093e-51	-0.38314	0.41	0.527	1.53979e-46	EPHX1	FibSmo
776	2.58559e-42	-0.388599	0.366	0.477	6.61239e-38	FHL1	FibSmo
777	6.50477e-61	-0.394122	0.513	0.626	1.66353e-56	"SEPT7"	FibSmo
778	2.3849e-48	-0.40133	0.381	0.492	6.09914e-44	CTSL	FibSmo
779	2.47604e-47	-0.409344	0.237	0.357	6.33221e-43	TGFBR2	FibSmo
780	1.38139e-95	-0.412433	0.953	0.951	3.53276e-91	ITM2B	FibSmo
781	2.9871e-53	-0.412737	0.422	0.535	7.6392e-49	PTRF	FibSmo
782	8.05518e-58	-0.419259	0.464	0.579	2.06003e-53	C1R	FibSmo
783	8.42123e-65	-0.424063	0.348	0.491	2.15365e-60	ARL6IP5	FibSmo
784	1.51023e-41	-0.426846	0.262	0.381	3.86227e-37	EFEMP1	FibSmo
785	2.40179e-65	-0.428488	0.212	0.371	6.14234e-61	TNXB	FibSmo
786	1.1313e-36	-0.438878	0.292	0.396	2.89318e-32	LTBP1	FibSmo
787	1.0221e-21	-0.439581	0.328	0.401	2.61391e-17	C11orf96	FibSmo
788	1.93501e-62	-0.457498	0.209	0.357	4.94859e-58	ZEB2	FibSmo
789	5.25444e-16	-0.458588	0.875	0.822	1.34377e-11	TIMP1	FibSmo
790	2.35639e-103	-0.460519	0.216	0.436	6.02624e-99	NNMT	FibSmo
791	6.90252e-23	-0.464383	0.796	0.809	1.76525e-18	MT2A	FibSmo
792	9.41082e-120	-0.469809	0.405	0.641	2.40672e-115	PCOLCE	FibSmo
793	1.9021e-26	-0.478367	0.269	0.354	4.86443e-22	CAV1	FibSmo
794	1.60295e-64	-0.480898	0.276	0.423	4.09939e-60	EMP2	FibSmo
795	6.19363e-74	-0.481015	0.413	0.556	1.58396e-69	SPTBN1	FibSmo
796	6.4641e-86	-0.495103	0.423	0.58	1.65313e-81	GLUL	FibSmo
797	5.93142e-74	-0.497567	0.238	0.398	1.5169e-69	ARID5B	FibSmo
798	2.09968e-84	-0.502446	0.311	0.482	5.36971e-80	NFIB	FibSmo
799	4.00471e-110	-0.515405	0.348	0.559	1.02417e-105	ANXA1	FibSmo
800	4.51436e-51	-0.523667	0.206	0.336	1.1545e-46	EPS8	FibSmo
801	1.03172e-109	-0.532692	0.33	0.53	2.63853e-105	FXYD1	FibSmo
802	4.1543e-87	-0.533177	0.428	0.576	1.06242e-82	LHFP	FibSmo
803	4.06941e-08	-0.55013	0.725	0.615	0.00104071	MYL9	FibSmo
804	3.33959e-226	-0.556373	0.812	0.889	8.54068e-222	SERPING1	FibSmo
805	5.78585e-91	-0.571272	0.247	0.44	1.47967e-86	MYC	FibSmo
806	2.78058e-155	-0.581768	0.441	0.656	7.11105e-151	ANXA2	FibSmo
807	2.04523e-90	-0.599158	0.252	0.431	5.23046e-86	FBLN5	FibSmo
808	6.21522e-108	-0.613781	0.535	0.685	1.58948e-103	RHOB	FibSmo
809	7.11677e-09	-0.620387	0.208	0.247	0.000182004	RARRES1	FibSmo
810	2.01495e-188	-0.630778	0.766	0.856	5.15303e-184	TIMP3	FibSmo
811	3.48049e-117	-0.66784	0.29	0.489	8.90101e-113	PLTP	FibSmo
812	4.09984e-18	-0.67191	0.625	0.651	1.04849e-13	ADIRF	FibSmo
813	2.17381e-148	-0.673918	0.346	0.564	5.55929e-144	CYBRD1	FibSmo
814	4.98146e-84	-0.675331	0.518	0.615	1.27396e-79	SH3BGRL3	FibSmo
815	7.4473e-68	-0.691765	0.243	0.38	1.90457e-63	COL15A1	FibSmo
816	4.31567e-115	-0.702628	0.214	0.426	1.10369e-110	GPNMB	FibSmo
817	2.57458e-269	-0.706281	0.587	0.829	6.58424e-265	PLAC9	FibSmo
818	1.35094e-142	-0.717161	0.737	0.766	3.4549e-138	SERPINF1	FibSmo
819	1.10721e-160	-0.774669	0.234	0.49	2.83157e-156	ABI3BP	FibSmo
820	7.24356e-156	-0.780812	0.463	0.67	1.85247e-151	ADH1B	FibSmo
821	2.28311e-74	-0.783029	0.795	0.724	5.83883e-70	CFD	FibSmo
822	1.65246e-166	-0.794863	0.481	0.672	4.226e-162	CCDC80	FibSmo
823	1.52827e-141	-0.828146	0.274	0.503	3.9084e-137	ABCA8	FibSmo
824	1.6645e-187	-0.843012	0.377	0.613	4.25679e-183	C3	FibSmo
825	1.30281e-103	-0.853831	0.349	0.514	3.33181e-99	CLU	FibSmo
826	1.44231e-224	-0.875158	0.405	0.658	3.68856e-220	MFGE8	FibSmo
827	2.21739e-85	-0.890538	0.359	0.503	5.67076e-81	C7	FibSmo
828	2.78585e-243	-0.905905	0.808	0.909	7.12454e-239	MGP	FibSmo
829	1.21904e-250	-0.99411	0.929	0.946	3.11757e-246	SPARCL1	FibSmo
830	0	-0.997079	0.378	0.803	0	S100A4	FibSmo
831	6.69158e-265	-1.01472	0.926	0.831	1.71131e-260	DCN	FibSmo
832	0	-1.02956	0.61	0.813	0	IGFBP4	FibSmo
833	4.50245e-234	-1.03852	0.211	0.521	1.15146e-229	PRELP	FibSmo
834	8.77834e-185	-1.05844	0.357	0.602	2.24497e-180	IGFBP6	FibSmo
835	0	-1.07993	0.679	0.851	0	IGFBP7	FibSmo
836	0	-1.13057	0.632	0.83	0	IGFBP5	FibSmo
837	0	-1.26245	0.89	0.959	0	CST3	FibSmo
838	0	-1.31151	0.225	0.631	0	GPX3	FibSmo
839	0	-1.37946	0.8	0.927	0	GSN	FibSmo
840	9.57842e-108	-1.41897	0.287	0.445	2.44958e-103	PTN	FibSmo
841	0	-2.60164	0.435	0.733	0	APOD	FibSmo
842	0	3.36742	0.764	0.047	0	RGS5	Smooth Muscle Cell
843	0	2.6537	0.927	0.213	0	ACTA2	Smooth Muscle Cell
844	0	2.55631	0.872	0.297	0	TAGLN	Smooth Muscle Cell
845	0	2.34597	0.513	0.024	0	FABP4	Smooth Muscle Cell
846	0	2.26862	0.98	0.556	0	MYL9	Smooth Muscle Cell
847	0	2.17663	0.585	0.073	0	MYH11	Smooth Muscle Cell
848	0	2.12027	0.652	0.125	0	NDUFA4L2	Smooth Muscle Cell
849	0	2.10135	0.687	0.009	0	TINAGL1	Smooth Muscle Cell
850	0	2.0384	0.605	0.134	0	MT1M	Smooth Muscle Cell
851	0	2.00513	0.943	0.582	0	ADIRF	Smooth Muscle Cell
852	0	1.96004	0.609	0.016	0	BCAM	Smooth Muscle Cell
853	0	1.9174	0.861	0.441	0	TPM2	Smooth Muscle Cell
854	0	1.89628	0.891	0.363	0	TPM1	Smooth Muscle Cell
855	0	1.86448	0.588	0.042	0	ISYNA1	Smooth Muscle Cell
856	0	1.83868	0.383	0.003	0	RERGL	Smooth Muscle Cell
857	0	1.82979	0.561	0.017	0	NOTCH3	Smooth Muscle Cell
858	0	1.78805	0.419	0.008	0	SORBS2	Smooth Muscle Cell
859	0	1.75544	0.554	0.051	0	HES4	Smooth Muscle Cell
860	0	1.73363	0.845	0.349	0	CRIP1	Smooth Muscle Cell
861	0	1.72294	0.507	0.008	0	MCAM	Smooth Muscle Cell
862	0	1.71744	0.455	0.08	0	MT1A	Smooth Muscle Cell
863	0	1.70178	0.599	0.073	0	PPP1R14A	Smooth Muscle Cell
864	0	1.70107	0.455	0.022	0	COX4I2	Smooth Muscle Cell
865	0	1.67674	0.437	0.004	0	GJA4	Smooth Muscle Cell
866	0	1.64874	0.444	0.029	0	PTP4A3	Smooth Muscle Cell
867	0	1.63722	0.437	0.072	0	NET1	Smooth Muscle Cell
868	0	1.61446	0.392	0.004	0	PLN	Smooth Muscle Cell
869	0	1.61278	0.807	0.239	0	CAV1	Smooth Muscle Cell
870	0	1.58873	0.979	0.769	0	MT2A	Smooth Muscle Cell
871	0	1.57369	0.427	0.036	0	SNCG	Smooth Muscle Cell
872	0	1.54804	0.288	0.002	0	HIGD1B	Smooth Muscle Cell
873	0	1.51281	0.379	0.08	0	FABP5	Smooth Muscle Cell
874	0	1.50073	0.548	0.087	0	MYLK	Smooth Muscle Cell
875	0	1.49115	0.548	0.164	0	RGS16	Smooth Muscle Cell
876	0	1.4742	0.521	0.089	0	MEF2C	Smooth Muscle Cell
877	0	1.46705	0.496	0.085	0	CSRP2	Smooth Muscle Cell
878	0	1.46608	0.342	0.083	0	STEAP4	Smooth Muscle Cell
879	0	1.45117	0.446	0.095	0	PHLDA2	Smooth Muscle Cell
880	0	1.41627	0.705	0.32	0	C11orf96	Smooth Muscle Cell
881	0	1.4023	0.599	0.173	0	CRIP2	Smooth Muscle Cell
882	0	1.40103	0.637	0.304	0	MT1E	Smooth Muscle Cell
883	0	1.32952	0.505	0.104	0	MTHFD2	Smooth Muscle Cell
884	0	1.30726	0.603	0.224	0	FLNA	Smooth Muscle Cell
885	0	1.30367	0.57	0.242	0	CSRP1	Smooth Muscle Cell
886	0	1.29189	0.442	0.062	0	LMOD1	Smooth Muscle Cell
887	0	1.28907	0.622	0.253	0	LBH	Smooth Muscle Cell
888	0	1.26326	0.832	0.707	0	DSTN	Smooth Muscle Cell
889	0	1.25178	0.382	0.11	0	ADAMTS4	Smooth Muscle Cell
890	0	1.24886	0.29	0.002	0	CASQ2	Smooth Muscle Cell
891	0	1.18732	0.872	0.615	0	RHOB	Smooth Muscle Cell
892	0	1.183	0.324	0.047	0	CNN1	Smooth Muscle Cell
893	0	1.17968	0.594	0.254	0	EPS8	Smooth Muscle Cell
894	5.29318e-183	1.17234	0.506	0.298	1.35368e-178	MT1X	Smooth Muscle Cell
895	1.07608e-150	1.15475	0.445	0.268	2.75196e-146	PDK4	Smooth Muscle Cell
896	0	1.14964	0.523	0.18	0	PPP1R12A	Smooth Muscle Cell
897	0	1.1489	0.507	0.16	0	EPAS1	Smooth Muscle Cell
898	0	1.14597	0.444	0.083	0	EDNRA	Smooth Muscle Cell
899	0	1.14253	0.725	0.312	0	CPE	Smooth Muscle Cell
900	0	1.13282	0.369	0.059	0	RCAN2	Smooth Muscle Cell
901	0	1.13069	0.303	0.012	0	CCDC3	Smooth Muscle Cell
902	0	1.12751	0.481	0.138	0	CHCHD10	Smooth Muscle Cell
903	0	1.11828	0.372	0.08	0	GUCY1B3	Smooth Muscle Cell
904	0	1.10757	0.229	0.003	0	TESC	Smooth Muscle Cell
905	0	1.09878	0.281	0.017	0	ADAMTS9	Smooth Muscle Cell
906	0	1.08246	0.548	0.227	0	NR2F2	Smooth Muscle Cell
907	0	1.07641	0.484	0.171	0	JAG1	Smooth Muscle Cell
908	7.35861e-272	1.07331	0.413	0.167	1.88189e-267	ID4	Smooth Muscle Cell
909	0	1.06702	0.948	0.845	0	MYL6	Smooth Muscle Cell
910	0	1.06544	0.287	0.006	0	ITGA7	Smooth Muscle Cell
911	0	1.0535	0.286	0.007	0	ESAM	Smooth Muscle Cell
912	0	1.0466	0.431	0.131	0	RASL11A	Smooth Muscle Cell
913	0	1.04214	0.719	0.493	0	ADAMTS1	Smooth Muscle Cell
914	0	1.03764	0.427	0.111	0	DBNDD2	Smooth Muscle Cell
915	3.60857e-144	1.03621	0.28	0.121	9.22856e-140	ABCC9	Smooth Muscle Cell
916	7.69066e-229	1.02896	0.457	0.233	1.96681e-224	CYCS	Smooth Muscle Cell
917	0	1.02387	0.265	0.019	0	SYNM	Smooth Muscle Cell
918	0	1.0197	0.436	0.143	0	UBA2	Smooth Muscle Cell
919	0	1.01452	0.985	0.916	0	PTMA	Smooth Muscle Cell
920	0	1.0025	0.399	0.089	0	GUCY1A3	Smooth Muscle Cell
921	0	1.00047	0.41	0.13	0	EHD2	Smooth Muscle Cell
922	0	1.00019	0.33	0.078	0	FAM162B	Smooth Muscle Cell
923	0	0.995569	0.438	0.158	0	ACTN4	Smooth Muscle Cell
924	0	0.988558	0.353	0.067	0	CAV2	Smooth Muscle Cell
925	0	0.983716	0.299	0.041	0	CLMN	Smooth Muscle Cell
926	9.06312e-299	0.971088	0.359	0.114	2.3178e-294	SYNPO2	Smooth Muscle Cell
927	0	0.96118	0.353	0.072	0	C1QTNF1	Smooth Muscle Cell
928	0	0.954578	0.236	0.03	0	EGFLAM	Smooth Muscle Cell
929	2.16255e-214	0.937849	0.688	0.529	5.53051e-210	CDKN1A	Smooth Muscle Cell
930	0	0.935645	0.337	0.094	0	FRZB	Smooth Muscle Cell
931	0	0.930955	0.232	0.003	0	NRGN	Smooth Muscle Cell
932	0	0.923347	0.204	0.012	0	APOLD1	Smooth Muscle Cell
933	6.42316e-274	0.920954	0.69	0.464	1.64266e-269	ATF3	Smooth Muscle Cell
934	1.96012e-112	0.918798	0.706	0.616	5.01282e-108	HSPA1B	Smooth Muscle Cell
935	0	0.897824	0.248	0.028	0	"SEPT4"	Smooth Muscle Cell
936	0	0.891875	0.747	0.5	0	NR4A1	Smooth Muscle Cell
937	0	0.891239	0.957	0.873	0	CALD1	Smooth Muscle Cell
938	1.0835e-249	0.885139	0.422	0.185	2.77094e-245	NUDT4	Smooth Muscle Cell
939	9.43696e-94	0.883371	0.544	0.401	2.41341e-89	CCL2	Smooth Muscle Cell
940	0	0.877096	0.727	0.528	0	MGST3	Smooth Muscle Cell
941	4.56292e-244	0.875516	0.504	0.269	1.16692e-239	AC013461.1	Smooth Muscle Cell
942	0	0.872517	0.214	0.013	0	KLHL23	Smooth Muscle Cell
943	1.00298e-98	0.871079	0.208	0.088	2.56501e-94	TM4SF1	Smooth Muscle Cell
944	6.05956e-148	0.868658	0.851	0.788	1.54967e-143	HSPA1A	Smooth Muscle Cell
945	1.0382e-168	0.86785	0.338	0.153	2.6551e-164	CKB	Smooth Muscle Cell
946	1.68594e-223	0.867478	0.404	0.181	4.31162e-219	ZFHX3	Smooth Muscle Cell
947	3.86993e-200	0.859485	0.309	0.116	9.89696e-196	MYO1B	Smooth Muscle Cell
948	0	0.851868	0.254	0.036	0	CRIM1	Smooth Muscle Cell
949	0	0.851033	0.228	0.018	0	RBPMS2	Smooth Muscle Cell
950	1.29071e-270	0.84652	0.241	0.054	3.30087e-266	PACSIN2	Smooth Muscle Cell
951	0	0.844543	0.263	0.036	0	MRVI1	Smooth Muscle Cell
952	8.50867e-274	0.841865	0.222	0.044	2.17601e-269	RRAD	Smooth Muscle Cell
953	0	0.840929	0.218	0.019	0	INPP4B	Smooth Muscle Cell
954	4.12806e-273	0.839082	0.338	0.109	1.05571e-268	PTK2	Smooth Muscle Cell
955	9.62145e-271	0.83833	0.332	0.105	2.46059e-266	TNS1	Smooth Muscle Cell
956	0	0.828607	0.223	0.032	0	TBX2-AS1	Smooth Muscle Cell
957	8.80994e-227	0.818648	0.527	0.305	2.25305e-222	LPP	Smooth Muscle Cell
958	1.10463e-195	0.813311	0.411	0.205	2.82497e-191	HCFC1R1	Smooth Muscle Cell
959	5.34492e-93	0.81174	0.305	0.174	1.36691e-88	ARHGDIB	Smooth Muscle Cell
960	0	0.808486	0.208	0.018	0	GPRC5C	Smooth Muscle Cell
961	4.15269e-181	0.804206	0.435	0.23	1.06201e-176	MYH9	Smooth Muscle Cell
962	4.87772e-205	0.799809	0.32	0.114	1.24743e-200	C2orf40	Smooth Muscle Cell
963	0	0.796419	0.222	0.035	0	TBX2	Smooth Muscle Cell
964	0	0.794515	0.863	0.733	0	HSPB1	Smooth Muscle Cell
965	1.29751e-269	0.791172	0.232	0.049	3.31825e-265	ATP1B2	Smooth Muscle Cell
966	0	0.779248	0.921	0.813	0	CALM2	Smooth Muscle Cell
967	1.64927e-247	0.776477	0.588	0.341	4.21784e-243	MAP1B	Smooth Muscle Cell
968	2.26151e-227	0.770992	0.247	0.066	5.78357e-223	PCSK7	Smooth Muscle Cell
969	6.09516e-264	0.770272	0.249	0.058	1.55878e-259	SYNE2	Smooth Muscle Cell
970	0	0.766584	1	0.983	0	ACTB	Smooth Muscle Cell
971	5.93512e-92	0.76251	0.249	0.125	1.51785e-87	CREM	Smooth Muscle Cell
972	0	0.75997	0.988	0.788	0	IGFBP7	Smooth Muscle Cell
973	4.91475e-138	0.759271	0.623	0.581	1.2569e-133	NDUFA4	Smooth Muscle Cell
974	1.46112e-213	0.758947	0.749	0.589	3.73667e-209	MFGE8	Smooth Muscle Cell
975	3.50537e-217	0.757298	0.208	0.046	8.96464e-213	ACTG2	Smooth Muscle Cell
976	8.31767e-194	0.755013	0.263	0.087	2.12716e-189	OAZ2	Smooth Muscle Cell
977	6.34433e-136	0.737444	0.386	0.213	1.6225e-131	FILIP1L	Smooth Muscle Cell
978	1.7645e-171	0.72942	0.307	0.126	4.51253e-167	VCL	Smooth Muscle Cell
979	2.38061e-177	0.717507	0.255	0.087	6.08816e-173	SLC25A4	Smooth Muscle Cell
980	7.00856e-154	0.71636	0.425	0.238	1.79237e-149	PDGFRB	Smooth Muscle Cell
981	9.2315e-121	0.715213	0.331	0.175	2.36086e-116	NDRG2	Smooth Muscle Cell
982	0	0.712109	0.21	0.033	0	B3GNT2	Smooth Muscle Cell
983	7.64398e-165	0.712094	0.342	0.154	1.95487e-160	ACTN1	Smooth Muscle Cell
984	7.28128e-206	0.70898	0.303	0.107	1.86211e-201	MAPRE2	Smooth Muscle Cell
985	0	0.707017	0.208	0.027	0	TBC1D1	Smooth Muscle Cell
986	4.25005e-155	0.70606	0.513	0.344	1.08691e-150	ATP5B	Smooth Muscle Cell
987	1.60829e-173	0.705364	0.213	0.062	4.11305e-169	CCND1	Smooth Muscle Cell
988	1.19094e-194	0.703725	0.405	0.181	3.04572e-190	EFHD1	Smooth Muscle Cell
989	2.09083e-103	0.696137	0.335	0.193	5.34709e-99	DLC1	Smooth Muscle Cell
990	2.48034e-158	0.695023	0.503	0.329	6.34323e-154	COX7B	Smooth Muscle Cell
991	5.22336e-169	0.693619	0.309	0.128	1.33582e-164	MSRB3	Smooth Muscle Cell
992	1.88033e-204	0.689759	0.245	0.068	4.80875e-200	WFDC1	Smooth Muscle Cell
993	3.34778e-31	0.68949	0.229	0.162	8.5616e-27	IGF2	Smooth Muscle Cell
994	4.00894e-141	0.688406	0.491	0.325	1.02525e-136	COX7A1	Smooth Muscle Cell
995	2.40405e-136	0.687114	0.481	0.312	6.14811e-132	MAT2A	Smooth Muscle Cell
996	1.13346e-237	0.686643	0.222	0.05	2.89871e-233	PDE3A	Smooth Muscle Cell
997	1.10328e-117	0.683727	0.482	0.328	2.82152e-113	KLF2	Smooth Muscle Cell
998	7.49765e-124	0.669535	0.578	0.442	1.91745e-119	TSC22D1	Smooth Muscle Cell
999	2.58482e-92	0.663779	0.292	0.156	6.61041e-88	ANGPTL4	Smooth Muscle Cell
1000	2.01853e-119	0.661913	0.353	0.198	5.1622e-115	ARPC1A	Smooth Muscle Cell
1001	2.47038e-125	0.661265	0.21	0.078	6.31774e-121	C20orf27	Smooth Muscle Cell
1002	7.73241e-135	0.65756	0.319	0.154	1.97749e-130	ROCK1	Smooth Muscle Cell
1003	4.09948e-233	0.655825	0.905	0.882	1.0484e-228	GADD45B	Smooth Muscle Cell
1004	7.3021e-122	0.655371	0.332	0.177	1.86744e-117	WDR1	Smooth Muscle Cell
1005	5.24741e-176	0.654605	0.256	0.086	1.34197e-171	AOC3	Smooth Muscle Cell
1006	1.59512e-133	0.650834	0.414	0.243	4.07935e-129	TLN1	Smooth Muscle Cell
1007	5.06565e-222	0.646933	0.879	0.765	1.29549e-217	ZFP36	Smooth Muscle Cell
1008	0	0.646406	0.88	0.821	0	MT-ND1	Smooth Muscle Cell
1009	4.22012e-125	0.644353	0.279	0.127	1.07925e-120	UTRN	Smooth Muscle Cell
1010	4.79993e-147	0.642445	0.606	0.474	1.22753e-142	CD151	Smooth Muscle Cell
1011	1.72278e-183	0.641848	0.211	0.058	4.40584e-179	SMTN	Smooth Muscle Cell
1012	7.67743e-133	0.63855	0.223	0.082	1.96342e-128	NR4A3	Smooth Muscle Cell
1013	1.22227e-202	0.638037	0.201	0.048	3.12583e-198	ARID5A	Smooth Muscle Cell
1014	4.1188e-166	0.635724	0.667	0.545	1.05334e-161	COX5B	Smooth Muscle Cell
1015	3.7014e-173	0.635443	0.637	0.49	9.46597e-169	PTRF	Smooth Muscle Cell
1016	6.0153e-130	0.634574	0.516	0.369	1.53835e-125	SH3BGRL	Smooth Muscle Cell
1017	1.50541e-189	0.630503	0.726	0.602	3.84992e-185	ITGB1	Smooth Muscle Cell
1018	1.75824e-179	0.626192	0.69	0.533	4.49652e-175	CD9	Smooth Muscle Cell
1019	3.41961e-128	0.621195	0.274	0.12	8.74532e-124	ARHGAP29	Smooth Muscle Cell
1020	1.34553e-118	0.615955	0.389	0.227	3.44105e-114	RBPMS	Smooth Muscle Cell
1021	7.24362e-104	0.610789	0.287	0.146	1.85248e-99	NTN4	Smooth Muscle Cell
1022	1.48496e-218	0.601815	0.743	0.615	3.79764e-214	COX6A1	Smooth Muscle Cell
1023	1.56314e-100	0.59477	0.439	0.302	3.99756e-96	ARPC5	Smooth Muscle Cell
1024	9.29241e-160	0.593325	0.212	0.064	2.37644e-155	HEYL	Smooth Muscle Cell
1025	3.94515e-92	0.591212	0.369	0.231	1.00893e-87	ZYX	Smooth Muscle Cell
1026	2.54037e-100	0.587781	0.359	0.214	6.49674e-96	PLS3	Smooth Muscle Cell
1027	0	0.585509	0.993	0.997	0	MT-CO1	Smooth Muscle Cell
1028	9.43688e-199	0.580273	0.846	0.766	2.41339e-194	IFITM2	Smooth Muscle Cell
1029	1.10961e-85	0.57974	0.465	0.329	2.83771e-81	SOCS3	Smooth Muscle Cell
1030	1.32332e-107	0.578816	0.442	0.297	3.38425e-103	NDUFB7	Smooth Muscle Cell
1031	1.38875e-117	0.57881	0.243	0.103	3.55158e-113	MRGPRF	Smooth Muscle Cell
1032	4.23017e-171	0.571218	0.71	0.586	1.08182e-166	"SEPT4"	Smooth Muscle Cell
1033	2.92823e-67	0.567146	0.233	0.128	7.48866e-63	ATP1B3	Smooth Muscle Cell
1034	4.57166e-78	0.561398	0.277	0.157	1.16916e-73	ARHGAP10	Smooth Muscle Cell
1035	1.26647e-89	0.560469	0.242	0.117	3.23888e-85	SNHG15	Smooth Muscle Cell
1036	2.0658e-107	0.56011	0.203	0.08	5.28307e-103	NEXN	Smooth Muscle Cell
1037	3.72512e-86	0.551223	0.252	0.128	9.52663e-82	LRRFIP1	Smooth Muscle Cell
1038	8.37926e-86	0.548631	0.465	0.345	2.14291e-81	SLC25A5	Smooth Muscle Cell
1039	2.44307e-84	0.548152	0.315	0.186	6.2479e-80	TGFB1I1	Smooth Muscle Cell
1040	4.89753e-72	0.546657	0.445	0.319	1.25249e-67	CRYAB	Smooth Muscle Cell
1041	1.77287e-117	0.543456	0.733	0.65	4.53394e-113	PPP1R15A	Smooth Muscle Cell
1042	4.58313e-14	0.539338	0.6	0.695	1.17209e-09	IFITM1	Smooth Muscle Cell
1043	6.39474e-127	0.538525	0.616	0.519	1.63539e-122	COX7A2	Smooth Muscle Cell
1044	1.29893e-66	0.53647	0.318	0.203	3.32189e-62	CSRNP1	Smooth Muscle Cell
1045	9.67555e-87	0.531498	0.324	0.183	2.47442e-82	PDLIM3	Smooth Muscle Cell
1046	1.0528e-81	0.531082	0.269	0.145	2.69243e-77	PDLIM5	Smooth Muscle Cell
1047	0	0.530127	0.983	0.978	0	MT-CO3	Smooth Muscle Cell
1048	1.71859e-54	0.528807	0.45	0.357	4.39512e-50	BTG2	Smooth Muscle Cell
1049	5.68664e-122	0.523106	0.679	0.597	1.4543e-117	ALDOA	Smooth Muscle Cell
1050	1.5743e-46	0.514726	0.408	0.327	4.02611e-42	SERTAD1	Smooth Muscle Cell
1051	3.16116e-66	0.512855	0.254	0.147	8.08434e-62	CCDC107	Smooth Muscle Cell
1052	1.19135e-101	0.508563	0.23	0.1	3.04675e-97	FADS3	Smooth Muscle Cell
1053	3.63901e-91	0.506558	0.285	0.146	9.30642e-87	NTRK2	Smooth Muscle Cell
1054	1.46982e-95	0.50223	0.566	0.456	3.75893e-91	CNN3	Smooth Muscle Cell
1055	2.65717e-57	0.499886	0.232	0.133	6.79546e-53	FILIP1	Smooth Muscle Cell
1056	5.07358e-73	0.499595	0.604	0.541	1.29752e-68	LHFP	Smooth Muscle Cell
1057	0	0.496959	0.984	0.983	0	MT-ATP6	Smooth Muscle Cell
1058	7.17088e-212	0.495574	0.96	0.936	1.83388e-207	JUNB	Smooth Muscle Cell
1059	3.11431e-49	0.493836	0.381	0.292	7.96454e-45	HSPD1	Smooth Muscle Cell
1060	3.77364e-24	0.493389	0.343	0.299	9.65072e-20	ASAH1	Smooth Muscle Cell
1061	1.42984e-124	0.490603	0.736	0.684	3.65668e-120	PFN1	Smooth Muscle Cell
1062	8.68715e-59	0.489276	0.389	0.286	2.22165e-54	KTN1	Smooth Muscle Cell
1063	3.91657e-87	0.488544	0.674	0.613	1.00162e-82	BTG1	Smooth Muscle Cell
1064	3.51608e-61	0.48797	0.235	0.133	8.99201e-57	ATP2B4	Smooth Muscle Cell
1065	4.01085e-132	0.487783	0.661	0.557	1.02573e-127	YWHAZ	Smooth Muscle Cell
1066	5.288e-279	0.487449	0.955	0.93	1.35235e-274	MT-ATP8	Smooth Muscle Cell
1067	6.82718e-53	0.487403	0.317	0.219	1.74598e-48	COX17	Smooth Muscle Cell
1068	4.53684e-59	0.486647	0.324	0.214	1.16025e-54	MGLL	Smooth Muscle Cell
1069	2.42289e-66	0.486277	0.268	0.156	6.1963e-62	PDLIM7	Smooth Muscle Cell
1070	0	0.482428	1	0.995	0	MALAT1	Smooth Muscle Cell
1071	3.3116e-67	0.480937	0.241	0.131	8.46909e-63	RERG	Smooth Muscle Cell
1072	1.38036e-256	0.480936	0.943	0.892	3.53014e-252	GAPDH	Smooth Muscle Cell
1073	4.95512e-69	0.479586	0.392	0.264	1.26722e-64	NR4A2	Smooth Muscle Cell
1074	1.12957e-68	0.478896	0.204	0.101	2.88877e-64	RASL12	Smooth Muscle Cell
1075	1.15074e-165	0.478331	0.829	0.793	2.94291e-161	MT-ND2	Smooth Muscle Cell
1076	3.82512e-160	0.47561	0.829	0.754	9.78237e-156	PNRC1	Smooth Muscle Cell
1077	1.32064e-53	0.473165	0.342	0.244	3.3774e-49	ILK	Smooth Muscle Cell
1078	7.92786e-46	0.472434	0.264	0.175	2.02747e-41	TOB1	Smooth Muscle Cell
1079	1.32527e-44	0.46848	0.248	0.161	3.38925e-40	MIR22HG	Smooth Muscle Cell
1080	1.01095e-80	0.466964	0.497	0.389	2.58541e-76	UQCRH	Smooth Muscle Cell
1081	1.26573e-43	0.466882	0.262	0.173	3.23697e-39	MAP1LC3A	Smooth Muscle Cell
1082	1.88894e-42	0.465888	0.313	0.225	4.83077e-38	DNAJB4	Smooth Muscle Cell
1083	6.5406e-111	0.464149	0.675	0.591	1.67269e-106	ATP5G2	Smooth Muscle Cell
1084	1.37659e-11	0.460081	0.443	0.443	3.5205e-07	SLC2A3	Smooth Muscle Cell
1085	4.62713e-50	0.454825	0.404	0.315	1.18334e-45	TACC1	Smooth Muscle Cell
1086	7.00011e-47	0.454719	0.402	0.319	1.79021e-42	ZEB2	Smooth Muscle Cell
1087	1.1218e-35	0.453258	0.203	0.127	2.8689e-31	TGFBI	Smooth Muscle Cell
1088	4.72787e-59	0.450651	0.526	0.463	1.2091e-54	PRKCDBP	Smooth Muscle Cell
1089	2.53096e-39	0.450135	0.288	0.206	6.47266e-35	SORBS3	Smooth Muscle Cell
1090	4.24058e-45	0.446845	0.326	0.236	1.08449e-40	TUBA1C	Smooth Muscle Cell
1091	7.59099e-48	0.444217	0.33	0.239	1.94132e-43	CYSTM1	Smooth Muscle Cell
1092	8.06975e-63	0.443404	0.251	0.142	2.06376e-58	C9orf3	Smooth Muscle Cell
1093	3.38641e-38	0.442405	0.284	0.204	8.66041e-34	PPP1CB	Smooth Muscle Cell
1094	4.84886e-45	0.439019	0.252	0.163	1.24005e-40	NBEAL1	Smooth Muscle Cell
1095	2.03042e-46	0.436514	0.231	0.143	5.1926e-42	PNPLA2	Smooth Muscle Cell
1096	1.42746e-64	0.434857	0.565	0.511	3.65057e-60	UQCR11	Smooth Muscle Cell
1097	1.3901e-44	0.433579	0.378	0.286	3.55503e-40	HES1	Smooth Muscle Cell
1098	4.17934e-51	0.433335	0.524	0.477	1.06882e-46	COX8A	Smooth Muscle Cell
1099	2.00551e-47	0.432909	0.404	0.321	5.1289e-43	NDUFB10	Smooth Muscle Cell
1100	9.47094e-47	0.432392	0.306	0.213	2.4221e-42	CAMTA1	Smooth Muscle Cell
1101	0	0.430671	0.994	0.999	0	MT-CO2	Smooth Muscle Cell
1102	3.51688e-54	0.430506	0.598	0.566	8.99407e-50	YBX3	Smooth Muscle Cell
1103	3.29086e-44	0.428425	0.342	0.245	8.41603e-40	PHLDA1	Smooth Muscle Cell
1104	3.33479e-54	0.424592	0.497	0.427	8.52838e-50	UQCRB	Smooth Muscle Cell
1105	1.02815e-47	0.423031	0.476	0.411	2.6294e-43	ATP5D	Smooth Muscle Cell
1106	1.07567e-31	0.422467	0.291	0.22	2.75093e-27	MIDN	Smooth Muscle Cell
1107	5.65749e-36	0.419253	0.25	0.17	1.44685e-31	MAFF	Smooth Muscle Cell
1108	2.36505e-38	0.418733	0.353	0.279	6.04839e-34	CAP1	Smooth Muscle Cell
1109	1.98861e-22	0.417953	0.279	0.226	5.08567e-18	SELENBP1	Smooth Muscle Cell
1110	9.63366e-38	0.415185	0.215	0.138	2.46371e-33	CDK2AP2	Smooth Muscle Cell
1111	2.13161e-31	0.414296	0.448	0.398	5.45138e-27	HSPE1	Smooth Muscle Cell
1112	1.59278e-34	0.412144	0.42	0.363	4.07338e-30	SYPL1	Smooth Muscle Cell
1113	4.78825e-41	0.41039	0.2	0.121	1.22455e-36	ELOVL5	Smooth Muscle Cell
1114	1.27845e-27	0.408441	0.233	0.167	3.26951e-23	TJP1	Smooth Muscle Cell
1115	3.87308e-100	0.404412	0.714	0.668	9.90501e-96	CFL1	Smooth Muscle Cell
1116	2.68238e-49	0.398983	0.514	0.459	6.85993e-45	USMG5	Smooth Muscle Cell
1117	9.13597e-38	0.398024	0.233	0.153	2.33643e-33	PTEN	Smooth Muscle Cell
1118	2.33942e-43	0.397584	0.235	0.148	5.98283e-39	RSU1	Smooth Muscle Cell
1119	6.16685e-31	0.397491	0.387	0.328	1.57711e-26	RHOC	Smooth Muscle Cell
1120	1.98611e-54	0.390663	0.441	0.34	5.07928e-50	TUBB4B	Smooth Muscle Cell
1121	4.61118e-34	0.388696	0.728	0.713	1.17926e-29	DNAJB1	Smooth Muscle Cell
1122	3.31854e-61	0.388367	0.648	0.61	8.48684e-57	SEPW1	Smooth Muscle Cell
1123	6.93335e-69	0.388266	0.629	0.577	1.77314e-64	SLC25A6	Smooth Muscle Cell
1124	7.85961e-20	0.385492	0.441	0.403	2.01002e-15	MYC	Smooth Muscle Cell
1125	5.84934e-173	0.385353	0.969	0.986	1.49591e-168	MT-CYB	Smooth Muscle Cell
1126	4.49695e-78	0.383457	0.613	0.518	1.15005e-73	LMNA	Smooth Muscle Cell
1127	8.66907e-30	0.376204	0.387	0.33	2.21703e-25	POMP	Smooth Muscle Cell
1128	3.09514e-35	0.375996	0.466	0.418	7.91552e-31	NDUFB2	Smooth Muscle Cell
1129	1.69815e-27	0.374855	0.397	0.347	4.34285e-23	STOM	Smooth Muscle Cell
1130	1.97076e-26	0.374668	0.294	0.232	5.04001e-22	EMD	Smooth Muscle Cell
1131	2.06973e-41	0.371574	0.525	0.48	5.29312e-37	PABPC1	Smooth Muscle Cell
1132	5.42404e-26	0.371315	0.317	0.261	1.38714e-21	GSTK1	Smooth Muscle Cell
1133	4.89962e-28	0.365443	0.477	0.45	1.25303e-23	MYL12A	Smooth Muscle Cell
1134	7.48175e-26	0.364764	0.35	0.299	1.91338e-21	CAPZA2	Smooth Muscle Cell
1135	8.56755e-53	0.364085	0.566	0.506	2.19107e-48	PTMS	Smooth Muscle Cell
1136	3.85861e-23	0.362514	0.257	0.198	9.86802e-19	CYC1	Smooth Muscle Cell
1137	6.26733e-50	0.362342	0.484	0.394	1.60281e-45	KLF6	Smooth Muscle Cell
1138	1.22339e-44	0.362249	0.815	0.794	3.12869e-40	IGFBP5	Smooth Muscle Cell
1139	2.47427e-33	0.362084	0.433	0.38	6.3277e-29	LDHB	Smooth Muscle Cell
1140	9.58583e-33	0.359797	0.486	0.434	2.45148e-28	MYADM	Smooth Muscle Cell
1141	1.48598e-29	0.358693	0.236	0.164	3.80025e-25	TMEM47	Smooth Muscle Cell
1142	3.10187e-48	0.353683	0.617	0.581	7.93272e-44	TPI1	Smooth Muscle Cell
1143	1.67122e-20	0.346437	0.228	0.173	4.27397e-16	AK1	Smooth Muscle Cell
1144	9.89235e-25	0.345488	0.21	0.149	2.52987e-20	ATP2A2	Smooth Muscle Cell
1145	2.49277e-18	0.344289	0.252	0.204	6.37501e-14	GPI	Smooth Muscle Cell
1146	3.70405e-28	0.343272	0.534	0.502	9.47274e-24	H2AFZ	Smooth Muscle Cell
1147	5.72027e-25	0.33925	0.282	0.219	1.4629e-20	ACTR3	Smooth Muscle Cell
1148	3.85826e-25	0.33185	0.406	0.363	9.86711e-21	NDUFB9	Smooth Muscle Cell
1149	1.35445e-55	0.326704	0.673	0.656	3.46386e-51	COX6C	Smooth Muscle Cell
1150	2.90993e-44	0.32097	0.642	0.616	7.44185e-40	DYNLL1	Smooth Muscle Cell
1151	3.9221e-15	0.320335	0.316	0.281	1.00304e-10	ANXA6	Smooth Muscle Cell
1152	7.07566e-10	0.320102	0.238	0.209	1.80953e-05	SNHG9	Smooth Muscle Cell
1153	4.18154e-22	0.31881	0.282	0.225	1.06939e-17	IQGAP1	Smooth Muscle Cell
1154	8.94571e-09	0.318474	0.306	0.285	0.000228778	JUND	Smooth Muscle Cell
1155	2.45621e-22	0.315705	0.248	0.188	6.28152e-18	MSN	Smooth Muscle Cell
1156	3.72572e-49	0.311535	0.674	0.673	9.52815e-45	YBX1	Smooth Muscle Cell
1157	4.67146e-14	0.310531	0.456	0.439	1.19468e-09	DDIT4	Smooth Muscle Cell
1158	5.57946e-125	0.309187	0.975	0.978	1.42689e-120	MT-ND3	Smooth Muscle Cell
1159	1.64662e-19	0.307604	0.554	0.558	4.21106e-15	SLC38A2	Smooth Muscle Cell
1160	1.71795e-20	0.305759	0.363	0.316	4.39349e-16	SBDS	Smooth Muscle Cell
1161	1.27655e-12	0.304658	0.24	0.202	3.26465e-08	NDUFS2	Smooth Muscle Cell
1162	2.34194e-19	0.304402	0.459	0.443	5.98929e-15	ATP5G3	Smooth Muscle Cell
1163	9.46195e-15	0.302402	0.275	0.233	2.4198e-10	PKIG	Smooth Muscle Cell
1164	5.88379e-16	0.300656	0.359	0.329	1.50472e-11	SELK	Smooth Muscle Cell
1165	1.2138e-46	0.299892	0.583	0.483	3.10416e-42	BGN	Smooth Muscle Cell
1166	1.45661e-17	0.298132	0.313	0.265	3.72513e-13	COL18A1	Smooth Muscle Cell
1167	7.62077e-50	0.296898	0.797	0.757	1.94894e-45	ID3	Smooth Muscle Cell
1168	2.21276e-11	0.296583	0.316	0.287	5.65892e-07	YWHAH	Smooth Muscle Cell
1169	5.10419e-12	0.292858	0.269	0.234	1.30535e-07	CLTB	Smooth Muscle Cell
1170	2.46366e-17	0.292716	0.445	0.43	6.30055e-13	ATP5I	Smooth Muscle Cell
1171	5.75023e-17	0.29189	0.266	0.216	1.47056e-12	KANK2	Smooth Muscle Cell
1172	3.78776e-18	0.287084	0.443	0.422	9.68682e-14	CD59	Smooth Muscle Cell
1173	1.77195e-14	0.285852	0.204	0.16	4.53158e-10	C5orf24	Smooth Muscle Cell
1174	2.19303e-09	0.285755	0.219	0.191	5.60844e-05	NAPA	Smooth Muscle Cell
1175	1.59458e-15	0.284242	0.206	0.158	4.07797e-11	UGCG	Smooth Muscle Cell
1176	2.9912e-17	0.281876	0.496	0.494	7.64969e-13	TPM4	Smooth Muscle Cell
1177	1.7523e-26	0.280878	0.574	0.572	4.48133e-22	COX6B1	Smooth Muscle Cell
1178	5.0968e-10	0.280366	0.235	0.205	1.30346e-05	FERMT2	Smooth Muscle Cell
1179	1.96348e-64	0.280281	0.96	0.966	5.0214e-60	IFITM3	Smooth Muscle Cell
1180	6.1474e-12	0.280102	0.239	0.202	1.57214e-07	CTNNA1	Smooth Muscle Cell
1181	7.83994e-79	0.27953	0.836	0.826	2.00499e-74	PPIA	Smooth Muscle Cell
1182	6.78129e-13	0.279501	0.336	0.31	1.73425e-08	VDAC2	Smooth Muscle Cell
1183	7.13779e-15	0.278583	0.409	0.391	1.82542e-10	NDUFA13	Smooth Muscle Cell
1184	1.11043e-10	0.277804	0.248	0.215	2.83982e-06	ZBTB38	Smooth Muscle Cell
1185	1.32299e-12	0.276184	0.314	0.282	3.38341e-08	ATP5A1	Smooth Muscle Cell
1186	3.54537e-14	0.275941	0.365	0.333	9.06694e-10	KLF9	Smooth Muscle Cell
1187	3.07632e-09	0.275389	0.233	0.206	7.86738e-05	NDUFA6	Smooth Muscle Cell
1188	9.64679e-14	0.275184	0.458	0.458	2.46707e-09	NDUFA1	Smooth Muscle Cell
1189	1.88989e-06	0.273533	0.446	0.484	0.0483321	GUK1	Smooth Muscle Cell
1190	5.67696e-09	0.273158	0.221	0.193	0.000145183	CSNK1E	Smooth Muscle Cell
1191	4.41401e-126	0.272644	0.973	0.985	1.12884e-121	MT-ND4L	Smooth Muscle Cell
1192	7.67797e-16	0.270632	0.495	0.499	1.96356e-11	EIF3K	Smooth Muscle Cell
1193	1.78834e-11	0.270052	0.219	0.183	4.57351e-07	UQCRC1	Smooth Muscle Cell
1194	9.90506e-12	0.26829	0.318	0.289	2.53312e-07	ANXA11	Smooth Muscle Cell
1195	6.11264e-17	0.267359	0.418	0.373	1.56325e-12	RASD1	Smooth Muscle Cell
1196	5.34121e-13	0.266772	0.403	0.392	1.36596e-08	ARPC2	Smooth Muscle Cell
1197	1.29691e-27	0.266485	0.575	0.567	3.31671e-23	ATP5L	Smooth Muscle Cell
1198	1.37614e-10	0.265144	0.24	0.205	3.51933e-06	NDUFA12	Smooth Muscle Cell
1199	1.15362e-96	0.264145	0.926	0.919	2.95028e-92	RPS7	Smooth Muscle Cell
1200	1.31734e-11	0.259052	0.391	0.377	3.36897e-07	ANAPC16	Smooth Muscle Cell
1201	4.9319e-32	0.258239	0.69	0.704	1.26128e-27	COX4I1	Smooth Muscle Cell
1202	4.34635e-07	0.257526	0.304	0.293	0.0111153	NDUFS7	Smooth Muscle Cell
1203	9.04012e-12	0.25697	0.448	0.447	2.31192e-07	PRKAR1A	Smooth Muscle Cell
1204	1.33361e-09	0.255592	0.328	0.307	3.41058e-05	HMGN3	Smooth Muscle Cell
1205	6.30799e-17	0.255039	0.303	0.25	1.6132e-12	HIF1A	Smooth Muscle Cell
1206	1.06357e-10	0.25376	0.382	0.367	2.71996e-06	GNAS	Smooth Muscle Cell
1207	3.11786e-14	0.253302	0.461	0.458	7.97363e-10	ATP5J	Smooth Muscle Cell
1208	1.01533e-13	0.251942	0.455	0.449	2.5966e-09	EIF4G2	Smooth Muscle Cell
1209	3.32004e-57	-0.253012	0.379	0.578	8.49068e-53	DAD1	Smooth Muscle Cell
1210	1.49602e-55	-0.265092	0.243	0.416	3.82591e-51	LINC00657	Smooth Muscle Cell
1211	1.93999e-64	-0.268801	0.347	0.552	4.96134e-60	KRTCAP2	Smooth Muscle Cell
1212	2.53488e-61	-0.270666	0.318	0.517	6.48271e-57	NENF	Smooth Muscle Cell
1213	2.94841e-66	-0.27462	0.355	0.56	7.54026e-62	RTN4	Smooth Muscle Cell
1214	3.50385e-118	-0.275813	0.496	0.787	8.96075e-114	S100A4	Smooth Muscle Cell
1215	4.479e-52	-0.284865	0.327	0.504	1.14546e-47	MAFB	Smooth Muscle Cell
1216	5.14856e-59	-0.291844	0.506	0.69	1.31669e-54	SAP18	Smooth Muscle Cell
1217	1.30598e-111	-0.300026	0.814	0.937	3.33991e-107	RPL36	Smooth Muscle Cell
1218	2.38987e-74	-0.302816	0.351	0.572	6.11186e-70	SEC62	Smooth Muscle Cell
1219	1.50867e-71	-0.307481	0.229	0.422	3.85827e-67	SEC11A	Smooth Muscle Cell
1220	4.67106e-79	-0.308492	0.269	0.484	1.19458e-74	PRDX5	Smooth Muscle Cell
1221	1.18635e-161	-0.312338	0.898	0.975	3.03397e-157	RPL28	Smooth Muscle Cell
1222	3.37925e-65	-0.313564	0.209	0.387	8.6421e-61	ADH5	Smooth Muscle Cell
1223	2.54234e-82	-0.315318	0.233	0.449	6.50179e-78	GNG11	Smooth Muscle Cell
1224	9.67786e-84	-0.315906	0.242	0.458	2.47502e-79	KDELR1	Smooth Muscle Cell
1225	2.56791e-91	-0.316552	0.525	0.748	6.56717e-87	GABARAP	Smooth Muscle Cell
1226	6.44378e-56	-0.321685	0.67	0.805	1.64793e-51	DUSP1	Smooth Muscle Cell
1227	9.10116e-78	-0.323888	0.366	0.585	2.32753e-73	TMED2	Smooth Muscle Cell
1228	8.33946e-180	-0.325417	0.913	0.984	2.13273e-175	RPS12	Smooth Muscle Cell
1229	5.40877e-77	-0.32549	0.37	0.585	1.38324e-72	CRTAP	Smooth Muscle Cell
1230	9.77869e-148	-0.330869	0.808	0.951	2.5008e-143	RPLP0	Smooth Muscle Cell
1231	7.26567e-77	-0.331579	0.295	0.5	1.85812e-72	CANX	Smooth Muscle Cell
1232	2.29998e-85	-0.331702	0.236	0.451	5.88198e-81	TMBIM4	Smooth Muscle Cell
1233	7.19921e-79	-0.335827	0.496	0.705	1.84113e-74	NFKBIA	Smooth Muscle Cell
1234	1.12573e-73	-0.338397	0.262	0.465	2.87893e-69	BNIP3L	Smooth Muscle Cell
1235	1.26744e-86	-0.349293	0.218	0.427	3.24135e-82	"SEPT4"	Smooth Muscle Cell
1236	7.0504e-105	-0.355372	0.444	0.691	1.80307e-100	TMEM59	Smooth Muscle Cell
1237	6.94954e-86	-0.36784	0.413	0.633	1.77728e-81	SAT1	Smooth Muscle Cell
1238	7.04019e-91	-0.371987	0.266	0.484	1.80046e-86	AEBP1	Smooth Muscle Cell
1239	6.48462e-73	-0.372185	0.244	0.433	1.65838e-68	EMP2	Smooth Muscle Cell
1240	6.54539e-93	-0.37313	0.213	0.429	1.67392e-88	HDLBP	Smooth Muscle Cell
1241	1.86709e-156	-0.374734	0.682	0.886	4.77489e-152	LAPTM4A	Smooth Muscle Cell
1242	2.49975e-94	-0.379521	0.241	0.461	6.39286e-90	NFIC	Smooth Muscle Cell
1243	5.68406e-88	-0.382506	0.266	0.478	1.45364e-83	RBMS1	Smooth Muscle Cell
1244	1.96865e-106	-0.391167	0.258	0.5	5.03461e-102	AKAP12	Smooth Muscle Cell
1245	3.0127e-105	-0.397932	0.304	0.547	7.70469e-101	HSPA5	Smooth Muscle Cell
1246	1.02822e-117	-0.412544	0.298	0.557	2.62956e-113	ATP6V0E1	Smooth Muscle Cell
1247	5.20135e-151	-0.420591	0.578	0.817	1.33019e-146	HLA-A	Smooth Muscle Cell
1248	1.22027e-116	-0.425123	0.224	0.469	3.12072e-112	SSR2	Smooth Muscle Cell
1249	7.02902e-106	-0.425217	0.245	0.478	1.7976e-101	NFE2L2	Smooth Muscle Cell
1250	2.31277e-118	-0.42732	0.656	0.82	5.91468e-114	PLAC9	Smooth Muscle Cell
1251	4.86811e-124	-0.427575	0.594	0.805	1.24497e-119	SQSTM1	Smooth Muscle Cell
1252	5.76103e-118	-0.432889	0.3	0.553	1.47333e-113	IL6ST	Smooth Muscle Cell
1253	9.63413e-119	-0.439522	0.459	0.693	2.46383e-114	TAGLN2	Smooth Muscle Cell
1254	2.70421e-179	-0.445942	0.669	0.865	6.91575e-175	CD63	Smooth Muscle Cell
1255	5.66865e-120	-0.462559	0.343	0.601	1.4497e-115	GLUL	Smooth Muscle Cell
1256	7.57315e-135	-0.465146	0.223	0.489	1.93676e-130	LAMP1	Smooth Muscle Cell
1257	1.33044e-158	-0.465476	0.5	0.761	3.40246e-154	ANXA5	Smooth Muscle Cell
1258	2.97986e-135	-0.467081	0.326	0.604	7.62069e-131	TMEM258	Smooth Muscle Cell
1259	1.28943e-260	-0.47038	0.791	0.95	3.29758e-256	SERF2	Smooth Muscle Cell
1260	6.53924e-142	-0.475006	0.361	0.631	1.67234e-137	ARF4	Smooth Muscle Cell
1261	1.81974e-71	-0.482242	0.227	0.405	4.65381e-67	GADD45G	Smooth Muscle Cell
1262	4.58198e-139	-0.484112	0.207	0.472	1.1718e-134	ATRAID	Smooth Muscle Cell
1263	2.49205e-185	-0.50309	0.573	0.829	6.37316e-181	S100A11	Smooth Muscle Cell
1264	2.72136e-119	-0.515326	0.363	0.603	6.95961e-115	IER3	Smooth Muscle Cell
1265	7.7697e-150	-0.517107	0.216	0.491	1.98702e-145	TRAM1	Smooth Muscle Cell
1266	8.74814e-131	-0.527762	0.261	0.521	2.23725e-126	CTSL	Smooth Muscle Cell
1267	1.60298e-143	-0.534021	0.201	0.459	4.09946e-139	CALU	Smooth Muscle Cell
1268	4.26298e-160	-0.536909	0.223	0.51	1.09021e-155	CSTB	Smooth Muscle Cell
1269	1.14761e-166	-0.560175	0.287	0.587	2.93489e-162	SPTBN1	Smooth Muscle Cell
1270	5.85803e-151	-0.572987	0.267	0.543	1.49813e-146	EMP3	Smooth Muscle Cell
1271	1.17684e-187	-0.582396	0.413	0.701	3.00964e-183	NUPR1	Smooth Muscle Cell
1272	0	-0.586636	0.984	0.997	0	FTH1	Smooth Muscle Cell
1273	7.10548e-301	-0.596096	0.737	0.973	1.81715e-296	S100A6	Smooth Muscle Cell
1274	4.12132e-290	-0.596876	0.881	0.967	1.05399e-285	ITM2B	Smooth Muscle Cell
1275	1.39012e-223	-0.59981	0.247	0.609	3.55509e-219	TFPI	Smooth Muscle Cell
1276	9.25722e-280	-0.600436	0.567	0.848	2.36744e-275	CD99	Smooth Muscle Cell
1277	0	-0.605959	0.814	0.952	0	TMSB10	Smooth Muscle Cell
1278	5.4356e-190	-0.614784	0.216	0.523	1.3901e-185	ARL6IP5	Smooth Muscle Cell
1279	1.25639e-214	-0.630765	0.406	0.718	3.21308e-210	APP	Smooth Muscle Cell
1280	2.0436e-262	-0.671707	0.411	0.74	5.22631e-258	CALR	Smooth Muscle Cell
1281	5.86912e-212	-0.680488	0.2	0.517	1.50097e-207	PDIA6	Smooth Muscle Cell
1282	2.14049e-291	-0.686261	0.444	0.791	5.47408e-287	ZFP36L2	Smooth Muscle Cell
1283	6.1456e-255	-0.690894	0.289	0.64	1.57168e-250	SSR4	Smooth Muscle Cell
1284	2.46234e-255	-0.712934	0.341	0.684	6.2972e-251	GPX4	Smooth Muscle Cell
1285	9.07309e-208	-0.714424	0.292	0.604	2.32035e-203	RARRES2	Smooth Muscle Cell
1286	1.23837e-218	-0.714728	0.261	0.583	3.167e-214	ANXA1	Smooth Muscle Cell
1287	1.68771e-246	-0.71555	0.254	0.597	4.31616e-242	P4HB	Smooth Muscle Cell
1288	9.08158e-250	-0.71803	0.314	0.672	2.32252e-245	SEPP1	Smooth Muscle Cell
1289	1.09356e-147	-0.764172	0.391	0.604	2.79666e-143	GPX3	Smooth Muscle Cell
1290	1.9474e-265	-0.7702	0.268	0.629	4.98028e-261	NFIA	Smooth Muscle Cell
1291	1.52568e-224	-0.770323	0.207	0.543	3.90177e-220	SPRY1	Smooth Muscle Cell
1292	0	-0.786959	0.293	0.737	0	CXCL12	Smooth Muscle Cell
1293	0	-0.806804	0.27	0.654	0	PDIA3	Smooth Muscle Cell
1294	0	-0.820348	0.456	0.814	0	HSP90B1	Smooth Muscle Cell
1295	1.67027e-06	-0.824531	0.32	0.323	0.0427156	APOE	Smooth Muscle Cell
1296	0	-0.841286	0.313	0.699	0	PLPP3	Smooth Muscle Cell
1297	0	-0.853292	0.621	0.932	0	SERPING1	Smooth Muscle Cell
1298	0	-0.873259	0.325	0.686	0	ANXA2	Smooth Muscle Cell
1299	7.92416e-90	-0.879668	0.261	0.454	2.02653e-85	PTN	Smooth Muscle Cell
1300	1.5756e-197	-0.887516	0.248	0.542	4.02945e-193	SOD2	Smooth Muscle Cell
1301	0	-0.890997	0.577	0.92	0	COL6A2	Smooth Muscle Cell
1302	1.06109e-300	-0.89463	0.288	0.666	2.71364e-296	ID2	Smooth Muscle Cell
1303	0	-0.906606	0.453	0.845	0	PPIB	Smooth Muscle Cell
1304	0	-0.911175	0.222	0.661	0	PMP22	Smooth Muscle Cell
1305	0	-0.92064	0.552	0.83	0	IGFBP4	Smooth Muscle Cell
1306	0	-0.951795	0.449	0.86	0	PSAP	Smooth Muscle Cell
1307	0	-0.959528	0.36	0.796	0	COL6A1	Smooth Muscle Cell
1308	0	-0.969511	0.942	0.996	0	FTL	Smooth Muscle Cell
1309	0	-0.983785	0.375	0.825	0	LGALS3	Smooth Muscle Cell
1310	0	-1.00882	0.232	0.707	0	TIMP2	Smooth Muscle Cell
1311	0	-1.02812	0.215	0.613	0	KLF4	Smooth Muscle Cell
1312	0	-1.10924	0.282	0.669	0	SH3BGRL3	Smooth Muscle Cell
1313	0	-1.11825	0.212	0.688	0	FN1	Smooth Muscle Cell
1314	0	-1.1491	0.219	0.687	0	PCOLCE	Smooth Muscle Cell
1315	1.99226e-209	-1.17036	0.263	0.537	5.095e-205	CLU	Smooth Muscle Cell
1316	0	-1.20462	0.468	0.909	0	TIMP1	Smooth Muscle Cell
1317	0	-1.21176	0.23	0.641	0	COL1A1	Smooth Muscle Cell
1318	0	-1.39596	0.235	0.854	0	C1S	Smooth Muscle Cell
1319	0	-1.42521	0.826	0.975	0	CST3	Smooth Muscle Cell
1320	0	-1.71172	0.303	0.896	0	COL1A2	Smooth Muscle Cell
1321	0	-2.01071	0.204	0.883	0	SERPINF1	Smooth Muscle Cell
1322	0	-2.02559	0.73	0.945	0	GSN	Smooth Muscle Cell
1323	0	-2.09049	0.208	0.898	0	MFAP4	Smooth Muscle Cell
1324	0	-2.12379	0.697	0.936	0	MGP	Smooth Muscle Cell
1325	0	-2.96823	0.213	0.788	0	APOD	Smooth Muscle Cell
1326	0	-3.14273	0.227	0.981	0	DCN	Smooth Muscle Cell
