# Supplementary material for: Single-cell transcriptome profiling of an adult human cell atlas of 15 major organs
Source: Genome Biol. 2020 Dec 7;21:294. doi: 10.1186/s13059-020-02210-0 (PMC7720616; doi:10.1186/s13059-020-02210-0)
Supplement: Supplementary file 9 — Additional file 9: Table S46. Frequency of potential interacting pairs, related to Fig. 6. Table S47. Detailed information of interacting pairs in each tissue related to Fig. 6. [file 13059_2020_2210_MOESM9_ESM.xlsx]

## Sheet: Table S46
Table S46. Frequency of potential interacting pairs, related to Figure 6.
interacting pairs	frequence
CD74_MIF	466
CD44_HBEGF	382
MIF_TNFRSF14	337
CD55_ADGRE5	335
CD74_APP	315
LAMP1_FAM3C	269
TNFRSF1A_GRN	251
CD46_JAG1	207
ICAM1_AREG	206
TNFRSF1B_GRN	202
LGALS9_CD47	196
EGFR_MIF	187
LGALS9_CD44	187
EGFR_AREG	180
CD74_COPA	174
EFNA1_EPHA2	167
EGFR_HBEGF	162
EGFR_GRN	159
EGFR_TGFB1	152
CXADR_FAM3C	138
TNF_TNFRSF1A	138
TGFB1_TGFBR3	134
PLAUR_a4b1 complex	131
TNF_TNFRSF1B	131
LTBR_LTB	129
ICAM3_aLb2 complex	127
JAG1_NOTCH2	127
C5AR1_RPS19	125
KLRB1_CLEC2D	124
MIF_TNFRSF10D	116
IFNG_Type II IFNR	103
ICAM2_aLb2 complex	102
MDK_LRP1	98
FAM3C_CLEC2D	94
LGALS9_SLC1A5	92
CD8 receptor_LCK	87
ICAM1_aLb2 complex	87
ICAM1_ITGAL	87
ICAM1_SPN	86
LGALS9_PTPRK	82
JAG1_NOTCH3	81
CXCL12_CXCR4	80
LAMC1_a6b1 complex	79
CLEC2B_KLRF1	78
SELL_SELPLG	78
FN1_a4b1 complex	74
ALOX5_ALOX5AP	73
LGALS9_LRP1	73
NRP2_VEGFA	73
SIRPA_CD47	73
TGFB1_TGFbeta receptor1	73
CD2_CD58	71
NRP1_VEGFA	71
DSG1_DSC3	70
CD99_PILRA	68
ANXA1_FPR3	67
ANXA1_FPR1	64
SPP1_CD44	64
PTPRC_MRC1	63
EGFR_COPA	61
CD44_FGFR2	60
TNFRSF10B_TNFSF10	59
PLXNB2_SEMA4D	57
TNC_a4b1 complex	56
MDK_SORL1	55
CD47_SIRPG	54
EPHB3_EFNB1	54
VCAM1_a4b1 complex	54
TNFSF10_TNFRSF10D	53
EPHB6_EFNB1	51
TNF_FAS	50
CCL4_SLC7A1	49
CDH1_a2b1 complex	48
NCR3_BAG6	48
CD6_ALCAM	47
EFNB2_EPHB3	47
EPHB6_EFNB2	47
LGALS9_SORL1	47
SPP1_PTGER4	46
IL1B_ADRB2	44
SPP1_a4b1 complex	44
TFRC_TNFSF13B	44
FN1_aVb1 complex	43
TNF_ICOS	43
CD44_SELE	42
THBS1_a3b1 complex	42
CD160_TNFRSF14	41
CDH1_aEb7 complex	41
DSC2_DSG2	41
TNFSF13_TNFRSF14	41
ANXA1_FPR2	40
HLA-DRB1_OGN	39
TGFB1_aVb6 complex	39
DSG1_DSC2	37
F11R_aLb2 complex	37
LRP5_FAM3B	37
PTPRC_CD22	37
EPHA2_EFNA3	36
NOTCH1_JAG1	36
TIMP1_FGFR2	36
ICAM1_aMb2 complex	35
CD48_CD244	34
CD72_SEMA4D	34
DSG1_DSC1	34
APP_FPR2	33
FN1_a5b1 complex	33
TNFSF13_TNFRSF1A	33
COPA_SORT1	32
ICAM1_aXb2 complex	32
BTLA_TNFRSF14	31
NOTCH2_DLL4	31
PLXNB2_PTN	31
CDH1_KLRG1	30
LAMC1_a2b1 complex	30
COL18A1_a2b1 complex	29
FGF7_FGFR3	29
FLT1 complex_VEGFA	28
GRN_SORT1	28
JAM2_a4b1 complex	28
PLA2G2A_a4b1 complex	28
VEGFA_KDR	28
COL18A1_a1b1 complex	27
COL4A2_a1b1 complex	27
IGF1_a6b4 complex	27
MDK_PTPRZ1	27
TNF_NOTCH1	27
EFNA1_EPHA4	26
EREG_EGFR	26
GUCY2C_GUCA2B	26
AXL_GAS6	25
DLL1_NOTCH2	25
DSG2_DSC3	25
VEGFA_FLT1	25
CD40_CD40LG	24
CD47_SIRB1 complex	24
CD52_SIGLEC10	24
COL1A1_a2b1 complex	24
COL4A1_a1b1 complex	24
COL6A1_a2b1 complex	24
COL6A2_a2b1 complex	24
FPR3_HEBP1	24
LGALS9_MET	24
PLXNB1_SEMA4D	24
SCGB3A1_MARCO	24
CD40_TNFSF13B	23
COL17A1_a2b1 complex	23
COL1A2_a2b1 complex	23
IL1 receptor_IL1RN	23
LGALS9_HAVCR2	23
LGALS9_MRC2	23
C3_aMb2 complex	22
FGFR2_CD83	22
TNFSF12_TNFRSF12A	22
COL4A2_a2b1 complex	21
EFNA1_EPHA1	21
LGALS9_COLEC12	21
PECAM1_CD38	21
COL15A1_a2b1 complex	20
FGFR2_FGFR3	20
SCGB3A1_NOTCH3	20
SELE_GLG1	20
TNFRSF1A_FASLG	20
CCL5_CCR1	19
IL1 receptor inhibitor_IL1RN	19
LAMA3_a3b1 complex	19
TNF_PTPRS	19
CCL3_CCR1	18
COL14A1_a2b1 complex	18
COL3A1_a2b1 complex	18
COL6A2_a1b1 complex	18
CXCR6_CXCL16	18
FN1_a2b1 complex	18
FN1_a4b7 complex	18
IL1 receptor_IL1B	18
SEMA4A_PLXND1	18
VEGFA_EPHB2	18
CD40LG_a5b1 complex	17
COL6A3_a2b1 complex	17
EPHB4_EFNB1	17
NRP2_SEMA3C	17
COL15A1_a1b1 complex	16
EFNB2_EPHA4	16
TNF_FLT4	16
TNFSF14_TNFRSF14	16
DLL1_NOTCH3	15
FGFR3_EPHA4	15
FN1_a3b1 complex	15
FN1_a8b1 complex	15
LTA_TNFRSF14	15
PROS1_AXL	15
TGFB1_TGFbeta receptor2	15
TNFSF10_RIPK1	15
CCL3L3_CCR1	14
CD28_CD86	14
CD8A_CEACAM5	14
COL1A1_a1b1 complex	14
COL1A2_a1b1 complex	14
COL4A1_a2b1 complex	14
COL6A1_a1b1 complex	14
EFNB2_EPHB4	14
EPHA4_EFNB1	14
IGF2_IGF2R	14
LGALS9_DAG1	14
PLXNB2_SEMA4G	14
CCL2_ACKR1	13
COL12A1_a1b1 complex	13
COL14A1_a1b1 complex	13
COL3A1_a1b1 complex	13
DLL4_NOTCH3	13
NOTCH2_JAG2	13
THY1_aMb2 complex	13
COL12A1_a2b1 complex	12
EFNA3_EPHA4	12
IL10 receptor_IL10	12
MERTK_GAS6	12
NRG1_LSR	12
PDCD1_FAM3C	12
SELL_CD34	12
TNFRSF10A_TNFSF10	12
VCAM1_a4b7 complex	12
CCL3_IDE	11
COL4A5_a1b1 complex	11
COL5A2_a1b1 complex	11
COL6A3_a1b1 complex	11
CXCL8_ACKR1	11
FBN1_a5b1 complex	11
FGF7_FGFR2	11
FN1_aVb5 complex	11
HGF_CD44	11
JAG1_NOTCH4	11
LTA_TNFRSF1B	11
NRG1_a6b4 complex	11
THY1_aXb2 complex	11
COL7A1_a2b1 complex	10
CSF1_SIRPA	10
CSF1R_CSF1	10
CX3CR1_CX3CL1	10
CXCL2_DPP4	10
EGFR_NRG1	10
FcRn complex_ALB	10
IL1 receptor inhibitor_IL1B	10
LAIR1_LILRB4	10
NOTCH1_DLL4	10
PLA2G2A_a5b1 complex	10
PVR_CD96	10
SAA1_FPR2	10
TNFSF14_LTBR	10
CCR6_CCL20	9
COL17A1_a1b1 complex	9
COL5A2_a2b1 complex	9
DSC1_DSG2	9
ESAM_ESAM	9
FGFR1_FGF7	9
FGFR1_FGFR2	9
PTN_PTPRZ1	9
SELP_CD24	9
TNFRSF10B_FASLG	9
TNFRSF11B_TNFSF10	9
VTN_aVb1 complex	9
ACKR3_CXCL12	8
AXL_IL15RA	8
C3_C3AR1	8
CCL5_ACKR1	8
CD27_CD70	8
COL5A1_a1b1 complex	8
COL5A1_a2b1 complex	8
COL8A1_a1b1 complex	8
CXCL1_ACKR1	8
EFNA1_EPHA3	8
FGFR2_XPR1	8
IL6 receptor_IL6	8
LAMC1_a7b1 complex	8
SPN_SIGLEC1	8
TNF_DAG1	8
CCL2_CCR10	7
COL4A5_a2b1 complex	7
DLL1_NOTCH1	7
EPHA2_EFNA4	7
FN1_a11b1 complex	7
ICAM3_CLEC4M	7
LTA_TNFRSF1A	7
NOTCH3_JAG2	7
NRP1_PGF	7
PDGFRB_PDGFD	7
PODXL_SELL	7
TNC_aVb6 complex	7
TNF_RIPK1	7
TNFRSF13B_TNFSF13	7
TNFRSF13B_TNFSF13B	7
TNFSF13_FAS	7
TTR_DDR1	7
ADORA2B_ENTPD1	6
BMP7_PTPRK	6
BMPR1A_BMPR2_BMP2	6
CCL5_CCR4	6
CCR7_CCL19	6
CEACAM6_CEACAM6	6
COL16A1_a1b1 complex	6
COL7A1_a1b1 complex	6
COL9A3_a1b1 complex	6
EPHA1_EFNA3	6
EPHA2_EFNA5	6
F10_aMb2 complex	6
FAS_FASLG	6
FCER2_aMb2 complex	6
FGFR2_EPHA4	6
GUCY2C_GUCA2A	6
LTA_LTBR	6
NRG2_ERBB3	6
SELE_SELPLG	6
TNF_SEMA4C	6
TNFRSF13C_TNFSF13B	6
CCL25_ACKR4	5
CCL25_CCR9	5
CCL3L3_DPP4	5
CCL4_GPRC5D	5
COL27A1_a1b1 complex	5
CRTAM_CADM1	5
CTLA4_CD86	5
CXCL12_CXCR3	5
CXCR3_CCL20	5
EPHB2_EFNB2	5
ERBB3_NRG1	5
FCER2_aXb2 complex	5
FCER2_CR2	5
FGF2_CD44	5
FGFR1_NCAM1	5
FGFR4_SCGB3A1	5
GRN_CLEC4M	5
IL20 receptor Type I_IL20	5
LGR4_RSPO3	5
NOTCH1_JAG2	5
NOTCH4_DLL4	5
NRG1_MS4A4A	5
NRP1_SEMA3A	5
PDGFR complex_PDGFD	5
PTN_PTPRS	5
PVR_TIGIT	5
SCT_VIPR1	5
TNFRSF10C_TNFSF10	5
TNFSF12_TNFRSF25	5
WNT7A_LDLR	5
CCR1_CCL14	4
CMKLR1_RARRES2	4
COL13A1_a2b1 complex	4
COL18A1_a11b1 complex	4
COL4A1_a11b1 complex	4
COL4A2_a11b1 complex	4
COL8A1_a2b1 complex	4
FGF19_FGFR1	4
FGF19_FGFR4	4
FZD7_WNT3	4
IL18 receptor_IL18	4
MST1_MST1R	4
NRP2_PGF	4
NRP2_SEMA3F	4
OSMR_OSM	4
PDGFA_PDGFRA	4
PlexinA2_complex1_SEMA3A	4
SEMA3E_PLXND1	4
TGFB2_TGFBR3	4
TNF_CELSR2	4
TNFRSF17_TNFSF13B	4
TNFSF13_TNFRSF17	4
VCAM1_a9b1 complex	4
WNT7B_FZD4	4
XCL1_ADGRV1	4
ADORA3_ENTPD1	3
CCL21_CCR7	3
CCL5_ACKR4	3
CCR1_CCL23	3
CD1D_LILRB2	3
COL14A1_a11b1 complex	3
COL15A1_a11b1 complex	3
COL1A1_a11b1 complex	3
COL1A2_a11b1 complex	3
COL21A1_a1b1 complex	3
COL3A1_a11b1 complex	3
COL4A4_a1b1 complex	3
COL6A1_a11b1 complex	3
COL6A2_a11b1 complex	3
CSF1_SLC7A1	3
CSF1R_CSF3	3
CSF1R_IL34	3
DLL1_NOTCH4	3
FGF7_FGFR4	3
IGF2_IGF1R	3
LIFR_LIF	3
LRP6_CKLF	3
MADCAM1_a4b7 complex	3
NRG1_LGR4	3
PDGFRA_PDGFC	3
SELP_CD34	3
SELP_SELPLG	3
SEMA7A_a1b1 complex	3
TNC_a8b1 complex	3
TNFSF9_TNFRSF9	3
ACVR_1B2A receptor_INHBB	2
AGT_AGTR1	2
ANGPT2_TEK	2
BMP8B_PLAUR	2
BMPR1A_BMPR2_BMP4	2
C5_C5AR1	2
CADM1_CADM1	2
CADM3_CADM1	2
CCR1_CCL8	2
CEACAM1_SELE	2
COL12A1_a11b1 complex	2
COL13A1_a1b1 complex	2
COL4A6_a1b1 complex	2
COL5A1_a11b1 complex	2
COL5A2_a11b1 complex	2
COL6A3_a11b1 complex	2
COL8A1_a11b1 complex	2
COL9A3_a2b1 complex	2
CSPG4_a3b1 complex	2
EFNA4_EPHA4	2
EGFR_TGFA	2
EPHA1_EFNA4	2
FGF2_FGFR1	2
FGF2_FGFR4	2
FLT1_PGF	2
FLT4_PDGFC	2
IGF1_IGF1R	2
IGF2_IDE	2
IL2 receptor_I_IL2	2
JAM3_aMb2 complex	2
KIT_KITLG	2
MET_HGF	2
NGFR_NTF3	2
NTF3_NTRK2	2
PLXNB2_SEMA4C	2
PVR_TNFSF9	2
TEK_ANGPT1	2
TFF1_FGFR2	2
TNFRSF10A_FGFR4	2
TNFRSF13B_CD70	2
TNFSF15_TNFRSF25	2
TTR_NGFR	2
WNT7B_FZD1	2
CADM3_EPB41L1	1
CCL7_ACKR1	1
CCL8_ACKR1	1
CCR1_CCL7	1
CD70_TNFRSF17	1
CEACAM5_CEACAM6	1
COL16A1_a11b1 complex	1
COL16A1_a2b1 complex	1
COL21A1_a2b1 complex	1
COL27A1_a2b1 complex	1
COL4A4_a2b1 complex	1
CXCL13_CXCR5	1
CXCL17_GPR35	1
EPHA1_EFNA5	1
EPHB2_EFNB1	1
FGF2_FGFR2	1
FGF2_FGFR3	1
FLT1 complex_PGF	1
GPR25_RETN	1
ICAM3_CD209	1
IDE_CCL23	1
JAM2_JAM3	1
JAM3_JAM3	1
KDR_VEGFC	1
LIFR_OSM	1
LTA_RIPK1	1
NOTCH4_JAG2	1
NRG1_NETO2	1
PLXNC1_SEMA7A	1
PVR_CD226	1
SCT_SCTR	1
SPP1_a9b1 complex	1
TGFB2_TGFbeta receptor1	1
WNT3_FZD1	1
WNT7A_FZD5	1

## Sheet: Table S47
Table S47. Detailed information of interacting pairs in each tissue related to Figure 6.
interacting_pair	cell type 1.cell type 2	pvalue	average expression	cell type 1	cell type 2	tissue
ACKR3_CXCL12	Fib.BEC	0	0.509	Fib	BEC	Bladder		short name of epithelial cell types	full name of epithelial cell types
ACKR3_CXCL12	Fib.Fib	0	1.24	Fib	Fib	Bladder		Epi_FABP4	Epithelial Cell FABP4_high
ACKR3_CXCL12	Fib.FibSmo	0	0.817	Fib	FibSmo	Bladder		Basal_APOE	Basal Epithelial Cell APOE_high
ACKR3_CXCL12	Fib.Mac	0	0.449	Fib	Mac	Bladder		Epi_DCD	Epithelial Cell DCD_high
ACKR3_CXCL12	Fib.Smo	0	0.584	Fib	Smo	Bladder		Pit	Pit Mucosal Epithelial Cell
ALOX5_ALOX5AP	Epi_FABP4.CD4_Th1	0	0.693	Epi_FABP4	CD4_Th1	Bladder		Cholang_FXYD2	Cholangiocyte FXYD2_high
ALOX5_ALOX5AP	Epi_FABP4.CD4_TRM	0	0.573	Epi_FABP4	CD4_TRM	Bladder		Cholang_HIST1H2AM	Cholangiocyte HIST1H2AM_high
ALOX5_ALOX5AP	Epi_FABP4.CD8_TEFF	0	0.624	Epi_FABP4	CD8_TEFF	Bladder		Hepatic_Oval	Hepatic Oval Cell
ALOX5_ALOX5AP	Epi_FABP4.CD8_TEM	0	0.644	Epi_FABP4	CD8_TEM	Bladder		Basal_IFITM1	Basal Epithelial Cell IFITM1_high
ALOX5_ALOX5AP	Epi_FABP4.CD8_TRM	0	0.613	Epi_FABP4	CD8_TRM	Bladder		Stem	Stem Cell
ALOX5_ALOX5AP	Epi_FABP4.DC	0	0.785	Epi_FABP4	DC	Bladder		Simple	Simple Epithelial Cell
ALOX5_ALOX5AP	Epi_FABP4.Mac	0	0.766	Epi_FABP4	Mac	Bladder		HPro_UBE2C	High Proliferation Epithelial Cell UBE2C_high
ALOX5_ALOX5AP	Epi_FABP4.Mon	0	0.4	Epi_FABP4	Mon	Bladder		Squamous_KRT4	Squamous Epithelial Cell KRT4_high
ALOX5_ALOX5AP	Epi_FABP4.NK	0	0.613	Epi_FABP4	NK	Bladder		Squamous_FABP5	Squamous Epithelial Cell FABP5_high
ANXA1_FPR1	BEC.Mon	0.032	0.681	BEC	Mon	Bladder		Squamous_KRT13	Squamous Epithelial Cell KRT13_high
ANXA1_FPR1	CD4_TCM.Mon	0	1.159	CD4_TCM	Mon	Bladder		Squamous_HSPA1A	Squamous Epithelial Cell HSPA1A_high
ANXA1_FPR1	CD4_Th1.Mon	0	0.967	CD4_Th1	Mon	Bladder		Squamous_DST	Squamous Epithelial Cell DST_high
ANXA1_FPR1	CD4_TRM.Mon	0	1.151	CD4_TRM	Mon	Bladder		Secretory	Secretory Epithelial Cell
ANXA1_FPR1	CD8_TEFF.Mon	0	1.029	CD8_TEFF	Mon	Bladder		Follicular	Follicular Epithelial Cell
ANXA1_FPR1	CD8_TEM.Mon	0	0.93	CD8_TEM	Mon	Bladder		Goblet	Goblet Cell
ANXA1_FPR1	CD8_TRM.Mon	0	1.032	CD8_TRM	Mon	Bladder		Tuft	Tuft Cell
ANXA1_FPR1	DC.Mon	0	1.042	DC	Mon	Bladder		Spinous_DMKN	Spinous Epithelial Cell DMKN_high
ANXA1_FPR1	Epi_FABP4.Mon	0	1.083	Epi_FABP4	Mon	Bladder		Spinous_KRT1	Spinous Epithelial Cell KRT1_high
ANXA1_FPR1	Fib.Mon	0	1.121	Fib	Mon	Bladder		Basal_POSTN	Basal Epithelial Cell POSTN_high
ANXA1_FPR1	Mac.Mon	0	0.922	Mac	Mon	Bladder		Granular	Granular Epithelial Cell
ANXA1_FPR1	Mon.Mon	0	1.184	Mon	Mon	Bladder		Spinous_KRTDAP	Spinous Epithelial Cell KRTDAP_high
ANXA1_FPR1	NK.Mon	0	0.959	NK	Mon	Bladder		HPro_TOP2A	High Proliferation Epithelial Cell TOP2A_high
ANXA1_FPR1	Smo.Mon	0	0.753	Smo	Mon	Bladder		Enterocyte_RBP2	Enterocyte RBP2_high
ANXA1_FPR2	CD4_TCM.Mon	0	0.938	CD4_TCM	Mon	Bladder		Enterocyte_APOB	Enterocyte APOB_high
ANXA1_FPR2	CD4_Th1.Mon	0.046	0.746	CD4_Th1	Mon	Bladder		Absorptive	Absorptive Cell
ANXA1_FPR2	CD4_TRM.Mon	0	0.93	CD4_TRM	Mon	Bladder		Enterocyte_PCK1	Enterocyte PCK1_high
ANXA1_FPR2	CD8_TEFF.Mon	0	0.808	CD8_TEFF	Mon	Bladder		Enterocyte_PRAP1	Enterocyte PRAP1_high
ANXA1_FPR2	CD8_TEM.Mon	0	0.709	CD8_TEM	Mon	Bladder		Enterocyte_APOA1	Enterocyte APOA1_high
ANXA1_FPR2	CD8_TRM.Mon	0	0.811	CD8_TRM	Mon	Bladder		Basal_MMP10	Basal Epithelial Cell MMP10_high
ANXA1_FPR2	DC.Mon	0	0.821	DC	Mon	Bladder		Basal_SERPINB3	Basal Epithelial Cell SERPINB3_high
ANXA1_FPR2	Epi_FABP4.Mon	0	0.862	Epi_FABP4	Mon	Bladder
ANXA1_FPR2	Fib.Mon	0	0.9	Fib	Mon	Bladder
ANXA1_FPR2	Mac.Mon	0	0.701	Mac	Mon	Bladder
ANXA1_FPR2	Mon.Mon	0	0.962	Mon	Mon	Bladder
ANXA1_FPR2	NK.Mon	0	0.737	NK	Mon	Bladder
ANXA1_FPR3	CD4_TCM.DC	0	0.991	CD4_TCM	DC	Bladder
ANXA1_FPR3	CD4_TCM.Mac	0	1.054	CD4_TCM	Mac	Bladder
ANXA1_FPR3	CD4_Th1.DC	0	0.799	CD4_Th1	DC	Bladder
ANXA1_FPR3	CD4_Th1.Mac	0	0.862	CD4_Th1	Mac	Bladder
ANXA1_FPR3	CD4_TRM.DC	0	0.983	CD4_TRM	DC	Bladder
ANXA1_FPR3	CD4_TRM.Mac	0	1.046	CD4_TRM	Mac	Bladder
ANXA1_FPR3	CD8_TEFF.DC	0	0.861	CD8_TEFF	DC	Bladder
ANXA1_FPR3	CD8_TEFF.Mac	0	0.924	CD8_TEFF	Mac	Bladder
ANXA1_FPR3	CD8_TEM.DC	0	0.762	CD8_TEM	DC	Bladder
ANXA1_FPR3	CD8_TEM.Mac	0	0.825	CD8_TEM	Mac	Bladder
ANXA1_FPR3	CD8_TRM.DC	0	0.864	CD8_TRM	DC	Bladder
ANXA1_FPR3	CD8_TRM.Mac	0	0.927	CD8_TRM	Mac	Bladder
ANXA1_FPR3	DC.DC	0	0.874	DC	DC	Bladder
ANXA1_FPR3	DC.Mac	0	0.937	DC	Mac	Bladder
ANXA1_FPR3	Epi_FABP4.DC	0	0.915	Epi_FABP4	DC	Bladder
ANXA1_FPR3	Epi_FABP4.Mac	0	0.978	Epi_FABP4	Mac	Bladder
ANXA1_FPR3	Fib.DC	0	0.953	Fib	DC	Bladder
ANXA1_FPR3	Fib.Mac	0	1.016	Fib	Mac	Bladder
ANXA1_FPR3	Mac.DC	0	0.754	Mac	DC	Bladder
ANXA1_FPR3	Mac.Mac	0	0.817	Mac	Mac	Bladder
ANXA1_FPR3	Mon.DC	0	1.016	Mon	DC	Bladder
ANXA1_FPR3	Mon.Mac	0	1.078	Mon	Mac	Bladder
ANXA1_FPR3	NK.DC	0	0.791	NK	DC	Bladder
ANXA1_FPR3	NK.Mac	0	0.853	NK	Mac	Bladder
APP_FPR2	BEC.Mon	0	1.042	BEC	Mon	Bladder
APP_FPR2	Epi_FABP4.Mon	0	0.669	Epi_FABP4	Mon	Bladder
APP_FPR2	Fib.Mon	0	0.895	Fib	Mon	Bladder
APP_FPR2	FibSmo.Mon	0	0.943	FibSmo	Mon	Bladder
APP_FPR2	Smo.Mon	0	0.625	Smo	Mon	Bladder
C3_aMb2 complex	DC.Mac	0	0.463	DC	Mac	Bladder
C3_aMb2 complex	DC.Mon	0	0.561	DC	Mon	Bladder
C3_aMb2 complex	Fib.Mac	0	1.528	Fib	Mac	Bladder
C3_aMb2 complex	Fib.Mon	0	1.626	Fib	Mon	Bladder
C3_aMb2 complex	FibSmo.Mac	0	0.556	FibSmo	Mac	Bladder
C3_aMb2 complex	FibSmo.Mon	0	0.655	FibSmo	Mon	Bladder
C3_C3AR1	DC.Mac	0	0.405	DC	Mac	Bladder
C3_C3AR1	Fib.Mac	0	1.47	Fib	Mac	Bladder
C3_C3AR1	FibSmo.Mac	0	0.498	FibSmo	Mac	Bladder
C5AR1_RPS19	DC.BEC	0	1.963	DC	BEC	Bladder
C5AR1_RPS19	DC.CD4_TCM	0	2.369	DC	CD4_TCM	Bladder
C5AR1_RPS19	DC.CD4_Th1	0	2.229	DC	CD4_Th1	Bladder
C5AR1_RPS19	DC.CD4_TRM	0	2.534	DC	CD4_TRM	Bladder
C5AR1_RPS19	DC.CD8_TEFF	0	2.267	DC	CD8_TEFF	Bladder
C5AR1_RPS19	DC.CD8_TEM	0	2.292	DC	CD8_TEM	Bladder
C5AR1_RPS19	DC.CD8_TRM	0	2.483	DC	CD8_TRM	Bladder
C5AR1_RPS19	DC.DC	0	2.237	DC	DC	Bladder
C5AR1_RPS19	DC.Epi_FABP4	0	2.089	DC	Epi_FABP4	Bladder
C5AR1_RPS19	DC.Fib	0.046	1.9	DC	Fib	Bladder
C5AR1_RPS19	DC.Mac	0	1.966	DC	Mac	Bladder
C5AR1_RPS19	DC.Mon	0	2.01	DC	Mon	Bladder
C5AR1_RPS19	DC.NK	0	2.257	DC	NK	Bladder
C5AR1_RPS19	Mac.BEC	0	2.117	Mac	BEC	Bladder
C5AR1_RPS19	Mac.CD4_TCM	0	2.523	Mac	CD4_TCM	Bladder
C5AR1_RPS19	Mac.CD4_Th1	0	2.382	Mac	CD4_Th1	Bladder
C5AR1_RPS19	Mac.CD4_TRM	0	2.688	Mac	CD4_TRM	Bladder
C5AR1_RPS19	Mac.CD8_TEFF	0	2.421	Mac	CD8_TEFF	Bladder
C5AR1_RPS19	Mac.CD8_TEM	0	2.445	Mac	CD8_TEM	Bladder
C5AR1_RPS19	Mac.CD8_TRM	0	2.637	Mac	CD8_TRM	Bladder
C5AR1_RPS19	Mac.DC	0	2.39	Mac	DC	Bladder
C5AR1_RPS19	Mac.Epi_FABP4	0	2.243	Mac	Epi_FABP4	Bladder
C5AR1_RPS19	Mac.Fib	0	2.054	Mac	Fib	Bladder
C5AR1_RPS19	Mac.FibSmo	0	1.963	Mac	FibSmo	Bladder
C5AR1_RPS19	Mac.Mac	0	2.12	Mac	Mac	Bladder
C5AR1_RPS19	Mac.Mon	0	2.164	Mac	Mon	Bladder
C5AR1_RPS19	Mac.NK	0	2.411	Mac	NK	Bladder
C5AR1_RPS19	Mac.Smo	0	2.004	Mac	Smo	Bladder
C5AR1_RPS19	Mon.BEC	0	2.31	Mon	BEC	Bladder
C5AR1_RPS19	Mon.CD4_TCM	0	2.716	Mon	CD4_TCM	Bladder
C5AR1_RPS19	Mon.CD4_Th1	0	2.576	Mon	CD4_Th1	Bladder
C5AR1_RPS19	Mon.CD4_TRM	0	2.881	Mon	CD4_TRM	Bladder
C5AR1_RPS19	Mon.CD8_TEFF	0	2.614	Mon	CD8_TEFF	Bladder
C5AR1_RPS19	Mon.CD8_TEM	0	2.639	Mon	CD8_TEM	Bladder
C5AR1_RPS19	Mon.CD8_TRM	0	2.83	Mon	CD8_TRM	Bladder
C5AR1_RPS19	Mon.DC	0	2.584	Mon	DC	Bladder
C5AR1_RPS19	Mon.Epi_FABP4	0	2.436	Mon	Epi_FABP4	Bladder
C5AR1_RPS19	Mon.Fib	0	2.247	Mon	Fib	Bladder
C5AR1_RPS19	Mon.FibSmo	0	2.156	Mon	FibSmo	Bladder
C5AR1_RPS19	Mon.Mac	0	2.313	Mon	Mac	Bladder
C5AR1_RPS19	Mon.Mon	0	2.357	Mon	Mon	Bladder
C5AR1_RPS19	Mon.NK	0	2.605	Mon	NK	Bladder
C5AR1_RPS19	Mon.Smo	0	2.197	Mon	Smo	Bladder
CCL2_ACKR1	BEC.BEC	0	1.419	BEC	BEC	Bladder
CCL2_ACKR1	Fib.BEC	0	1.819	Fib	BEC	Bladder
CCL2_ACKR1	FibSmo.BEC	0	1.601	FibSmo	BEC	Bladder
CCL2_ACKR1	Mac.BEC	0	1.488	Mac	BEC	Bladder
CCL2_ACKR1	Smo.BEC	0	2.053	Smo	BEC	Bladder
CCL5_ACKR1	CD4_Th1.BEC	0	2.617	CD4_Th1	BEC	Bladder
CCL5_ACKR1	CD4_TRM.BEC	0	1.772	CD4_TRM	BEC	Bladder
CCL5_ACKR1	CD8_TEFF.BEC	0	2.787	CD8_TEFF	BEC	Bladder
CCL5_ACKR1	CD8_TEM.BEC	0	2.807	CD8_TEM	BEC	Bladder
CCL5_ACKR1	CD8_TRM.BEC	0	2.695	CD8_TRM	BEC	Bladder
CCL5_ACKR1	NK.BEC	0	2.306	NK	BEC	Bladder
CD40_TNFSF13B	BEC.DC	0	0.321	BEC	DC	Bladder
CD40_TNFSF13B	BEC.Mac	0	0.353	BEC	Mac	Bladder
CD40_TNFSF13B	BEC.Mon	0	0.582	BEC	Mon	Bladder
CD40_TNFSF13B	FibSmo.DC	0	0.486	FibSmo	DC	Bladder
CD40_TNFSF13B	FibSmo.Mac	0	0.519	FibSmo	Mac	Bladder
CD40_TNFSF13B	FibSmo.Mon	0	0.748	FibSmo	Mon	Bladder
CD44_HBEGF	CD4_TCM.DC	0	0.903	CD4_TCM	DC	Bladder
CD44_HBEGF	CD4_TCM.Mac	0	0.822	CD4_TCM	Mac	Bladder
CD44_HBEGF	CD4_TCM.Mon	0	0.889	CD4_TCM	Mon	Bladder
CD44_HBEGF	CD4_TRM.BEC	0	0.681	CD4_TRM	BEC	Bladder
CD44_HBEGF	CD4_TRM.DC	0	1.006	CD4_TRM	DC	Bladder
CD44_HBEGF	CD4_TRM.Mac	0	0.924	CD4_TRM	Mac	Bladder
CD44_HBEGF	CD4_TRM.Mon	0	0.991	CD4_TRM	Mon	Bladder
CD44_HBEGF	CD8_TEFF.DC	0	0.89	CD8_TEFF	DC	Bladder
CD44_HBEGF	CD8_TEFF.Mac	0	0.808	CD8_TEFF	Mac	Bladder
CD44_HBEGF	CD8_TEFF.Mon	0	0.876	CD8_TEFF	Mon	Bladder
CD44_HBEGF	CD8_TEM.BEC	0	0.828	CD8_TEM	BEC	Bladder
CD44_HBEGF	CD8_TEM.DC	0	1.153	CD8_TEM	DC	Bladder
CD44_HBEGF	CD8_TEM.Mac	0	1.072	CD8_TEM	Mac	Bladder
CD44_HBEGF	CD8_TEM.Mon	0	1.139	CD8_TEM	Mon	Bladder
CD44_HBEGF	CD8_TRM.DC	0	0.885	CD8_TRM	DC	Bladder
CD44_HBEGF	CD8_TRM.Mac	0	0.803	CD8_TRM	Mac	Bladder
CD44_HBEGF	CD8_TRM.Mon	0	0.87	CD8_TRM	Mon	Bladder
CD44_HBEGF	DC.DC	0	0.916	DC	DC	Bladder
CD44_HBEGF	DC.Mac	0	0.835	DC	Mac	Bladder
CD44_HBEGF	DC.Mon	0	0.902	DC	Mon	Bladder
CD44_HBEGF	Epi_FABP4.DC	0	0.947	Epi_FABP4	DC	Bladder
CD44_HBEGF	Epi_FABP4.Mac	0	0.865	Epi_FABP4	Mac	Bladder
CD44_HBEGF	Epi_FABP4.Mon	0	0.933	Epi_FABP4	Mon	Bladder
CD44_HBEGF	Fib.DC	0	0.839	Fib	DC	Bladder
CD44_HBEGF	Fib.Mac	0	0.757	Fib	Mac	Bladder
CD44_HBEGF	Fib.Mon	0	0.825	Fib	Mon	Bladder
CD44_HBEGF	Mac.DC	0	0.902	Mac	DC	Bladder
CD44_HBEGF	Mac.Mac	0	0.821	Mac	Mac	Bladder
CD44_HBEGF	Mac.Mon	0	0.888	Mac	Mon	Bladder
CD44_HBEGF	Mon.BEC	0	1.159	Mon	BEC	Bladder
CD44_HBEGF	Mon.DC	0	1.484	Mon	DC	Bladder
CD44_HBEGF	Mon.Mac	0	1.403	Mon	Mac	Bladder
CD44_HBEGF	Mon.Mon	0	1.47	Mon	Mon	Bladder
CD44_HBEGF	NK.DC	0	0.823	NK	DC	Bladder
CD44_HBEGF	NK.Mac	0	0.742	NK	Mac	Bladder
CD44_HBEGF	NK.Mon	0	0.809	NK	Mon	Bladder
CD44_HBEGF	Smo.BEC	0.016	0.63	Smo	BEC	Bladder
CD44_HBEGF	Smo.DC	0	0.955	Smo	DC	Bladder
CD44_HBEGF	Smo.Mac	0	0.873	Smo	Mac	Bladder
CD44_HBEGF	Smo.Mon	0	0.94	Smo	Mon	Bladder
CD44_SELE	CD4_TCM.BEC	0	0.792	CD4_TCM	BEC	Bladder
CD44_SELE	CD4_TRM.BEC	0	0.895	CD4_TRM	BEC	Bladder
CD44_SELE	CD8_TEFF.BEC	0	0.779	CD8_TEFF	BEC	Bladder
CD44_SELE	CD8_TEM.BEC	0	1.042	CD8_TEM	BEC	Bladder
CD44_SELE	CD8_TRM.BEC	0	0.773	CD8_TRM	BEC	Bladder
CD44_SELE	DC.BEC	0	0.805	DC	BEC	Bladder
CD44_SELE	Epi_FABP4.BEC	0	0.836	Epi_FABP4	BEC	Bladder
CD44_SELE	Fib.BEC	0	0.728	Fib	BEC	Bladder
CD44_SELE	Mac.BEC	0	0.791	Mac	BEC	Bladder
CD44_SELE	Mon.BEC	0	1.373	Mon	BEC	Bladder
CD44_SELE	NK.BEC	0	0.712	NK	BEC	Bladder
CD44_SELE	Smo.BEC	0	0.844	Smo	BEC	Bladder
CD46_JAG1	BEC.BEC	0	0.449	BEC	BEC	Bladder
CD46_JAG1	BEC.Epi_FABP4	0	0.433	BEC	Epi_FABP4	Bladder
CD46_JAG1	BEC.Smo	0	0.843	BEC	Smo	Bladder
CD46_JAG1	DC.BEC	0.045	0.357	DC	BEC	Bladder
CD46_JAG1	DC.Smo	0	0.751	DC	Smo	Bladder
CD46_JAG1	Epi_FABP4.BEC	0	0.81	Epi_FABP4	BEC	Bladder
CD46_JAG1	Epi_FABP4.Epi_FABP4	0	0.794	Epi_FABP4	Epi_FABP4	Bladder
CD46_JAG1	Epi_FABP4.Smo	0	1.204	Epi_FABP4	Smo	Bladder
CD46_JAG1	FibSmo.BEC	0	0.412	FibSmo	BEC	Bladder
CD46_JAG1	FibSmo.Epi_FABP4	0.016	0.395	FibSmo	Epi_FABP4	Bladder
CD46_JAG1	FibSmo.Smo	0	0.806	FibSmo	Smo	Bladder
CD46_JAG1	Mac.BEC	0	0.394	Mac	BEC	Bladder
CD46_JAG1	Mac.Epi_FABP4	0	0.377	Mac	Epi_FABP4	Bladder
CD46_JAG1	Mac.Smo	0	0.788	Mac	Smo	Bladder
CD46_JAG1	Mon.BEC	0	0.402	Mon	BEC	Bladder
CD46_JAG1	Mon.Epi_FABP4	0	0.386	Mon	Epi_FABP4	Bladder
CD46_JAG1	Mon.Smo	0	0.796	Mon	Smo	Bladder
CD46_JAG1	Smo.BEC	0.032	0.373	Smo	BEC	Bladder
CD46_JAG1	Smo.Smo	0	0.767	Smo	Smo	Bladder
CD55_ADGRE5	BEC.CD4_Th1	0.032	0.645	BEC	CD4_Th1	Bladder
CD55_ADGRE5	BEC.CD8_TEFF	0.046	0.636	BEC	CD8_TEFF	Bladder
CD55_ADGRE5	BEC.NK	0	0.661	BEC	NK	Bladder
CD55_ADGRE5	CD4_TCM.CD4_Th1	0	0.925	CD4_TCM	CD4_Th1	Bladder
CD55_ADGRE5	CD4_TCM.CD4_TRM	0	0.805	CD4_TCM	CD4_TRM	Bladder
CD55_ADGRE5	CD4_TCM.CD8_TEFF	0	0.916	CD4_TCM	CD8_TEFF	Bladder
CD55_ADGRE5	CD4_TCM.CD8_TEM	0	0.853	CD4_TCM	CD8_TEM	Bladder
CD55_ADGRE5	CD4_TCM.DC	0	0.709	CD4_TCM	DC	Bladder
CD55_ADGRE5	CD4_TCM.Mon	0	0.801	CD4_TCM	Mon	Bladder
CD55_ADGRE5	CD4_TCM.NK	0	0.941	CD4_TCM	NK	Bladder
CD55_ADGRE5	CD4_TRM.CD4_Th1	0	0.66	CD4_TRM	CD4_Th1	Bladder
CD55_ADGRE5	CD4_TRM.CD8_TEFF	0.014	0.651	CD4_TRM	CD8_TEFF	Bladder
CD55_ADGRE5	CD4_TRM.CD8_TEM	0.031	0.588	CD4_TRM	CD8_TEM	Bladder
CD55_ADGRE5	CD4_TRM.NK	0	0.676	CD4_TRM	NK	Bladder
CD55_ADGRE5	CD8_TEM.NK	0.032	0.599	CD8_TEM	NK	Bladder
CD55_ADGRE5	CD8_TRM.CD4_Th1	0	0.769	CD8_TRM	CD4_Th1	Bladder
CD55_ADGRE5	CD8_TRM.CD4_TRM	0	0.648	CD8_TRM	CD4_TRM	Bladder
CD55_ADGRE5	CD8_TRM.CD8_TEFF	0	0.759	CD8_TRM	CD8_TEFF	Bladder
CD55_ADGRE5	CD8_TRM.CD8_TEM	0	0.697	CD8_TRM	CD8_TEM	Bladder
CD55_ADGRE5	CD8_TRM.Mon	0	0.645	CD8_TRM	Mon	Bladder
CD55_ADGRE5	CD8_TRM.NK	0	0.785	CD8_TRM	NK	Bladder
CD55_ADGRE5	DC.CD4_Th1	0	0.815	DC	CD4_Th1	Bladder
CD55_ADGRE5	DC.CD4_TRM	0	0.695	DC	CD4_TRM	Bladder
CD55_ADGRE5	DC.CD8_TEFF	0	0.806	DC	CD8_TEFF	Bladder
CD55_ADGRE5	DC.CD8_TEM	0	0.743	DC	CD8_TEM	Bladder
CD55_ADGRE5	DC.DC	0	0.599	DC	DC	Bladder
CD55_ADGRE5	DC.Mon	0	0.691	DC	Mon	Bladder
CD55_ADGRE5	DC.NK	0	0.832	DC	NK	Bladder
CD55_ADGRE5	Epi_FABP4.CD4_Th1	0	0.885	Epi_FABP4	CD4_Th1	Bladder
CD55_ADGRE5	Epi_FABP4.CD4_TRM	0	0.764	Epi_FABP4	CD4_TRM	Bladder
CD55_ADGRE5	Epi_FABP4.CD8_TEFF	0	0.875	Epi_FABP4	CD8_TEFF	Bladder
CD55_ADGRE5	Epi_FABP4.CD8_TEM	0	0.812	Epi_FABP4	CD8_TEM	Bladder
CD55_ADGRE5	Epi_FABP4.DC	0	0.668	Epi_FABP4	DC	Bladder
CD55_ADGRE5	Epi_FABP4.Mon	0	0.76	Epi_FABP4	Mon	Bladder
CD55_ADGRE5	Epi_FABP4.NK	0	0.901	Epi_FABP4	NK	Bladder
CD55_ADGRE5	Fib.CD4_Th1	0	0.737	Fib	CD4_Th1	Bladder
CD55_ADGRE5	Fib.CD4_TRM	0	0.617	Fib	CD4_TRM	Bladder
CD55_ADGRE5	Fib.CD8_TEFF	0	0.728	Fib	CD8_TEFF	Bladder
CD55_ADGRE5	Fib.CD8_TEM	0	0.665	Fib	CD8_TEM	Bladder
CD55_ADGRE5	Fib.Mon	0	0.613	Fib	Mon	Bladder
CD55_ADGRE5	Fib.NK	0	0.754	Fib	NK	Bladder
CD55_ADGRE5	Mac.CD4_Th1	0.016	0.658	Mac	CD4_Th1	Bladder
CD55_ADGRE5	Mac.CD8_TEFF	0.032	0.648	Mac	CD8_TEFF	Bladder
CD55_ADGRE5	Mac.CD8_TEM	0.016	0.586	Mac	CD8_TEM	Bladder
CD55_ADGRE5	Mac.NK	0	0.674	Mac	NK	Bladder
CD55_ADGRE5	Mon.CD4_Th1	0	1.184	Mon	CD4_Th1	Bladder
CD55_ADGRE5	Mon.CD4_TRM	0	1.063	Mon	CD4_TRM	Bladder
CD55_ADGRE5	Mon.CD8_TEFF	0	1.175	Mon	CD8_TEFF	Bladder
CD55_ADGRE5	Mon.CD8_TEM	0	1.112	Mon	CD8_TEM	Bladder
CD55_ADGRE5	Mon.DC	0	0.968	Mon	DC	Bladder
CD55_ADGRE5	Mon.Mon	0	1.06	Mon	Mon	Bladder
CD55_ADGRE5	Mon.NK	0	1.2	Mon	NK	Bladder
CD74_APP	BEC.BEC	0	3.156	BEC	BEC	Bladder
CD74_APP	BEC.Epi_FABP4	0	2.782	BEC	Epi_FABP4	Bladder
CD74_APP	BEC.Fib	0	3.008	BEC	Fib	Bladder
CD74_APP	BEC.FibSmo	0	3.057	BEC	FibSmo	Bladder
CD74_APP	BEC.Smo	0	2.738	BEC	Smo	Bladder
CD74_APP	CD4_Th1.BEC	0	1.823	CD4_Th1	BEC	Bladder
CD74_APP	CD4_Th1.Fib	0.032	1.675	CD4_Th1	Fib	Bladder
CD74_APP	CD4_Th1.FibSmo	0	1.724	CD4_Th1	FibSmo	Bladder
CD74_APP	CD8_TEFF.BEC	0	2.049	CD8_TEFF	BEC	Bladder
CD74_APP	CD8_TEFF.Epi_FABP4	0.016	1.676	CD8_TEFF	Epi_FABP4	Bladder
CD74_APP	CD8_TEFF.Fib	0	1.901	CD8_TEFF	Fib	Bladder
CD74_APP	CD8_TEFF.FibSmo	0	1.95	CD8_TEFF	FibSmo	Bladder
CD74_APP	CD8_TEFF.Smo	0.032	1.632	CD8_TEFF	Smo	Bladder
CD74_APP	CD8_TEM.BEC	0	1.949	CD8_TEM	BEC	Bladder
CD74_APP	CD8_TEM.Epi_FABP4	0	1.576	CD8_TEM	Epi_FABP4	Bladder
CD74_APP	CD8_TEM.Fib	0	1.801	CD8_TEM	Fib	Bladder
CD74_APP	CD8_TEM.FibSmo	0	1.85	CD8_TEM	FibSmo	Bladder
CD74_APP	CD8_TEM.Smo	0.016	1.531	CD8_TEM	Smo	Bladder
CD74_APP	DC.BEC	0	3.52	DC	BEC	Bladder
CD74_APP	DC.Epi_FABP4	0	3.147	DC	Epi_FABP4	Bladder
CD74_APP	DC.Fib	0	3.373	DC	Fib	Bladder
CD74_APP	DC.FibSmo	0	3.422	DC	FibSmo	Bladder
CD74_APP	DC.Smo	0	3.103	DC	Smo	Bladder
CD74_APP	Mac.BEC	0	2.736	Mac	BEC	Bladder
CD74_APP	Mac.Epi_FABP4	0	2.363	Mac	Epi_FABP4	Bladder
CD74_APP	Mac.Fib	0	2.588	Mac	Fib	Bladder
CD74_APP	Mac.FibSmo	0	2.637	Mac	FibSmo	Bladder
CD74_APP	Mac.Smo	0	2.318	Mac	Smo	Bladder
CD74_APP	Mon.BEC	0	2.395	Mon	BEC	Bladder
CD74_APP	Mon.Epi_FABP4	0	2.022	Mon	Epi_FABP4	Bladder
CD74_APP	Mon.Fib	0	2.247	Mon	Fib	Bladder
CD74_APP	Mon.FibSmo	0	2.296	Mon	FibSmo	Bladder
CD74_APP	Mon.Smo	0	1.977	Mon	Smo	Bladder
CD74_APP	NK.BEC	0	1.733	NK	BEC	Bladder
CD74_APP	NK.Fib	0.015	1.585	NK	Fib	Bladder
CD74_APP	NK.FibSmo	0	1.634	NK	FibSmo	Bladder
CD74_COPA	BEC.CD8_TEFF	0	2.519	BEC	CD8_TEFF	Bladder
CD74_COPA	BEC.Mon	0	2.497	BEC	Mon	Bladder
CD74_COPA	CD8_TEFF.CD8_TEFF	0.016	1.413	CD8_TEFF	CD8_TEFF	Bladder
CD74_COPA	CD8_TEFF.Mon	0.048	1.391	CD8_TEFF	Mon	Bladder
CD74_COPA	CD8_TEM.CD8_TEFF	0.03	1.312	CD8_TEM	CD8_TEFF	Bladder
CD74_COPA	CD8_TEM.Mon	0.032	1.291	CD8_TEM	Mon	Bladder
CD74_COPA	DC.CD8_TEFF	0	2.884	DC	CD8_TEFF	Bladder
CD74_COPA	DC.Mon	0	2.862	DC	Mon	Bladder
CD74_COPA	Mac.CD8_TEFF	0	2.099	Mac	CD8_TEFF	Bladder
CD74_COPA	Mac.Mon	0	2.078	Mac	Mon	Bladder
CD74_COPA	Mon.CD8_TEFF	0	1.759	Mon	CD8_TEFF	Bladder
CD74_COPA	Mon.Mon	0	1.737	Mon	Mon	Bladder
CD74_MIF	BEC.BEC	0	3.039	BEC	BEC	Bladder
CD74_MIF	BEC.CD4_TCM	0	3.345	BEC	CD4_TCM	Bladder
CD74_MIF	BEC.CD4_Th1	0	3.203	BEC	CD4_Th1	Bladder
CD74_MIF	BEC.CD4_TRM	0	3.325	BEC	CD4_TRM	Bladder
CD74_MIF	BEC.CD8_TEFF	0	3.078	BEC	CD8_TEFF	Bladder
CD74_MIF	BEC.CD8_TEM	0	2.964	BEC	CD8_TEM	Bladder
CD74_MIF	BEC.CD8_TRM	0	3.095	BEC	CD8_TRM	Bladder
CD74_MIF	BEC.DC	0	2.926	BEC	DC	Bladder
CD74_MIF	BEC.Epi_FABP4	0	3.339	BEC	Epi_FABP4	Bladder
CD74_MIF	BEC.Fib	0	3.132	BEC	Fib	Bladder
CD74_MIF	BEC.FibSmo	0	3.296	BEC	FibSmo	Bladder
CD74_MIF	BEC.Mac	0	3	BEC	Mac	Bladder
CD74_MIF	BEC.Mon	0	2.845	BEC	Mon	Bladder
CD74_MIF	BEC.NK	0	3.083	BEC	NK	Bladder
CD74_MIF	BEC.Smo	0	3.097	BEC	Smo	Bladder
CD74_MIF	CD8_TEFF.CD4_TCM	0	2.239	CD8_TEFF	CD4_TCM	Bladder
CD74_MIF	CD8_TEFF.CD4_TRM	0	2.218	CD8_TEFF	CD4_TRM	Bladder
CD74_MIF	CD8_TEFF.Epi_FABP4	0	2.233	CD8_TEFF	Epi_FABP4	Bladder
CD74_MIF	CD8_TEFF.FibSmo	0.016	2.19	CD8_TEFF	FibSmo	Bladder
CD74_MIF	CD8_TEM.CD4_TCM	0	2.139	CD8_TEM	CD4_TCM	Bladder
CD74_MIF	CD8_TEM.CD4_TRM	0	2.118	CD8_TEM	CD4_TRM	Bladder
CD74_MIF	CD8_TEM.Epi_FABP4	0	2.133	CD8_TEM	Epi_FABP4	Bladder
CD74_MIF	CD8_TEM.FibSmo	0	2.089	CD8_TEM	FibSmo	Bladder
CD74_MIF	DC.BEC	0	3.404	DC	BEC	Bladder
CD74_MIF	DC.CD4_TCM	0	3.71	DC	CD4_TCM	Bladder
CD74_MIF	DC.CD4_Th1	0	3.568	DC	CD4_Th1	Bladder
CD74_MIF	DC.CD4_TRM	0	3.689	DC	CD4_TRM	Bladder
CD74_MIF	DC.CD8_TEFF	0	3.442	DC	CD8_TEFF	Bladder
CD74_MIF	DC.CD8_TEM	0	3.329	DC	CD8_TEM	Bladder
CD74_MIF	DC.CD8_TRM	0	3.46	DC	CD8_TRM	Bladder
CD74_MIF	DC.DC	0	3.291	DC	DC	Bladder
CD74_MIF	DC.Epi_FABP4	0	3.704	DC	Epi_FABP4	Bladder
CD74_MIF	DC.Fib	0	3.497	DC	Fib	Bladder
CD74_MIF	DC.FibSmo	0	3.661	DC	FibSmo	Bladder
CD74_MIF	DC.Mac	0	3.365	DC	Mac	Bladder
CD74_MIF	DC.Mon	0	3.21	DC	Mon	Bladder
CD74_MIF	DC.NK	0	3.447	DC	NK	Bladder
CD74_MIF	DC.Smo	0	3.462	DC	Smo	Bladder
CD74_MIF	Mac.BEC	0	2.619	Mac	BEC	Bladder
CD74_MIF	Mac.CD4_TCM	0	2.926	Mac	CD4_TCM	Bladder
CD74_MIF	Mac.CD4_Th1	0	2.784	Mac	CD4_Th1	Bladder
CD74_MIF	Mac.CD4_TRM	0	2.905	Mac	CD4_TRM	Bladder
CD74_MIF	Mac.CD8_TEFF	0	2.658	Mac	CD8_TEFF	Bladder
CD74_MIF	Mac.CD8_TEM	0	2.544	Mac	CD8_TEM	Bladder
CD74_MIF	Mac.CD8_TRM	0	2.675	Mac	CD8_TRM	Bladder
CD74_MIF	Mac.DC	0	2.506	Mac	DC	Bladder
CD74_MIF	Mac.Epi_FABP4	0	2.92	Mac	Epi_FABP4	Bladder
CD74_MIF	Mac.Fib	0	2.713	Mac	Fib	Bladder
CD74_MIF	Mac.FibSmo	0	2.876	Mac	FibSmo	Bladder
CD74_MIF	Mac.Mac	0	2.58	Mac	Mac	Bladder
CD74_MIF	Mac.Mon	0	2.425	Mac	Mon	Bladder
CD74_MIF	Mac.NK	0	2.663	Mac	NK	Bladder
CD74_MIF	Mac.Smo	0	2.677	Mac	Smo	Bladder
CD74_MIF	Mon.BEC	0	2.278	Mon	BEC	Bladder
CD74_MIF	Mon.CD4_TCM	0	2.585	Mon	CD4_TCM	Bladder
CD74_MIF	Mon.CD4_Th1	0	2.443	Mon	CD4_Th1	Bladder
CD74_MIF	Mon.CD4_TRM	0	2.564	Mon	CD4_TRM	Bladder
CD74_MIF	Mon.CD8_TEFF	0	2.317	Mon	CD8_TEFF	Bladder
CD74_MIF	Mon.CD8_TEM	0	2.204	Mon	CD8_TEM	Bladder
CD74_MIF	Mon.CD8_TRM	0	2.334	Mon	CD8_TRM	Bladder
CD74_MIF	Mon.DC	0	2.166	Mon	DC	Bladder
CD74_MIF	Mon.Epi_FABP4	0	2.579	Mon	Epi_FABP4	Bladder
CD74_MIF	Mon.Fib	0	2.372	Mon	Fib	Bladder
CD74_MIF	Mon.FibSmo	0	2.535	Mon	FibSmo	Bladder
CD74_MIF	Mon.Mac	0	2.24	Mon	Mac	Bladder
CD74_MIF	Mon.Mon	0	2.085	Mon	Mon	Bladder
CD74_MIF	Mon.NK	0	2.322	Mon	NK	Bladder
CD74_MIF	Mon.Smo	0	2.337	Mon	Smo	Bladder
CD8 receptor_LCK	CD8_TEFF.CD4_TCM	0	0.519	CD8_TEFF	CD4_TCM	Bladder
CD8 receptor_LCK	CD8_TEFF.CD8_TEFF	0	0.707	CD8_TEFF	CD8_TEFF	Bladder
CD8 receptor_LCK	CD8_TEFF.CD8_TEM	0	0.569	CD8_TEFF	CD8_TEM	Bladder
CD8 receptor_LCK	CD8_TEFF.CD8_TRM	0	0.546	CD8_TEFF	CD8_TRM	Bladder
CD8 receptor_LCK	CD8_TEFF.NK	0	0.601	CD8_TEFF	NK	Bladder
CD8 receptor_LCK	CD8_TEM.CD4_TCM	0	0.759	CD8_TEM	CD4_TCM	Bladder
CD8 receptor_LCK	CD8_TEM.CD8_TEFF	0	0.947	CD8_TEM	CD8_TEFF	Bladder
CD8 receptor_LCK	CD8_TEM.CD8_TEM	0	0.809	CD8_TEM	CD8_TEM	Bladder
CD8 receptor_LCK	CD8_TEM.CD8_TRM	0	0.786	CD8_TEM	CD8_TRM	Bladder
CD8 receptor_LCK	CD8_TEM.NK	0	0.841	CD8_TEM	NK	Bladder
CD8 receptor_LCK	CD8_TRM.CD4_TCM	0	0.606	CD8_TRM	CD4_TCM	Bladder
CD8 receptor_LCK	CD8_TRM.CD8_TEFF	0	0.795	CD8_TRM	CD8_TEFF	Bladder
CD8 receptor_LCK	CD8_TRM.CD8_TEM	0	0.656	CD8_TRM	CD8_TEM	Bladder
CD8 receptor_LCK	CD8_TRM.CD8_TRM	0	0.634	CD8_TRM	CD8_TRM	Bladder
CD8 receptor_LCK	CD8_TRM.NK	0	0.688	CD8_TRM	NK	Bladder
CD99_PILRA	BEC.Mac	0	0.772	BEC	Mac	Bladder
CD99_PILRA	CD4_Th1.Mac	0	0.925	CD4_Th1	Mac	Bladder
CD99_PILRA	CD8_TEFF.Mac	0	1.043	CD8_TEFF	Mac	Bladder
CD99_PILRA	CD8_TEM.Mac	0	0.872	CD8_TEM	Mac	Bladder
CD99_PILRA	Fib.Mac	0	1.304	Fib	Mac	Bladder
CD99_PILRA	FibSmo.Mac	0	1.02	FibSmo	Mac	Bladder
CD99_PILRA	Mac.Mac	0	0.811	Mac	Mac	Bladder
CD99_PILRA	NK.Mac	0	1.018	NK	Mac	Bladder
CD99_PILRA	Smo.Mac	0	0.877	Smo	Mac	Bladder
CDH1_aEb7 complex	Epi_FABP4.CD8_TEFF	0	0.443	Epi_FABP4	CD8_TEFF	Bladder
CDH1_KLRG1	Epi_FABP4.CD4_Th1	0	0.408	Epi_FABP4	CD4_Th1	Bladder
CDH1_KLRG1	Epi_FABP4.CD8_TEFF	0	0.578	Epi_FABP4	CD8_TEFF	Bladder
CDH1_KLRG1	Epi_FABP4.CD8_TEM	0	0.539	Epi_FABP4	CD8_TEM	Bladder
CLEC2B_KLRF1	BEC.CD4_Th1	0	0.711	BEC	CD4_Th1	Bladder
CLEC2B_KLRF1	BEC.CD8_TEFF	0	0.59	BEC	CD8_TEFF	Bladder
CLEC2B_KLRF1	BEC.NK	0	0.926	BEC	NK	Bladder
CLEC2B_KLRF1	CD4_Th1.CD4_Th1	0	0.616	CD4_Th1	CD4_Th1	Bladder
CLEC2B_KLRF1	CD4_Th1.CD8_TEFF	0	0.495	CD4_Th1	CD8_TEFF	Bladder
CLEC2B_KLRF1	CD4_Th1.NK	0	0.83	CD4_Th1	NK	Bladder
CLEC2B_KLRF1	CD8_TEFF.CD4_Th1	0	0.698	CD8_TEFF	CD4_Th1	Bladder
CLEC2B_KLRF1	CD8_TEFF.CD8_TEFF	0	0.577	CD8_TEFF	CD8_TEFF	Bladder
CLEC2B_KLRF1	CD8_TEFF.NK	0	0.913	CD8_TEFF	NK	Bladder
CLEC2B_KLRF1	CD8_TEM.CD4_Th1	0	0.616	CD8_TEM	CD4_Th1	Bladder
CLEC2B_KLRF1	CD8_TEM.CD8_TEFF	0	0.495	CD8_TEM	CD8_TEFF	Bladder
CLEC2B_KLRF1	CD8_TEM.NK	0	0.83	CD8_TEM	NK	Bladder
CLEC2B_KLRF1	CD8_TRM.CD4_Th1	0	0.583	CD8_TRM	CD4_Th1	Bladder
CLEC2B_KLRF1	CD8_TRM.CD8_TEFF	0	0.462	CD8_TRM	CD8_TEFF	Bladder
CLEC2B_KLRF1	CD8_TRM.NK	0	0.798	CD8_TRM	NK	Bladder
CLEC2B_KLRF1	DC.CD4_Th1	0	0.743	DC	CD4_Th1	Bladder
CLEC2B_KLRF1	DC.CD8_TEFF	0	0.622	DC	CD8_TEFF	Bladder
CLEC2B_KLRF1	DC.NK	0	0.958	DC	NK	Bladder
CLEC2B_KLRF1	Epi_FABP4.CD4_Th1	0	0.553	Epi_FABP4	CD4_Th1	Bladder
CLEC2B_KLRF1	Epi_FABP4.CD8_TEFF	0	0.432	Epi_FABP4	CD8_TEFF	Bladder
CLEC2B_KLRF1	Epi_FABP4.NK	0	0.768	Epi_FABP4	NK	Bladder
CLEC2B_KLRF1	Fib.CD4_Th1	0	0.586	Fib	CD4_Th1	Bladder
CLEC2B_KLRF1	Fib.CD8_TEFF	0	0.465	Fib	CD8_TEFF	Bladder
CLEC2B_KLRF1	Fib.NK	0	0.801	Fib	NK	Bladder
CLEC2B_KLRF1	FibSmo.CD4_Th1	0	0.532	FibSmo	CD4_Th1	Bladder
CLEC2B_KLRF1	FibSmo.CD8_TEFF	0.016	0.411	FibSmo	CD8_TEFF	Bladder
CLEC2B_KLRF1	FibSmo.NK	0	0.747	FibSmo	NK	Bladder
CLEC2B_KLRF1	Mac.CD4_Th1	0	0.631	Mac	CD4_Th1	Bladder
CLEC2B_KLRF1	Mac.CD8_TEFF	0	0.51	Mac	CD8_TEFF	Bladder
CLEC2B_KLRF1	Mac.NK	0	0.845	Mac	NK	Bladder
CLEC2B_KLRF1	Mon.CD4_Th1	0	0.552	Mon	CD4_Th1	Bladder
CLEC2B_KLRF1	Mon.CD8_TEFF	0	0.431	Mon	CD8_TEFF	Bladder
CLEC2B_KLRF1	Mon.NK	0	0.767	Mon	NK	Bladder
CLEC2B_KLRF1	NK.CD4_Th1	0	0.793	NK	CD4_Th1	Bladder
CLEC2B_KLRF1	NK.CD8_TEFF	0	0.672	NK	CD8_TEFF	Bladder
CLEC2B_KLRF1	NK.NK	0	1.008	NK	NK	Bladder
CXADR_FAM3C	Epi_FABP4.Epi_FABP4	0	0.847	Epi_FABP4	Epi_FABP4	Bladder
CXADR_FAM3C	Epi_FABP4.Fib	0	0.841	Epi_FABP4	Fib	Bladder
CXCL12_CXCR4	BEC.CD4_TCM	0.016	1.068	BEC	CD4_TCM	Bladder
CXCL12_CXCR4	BEC.CD4_Th1	0	1.224	BEC	CD4_Th1	Bladder
CXCL12_CXCR4	BEC.CD4_TRM	0	1.394	BEC	CD4_TRM	Bladder
CXCL12_CXCR4	BEC.CD8_TEFF	0.014	1.013	BEC	CD8_TEFF	Bladder
CXCL12_CXCR4	BEC.CD8_TEM	0	1.565	BEC	CD8_TEM	Bladder
CXCL12_CXCR4	BEC.CD8_TRM	0	1.534	BEC	CD8_TRM	Bladder
CXCL12_CXCR4	BEC.DC	0	1.13	BEC	DC	Bladder
CXCL12_CXCR4	BEC.Mac	0.048	0.849	BEC	Mac	Bladder
CXCL12_CXCR4	Fib.CD4_TCM	0	1.799	Fib	CD4_TCM	Bladder
CXCL12_CXCR4	Fib.CD4_Th1	0	1.955	Fib	CD4_Th1	Bladder
CXCL12_CXCR4	Fib.CD4_TRM	0	2.125	Fib	CD4_TRM	Bladder
CXCL12_CXCR4	Fib.CD8_TEFF	0	1.744	Fib	CD8_TEFF	Bladder
CXCL12_CXCR4	Fib.CD8_TEM	0	2.296	Fib	CD8_TEM	Bladder
CXCL12_CXCR4	Fib.CD8_TRM	0	2.265	Fib	CD8_TRM	Bladder
CXCL12_CXCR4	Fib.DC	0	1.861	Fib	DC	Bladder
CXCL12_CXCR4	Fib.Mac	0	1.58	Fib	Mac	Bladder
CXCL12_CXCR4	Fib.Mon	0	1.442	Fib	Mon	Bladder
CXCL12_CXCR4	Fib.NK	0	1.57	Fib	NK	Bladder
CXCL12_CXCR4	FibSmo.CD4_TCM	0	1.375	FibSmo	CD4_TCM	Bladder
CXCL12_CXCR4	FibSmo.CD4_Th1	0	1.532	FibSmo	CD4_Th1	Bladder
CXCL12_CXCR4	FibSmo.CD4_TRM	0	1.702	FibSmo	CD4_TRM	Bladder
CXCL12_CXCR4	FibSmo.CD8_TEFF	0	1.32	FibSmo	CD8_TEFF	Bladder
CXCL12_CXCR4	FibSmo.CD8_TEM	0	1.873	FibSmo	CD8_TEM	Bladder
CXCL12_CXCR4	FibSmo.CD8_TRM	0	1.842	FibSmo	CD8_TRM	Bladder
CXCL12_CXCR4	FibSmo.DC	0	1.438	FibSmo	DC	Bladder
CXCL12_CXCR4	FibSmo.Mac	0	1.156	FibSmo	Mac	Bladder
CXCL12_CXCR4	FibSmo.Mon	0	1.019	FibSmo	Mon	Bladder
CXCL12_CXCR4	FibSmo.NK	0	1.146	FibSmo	NK	Bladder
CXCL12_CXCR4	Mac.CD4_TCM	0	1.007	Mac	CD4_TCM	Bladder
CXCL12_CXCR4	Mac.CD4_Th1	0	1.164	Mac	CD4_Th1	Bladder
CXCL12_CXCR4	Mac.CD4_TRM	0	1.334	Mac	CD4_TRM	Bladder
CXCL12_CXCR4	Mac.CD8_TEFF	0.014	0.952	Mac	CD8_TEFF	Bladder
CXCL12_CXCR4	Mac.CD8_TEM	0	1.505	Mac	CD8_TEM	Bladder
CXCL12_CXCR4	Mac.CD8_TRM	0	1.474	Mac	CD8_TRM	Bladder
CXCL12_CXCR4	Mac.DC	0	1.07	Mac	DC	Bladder
CXCL12_CXCR4	Smo.CD4_TCM	0	1.143	Smo	CD4_TCM	Bladder
CXCL12_CXCR4	Smo.CD4_Th1	0	1.299	Smo	CD4_Th1	Bladder
CXCL12_CXCR4	Smo.CD4_TRM	0	1.469	Smo	CD4_TRM	Bladder
CXCL12_CXCR4	Smo.CD8_TEFF	0	1.088	Smo	CD8_TEFF	Bladder
CXCL12_CXCR4	Smo.CD8_TEM	0	1.64	Smo	CD8_TEM	Bladder
CXCL12_CXCR4	Smo.CD8_TRM	0	1.609	Smo	CD8_TRM	Bladder
CXCL12_CXCR4	Smo.DC	0	1.205	Smo	DC	Bladder
CXCL12_CXCR4	Smo.Mac	0	0.924	Smo	Mac	Bladder
CXCL8_ACKR1	DC.BEC	0	2.313	DC	BEC	Bladder
CXCL8_ACKR1	Mac.BEC	0	2.047	Mac	BEC	Bladder
CXCL8_ACKR1	Mon.BEC	0	2.366	Mon	BEC	Bladder
EFNA1_EPHA2	BEC.Epi_FABP4	0	0.649	BEC	Epi_FABP4	Bladder
EFNA1_EPHA2	Epi_FABP4.Epi_FABP4	0	0.552	Epi_FABP4	Epi_FABP4	Bladder
EFNB2_EPHB4	BEC.BEC	0	0.476	BEC	BEC	Bladder
ESAM_ESAM	BEC.BEC	0	1.296	BEC	BEC	Bladder
ESAM_ESAM	BEC.Smo	0	0.866	BEC	Smo	Bladder
ESAM_ESAM	Smo.BEC	0	0.866	Smo	BEC	Bladder
ESAM_ESAM	Smo.Smo	0	0.437	Smo	Smo	Bladder
F11R_aLb2 complex	Epi_FABP4.CD8_TEFF	0	0.496	Epi_FABP4	CD8_TEFF	Bladder
F11R_aLb2 complex	Epi_FABP4.NK	0	0.464	Epi_FABP4	NK	Bladder
FBN1_a5b1 complex	Fib.BEC	0	0.531	Fib	BEC	Bladder
FGFR1_FGF7	Fib.Fib	0	0.914	Fib	Fib	Bladder
FGFR1_FGF7	Fib.FibSmo	0	0.508	Fib	FibSmo	Bladder
FGFR1_FGF7	Fib.Smo	0	0.561	Fib	Smo	Bladder
FLT1 complex_VEGFA	BEC.DC	0	0.59	BEC	DC	Bladder
FLT1 complex_VEGFA	BEC.Epi_FABP4	0	0.562	BEC	Epi_FABP4	Bladder
FLT1 complex_VEGFA	BEC.Mac	0	0.557	BEC	Mac	Bladder
FLT1 complex_VEGFA	BEC.Mon	0	0.64	BEC	Mon	Bladder
FN1_a3b1 complex	Fib.Epi_FABP4	0	0.717	Fib	Epi_FABP4	Bladder
FN1_a3b1 complex	FibSmo.Epi_FABP4	0	0.778	FibSmo	Epi_FABP4	Bladder
FN1_a3b1 complex	Smo.Epi_FABP4	0	0.488	Smo	Epi_FABP4	Bladder
FN1_a4b1 complex	Fib.CD8_TEFF	0	0.781	Fib	CD8_TEFF	Bladder
FN1_a4b1 complex	Fib.DC	0	0.699	Fib	DC	Bladder
FN1_a4b1 complex	Fib.Mon	0	0.674	Fib	Mon	Bladder
FN1_a4b1 complex	Fib.NK	0	0.735	Fib	NK	Bladder
FN1_a4b1 complex	FibSmo.CD8_TEFF	0	0.843	FibSmo	CD8_TEFF	Bladder
FN1_a4b1 complex	FibSmo.DC	0	0.76	FibSmo	DC	Bladder
FN1_a4b1 complex	FibSmo.Mon	0	0.735	FibSmo	Mon	Bladder
FN1_a4b1 complex	FibSmo.NK	0	0.796	FibSmo	NK	Bladder
FN1_a4b1 complex	Smo.CD8_TEFF	0	0.552	Smo	CD8_TEFF	Bladder
FN1_a4b1 complex	Smo.DC	0	0.47	Smo	DC	Bladder
FN1_a4b1 complex	Smo.Mon	0	0.445	Smo	Mon	Bladder
FN1_a4b1 complex	Smo.NK	0	0.506	Smo	NK	Bladder
FN1_a4b7 complex	Fib.CD8_TEFF	0	0.753	Fib	CD8_TEFF	Bladder
FN1_a4b7 complex	FibSmo.CD8_TEFF	0	0.814	FibSmo	CD8_TEFF	Bladder
FN1_a4b7 complex	Smo.CD8_TEFF	0	0.524	Smo	CD8_TEFF	Bladder
FN1_a5b1 complex	Fib.BEC	0	0.712	Fib	BEC	Bladder
FN1_a5b1 complex	FibSmo.BEC	0	0.773	FibSmo	BEC	Bladder
FN1_a5b1 complex	Smo.BEC	0	0.483	Smo	BEC	Bladder
FN1_a8b1 complex	Fib.FibSmo	0	0.829	Fib	FibSmo	Bladder
FN1_a8b1 complex	FibSmo.FibSmo	0	0.89	FibSmo	FibSmo	Bladder
FN1_a8b1 complex	Smo.FibSmo	0	0.6	Smo	FibSmo	Bladder
FN1_aVb1 complex	Fib.Epi_FABP4	0	0.66	Fib	Epi_FABP4	Bladder
FN1_aVb1 complex	FibSmo.Epi_FABP4	0	0.721	FibSmo	Epi_FABP4	Bladder
FN1_aVb1 complex	Smo.Epi_FABP4	0	0.431	Smo	Epi_FABP4	Bladder
HLA-DRB1_OGN	BEC.Fib	0	2.397	BEC	Fib	Bladder
HLA-DRB1_OGN	CD4_Th1.Fib	0	1.285	CD4_Th1	Fib	Bladder
HLA-DRB1_OGN	CD8_TEFF.Fib	0	1.291	CD8_TEFF	Fib	Bladder
HLA-DRB1_OGN	CD8_TEM.Fib	0	1.191	CD8_TEM	Fib	Bladder
HLA-DRB1_OGN	DC.Fib	0	2.864	DC	Fib	Bladder
HLA-DRB1_OGN	Mac.Fib	0	2.118	Mac	Fib	Bladder
HLA-DRB1_OGN	Mon.Fib	0	1.659	Mon	Fib	Bladder
HLA-DRB1_OGN	NK.Fib	0	1.197	NK	Fib	Bladder
ICAM1_aLb2 complex	BEC.CD8_TEFF	0	0.777	BEC	CD8_TEFF	Bladder
ICAM1_aLb2 complex	BEC.NK	0	0.745	BEC	NK	Bladder
ICAM1_aLb2 complex	DC.CD8_TEFF	0	0.484	DC	CD8_TEFF	Bladder
ICAM1_aLb2 complex	DC.NK	0	0.452	DC	NK	Bladder
ICAM1_aLb2 complex	Fib.CD8_TEFF	0	0.503	Fib	CD8_TEFF	Bladder
ICAM1_aLb2 complex	Fib.NK	0	0.472	Fib	NK	Bladder
ICAM1_aLb2 complex	FibSmo.CD8_TEFF	0	0.474	FibSmo	CD8_TEFF	Bladder
ICAM1_aLb2 complex	FibSmo.NK	0	0.442	FibSmo	NK	Bladder
ICAM1_aLb2 complex	Mac.CD8_TEFF	0	0.478	Mac	CD8_TEFF	Bladder
ICAM1_aLb2 complex	Mac.NK	0	0.447	Mac	NK	Bladder
ICAM1_aLb2 complex	Mon.CD8_TEFF	0	0.512	Mon	CD8_TEFF	Bladder
ICAM1_aLb2 complex	Mon.NK	0	0.48	Mon	NK	Bladder
ICAM1_aMb2 complex	BEC.Mac	0	0.785	BEC	Mac	Bladder
ICAM1_aMb2 complex	BEC.Mon	0	0.883	BEC	Mon	Bladder
ICAM1_aMb2 complex	DC.Mac	0	0.492	DC	Mac	Bladder
ICAM1_aMb2 complex	DC.Mon	0	0.59	DC	Mon	Bladder
ICAM1_aMb2 complex	Fib.Mac	0	0.512	Fib	Mac	Bladder
ICAM1_aMb2 complex	Fib.Mon	0	0.61	Fib	Mon	Bladder
ICAM1_aMb2 complex	FibSmo.Mac	0	0.482	FibSmo	Mac	Bladder
ICAM1_aMb2 complex	FibSmo.Mon	0	0.58	FibSmo	Mon	Bladder
ICAM1_aMb2 complex	Mac.Mac	0	0.487	Mac	Mac	Bladder
ICAM1_aMb2 complex	Mac.Mon	0	0.585	Mac	Mon	Bladder
ICAM1_aMb2 complex	Mon.Mac	0	0.52	Mon	Mac	Bladder
ICAM1_aMb2 complex	Mon.Mon	0	0.618	Mon	Mon	Bladder
ICAM1_AREG	BEC.CD4_TCM	0	0.885	BEC	CD4_TCM	Bladder
ICAM1_AREG	BEC.CD4_TRM	0	0.851	BEC	CD4_TRM	Bladder
ICAM1_AREG	BEC.CD8_TEM	0	0.883	BEC	CD8_TEM	Bladder
ICAM1_AREG	BEC.CD8_TRM	0	0.81	BEC	CD8_TRM	Bladder
ICAM1_AREG	BEC.DC	0	1.688	BEC	DC	Bladder
ICAM1_AREG	BEC.Mac	0	0.786	BEC	Mac	Bladder
ICAM1_AREG	BEC.Mon	0	1.572	BEC	Mon	Bladder
ICAM1_AREG	BEC.NK	0	1.018	BEC	NK	Bladder
ICAM1_AREG	DC.DC	0	1.395	DC	DC	Bladder
ICAM1_AREG	DC.Mon	0	1.278	DC	Mon	Bladder
ICAM1_AREG	DC.NK	0	0.724	DC	NK	Bladder
ICAM1_AREG	Fib.CD4_TRM	0.047	0.577	Fib	CD4_TRM	Bladder
ICAM1_AREG	Fib.DC	0	1.415	Fib	DC	Bladder
ICAM1_AREG	Fib.Mon	0	1.298	Fib	Mon	Bladder
ICAM1_AREG	Fib.NK	0	0.744	Fib	NK	Bladder
ICAM1_AREG	FibSmo.DC	0	1.385	FibSmo	DC	Bladder
ICAM1_AREG	FibSmo.Mon	0	1.268	FibSmo	Mon	Bladder
ICAM1_AREG	FibSmo.NK	0	0.714	FibSmo	NK	Bladder
ICAM1_AREG	Mac.DC	0	1.39	Mac	DC	Bladder
ICAM1_AREG	Mac.Mon	0	1.273	Mac	Mon	Bladder
ICAM1_AREG	Mac.NK	0	0.719	Mac	NK	Bladder
ICAM1_AREG	Mon.DC	0	1.423	Mon	DC	Bladder
ICAM1_AREG	Mon.Mon	0	1.306	Mon	Mon	Bladder
ICAM1_AREG	Mon.NK	0	0.752	Mon	NK	Bladder
ICAM1_aXb2 complex	BEC.Mon	0	0.761	BEC	Mon	Bladder
ICAM1_aXb2 complex	DC.Mon	0	0.468	DC	Mon	Bladder
ICAM1_aXb2 complex	Fib.Mon	0	0.488	Fib	Mon	Bladder
ICAM1_aXb2 complex	FibSmo.Mon	0	0.458	FibSmo	Mon	Bladder
ICAM1_aXb2 complex	Mac.Mon	0	0.462	Mac	Mon	Bladder
ICAM1_aXb2 complex	Mon.Mon	0	0.496	Mon	Mon	Bladder
ICAM1_ITGAL	BEC.CD8_TEFF	0	0.777	BEC	CD8_TEFF	Bladder
ICAM1_ITGAL	BEC.NK	0	0.745	BEC	NK	Bladder
ICAM1_ITGAL	DC.CD8_TEFF	0	0.484	DC	CD8_TEFF	Bladder
ICAM1_ITGAL	DC.NK	0	0.452	DC	NK	Bladder
ICAM1_ITGAL	Fib.CD8_TEFF	0	0.503	Fib	CD8_TEFF	Bladder
ICAM1_ITGAL	Fib.NK	0	0.472	Fib	NK	Bladder
ICAM1_ITGAL	FibSmo.CD8_TEFF	0	0.474	FibSmo	CD8_TEFF	Bladder
ICAM1_ITGAL	FibSmo.NK	0	0.442	FibSmo	NK	Bladder
ICAM1_ITGAL	Mac.CD8_TEFF	0	0.478	Mac	CD8_TEFF	Bladder
ICAM1_ITGAL	Mac.NK	0	0.447	Mac	NK	Bladder
ICAM1_ITGAL	Mon.CD8_TEFF	0	0.512	Mon	CD8_TEFF	Bladder
ICAM1_ITGAL	Mon.NK	0	0.48	Mon	NK	Bladder
ICAM1_SPN	BEC.CD4_Th1	0	0.748	BEC	CD4_Th1	Bladder
ICAM1_SPN	BEC.CD8_TEFF	0	0.761	BEC	CD8_TEFF	Bladder
ICAM1_SPN	BEC.NK	0	0.886	BEC	NK	Bladder
ICAM1_SPN	DC.CD4_Th1	0	0.455	DC	CD4_Th1	Bladder
ICAM1_SPN	DC.CD8_TEFF	0	0.468	DC	CD8_TEFF	Bladder
ICAM1_SPN	DC.NK	0	0.593	DC	NK	Bladder
ICAM1_SPN	Fib.CD4_Th1	0	0.474	Fib	CD4_Th1	Bladder
ICAM1_SPN	Fib.CD8_TEFF	0	0.487	Fib	CD8_TEFF	Bladder
ICAM1_SPN	Fib.NK	0	0.612	Fib	NK	Bladder
ICAM1_SPN	FibSmo.CD4_Th1	0	0.445	FibSmo	CD4_Th1	Bladder
ICAM1_SPN	FibSmo.CD8_TEFF	0	0.457	FibSmo	CD8_TEFF	Bladder
ICAM1_SPN	FibSmo.NK	0	0.583	FibSmo	NK	Bladder
ICAM1_SPN	Mac.CD4_Th1	0	0.449	Mac	CD4_Th1	Bladder
ICAM1_SPN	Mac.CD8_TEFF	0	0.462	Mac	CD8_TEFF	Bladder
ICAM1_SPN	Mac.NK	0	0.587	Mac	NK	Bladder
ICAM1_SPN	Mon.CD4_Th1	0	0.482	Mon	CD4_Th1	Bladder
ICAM1_SPN	Mon.CD8_TEFF	0	0.495	Mon	CD8_TEFF	Bladder
ICAM1_SPN	Mon.NK	0	0.621	Mon	NK	Bladder
ICAM2_aLb2 complex	BEC.CD8_TEFF	0	0.591	BEC	CD8_TEFF	Bladder
ICAM2_aLb2 complex	BEC.NK	0	0.559	BEC	NK	Bladder
ICAM3_aLb2 complex	CD4_Th1.CD8_TEFF	0	0.486	CD4_Th1	CD8_TEFF	Bladder
ICAM3_aLb2 complex	CD4_Th1.NK	0	0.454	CD4_Th1	NK	Bladder
IFNG_Type II IFNR	CD4_Th1.DC	0	0.563	CD4_Th1	DC	Bladder
IFNG_Type II IFNR	CD4_Th1.Epi_FABP4	0	0.488	CD4_Th1	Epi_FABP4	Bladder
IFNG_Type II IFNR	CD4_Th1.Fib	0	0.54	CD4_Th1	Fib	Bladder
IFNG_Type II IFNR	CD4_Th1.Mac	0	0.52	CD4_Th1	Mac	Bladder
IFNG_Type II IFNR	CD4_Th1.Mon	0	0.556	CD4_Th1	Mon	Bladder
IFNG_Type II IFNR	CD8_TEFF.DC	0	0.893	CD8_TEFF	DC	Bladder
IFNG_Type II IFNR	CD8_TEFF.Epi_FABP4	0	0.818	CD8_TEFF	Epi_FABP4	Bladder
IFNG_Type II IFNR	CD8_TEFF.Fib	0	0.869	CD8_TEFF	Fib	Bladder
IFNG_Type II IFNR	CD8_TEFF.Mac	0	0.849	CD8_TEFF	Mac	Bladder
IFNG_Type II IFNR	CD8_TEFF.Mon	0	0.885	CD8_TEFF	Mon	Bladder
IFNG_Type II IFNR	CD8_TEM.DC	0	0.718	CD8_TEM	DC	Bladder
IFNG_Type II IFNR	CD8_TEM.Epi_FABP4	0	0.643	CD8_TEM	Epi_FABP4	Bladder
IFNG_Type II IFNR	CD8_TEM.Fib	0	0.695	CD8_TEM	Fib	Bladder
IFNG_Type II IFNR	CD8_TEM.Mac	0	0.675	CD8_TEM	Mac	Bladder
IFNG_Type II IFNR	CD8_TEM.Mon	0	0.711	CD8_TEM	Mon	Bladder
IFNG_Type II IFNR	NK.DC	0	0.753	NK	DC	Bladder
IFNG_Type II IFNR	NK.Epi_FABP4	0	0.679	NK	Epi_FABP4	Bladder
IFNG_Type II IFNR	NK.Fib	0	0.73	NK	Fib	Bladder
IFNG_Type II IFNR	NK.Mac	0	0.71	NK	Mac	Bladder
IFNG_Type II IFNR	NK.Mon	0	0.746	NK	Mon	Bladder
IGF1_a6b4 complex	Fib.Epi_FABP4	0	0.805	Fib	Epi_FABP4	Bladder
JAG1_NOTCH2	BEC.Mon	0	0.395	BEC	Mon	Bladder
JAG1_NOTCH2	Epi_FABP4.Mon	0	0.379	Epi_FABP4	Mon	Bladder
JAG1_NOTCH2	Smo.Mon	0	0.789	Smo	Mon	Bladder
JAG1_NOTCH3	BEC.Smo	0	0.808	BEC	Smo	Bladder
JAG1_NOTCH3	Epi_FABP4.Smo	0	0.792	Epi_FABP4	Smo	Bladder
JAG1_NOTCH3	Smo.Smo	0	1.202	Smo	Smo	Bladder
JAM2_a4b1 complex	BEC.CD8_TEFF	0	0.565	BEC	CD8_TEFF	Bladder
JAM2_a4b1 complex	BEC.DC	0	0.483	BEC	DC	Bladder
JAM2_a4b1 complex	BEC.Mon	0	0.458	BEC	Mon	Bladder
JAM2_a4b1 complex	BEC.NK	0	0.519	BEC	NK	Bladder
LAMC1_a6b1 complex	Fib.BEC	0	0.681	Fib	BEC	Bladder
LAMC1_a6b1 complex	Fib.Epi_FABP4	0	0.703	Fib	Epi_FABP4	Bladder
LAMC1_a7b1 complex	Fib.Smo	0	0.483	Fib	Smo	Bladder
LAMP1_FAM3C	BEC.Epi_FABP4	0	0.458	BEC	Epi_FABP4	Bladder
LAMP1_FAM3C	BEC.Fib	0	0.452	BEC	Fib	Bladder
LAMP1_FAM3C	CD8_TEFF.Epi_FABP4	0.032	0.461	CD8_TEFF	Epi_FABP4	Bladder
LAMP1_FAM3C	CD8_TEFF.Fib	0.032	0.455	CD8_TEFF	Fib	Bladder
LAMP1_FAM3C	Epi_FABP4.Epi_FABP4	0	0.497	Epi_FABP4	Epi_FABP4	Bladder
LAMP1_FAM3C	Epi_FABP4.Fib	0	0.491	Epi_FABP4	Fib	Bladder
LAMP1_FAM3C	Fib.Epi_FABP4	0	0.652	Fib	Epi_FABP4	Bladder
LAMP1_FAM3C	Fib.Fib	0	0.646	Fib	Fib	Bladder
LAMP1_FAM3C	FibSmo.Epi_FABP4	0	0.634	FibSmo	Epi_FABP4	Bladder
LAMP1_FAM3C	FibSmo.Fib	0	0.628	FibSmo	Fib	Bladder
LAMP1_FAM3C	Mac.Epi_FABP4	0	0.525	Mac	Epi_FABP4	Bladder
LAMP1_FAM3C	Mac.Fib	0	0.519	Mac	Fib	Bladder
LAMP1_FAM3C	Mon.Epi_FABP4	0.029	0.403	Mon	Epi_FABP4	Bladder
LAMP1_FAM3C	Mon.Fib	0.046	0.397	Mon	Fib	Bladder
LAMP1_FAM3C	NK.Epi_FABP4	0	0.469	NK	Epi_FABP4	Bladder
LAMP1_FAM3C	NK.Fib	0	0.463	NK	Fib	Bladder
LAMP1_FAM3C	Smo.Epi_FABP4	0	0.462	Smo	Epi_FABP4	Bladder
LAMP1_FAM3C	Smo.Fib	0	0.456	Smo	Fib	Bladder
LGALS9_CD44	DC.CD4_TCM	0.047	0.616	DC	CD4_TCM	Bladder
LGALS9_CD44	DC.CD4_TRM	0	0.719	DC	CD4_TRM	Bladder
LGALS9_CD44	DC.CD8_TEM	0	0.866	DC	CD8_TEM	Bladder
LGALS9_CD44	DC.CD8_TRM	0	0.598	DC	CD8_TRM	Bladder
LGALS9_CD44	DC.DC	0	0.629	DC	DC	Bladder
LGALS9_CD44	DC.Epi_FABP4	0	0.66	DC	Epi_FABP4	Bladder
LGALS9_CD44	DC.Fib	0.016	0.552	DC	Fib	Bladder
LGALS9_CD44	DC.Mac	0	0.615	DC	Mac	Bladder
LGALS9_CD44	DC.Mon	0	1.197	DC	Mon	Bladder
LGALS9_CD44	DC.Smo	0	0.668	DC	Smo	Bladder
LGALS9_CD44	Mac.CD4_TCM	0.016	0.668	Mac	CD4_TCM	Bladder
LGALS9_CD44	Mac.CD4_TRM	0	0.77	Mac	CD4_TRM	Bladder
LGALS9_CD44	Mac.CD8_TEFF	0	0.655	Mac	CD8_TEFF	Bladder
LGALS9_CD44	Mac.CD8_TEM	0	0.918	Mac	CD8_TEM	Bladder
LGALS9_CD44	Mac.CD8_TRM	0	0.649	Mac	CD8_TRM	Bladder
LGALS9_CD44	Mac.DC	0	0.681	Mac	DC	Bladder
LGALS9_CD44	Mac.Epi_FABP4	0	0.711	Mac	Epi_FABP4	Bladder
LGALS9_CD44	Mac.Fib	0	0.604	Mac	Fib	Bladder
LGALS9_CD44	Mac.Mac	0	0.667	Mac	Mac	Bladder
LGALS9_CD44	Mac.Mon	0	1.249	Mac	Mon	Bladder
LGALS9_CD44	Mac.NK	0.032	0.588	Mac	NK	Bladder
LGALS9_CD44	Mac.Smo	0	0.719	Mac	Smo	Bladder
LGALS9_CD44	Mon.CD4_TCM	0	0.72	Mon	CD4_TCM	Bladder
LGALS9_CD44	Mon.CD4_TRM	0	0.822	Mon	CD4_TRM	Bladder
LGALS9_CD44	Mon.CD8_TEFF	0	0.707	Mon	CD8_TEFF	Bladder
LGALS9_CD44	Mon.CD8_TEM	0	0.97	Mon	CD8_TEM	Bladder
LGALS9_CD44	Mon.CD8_TRM	0	0.701	Mon	CD8_TRM	Bladder
LGALS9_CD44	Mon.DC	0	0.733	Mon	DC	Bladder
LGALS9_CD44	Mon.Epi_FABP4	0	0.763	Mon	Epi_FABP4	Bladder
LGALS9_CD44	Mon.Fib	0	0.656	Mon	Fib	Bladder
LGALS9_CD44	Mon.Mac	0	0.719	Mon	Mac	Bladder
LGALS9_CD44	Mon.Mon	0	1.301	Mon	Mon	Bladder
LGALS9_CD44	Mon.NK	0	0.64	Mon	NK	Bladder
LGALS9_CD44	Mon.Smo	0	0.771	Mon	Smo	Bladder
LGALS9_CD47	DC.CD4_Th1	0	0.517	DC	CD4_Th1	Bladder
LGALS9_CD47	DC.DC	0	0.424	DC	DC	Bladder
LGALS9_CD47	DC.Epi_FABP4	0	0.508	DC	Epi_FABP4	Bladder
LGALS9_CD47	DC.Fib	0	0.509	DC	Fib	Bladder
LGALS9_CD47	DC.FibSmo	0	0.462	DC	FibSmo	Bladder
LGALS9_CD47	DC.Mac	0	0.463	DC	Mac	Bladder
LGALS9_CD47	DC.Mon	0	0.452	DC	Mon	Bladder
LGALS9_CD47	Mac.CD4_Th1	0	0.569	Mac	CD4_Th1	Bladder
LGALS9_CD47	Mac.DC	0	0.476	Mac	DC	Bladder
LGALS9_CD47	Mac.Epi_FABP4	0	0.559	Mac	Epi_FABP4	Bladder
LGALS9_CD47	Mac.Fib	0	0.561	Mac	Fib	Bladder
LGALS9_CD47	Mac.FibSmo	0	0.514	Mac	FibSmo	Bladder
LGALS9_CD47	Mac.Mac	0	0.514	Mac	Mac	Bladder
LGALS9_CD47	Mac.Mon	0	0.504	Mac	Mon	Bladder
LGALS9_CD47	Mon.CD4_Th1	0	0.621	Mon	CD4_Th1	Bladder
LGALS9_CD47	Mon.DC	0	0.528	Mon	DC	Bladder
LGALS9_CD47	Mon.Epi_FABP4	0	0.611	Mon	Epi_FABP4	Bladder
LGALS9_CD47	Mon.Fib	0	0.613	Mon	Fib	Bladder
LGALS9_CD47	Mon.FibSmo	0	0.566	Mon	FibSmo	Bladder
LGALS9_CD47	Mon.Mac	0	0.566	Mon	Mac	Bladder
LGALS9_CD47	Mon.Mon	0	0.556	Mon	Mon	Bladder
LGALS9_COLEC12	DC.Fib	0	0.531	DC	Fib	Bladder
LGALS9_COLEC12	DC.Mac	0	0.495	DC	Mac	Bladder
LGALS9_COLEC12	Mac.Fib	0	0.582	Mac	Fib	Bladder
LGALS9_COLEC12	Mac.Mac	0	0.547	Mac	Mac	Bladder
LGALS9_COLEC12	Mon.Fib	0	0.634	Mon	Fib	Bladder
LGALS9_COLEC12	Mon.Mac	0	0.599	Mon	Mac	Bladder
LGALS9_HAVCR2	DC.DC	0	0.415	DC	DC	Bladder
LGALS9_HAVCR2	DC.Mac	0	0.449	DC	Mac	Bladder
LGALS9_HAVCR2	Mac.DC	0	0.467	Mac	DC	Bladder
LGALS9_HAVCR2	Mac.Mac	0	0.501	Mac	Mac	Bladder
LGALS9_HAVCR2	Mon.DC	0	0.519	Mon	DC	Bladder
LGALS9_HAVCR2	Mon.Mac	0	0.553	Mon	Mac	Bladder
LGALS9_LRP1	DC.Fib	0	0.927	DC	Fib	Bladder
LGALS9_LRP1	DC.FibSmo	0	0.661	DC	FibSmo	Bladder
LGALS9_LRP1	DC.Mac	0	0.645	DC	Mac	Bladder
LGALS9_LRP1	DC.Mon	0	0.467	DC	Mon	Bladder
LGALS9_LRP1	Mac.Fib	0	0.978	Mac	Fib	Bladder
LGALS9_LRP1	Mac.FibSmo	0	0.713	Mac	FibSmo	Bladder
LGALS9_LRP1	Mac.Mac	0	0.697	Mac	Mac	Bladder
LGALS9_LRP1	Mac.Mon	0	0.519	Mac	Mon	Bladder
LGALS9_LRP1	Mon.Fib	0	1.03	Mon	Fib	Bladder
LGALS9_LRP1	Mon.FibSmo	0	0.765	Mon	FibSmo	Bladder
LGALS9_LRP1	Mon.Mac	0	0.749	Mon	Mac	Bladder
LGALS9_LRP1	Mon.Mon	0	0.571	Mon	Mon	Bladder
LGALS9_MRC2	DC.Fib	0	0.491	DC	Fib	Bladder
LGALS9_MRC2	Mac.Fib	0	0.542	Mac	Fib	Bladder
LGALS9_MRC2	Mon.Fib	0	0.594	Mon	Fib	Bladder
LGALS9_PTPRK	DC.Epi_FABP4	0	0.438	DC	Epi_FABP4	Bladder
LGALS9_PTPRK	Mac.Epi_FABP4	0	0.489	Mac	Epi_FABP4	Bladder
LGALS9_PTPRK	Mon.Epi_FABP4	0	0.541	Mon	Epi_FABP4	Bladder
LGALS9_SLC1A5	DC.Epi_FABP4	0	0.695	DC	Epi_FABP4	Bladder
LGALS9_SLC1A5	DC.FibSmo	0	0.48	DC	FibSmo	Bladder
LGALS9_SLC1A5	Mac.Epi_FABP4	0	0.746	Mac	Epi_FABP4	Bladder
LGALS9_SLC1A5	Mac.FibSmo	0	0.531	Mac	FibSmo	Bladder
LGALS9_SLC1A5	Mon.Epi_FABP4	0	0.798	Mon	Epi_FABP4	Bladder
LGALS9_SLC1A5	Mon.FibSmo	0	0.583	Mon	FibSmo	Bladder
LGALS9_SORL1	DC.Epi_FABP4	0	0.55	DC	Epi_FABP4	Bladder
LGALS9_SORL1	Mac.Epi_FABP4	0	0.601	Mac	Epi_FABP4	Bladder
LGALS9_SORL1	Mon.Epi_FABP4	0	0.653	Mon	Epi_FABP4	Bladder
LTBR_LTB	BEC.CD4_TCM	0	0.925	BEC	CD4_TCM	Bladder
LTBR_LTB	BEC.CD4_TRM	0	0.908	BEC	CD4_TRM	Bladder
LTBR_LTB	BEC.CD8_TEFF	0	0.5	BEC	CD8_TEFF	Bladder
LTBR_LTB	DC.CD4_TCM	0	0.849	DC	CD4_TCM	Bladder
LTBR_LTB	DC.CD4_TRM	0	0.832	DC	CD4_TRM	Bladder
LTBR_LTB	DC.CD8_TEFF	0	0.424	DC	CD8_TEFF	Bladder
LTBR_LTB	Epi_FABP4.CD4_TCM	0	0.882	Epi_FABP4	CD4_TCM	Bladder
LTBR_LTB	Epi_FABP4.CD4_TRM	0	0.865	Epi_FABP4	CD4_TRM	Bladder
LTBR_LTB	Epi_FABP4.CD8_TEFF	0	0.457	Epi_FABP4	CD8_TEFF	Bladder
LTBR_LTB	Fib.CD4_TCM	0	0.838	Fib	CD4_TCM	Bladder
LTBR_LTB	Fib.CD4_TRM	0	0.821	Fib	CD4_TRM	Bladder
LTBR_LTB	Fib.CD8_TEFF	0	0.413	Fib	CD8_TEFF	Bladder
LTBR_LTB	Mac.CD4_TCM	0	0.878	Mac	CD4_TCM	Bladder
LTBR_LTB	Mac.CD4_TRM	0	0.861	Mac	CD4_TRM	Bladder
LTBR_LTB	Mac.CD8_TEFF	0	0.452	Mac	CD8_TEFF	Bladder
MDK_LRP1	Epi_FABP4.Fib	0	0.805	Epi_FABP4	Fib	Bladder
MDK_LRP1	Epi_FABP4.FibSmo	0	0.54	Epi_FABP4	FibSmo	Bladder
MDK_LRP1	Epi_FABP4.Mac	0	0.524	Epi_FABP4	Mac	Bladder
MDK_LRP1	Fib.Fib	0	0.984	Fib	Fib	Bladder
MDK_LRP1	Fib.FibSmo	0	0.719	Fib	FibSmo	Bladder
MDK_LRP1	Fib.Mac	0	0.703	Fib	Mac	Bladder
MDK_LRP1	Fib.Mon	0	0.524	Fib	Mon	Bladder
MDK_LRP1	FibSmo.Fib	0	0.958	FibSmo	Fib	Bladder
MDK_LRP1	FibSmo.FibSmo	0	0.693	FibSmo	FibSmo	Bladder
MDK_LRP1	FibSmo.Mac	0	0.677	FibSmo	Mac	Bladder
MDK_LRP1	FibSmo.Mon	0	0.499	FibSmo	Mon	Bladder
MDK_SORL1	Epi_FABP4.Epi_FABP4	0	0.428	Epi_FABP4	Epi_FABP4	Bladder
MDK_SORL1	Fib.Epi_FABP4	0	0.607	Fib	Epi_FABP4	Bladder
MDK_SORL1	FibSmo.Epi_FABP4	0	0.582	FibSmo	Epi_FABP4	Bladder
MERTK_GAS6	Mac.BEC	0	0.421	Mac	BEC	Bladder
MERTK_GAS6	Mac.Fib	0	0.399	Mac	Fib	Bladder
MERTK_GAS6	Mac.FibSmo	0	0.601	Mac	FibSmo	Bladder
MERTK_GAS6	Mac.Smo	0	0.421	Mac	Smo	Bladder
MIF_TNFRSF10D	BEC.BEC	0	1.1	BEC	BEC	Bladder
MIF_TNFRSF10D	CD4_TCM.BEC	0	1.407	CD4_TCM	BEC	Bladder
MIF_TNFRSF10D	CD4_Th1.BEC	0	1.265	CD4_Th1	BEC	Bladder
MIF_TNFRSF10D	CD4_TRM.BEC	0	1.386	CD4_TRM	BEC	Bladder
MIF_TNFRSF10D	CD8_TEFF.BEC	0	1.139	CD8_TEFF	BEC	Bladder
MIF_TNFRSF10D	CD8_TEM.BEC	0	1.025	CD8_TEM	BEC	Bladder
MIF_TNFRSF10D	CD8_TRM.BEC	0	1.156	CD8_TRM	BEC	Bladder
MIF_TNFRSF10D	DC.BEC	0.016	0.987	DC	BEC	Bladder
MIF_TNFRSF10D	Epi_FABP4.BEC	0	1.4	Epi_FABP4	BEC	Bladder
MIF_TNFRSF10D	Fib.BEC	0	1.193	Fib	BEC	Bladder
MIF_TNFRSF10D	FibSmo.BEC	0	1.357	FibSmo	BEC	Bladder
MIF_TNFRSF10D	Mac.BEC	0	1.061	Mac	BEC	Bladder
MIF_TNFRSF10D	NK.BEC	0	1.144	NK	BEC	Bladder
MIF_TNFRSF10D	Smo.BEC	0	1.158	Smo	BEC	Bladder
MIF_TNFRSF14	BEC.CD4_Th1	0.016	1.025	BEC	CD4_Th1	Bladder
MIF_TNFRSF14	CD4_TCM.CD4_Th1	0	1.332	CD4_TCM	CD4_Th1	Bladder
MIF_TNFRSF14	CD4_TCM.Mac	0	1.263	CD4_TCM	Mac	Bladder
MIF_TNFRSF14	CD4_Th1.CD4_Th1	0.015	1.19	CD4_Th1	CD4_Th1	Bladder
MIF_TNFRSF14	CD4_Th1.Mac	0.015	1.121	CD4_Th1	Mac	Bladder
MIF_TNFRSF14	CD4_TRM.CD4_Th1	0	1.311	CD4_TRM	CD4_Th1	Bladder
MIF_TNFRSF14	CD4_TRM.Mac	0	1.242	CD4_TRM	Mac	Bladder
MIF_TNFRSF14	CD8_TRM.CD4_Th1	0.032	1.081	CD8_TRM	CD4_Th1	Bladder
MIF_TNFRSF14	CD8_TRM.Mac	0	1.012	CD8_TRM	Mac	Bladder
MIF_TNFRSF14	Epi_FABP4.CD4_Th1	0	1.326	Epi_FABP4	CD4_Th1	Bladder
MIF_TNFRSF14	Epi_FABP4.Mac	0	1.257	Epi_FABP4	Mac	Bladder
MIF_TNFRSF14	Fib.CD4_Th1	0	1.119	Fib	CD4_Th1	Bladder
MIF_TNFRSF14	Fib.Mac	0	1.05	Fib	Mac	Bladder
MIF_TNFRSF14	FibSmo.CD4_Th1	0	1.282	FibSmo	CD4_Th1	Bladder
MIF_TNFRSF14	FibSmo.Mac	0	1.214	FibSmo	Mac	Bladder
MIF_TNFRSF14	Mac.CD4_Th1	0.048	0.987	Mac	CD4_Th1	Bladder
MIF_TNFRSF14	NK.CD4_Th1	0.047	1.069	NK	CD4_Th1	Bladder
MIF_TNFRSF14	Smo.CD4_Th1	0	1.083	Smo	CD4_Th1	Bladder
MIF_TNFRSF14	Smo.Mac	0	1.015	Smo	Mac	Bladder
NRP1_VEGFA	BEC.DC	0	0.627	BEC	DC	Bladder
NRP1_VEGFA	BEC.Epi_FABP4	0	0.598	BEC	Epi_FABP4	Bladder
NRP1_VEGFA	BEC.Mac	0	0.593	BEC	Mac	Bladder
NRP1_VEGFA	BEC.Mon	0	0.676	BEC	Mon	Bladder
NRP1_VEGFA	Mac.DC	0	0.552	Mac	DC	Bladder
NRP1_VEGFA	Mac.Epi_FABP4	0	0.523	Mac	Epi_FABP4	Bladder
NRP1_VEGFA	Mac.Mac	0	0.518	Mac	Mac	Bladder
NRP1_VEGFA	Mac.Mon	0	0.601	Mac	Mon	Bladder
NRP2_SEMA3C	Mac.Fib	0	0.548	Mac	Fib	Bladder
NRP2_VEGFA	Mac.DC	0	0.438	Mac	DC	Bladder
NRP2_VEGFA	Mac.Epi_FABP4	0	0.409	Mac	Epi_FABP4	Bladder
NRP2_VEGFA	Mac.Mac	0	0.404	Mac	Mac	Bladder
NRP2_VEGFA	Mac.Mon	0	0.487	Mac	Mon	Bladder
PDGFR complex_PDGFD	Fib.FibSmo	0	0.394	Fib	FibSmo	Bladder
PDGFR complex_PDGFD	Smo.FibSmo	0	0.573	Smo	FibSmo	Bladder
PDGFRA_PDGFC	Fib.Mac	0	0.663	Fib	Mac	Bladder
PDGFRA_PDGFC	FibSmo.Mac	0	0.974	FibSmo	Mac	Bladder
PDGFRB_PDGFD	Fib.FibSmo	0	0.394	Fib	FibSmo	Bladder
PDGFRB_PDGFD	Smo.FibSmo	0	0.573	Smo	FibSmo	Bladder
PLA2G2A_a4b1 complex	Fib.CD8_TEFF	0	1.024	Fib	CD8_TEFF	Bladder
PLA2G2A_a4b1 complex	Fib.DC	0	0.942	Fib	DC	Bladder
PLA2G2A_a4b1 complex	Fib.Mon	0	0.917	Fib	Mon	Bladder
PLA2G2A_a4b1 complex	Fib.NK	0	0.978	Fib	NK	Bladder
PLA2G2A_a5b1 complex	Fib.BEC	0	0.955	Fib	BEC	Bladder
PLAUR_a4b1 complex	DC.CD8_TEFF	0	1.172	DC	CD8_TEFF	Bladder
PLAUR_a4b1 complex	DC.DC	0	1.089	DC	DC	Bladder
PLAUR_a4b1 complex	DC.Mon	0	1.064	DC	Mon	Bladder
PLAUR_a4b1 complex	DC.NK	0	1.125	DC	NK	Bladder
PLAUR_a4b1 complex	Fib.CD8_TEFF	0	0.511	Fib	CD8_TEFF	Bladder
PLAUR_a4b1 complex	Fib.DC	0.016	0.429	Fib	DC	Bladder
PLAUR_a4b1 complex	Mac.CD8_TEFF	0	0.836	Mac	CD8_TEFF	Bladder
PLAUR_a4b1 complex	Mac.DC	0	0.753	Mac	DC	Bladder
PLAUR_a4b1 complex	Mac.Mon	0	0.728	Mac	Mon	Bladder
PLAUR_a4b1 complex	Mac.NK	0	0.789	Mac	NK	Bladder
PLAUR_a4b1 complex	Mon.CD8_TEFF	0	1.325	Mon	CD8_TEFF	Bladder
PLAUR_a4b1 complex	Mon.DC	0	1.243	Mon	DC	Bladder
PLAUR_a4b1 complex	Mon.Mon	0	1.218	Mon	Mon	Bladder
PLAUR_a4b1 complex	Mon.NK	0	1.278	Mon	NK	Bladder
PLXNB2_PTN	Epi_FABP4.Fib	0	0.568	Epi_FABP4	Fib	Bladder
PODXL_SELL	BEC.Mon	0	0.733	BEC	Mon	Bladder
PTN_PTPRS	Fib.Epi_FABP4	0	0.598	Fib	Epi_FABP4	Bladder
PTPRC_MRC1	CD4_TCM.DC	0	1.181	CD4_TCM	DC	Bladder
PTPRC_MRC1	CD4_TCM.Mac	0	1.523	CD4_TCM	Mac	Bladder
PTPRC_MRC1	CD4_Th1.DC	0	1.461	CD4_Th1	DC	Bladder
PTPRC_MRC1	CD4_Th1.Mac	0	1.803	CD4_Th1	Mac	Bladder
PTPRC_MRC1	CD4_TRM.DC	0	1.13	CD4_TRM	DC	Bladder
PTPRC_MRC1	CD4_TRM.Mac	0	1.472	CD4_TRM	Mac	Bladder
PTPRC_MRC1	CD8_TEFF.DC	0	1.538	CD8_TEFF	DC	Bladder
PTPRC_MRC1	CD8_TEFF.Mac	0	1.879	CD8_TEFF	Mac	Bladder
PTPRC_MRC1	CD8_TEM.DC	0	1.456	CD8_TEM	DC	Bladder
PTPRC_MRC1	CD8_TEM.Mac	0	1.798	CD8_TEM	Mac	Bladder
PTPRC_MRC1	CD8_TRM.DC	0	1.145	CD8_TRM	DC	Bladder
PTPRC_MRC1	CD8_TRM.Mac	0	1.486	CD8_TRM	Mac	Bladder
PTPRC_MRC1	DC.DC	0	1.027	DC	DC	Bladder
PTPRC_MRC1	DC.Mac	0	1.368	DC	Mac	Bladder
PTPRC_MRC1	Mac.DC	0	0.923	Mac	DC	Bladder
PTPRC_MRC1	Mac.Mac	0	1.264	Mac	Mac	Bladder
PTPRC_MRC1	Mon.DC	0	1.16	Mon	DC	Bladder
PTPRC_MRC1	Mon.Mac	0	1.502	Mon	Mac	Bladder
PTPRC_MRC1	NK.DC	0	1.334	NK	DC	Bladder
PTPRC_MRC1	NK.Mac	0	1.676	NK	Mac	Bladder
SELE_GLG1	BEC.Fib	0	0.738	BEC	Fib	Bladder
SELE_GLG1	BEC.FibSmo	0	0.707	BEC	FibSmo	Bladder
SELE_GLG1	BEC.NK	0	0.67	BEC	NK	Bladder
SELE_SELPLG	BEC.CD8_TEFF	0	0.678	BEC	CD8_TEFF	Bladder
SELL_CD34	Mon.BEC	0	0.863	Mon	BEC	Bladder
SELL_CD34	Mon.Fib	0	0.64	Mon	Fib	Bladder
SELL_SELPLG	Mon.CD8_TEFF	0	0.485	Mon	CD8_TEFF	Bladder
SELP_CD24	BEC.Epi_FABP4	0	0.516	BEC	Epi_FABP4	Bladder
SELP_CD34	BEC.BEC	0	0.927	BEC	BEC	Bladder
SELP_CD34	BEC.Fib	0	0.704	BEC	Fib	Bladder
SELP_SELPLG	BEC.CD8_TEFF	0	0.549	BEC	CD8_TEFF	Bladder
SIRPA_CD47	DC.CD4_Th1	0	0.427	DC	CD4_Th1	Bladder
SIRPA_CD47	DC.DC	0	0.334	DC	DC	Bladder
SIRPA_CD47	DC.Epi_FABP4	0	0.418	DC	Epi_FABP4	Bladder
SIRPA_CD47	DC.Fib	0	0.42	DC	Fib	Bladder
SIRPA_CD47	DC.FibSmo	0	0.373	DC	FibSmo	Bladder
SIRPA_CD47	DC.Mac	0	0.373	DC	Mac	Bladder
SIRPA_CD47	DC.Mon	0	0.362	DC	Mon	Bladder
SIRPA_CD47	Mac.CD4_Th1	0	0.416	Mac	CD4_Th1	Bladder
SIRPA_CD47	Mac.DC	0	0.323	Mac	DC	Bladder
SIRPA_CD47	Mac.Epi_FABP4	0	0.406	Mac	Epi_FABP4	Bladder
SIRPA_CD47	Mac.Fib	0	0.408	Mac	Fib	Bladder
SIRPA_CD47	Mac.FibSmo	0	0.361	Mac	FibSmo	Bladder
SIRPA_CD47	Mac.Mac	0	0.361	Mac	Mac	Bladder
SIRPA_CD47	Mac.Mon	0	0.351	Mac	Mon	Bladder
SPN_SIGLEC1	CD4_Th1.Mac	0	0.48	CD4_Th1	Mac	Bladder
SPN_SIGLEC1	CD8_TEFF.Mac	0	0.493	CD8_TEFF	Mac	Bladder
SPN_SIGLEC1	NK.Mac	0	0.618	NK	Mac	Bladder
SPP1_a4b1 complex	Mac.CD8_TEFF	0	0.839	Mac	CD8_TEFF	Bladder
SPP1_a4b1 complex	Mac.DC	0	0.756	Mac	DC	Bladder
SPP1_a4b1 complex	Mac.Mon	0	0.731	Mac	Mon	Bladder
SPP1_a4b1 complex	Mac.NK	0	0.792	Mac	NK	Bladder
SPP1_CD44	Mac.CD4_TCM	0	0.888	Mac	CD4_TCM	Bladder
SPP1_CD44	Mac.CD4_TRM	0	0.991	Mac	CD4_TRM	Bladder
SPP1_CD44	Mac.CD8_TEFF	0	0.875	Mac	CD8_TEFF	Bladder
SPP1_CD44	Mac.CD8_TEM	0	1.138	Mac	CD8_TEM	Bladder
SPP1_CD44	Mac.CD8_TRM	0	0.869	Mac	CD8_TRM	Bladder
SPP1_CD44	Mac.DC	0	0.901	Mac	DC	Bladder
SPP1_CD44	Mac.Epi_FABP4	0	0.932	Mac	Epi_FABP4	Bladder
SPP1_CD44	Mac.Fib	0	0.824	Mac	Fib	Bladder
SPP1_CD44	Mac.Mac	0	0.887	Mac	Mac	Bladder
SPP1_CD44	Mac.Mon	0	1.469	Mac	Mon	Bladder
SPP1_CD44	Mac.NK	0	0.808	Mac	NK	Bladder
SPP1_CD44	Mac.Smo	0	0.94	Mac	Smo	Bladder
SPP1_PTGER4	Mac.CD4_TRM	0	0.916	Mac	CD4_TRM	Bladder
SPP1_PTGER4	Mac.CD8_TEFF	0	0.884	Mac	CD8_TEFF	Bladder
SPP1_PTGER4	Mac.CD8_TEM	0	0.905	Mac	CD8_TEM	Bladder
SPP1_PTGER4	Mac.CD8_TRM	0	1.01	Mac	CD8_TRM	Bladder
SPP1_PTGER4	Mac.DC	0	0.874	Mac	DC	Bladder
SPP1_PTGER4	Mac.Fib	0	0.719	Mac	Fib	Bladder
SPP1_PTGER4	Mac.Mac	0	0.761	Mac	Mac	Bladder
SPP1_PTGER4	Mac.NK	0	0.906	Mac	NK	Bladder
TFRC_TNFSF13B	Mac.DC	0	0.406	Mac	DC	Bladder
TFRC_TNFSF13B	Mac.Mac	0	0.438	Mac	Mac	Bladder
TFRC_TNFSF13B	Mac.Mon	0	0.667	Mac	Mon	Bladder
TFRC_TNFSF13B	Mon.DC	0	0.467	Mon	DC	Bladder
TFRC_TNFSF13B	Mon.Mac	0	0.499	Mon	Mac	Bladder
TFRC_TNFSF13B	Mon.Mon	0	0.728	Mon	Mon	Bladder
TGFB1_aVb6 complex	BEC.Epi_FABP4	0	0.348	BEC	Epi_FABP4	Bladder
TGFB1_aVb6 complex	CD4_TCM.Epi_FABP4	0	0.47	CD4_TCM	Epi_FABP4	Bladder
TGFB1_aVb6 complex	CD4_Th1.Epi_FABP4	0	0.672	CD4_Th1	Epi_FABP4	Bladder
TGFB1_aVb6 complex	CD4_TRM.Epi_FABP4	0	0.469	CD4_TRM	Epi_FABP4	Bladder
TGFB1_aVb6 complex	CD8_TEFF.Epi_FABP4	0	0.603	CD8_TEFF	Epi_FABP4	Bladder
TGFB1_aVb6 complex	CD8_TEM.Epi_FABP4	0	0.519	CD8_TEM	Epi_FABP4	Bladder
TGFB1_aVb6 complex	CD8_TRM.Epi_FABP4	0	0.506	CD8_TRM	Epi_FABP4	Bladder
TGFB1_aVb6 complex	DC.Epi_FABP4	0	0.537	DC	Epi_FABP4	Bladder
TGFB1_aVb6 complex	Mac.Epi_FABP4	0	0.545	Mac	Epi_FABP4	Bladder
TGFB1_aVb6 complex	Mon.Epi_FABP4	0	0.575	Mon	Epi_FABP4	Bladder
TGFB1_aVb6 complex	NK.Epi_FABP4	0	0.735	NK	Epi_FABP4	Bladder
TGFB1_TGFBR3	BEC.BEC	0	0.597	BEC	BEC	Bladder
TGFB1_TGFBR3	BEC.Fib	0	0.662	BEC	Fib	Bladder
TGFB1_TGFBR3	BEC.FibSmo	0	0.561	BEC	FibSmo	Bladder
TGFB1_TGFBR3	CD4_TCM.BEC	0	0.72	CD4_TCM	BEC	Bladder
TGFB1_TGFBR3	CD4_TCM.Fib	0	0.785	CD4_TCM	Fib	Bladder
TGFB1_TGFBR3	CD4_TCM.FibSmo	0	0.683	CD4_TCM	FibSmo	Bladder
TGFB1_TGFBR3	CD4_Th1.BEC	0	0.922	CD4_Th1	BEC	Bladder
TGFB1_TGFBR3	CD4_Th1.Fib	0	0.987	CD4_Th1	Fib	Bladder
TGFB1_TGFBR3	CD4_Th1.FibSmo	0	0.885	CD4_Th1	FibSmo	Bladder
TGFB1_TGFBR3	CD4_TRM.BEC	0	0.718	CD4_TRM	BEC	Bladder
TGFB1_TGFBR3	CD4_TRM.Fib	0	0.783	CD4_TRM	Fib	Bladder
TGFB1_TGFBR3	CD4_TRM.FibSmo	0	0.682	CD4_TRM	FibSmo	Bladder
TGFB1_TGFBR3	CD8_TEFF.BEC	0	0.852	CD8_TEFF	BEC	Bladder
TGFB1_TGFBR3	CD8_TEFF.Fib	0	0.917	CD8_TEFF	Fib	Bladder
TGFB1_TGFBR3	CD8_TEFF.FibSmo	0	0.816	CD8_TEFF	FibSmo	Bladder
TGFB1_TGFBR3	CD8_TEM.BEC	0	0.768	CD8_TEM	BEC	Bladder
TGFB1_TGFBR3	CD8_TEM.Fib	0	0.833	CD8_TEM	Fib	Bladder
TGFB1_TGFBR3	CD8_TEM.FibSmo	0	0.732	CD8_TEM	FibSmo	Bladder
TGFB1_TGFBR3	CD8_TRM.BEC	0	0.755	CD8_TRM	BEC	Bladder
TGFB1_TGFBR3	CD8_TRM.Fib	0	0.82	CD8_TRM	Fib	Bladder
TGFB1_TGFBR3	CD8_TRM.FibSmo	0	0.719	CD8_TRM	FibSmo	Bladder
TGFB1_TGFBR3	DC.BEC	0	0.786	DC	BEC	Bladder
TGFB1_TGFBR3	DC.Fib	0	0.851	DC	Fib	Bladder
TGFB1_TGFBR3	DC.FibSmo	0	0.75	DC	FibSmo	Bladder
TGFB1_TGFBR3	Mac.BEC	0	0.794	Mac	BEC	Bladder
TGFB1_TGFBR3	Mac.Fib	0	0.859	Mac	Fib	Bladder
TGFB1_TGFBR3	Mac.FibSmo	0	0.758	Mac	FibSmo	Bladder
TGFB1_TGFBR3	Mon.BEC	0	0.824	Mon	BEC	Bladder
TGFB1_TGFBR3	Mon.Fib	0	0.889	Mon	Fib	Bladder
TGFB1_TGFBR3	Mon.FibSmo	0	0.788	Mon	FibSmo	Bladder
TGFB1_TGFBR3	NK.BEC	0	0.984	NK	BEC	Bladder
TGFB1_TGFBR3	NK.Fib	0	1.049	NK	Fib	Bladder
TGFB1_TGFBR3	NK.FibSmo	0	0.948	NK	FibSmo	Bladder
THBS1_a3b1 complex	DC.Epi_FABP4	0	0.646	DC	Epi_FABP4	Bladder
THBS1_a3b1 complex	Fib.Epi_FABP4	0	0.868	Fib	Epi_FABP4	Bladder
THBS1_a3b1 complex	FibSmo.Epi_FABP4	0	0.533	FibSmo	Epi_FABP4	Bladder
THBS1_a3b1 complex	Mac.Epi_FABP4	0	0.64	Mac	Epi_FABP4	Bladder
THBS1_a3b1 complex	Mon.Epi_FABP4	0	1.104	Mon	Epi_FABP4	Bladder
THBS1_a3b1 complex	Smo.Epi_FABP4	0	0.788	Smo	Epi_FABP4	Bladder
THY1_aMb2 complex	Fib.Mac	0	0.52	Fib	Mac	Bladder
THY1_aMb2 complex	Fib.Mon	0	0.618	Fib	Mon	Bladder
THY1_aMb2 complex	Smo.Mac	0	0.517	Smo	Mac	Bladder
THY1_aMb2 complex	Smo.Mon	0	0.615	Smo	Mon	Bladder
THY1_aXb2 complex	Fib.Mon	0	0.496	Fib	Mon	Bladder
THY1_aXb2 complex	Smo.Mon	0	0.493	Smo	Mon	Bladder
TNF_PTPRS	CD4_Th1.Epi_FABP4	0	0.706	CD4_Th1	Epi_FABP4	Bladder
TNF_PTPRS	CD4_TRM.Epi_FABP4	0	0.6	CD4_TRM	Epi_FABP4	Bladder
TNF_PTPRS	CD8_TEFF.Epi_FABP4	0	0.859	CD8_TEFF	Epi_FABP4	Bladder
TNF_PTPRS	CD8_TEM.Epi_FABP4	0	0.654	CD8_TEM	Epi_FABP4	Bladder
TNF_PTPRS	CD8_TRM.Epi_FABP4	0	0.465	CD8_TRM	Epi_FABP4	Bladder
TNF_PTPRS	DC.Epi_FABP4	0	0.476	DC	Epi_FABP4	Bladder
TNF_PTPRS	Mac.Epi_FABP4	0	0.395	Mac	Epi_FABP4	Bladder
TNF_PTPRS	NK.Epi_FABP4	0	0.518	NK	Epi_FABP4	Bladder
TNF_TNFRSF1A	CD4_Th1.BEC	0	1.013	CD4_Th1	BEC	Bladder
TNF_TNFRSF1A	CD4_Th1.Epi_FABP4	0	0.696	CD4_Th1	Epi_FABP4	Bladder
TNF_TNFRSF1A	CD4_Th1.Fib	0	0.84	CD4_Th1	Fib	Bladder
TNF_TNFRSF1A	CD4_Th1.FibSmo	0	0.857	CD4_Th1	FibSmo	Bladder
TNF_TNFRSF1A	CD4_Th1.Mac	0	0.687	CD4_Th1	Mac	Bladder
TNF_TNFRSF1A	CD4_Th1.Mon	0	0.714	CD4_Th1	Mon	Bladder
TNF_TNFRSF1A	CD4_Th1.Smo	0	0.8	CD4_Th1	Smo	Bladder
TNF_TNFRSF1A	CD4_TRM.BEC	0	0.907	CD4_TRM	BEC	Bladder
TNF_TNFRSF1A	CD4_TRM.Epi_FABP4	0	0.59	CD4_TRM	Epi_FABP4	Bladder
TNF_TNFRSF1A	CD4_TRM.Fib	0	0.735	CD4_TRM	Fib	Bladder
TNF_TNFRSF1A	CD4_TRM.FibSmo	0	0.751	CD4_TRM	FibSmo	Bladder
TNF_TNFRSF1A	CD4_TRM.Mac	0	0.581	CD4_TRM	Mac	Bladder
TNF_TNFRSF1A	CD4_TRM.Mon	0	0.608	CD4_TRM	Mon	Bladder
TNF_TNFRSF1A	CD4_TRM.Smo	0	0.694	CD4_TRM	Smo	Bladder
TNF_TNFRSF1A	CD8_TEFF.BEC	0	1.167	CD8_TEFF	BEC	Bladder
TNF_TNFRSF1A	CD8_TEFF.Epi_FABP4	0	0.849	CD8_TEFF	Epi_FABP4	Bladder
TNF_TNFRSF1A	CD8_TEFF.Fib	0	0.994	CD8_TEFF	Fib	Bladder
TNF_TNFRSF1A	CD8_TEFF.FibSmo	0	1.011	CD8_TEFF	FibSmo	Bladder
TNF_TNFRSF1A	CD8_TEFF.Mac	0	0.841	CD8_TEFF	Mac	Bladder
TNF_TNFRSF1A	CD8_TEFF.Mon	0	0.867	CD8_TEFF	Mon	Bladder
TNF_TNFRSF1A	CD8_TEFF.Smo	0	0.954	CD8_TEFF	Smo	Bladder
TNF_TNFRSF1A	CD8_TEM.BEC	0	0.962	CD8_TEM	BEC	Bladder
TNF_TNFRSF1A	CD8_TEM.Epi_FABP4	0	0.644	CD8_TEM	Epi_FABP4	Bladder
TNF_TNFRSF1A	CD8_TEM.Fib	0	0.789	CD8_TEM	Fib	Bladder
TNF_TNFRSF1A	CD8_TEM.FibSmo	0	0.806	CD8_TEM	FibSmo	Bladder
TNF_TNFRSF1A	CD8_TEM.Mac	0	0.636	CD8_TEM	Mac	Bladder
TNF_TNFRSF1A	CD8_TEM.Mon	0	0.662	CD8_TEM	Mon	Bladder
TNF_TNFRSF1A	CD8_TEM.Smo	0	0.749	CD8_TEM	Smo	Bladder
TNF_TNFRSF1A	CD8_TRM.BEC	0	0.772	CD8_TRM	BEC	Bladder
TNF_TNFRSF1A	CD8_TRM.Epi_FABP4	0.048	0.455	CD8_TRM	Epi_FABP4	Bladder
TNF_TNFRSF1A	CD8_TRM.Fib	0	0.599	CD8_TRM	Fib	Bladder
TNF_TNFRSF1A	CD8_TRM.FibSmo	0	0.616	CD8_TRM	FibSmo	Bladder
TNF_TNFRSF1A	CD8_TRM.Mac	0.03	0.446	CD8_TRM	Mac	Bladder
TNF_TNFRSF1A	CD8_TRM.Mon	0.016	0.473	CD8_TRM	Mon	Bladder
TNF_TNFRSF1A	CD8_TRM.Smo	0	0.559	CD8_TRM	Smo	Bladder
TNF_TNFRSF1A	DC.BEC	0	0.783	DC	BEC	Bladder
TNF_TNFRSF1A	DC.Fib	0	0.611	DC	Fib	Bladder
TNF_TNFRSF1A	DC.FibSmo	0	0.627	DC	FibSmo	Bladder
TNF_TNFRSF1A	DC.Mac	0.031	0.457	DC	Mac	Bladder
TNF_TNFRSF1A	DC.Mon	0	0.484	DC	Mon	Bladder
TNF_TNFRSF1A	DC.Smo	0	0.57	DC	Smo	Bladder
TNF_TNFRSF1A	Mac.BEC	0	0.702	Mac	BEC	Bladder
TNF_TNFRSF1A	Mac.Fib	0	0.529	Mac	Fib	Bladder
TNF_TNFRSF1A	Mac.FibSmo	0	0.546	Mac	FibSmo	Bladder
TNF_TNFRSF1A	Mac.Smo	0	0.489	Mac	Smo	Bladder
TNF_TNFRSF1A	NK.BEC	0	0.826	NK	BEC	Bladder
TNF_TNFRSF1A	NK.Epi_FABP4	0.015	0.509	NK	Epi_FABP4	Bladder
TNF_TNFRSF1A	NK.Fib	0	0.653	NK	Fib	Bladder
TNF_TNFRSF1A	NK.FibSmo	0	0.67	NK	FibSmo	Bladder
TNF_TNFRSF1A	NK.Mac	0	0.5	NK	Mac	Bladder
TNF_TNFRSF1A	NK.Mon	0.015	0.526	NK	Mon	Bladder
TNF_TNFRSF1A	NK.Smo	0	0.613	NK	Smo	Bladder
TNF_TNFRSF1B	CD4_Th1.CD4_Th1	0	0.794	CD4_Th1	CD4_Th1	Bladder
TNF_TNFRSF1B	CD4_Th1.CD8_TEFF	0	0.83	CD4_Th1	CD8_TEFF	Bladder
TNF_TNFRSF1B	CD4_Th1.DC	0	0.713	CD4_Th1	DC	Bladder
TNF_TNFRSF1B	CD4_Th1.Mac	0	0.846	CD4_Th1	Mac	Bladder
TNF_TNFRSF1B	CD4_Th1.Mon	0	1.031	CD4_Th1	Mon	Bladder
TNF_TNFRSF1B	CD4_TRM.CD4_Th1	0	0.688	CD4_TRM	CD4_Th1	Bladder
TNF_TNFRSF1B	CD4_TRM.CD8_TEFF	0	0.724	CD4_TRM	CD8_TEFF	Bladder
TNF_TNFRSF1B	CD4_TRM.DC	0	0.607	CD4_TRM	DC	Bladder
TNF_TNFRSF1B	CD4_TRM.Mac	0	0.74	CD4_TRM	Mac	Bladder
TNF_TNFRSF1B	CD4_TRM.Mon	0	0.925	CD4_TRM	Mon	Bladder
TNF_TNFRSF1B	CD8_TEFF.CD4_Th1	0	0.947	CD8_TEFF	CD4_Th1	Bladder
TNF_TNFRSF1B	CD8_TEFF.CD8_TEFF	0	0.984	CD8_TEFF	CD8_TEFF	Bladder
TNF_TNFRSF1B	CD8_TEFF.DC	0	0.867	CD8_TEFF	DC	Bladder
TNF_TNFRSF1B	CD8_TEFF.Mac	0	1	CD8_TEFF	Mac	Bladder
TNF_TNFRSF1B	CD8_TEFF.Mon	0	1.185	CD8_TEFF	Mon	Bladder
TNF_TNFRSF1B	CD8_TEM.CD4_Th1	0	0.742	CD8_TEM	CD4_Th1	Bladder
TNF_TNFRSF1B	CD8_TEM.CD8_TEFF	0	0.779	CD8_TEM	CD8_TEFF	Bladder
TNF_TNFRSF1B	CD8_TEM.DC	0	0.662	CD8_TEM	DC	Bladder
TNF_TNFRSF1B	CD8_TEM.Mac	0	0.795	CD8_TEM	Mac	Bladder
TNF_TNFRSF1B	CD8_TEM.Mon	0	0.98	CD8_TEM	Mon	Bladder
TNF_TNFRSF1B	CD8_TRM.CD4_Th1	0	0.553	CD8_TRM	CD4_Th1	Bladder
TNF_TNFRSF1B	CD8_TRM.CD8_TEFF	0	0.589	CD8_TRM	CD8_TEFF	Bladder
TNF_TNFRSF1B	CD8_TRM.DC	0	0.472	CD8_TRM	DC	Bladder
TNF_TNFRSF1B	CD8_TRM.Mac	0	0.605	CD8_TRM	Mac	Bladder
TNF_TNFRSF1B	CD8_TRM.Mon	0	0.79	CD8_TRM	Mon	Bladder
TNF_TNFRSF1B	DC.CD4_Th1	0	0.564	DC	CD4_Th1	Bladder
TNF_TNFRSF1B	DC.CD8_TEFF	0	0.6	DC	CD8_TEFF	Bladder
TNF_TNFRSF1B	DC.DC	0	0.483	DC	DC	Bladder
TNF_TNFRSF1B	DC.Mac	0	0.616	DC	Mac	Bladder
TNF_TNFRSF1B	DC.Mon	0	0.801	DC	Mon	Bladder
TNF_TNFRSF1B	Mac.CD4_Th1	0.016	0.483	Mac	CD4_Th1	Bladder
TNF_TNFRSF1B	Mac.CD8_TEFF	0	0.519	Mac	CD8_TEFF	Bladder
TNF_TNFRSF1B	Mac.DC	0.016	0.402	Mac	DC	Bladder
TNF_TNFRSF1B	Mac.Mac	0	0.535	Mac	Mac	Bladder
TNF_TNFRSF1B	Mac.Mon	0	0.72	Mac	Mon	Bladder
TNF_TNFRSF1B	NK.CD4_Th1	0	0.607	NK	CD4_Th1	Bladder
TNF_TNFRSF1B	NK.CD8_TEFF	0	0.643	NK	CD8_TEFF	Bladder
TNF_TNFRSF1B	NK.DC	0	0.526	NK	DC	Bladder
TNF_TNFRSF1B	NK.Mac	0	0.659	NK	Mac	Bladder
TNF_TNFRSF1B	NK.Mon	0	0.844	NK	Mon	Bladder
TNFRSF10B_TNFSF10	DC.BEC	0	0.504	DC	BEC	Bladder
TNFRSF10B_TNFSF10	DC.Epi_FABP4	0	0.376	DC	Epi_FABP4	Bladder
TNFRSF10B_TNFSF10	DC.Fib	0	0.351	DC	Fib	Bladder
TNFRSF1A_GRN	BEC.BEC	0	0.714	BEC	BEC	Bladder
TNFRSF1A_GRN	BEC.DC	0	1.005	BEC	DC	Bladder
TNFRSF1A_GRN	BEC.Epi_FABP4	0	0.856	BEC	Epi_FABP4	Bladder
TNFRSF1A_GRN	BEC.Fib	0	0.85	BEC	Fib	Bladder
TNFRSF1A_GRN	BEC.FibSmo	0	0.758	BEC	FibSmo	Bladder
TNFRSF1A_GRN	BEC.Mac	0	1.118	BEC	Mac	Bladder
TNFRSF1A_GRN	BEC.Mon	0	0.943	BEC	Mon	Bladder
TNFRSF1A_GRN	Epi_FABP4.DC	0	0.688	Epi_FABP4	DC	Bladder
TNFRSF1A_GRN	Epi_FABP4.Epi_FABP4	0.032	0.539	Epi_FABP4	Epi_FABP4	Bladder
TNFRSF1A_GRN	Epi_FABP4.Mac	0	0.801	Epi_FABP4	Mac	Bladder
TNFRSF1A_GRN	Epi_FABP4.Mon	0	0.626	Epi_FABP4	Mon	Bladder
TNFRSF1A_GRN	Fib.BEC	0.016	0.542	Fib	BEC	Bladder
TNFRSF1A_GRN	Fib.DC	0	0.833	Fib	DC	Bladder
TNFRSF1A_GRN	Fib.Epi_FABP4	0	0.683	Fib	Epi_FABP4	Bladder
TNFRSF1A_GRN	Fib.Fib	0	0.678	Fib	Fib	Bladder
TNFRSF1A_GRN	Fib.FibSmo	0	0.586	Fib	FibSmo	Bladder
TNFRSF1A_GRN	Fib.Mac	0	0.945	Fib	Mac	Bladder
TNFRSF1A_GRN	Fib.Mon	0	0.77	Fib	Mon	Bladder
TNFRSF1A_GRN	FibSmo.BEC	0.016	0.558	FibSmo	BEC	Bladder
TNFRSF1A_GRN	FibSmo.DC	0	0.849	FibSmo	DC	Bladder
TNFRSF1A_GRN	FibSmo.Epi_FABP4	0	0.7	FibSmo	Epi_FABP4	Bladder
TNFRSF1A_GRN	FibSmo.Fib	0	0.695	FibSmo	Fib	Bladder
TNFRSF1A_GRN	FibSmo.FibSmo	0	0.602	FibSmo	FibSmo	Bladder
TNFRSF1A_GRN	FibSmo.Mac	0	0.962	FibSmo	Mac	Bladder
TNFRSF1A_GRN	FibSmo.Mon	0	0.787	FibSmo	Mon	Bladder
TNFRSF1A_GRN	Mac.DC	0	0.679	Mac	DC	Bladder
TNFRSF1A_GRN	Mac.Epi_FABP4	0.016	0.53	Mac	Epi_FABP4	Bladder
TNFRSF1A_GRN	Mac.Mac	0	0.792	Mac	Mac	Bladder
TNFRSF1A_GRN	Mac.Mon	0	0.617	Mac	Mon	Bladder
TNFRSF1A_GRN	Mon.DC	0	0.706	Mon	DC	Bladder
TNFRSF1A_GRN	Mon.Epi_FABP4	0	0.557	Mon	Epi_FABP4	Bladder
TNFRSF1A_GRN	Mon.Fib	0	0.551	Mon	Fib	Bladder
TNFRSF1A_GRN	Mon.Mac	0	0.818	Mon	Mac	Bladder
TNFRSF1A_GRN	Mon.Mon	0	0.644	Mon	Mon	Bladder
TNFRSF1A_GRN	Smo.DC	0	0.792	Smo	DC	Bladder
TNFRSF1A_GRN	Smo.Epi_FABP4	0	0.643	Smo	Epi_FABP4	Bladder
TNFRSF1A_GRN	Smo.Fib	0	0.638	Smo	Fib	Bladder
TNFRSF1A_GRN	Smo.FibSmo	0.016	0.546	Smo	FibSmo	Bladder
TNFRSF1A_GRN	Smo.Mac	0	0.905	Smo	Mac	Bladder
TNFRSF1A_GRN	Smo.Mon	0	0.73	Smo	Mon	Bladder
TNFRSF1B_GRN	CD4_Th1.DC	0	0.786	CD4_Th1	DC	Bladder
TNFRSF1B_GRN	CD4_Th1.Epi_FABP4	0	0.637	CD4_Th1	Epi_FABP4	Bladder
TNFRSF1B_GRN	CD4_Th1.Fib	0	0.631	CD4_Th1	Fib	Bladder
TNFRSF1B_GRN	CD4_Th1.FibSmo	0.032	0.539	CD4_Th1	FibSmo	Bladder
TNFRSF1B_GRN	CD4_Th1.Mac	0	0.899	CD4_Th1	Mac	Bladder
TNFRSF1B_GRN	CD4_Th1.Mon	0	0.724	CD4_Th1	Mon	Bladder
TNFRSF1B_GRN	CD8_TEFF.DC	0	0.822	CD8_TEFF	DC	Bladder
TNFRSF1B_GRN	CD8_TEFF.Epi_FABP4	0	0.673	CD8_TEFF	Epi_FABP4	Bladder
TNFRSF1B_GRN	CD8_TEFF.Fib	0	0.668	CD8_TEFF	Fib	Bladder
TNFRSF1B_GRN	CD8_TEFF.FibSmo	0.016	0.576	CD8_TEFF	FibSmo	Bladder
TNFRSF1B_GRN	CD8_TEFF.Mac	0	0.935	CD8_TEFF	Mac	Bladder
TNFRSF1B_GRN	CD8_TEFF.Mon	0	0.76	CD8_TEFF	Mon	Bladder
TNFRSF1B_GRN	DC.DC	0	0.705	DC	DC	Bladder
TNFRSF1B_GRN	DC.Epi_FABP4	0	0.556	DC	Epi_FABP4	Bladder
TNFRSF1B_GRN	DC.Fib	0	0.551	DC	Fib	Bladder
TNFRSF1B_GRN	DC.Mac	0	0.818	DC	Mac	Bladder
TNFRSF1B_GRN	DC.Mon	0	0.643	DC	Mon	Bladder
TNFRSF1B_GRN	Mac.BEC	0	0.547	Mac	BEC	Bladder
TNFRSF1B_GRN	Mac.DC	0	0.838	Mac	DC	Bladder
TNFRSF1B_GRN	Mac.Epi_FABP4	0	0.689	Mac	Epi_FABP4	Bladder
TNFRSF1B_GRN	Mac.Fib	0	0.684	Mac	Fib	Bladder
TNFRSF1B_GRN	Mac.FibSmo	0	0.591	Mac	FibSmo	Bladder
TNFRSF1B_GRN	Mac.Mac	0	0.951	Mac	Mac	Bladder
TNFRSF1B_GRN	Mac.Mon	0	0.776	Mac	Mon	Bladder
TNFRSF1B_GRN	Mon.BEC	0	0.732	Mon	BEC	Bladder
TNFRSF1B_GRN	Mon.DC	0	1.023	Mon	DC	Bladder
TNFRSF1B_GRN	Mon.Epi_FABP4	0	0.874	Mon	Epi_FABP4	Bladder
TNFRSF1B_GRN	Mon.Fib	0	0.869	Mon	Fib	Bladder
TNFRSF1B_GRN	Mon.FibSmo	0	0.776	Mon	FibSmo	Bladder
TNFRSF1B_GRN	Mon.Mac	0	1.136	Mon	Mac	Bladder
TNFRSF1B_GRN	Mon.Mon	0	0.961	Mon	Mon	Bladder
TNFSF10_TNFRSF10D	BEC.BEC	0	0.739	BEC	BEC	Bladder
TNFSF10_TNFRSF10D	Epi_FABP4.BEC	0	0.611	Epi_FABP4	BEC	Bladder
TNFSF10_TNFRSF10D	Fib.BEC	0	0.586	Fib	BEC	Bladder
VCAM1_a4b1 complex	FibSmo.CD8_TEFF	0	0.564	FibSmo	CD8_TEFF	Bladder
VCAM1_a4b1 complex	FibSmo.DC	0	0.481	FibSmo	DC	Bladder
VCAM1_a4b1 complex	FibSmo.Mon	0	0.456	FibSmo	Mon	Bladder
VCAM1_a4b1 complex	FibSmo.NK	0	0.517	FibSmo	NK	Bladder
VCAM1_a4b7 complex	FibSmo.CD8_TEFF	0	0.535	FibSmo	CD8_TEFF	Bladder
VEGFA_FLT1	DC.BEC	0	0.874	DC	BEC	Bladder
VEGFA_FLT1	Epi_FABP4.BEC	0	0.846	Epi_FABP4	BEC	Bladder
VEGFA_FLT1	Mac.BEC	0	0.841	Mac	BEC	Bladder
VEGFA_FLT1	Mon.BEC	0	0.924	Mon	BEC	Bladder
VEGFA_KDR	DC.BEC	0	0.59	DC	BEC	Bladder
VEGFA_KDR	Epi_FABP4.BEC	0	0.562	Epi_FABP4	BEC	Bladder
VEGFA_KDR	Mac.BEC	0	0.557	Mac	BEC	Bladder
VEGFA_KDR	Mon.BEC	0	0.64	Mon	BEC	Bladder
ALOX5_ALOX5AP	B_Memory.B_Memory	0	0.506	B_Memory	B_Memory	Blood
ALOX5_ALOX5AP	B_Memory.CD4_TCM	0	0.679	B_Memory	CD4_TCM	Blood
ALOX5_ALOX5AP	B_Memory.CD4_TEM	0	0.686	B_Memory	CD4_TEM	Blood
ALOX5_ALOX5AP	B_Memory.CD8_TEM	0	0.785	B_Memory	CD8_TEM	Blood
ALOX5_ALOX5AP	B_Memory.Mon	0	0.618	B_Memory	Mon	Blood
ALOX5_ALOX5AP	Mon.B_Memory	0	0.465	Mon	B_Memory	Blood
ALOX5_ALOX5AP	Mon.CD4_TCM	0	0.637	Mon	CD4_TCM	Blood
ALOX5_ALOX5AP	Mon.CD4_TEM	0	0.645	Mon	CD4_TEM	Blood
ALOX5_ALOX5AP	Mon.CD8_TEM	0	0.744	Mon	CD8_TEM	Blood
ALOX5_ALOX5AP	Mon.Mon	0	0.576	Mon	Mon	Blood
ANXA1_FPR1	CD4_TCM.Mon	0	1.126	CD4_TCM	Mon	Blood
ANXA1_FPR1	CD4_TEM.Mon	0	1.254	CD4_TEM	Mon	Blood
ANXA1_FPR1	CD4_TN.Mon	0	0.751	CD4_TN	Mon	Blood
ANXA1_FPR1	CD8_TEM.Mon	0	1.171	CD8_TEM	Mon	Blood
ANXA1_FPR1	Mon.Mon	0	1.4	Mon	Mon	Blood
ANXA1_FPR2	CD4_TCM.Mon	0	0.93	CD4_TCM	Mon	Blood
ANXA1_FPR2	CD4_TEM.Mon	0	1.059	CD4_TEM	Mon	Blood
ANXA1_FPR2	CD4_TN.Mon	0	0.555	CD4_TN	Mon	Blood
ANXA1_FPR2	CD8_TEM.Mon	0	0.975	CD8_TEM	Mon	Blood
ANXA1_FPR2	Mon.Mon	0	1.204	Mon	Mon	Blood
APP_FPR2	Mon.Mon	0	0.436	Mon	Mon	Blood
APP_FPR2	Plasma.Mon	0	0.348	Plasma	Mon	Blood
BMP8B_PLAUR	Plasma.Mon	0	0.356	Plasma	Mon	Blood
BTLA_TNFRSF14	B_Memory.B_Memory	0	0.582	B_Memory	B_Memory	Blood
BTLA_TNFRSF14	B_Memory.CD4_TCM	0	0.597	B_Memory	CD4_TCM	Blood
BTLA_TNFRSF14	B_Memory.CD4_TEM	0	0.566	B_Memory	CD4_TEM	Blood
BTLA_TNFRSF14	B_Memory.CD4_TN	0	0.514	B_Memory	CD4_TN	Blood
BTLA_TNFRSF14	B_Memory.CD8_TEM	0	0.556	B_Memory	CD8_TEM	Blood
BTLA_TNFRSF14	B_Memory.CD8_TN	0	0.488	B_Memory	CD8_TN	Blood
BTLA_TNFRSF14	B_Memory.Mon	0	0.519	B_Memory	Mon	Blood
BTLA_TNFRSF14	B_Memory.Plasma	0.016	0.459	B_Memory	Plasma	Blood
C5AR1_RPS19	Mon.B_Memory	0	2.403	Mon	B_Memory	Blood
C5AR1_RPS19	Mon.CD4_TCM	0	2.373	Mon	CD4_TCM	Blood
C5AR1_RPS19	Mon.CD4_TEM	0	2.36	Mon	CD4_TEM	Blood
C5AR1_RPS19	Mon.CD4_TN	0	2.439	Mon	CD4_TN	Blood
C5AR1_RPS19	Mon.CD8_TEM	0	2.267	Mon	CD8_TEM	Blood
C5AR1_RPS19	Mon.CD8_TN	0	2.481	Mon	CD8_TN	Blood
CADM1_CADM1	Plasma.Plasma	0	0.242	Plasma	Plasma	Blood
CCL4_GPRC5D	CD8_TEM.Plasma	0	0.483	CD8_TEM	Plasma	Blood
CCL4_SLC7A1	CD8_TEM.Plasma	0	0.512	CD8_TEM	Plasma	Blood
CCL5_CCR1	CD4_TEM.Mon	0	0.696	CD4_TEM	Mon	Blood
CCL5_CCR1	CD8_TEM.Mon	0	1.623	CD8_TEM	Mon	Blood
CD1D_LILRB2	Mon.Mon	0	0.708	Mon	Mon	Blood
CD2_CD58	CD4_TCM.Plasma	0	0.797	CD4_TCM	Plasma	Blood
CD2_CD58	CD4_TEM.Plasma	0	0.877	CD4_TEM	Plasma	Blood
CD2_CD58	CD8_TEM.Plasma	0	0.779	CD8_TEM	Plasma	Blood
CD2_CD58	CD8_TN.Plasma	0.016	0.555	CD8_TN	Plasma	Blood
CD28_CD86	CD4_TCM.Mon	0	0.445	CD4_TCM	Mon	Blood
CD28_CD86	CD4_TCM.Plasma	0	0.284	CD4_TCM	Plasma	Blood
CD28_CD86	CD4_TEM.Mon	0	0.399	CD4_TEM	Mon	Blood
CD28_CD86	CD4_TEM.Plasma	0.032	0.238	CD4_TEM	Plasma	Blood
CD28_CD86	CD4_TN.Mon	0	0.39	CD4_TN	Mon	Blood
CD28_CD86	CD4_TN.Plasma	0.032	0.229	CD4_TN	Plasma	Blood
CD40_CD40LG	B_Memory.CD4_TCM	0	0.501	B_Memory	CD4_TCM	Blood
CD40_CD40LG	B_Memory.CD4_TEM	0	0.569	B_Memory	CD4_TEM	Blood
CD40_CD40LG	B_Memory.CD4_TN	0	0.437	B_Memory	CD4_TN	Blood
CD40_TNFSF13B	B_Memory.Mon	0	0.898	B_Memory	Mon	Blood
CD47_SIRB1 complex	B_Memory.Mon	0	0.576	B_Memory	Mon	Blood
CD47_SIRB1 complex	CD4_TCM.Mon	0	0.651	CD4_TCM	Mon	Blood
CD47_SIRB1 complex	CD4_TEM.Mon	0	0.626	CD4_TEM	Mon	Blood
CD47_SIRB1 complex	CD4_TN.Mon	0	0.554	CD4_TN	Mon	Blood
CD47_SIRB1 complex	CD8_TEM.Mon	0	0.67	CD8_TEM	Mon	Blood
CD47_SIRB1 complex	CD8_TN.Mon	0	0.493	CD8_TN	Mon	Blood
CD47_SIRB1 complex	Mon.Mon	0	0.469	Mon	Mon	Blood
CD47_SIRB1 complex	Plasma.Mon	0	0.633	Plasma	Mon	Blood
CD47_SIRPG	B_Memory.CD8_TN	0	0.458	B_Memory	CD8_TN	Blood
CD47_SIRPG	CD4_TCM.CD8_TN	0	0.533	CD4_TCM	CD8_TN	Blood
CD47_SIRPG	CD4_TEM.CD8_TN	0	0.508	CD4_TEM	CD8_TN	Blood
CD47_SIRPG	CD4_TN.CD8_TN	0.014	0.436	CD4_TN	CD8_TN	Blood
CD47_SIRPG	CD8_TEM.CD8_TN	0	0.552	CD8_TEM	CD8_TN	Blood
CD47_SIRPG	Plasma.CD8_TN	0.028	0.515	Plasma	CD8_TN	Blood
CD52_SIGLEC10	B_Memory.Mon	0	1.823	B_Memory	Mon	Blood
CD52_SIGLEC10	CD4_TCM.Mon	0	1.643	CD4_TCM	Mon	Blood
CD52_SIGLEC10	CD4_TEM.Mon	0	1.732	CD4_TEM	Mon	Blood
CD52_SIGLEC10	CD8_TEM.Mon	0.016	1.495	CD8_TEM	Mon	Blood
CD55_ADGRE5	CD4_TN.CD8_TEM	0	0.609	CD4_TN	CD8_TEM	Blood
CD55_ADGRE5	CD4_TN.Mon	0.016	0.601	CD4_TN	Mon	Blood
CD55_ADGRE5	CD8_TN.CD4_TCM	0	0.599	CD8_TN	CD4_TCM	Blood
CD55_ADGRE5	CD8_TN.CD4_TEM	0	0.641	CD8_TN	CD4_TEM	Blood
CD55_ADGRE5	CD8_TN.CD8_TEM	0	0.75	CD8_TN	CD8_TEM	Blood
CD55_ADGRE5	CD8_TN.Mon	0	0.742	CD8_TN	Mon	Blood
CD55_ADGRE5	CD8_TN.Plasma	0.045	0.566	CD8_TN	Plasma	Blood
CD55_ADGRE5	Mon.CD4_TCM	0	0.824	Mon	CD4_TCM	Blood
CD55_ADGRE5	Mon.CD4_TEM	0	0.866	Mon	CD4_TEM	Blood
CD55_ADGRE5	Mon.CD8_TEM	0	0.974	Mon	CD8_TEM	Blood
CD55_ADGRE5	Mon.Mon	0	0.966	Mon	Mon	Blood
CD55_ADGRE5	Mon.Plasma	0	0.791	Mon	Plasma	Blood
CD6_ALCAM	CD4_TCM.Plasma	0	0.364	CD4_TCM	Plasma	Blood
CD6_ALCAM	CD4_TEM.Plasma	0	0.336	CD4_TEM	Plasma	Blood
CD6_ALCAM	CD4_TN.Plasma	0.015	0.272	CD4_TN	Plasma	Blood
CD6_ALCAM	CD8_TEM.Plasma	0.016	0.319	CD8_TEM	Plasma	Blood
CD6_ALCAM	CD8_TN.Plasma	0	0.285	CD8_TN	Plasma	Blood
CD72_SEMA4D	B_Memory.CD4_TCM	0	0.399	B_Memory	CD4_TCM	Blood
CD72_SEMA4D	B_Memory.CD4_TEM	0	0.437	B_Memory	CD4_TEM	Blood
CD72_SEMA4D	B_Memory.CD4_TN	0	0.416	B_Memory	CD4_TN	Blood
CD72_SEMA4D	B_Memory.CD8_TEM	0	0.487	B_Memory	CD8_TEM	Blood
CD72_SEMA4D	B_Memory.CD8_TN	0	0.499	B_Memory	CD8_TN	Blood
CD74_APP	B_Memory.Mon	0	2.671	B_Memory	Mon	Blood
CD74_APP	B_Memory.Plasma	0	2.583	B_Memory	Plasma	Blood
CD74_APP	Mon.Mon	0	1.568	Mon	Mon	Blood
CD74_APP	Mon.Plasma	0	1.479	Mon	Plasma	Blood
CD74_COPA	B_Memory.Mon	0	2.743	B_Memory	Mon	Blood
CD74_COPA	B_Memory.Plasma	0	2.685	B_Memory	Plasma	Blood
CD74_COPA	Mon.Mon	0	1.639	Mon	Mon	Blood
CD74_COPA	Mon.Plasma	0	1.581	Mon	Plasma	Blood
CD74_COPA	Plasma.Mon	0.032	1.294	Plasma	Mon	Blood
CD74_MIF	B_Memory.B_Memory	0	3.309	B_Memory	B_Memory	Blood
CD74_MIF	B_Memory.CD4_TCM	0	3.492	B_Memory	CD4_TCM	Blood
CD74_MIF	B_Memory.CD4_TEM	0	3.593	B_Memory	CD4_TEM	Blood
CD74_MIF	B_Memory.CD4_TN	0	3.478	B_Memory	CD4_TN	Blood
CD74_MIF	B_Memory.CD8_TEM	0	3.37	B_Memory	CD8_TEM	Blood
CD74_MIF	B_Memory.CD8_TN	0	3.407	B_Memory	CD8_TN	Blood
CD74_MIF	B_Memory.Mon	0	2.933	B_Memory	Mon	Blood
CD74_MIF	B_Memory.Plasma	0	3.524	B_Memory	Plasma	Blood
CD74_MIF	Mon.B_Memory	0	2.206	Mon	B_Memory	Blood
CD74_MIF	Mon.CD4_TCM	0	2.389	Mon	CD4_TCM	Blood
CD74_MIF	Mon.CD4_TEM	0	2.49	Mon	CD4_TEM	Blood
CD74_MIF	Mon.CD4_TN	0	2.375	Mon	CD4_TN	Blood
CD74_MIF	Mon.CD8_TEM	0	2.266	Mon	CD8_TEM	Blood
CD74_MIF	Mon.CD8_TN	0	2.303	Mon	CD8_TN	Blood
CD74_MIF	Mon.Plasma	0	2.42	Mon	Plasma	Blood
CD74_MIF	Plasma.CD4_TCM	0.032	2.044	Plasma	CD4_TCM	Blood
CD74_MIF	Plasma.CD4_TEM	0	2.144	Plasma	CD4_TEM	Blood
CD74_MIF	Plasma.Plasma	0.048	2.075	Plasma	Plasma	Blood
CD8 receptor_LCK	CD8_TEM.CD4_TCM	0	1.308	CD8_TEM	CD4_TCM	Blood
CD8 receptor_LCK	CD8_TEM.CD4_TEM	0	1.292	CD8_TEM	CD4_TEM	Blood
CD8 receptor_LCK	CD8_TEM.CD4_TN	0	1.241	CD8_TEM	CD4_TN	Blood
CD8 receptor_LCK	CD8_TEM.CD8_TEM	0	1.397	CD8_TEM	CD8_TEM	Blood
CD8 receptor_LCK	CD8_TEM.CD8_TN	0	1.342	CD8_TEM	CD8_TN	Blood
CD8 receptor_LCK	CD8_TN.CD4_TCM	0	1.227	CD8_TN	CD4_TCM	Blood
CD8 receptor_LCK	CD8_TN.CD4_TEM	0	1.211	CD8_TN	CD4_TEM	Blood
CD8 receptor_LCK	CD8_TN.CD4_TN	0	1.16	CD8_TN	CD4_TN	Blood
CD8 receptor_LCK	CD8_TN.CD8_TEM	0	1.316	CD8_TN	CD8_TEM	Blood
CD8 receptor_LCK	CD8_TN.CD8_TN	0	1.262	CD8_TN	CD8_TN	Blood
CD99_PILRA	B_Memory.Mon	0	0.668	B_Memory	Mon	Blood
CD99_PILRA	CD4_TCM.Mon	0	0.981	CD4_TCM	Mon	Blood
CD99_PILRA	CD4_TEM.Mon	0	1.018	CD4_TEM	Mon	Blood
CD99_PILRA	CD4_TN.Mon	0	0.738	CD4_TN	Mon	Blood
CD99_PILRA	CD8_TEM.Mon	0	1.089	CD8_TEM	Mon	Blood
CD99_PILRA	CD8_TN.Mon	0	0.635	CD8_TN	Mon	Blood
CD99_PILRA	Mon.Mon	0	0.827	Mon	Mon	Blood
CD99_PILRA	Plasma.Mon	0	0.982	Plasma	Mon	Blood
FAM3C_CLEC2D	B_Memory.CD4_TCM	0	0.425	B_Memory	CD4_TCM	Blood
FAM3C_CLEC2D	B_Memory.CD4_TEM	0	0.431	B_Memory	CD4_TEM	Blood
FAM3C_CLEC2D	B_Memory.CD4_TN	0	0.423	B_Memory	CD4_TN	Blood
FAM3C_CLEC2D	B_Memory.CD8_TN	0	0.427	B_Memory	CD8_TN	Blood
FAM3C_CLEC2D	Plasma.CD4_TCM	0	0.449	Plasma	CD4_TCM	Blood
FAM3C_CLEC2D	Plasma.CD4_TEM	0	0.455	Plasma	CD4_TEM	Blood
FAM3C_CLEC2D	Plasma.CD4_TN	0	0.447	Plasma	CD4_TN	Blood
FAM3C_CLEC2D	Plasma.CD8_TN	0	0.451	Plasma	CD8_TN	Blood
FCER2_aMb2 complex	B_Memory.Mon	0	0.83	B_Memory	Mon	Blood
FCER2_aXb2 complex	B_Memory.Mon	0	0.524	B_Memory	Mon	Blood
ICAM2_aLb2 complex	CD4_TCM.CD4_TCM	0	0.415	CD4_TCM	CD4_TCM	Blood
ICAM2_aLb2 complex	CD4_TCM.CD8_TEM	0.03	0.405	CD4_TCM	CD8_TEM	Blood
ICAM2_aLb2 complex	CD4_TCM.Mon	0.014	0.386	CD4_TCM	Mon	Blood
ICAM2_aLb2 complex	CD4_TEM.CD4_TCM	0	0.534	CD4_TEM	CD4_TCM	Blood
ICAM2_aLb2 complex	CD4_TEM.CD8_TEM	0	0.524	CD4_TEM	CD8_TEM	Blood
ICAM2_aLb2 complex	CD4_TEM.Mon	0	0.506	CD4_TEM	Mon	Blood
ICAM2_aLb2 complex	CD4_TEM.Plasma	0.032	0.442	CD4_TEM	Plasma	Blood
ICAM2_aLb2 complex	CD4_TN.CD4_TCM	0	0.373	CD4_TN	CD4_TCM	Blood
ICAM2_aLb2 complex	CD8_TEM.CD4_TCM	0.032	0.356	CD8_TEM	CD4_TCM	Blood
ICAM3_aLb2 complex	CD4_TCM.CD4_TCM	0	0.498	CD4_TCM	CD4_TCM	Blood
ICAM3_aLb2 complex	CD4_TCM.CD8_TEM	0.015	0.488	CD4_TCM	CD8_TEM	Blood
ICAM3_aLb2 complex	CD4_TCM.Mon	0	0.469	CD4_TCM	Mon	Blood
ICAM3_aLb2 complex	CD4_TEM.CD4_TCM	0	0.551	CD4_TEM	CD4_TCM	Blood
ICAM3_aLb2 complex	CD4_TEM.CD8_TEM	0.016	0.541	CD4_TEM	CD8_TEM	Blood
ICAM3_aLb2 complex	CD4_TEM.Mon	0.016	0.522	CD4_TEM	Mon	Blood
ICAM3_aLb2 complex	CD4_TN.CD4_TCM	0.045	0.423	CD4_TN	CD4_TCM	Blood
ICAM3_aLb2 complex	CD8_TN.CD4_TCM	0.016	0.427	CD8_TN	CD4_TCM	Blood
KLRB1_CLEC2D	CD4_TCM.CD4_TCM	0	0.806	CD4_TCM	CD4_TCM	Blood
KLRB1_CLEC2D	CD4_TCM.CD4_TEM	0	0.812	CD4_TCM	CD4_TEM	Blood
KLRB1_CLEC2D	CD4_TCM.CD4_TN	0	0.804	CD4_TCM	CD4_TN	Blood
KLRB1_CLEC2D	CD4_TCM.CD8_TN	0	0.808	CD4_TCM	CD8_TN	Blood
KLRB1_CLEC2D	CD4_TEM.CD4_TCM	0	0.732	CD4_TEM	CD4_TCM	Blood
KLRB1_CLEC2D	CD4_TEM.CD4_TEM	0	0.738	CD4_TEM	CD4_TEM	Blood
KLRB1_CLEC2D	CD4_TEM.CD4_TN	0	0.73	CD4_TEM	CD4_TN	Blood
KLRB1_CLEC2D	CD4_TEM.CD8_TN	0	0.733	CD4_TEM	CD8_TN	Blood
KLRB1_CLEC2D	CD4_TN.CD4_TCM	0	0.508	CD4_TN	CD4_TCM	Blood
KLRB1_CLEC2D	CD4_TN.CD4_TEM	0	0.514	CD4_TN	CD4_TEM	Blood
KLRB1_CLEC2D	CD4_TN.CD4_TN	0	0.506	CD4_TN	CD4_TN	Blood
KLRB1_CLEC2D	CD4_TN.CD8_TN	0	0.51	CD4_TN	CD8_TN	Blood
LAMC1_a6b1 complex	Plasma.CD4_TN	0	0.402	Plasma	CD4_TN	Blood
LAMC1_a6b1 complex	Plasma.CD8_TN	0	0.306	Plasma	CD8_TN	Blood
LAMP1_FAM3C	B_Memory.B_Memory	0	0.365	B_Memory	B_Memory	Blood
LAMP1_FAM3C	B_Memory.Plasma	0	0.389	B_Memory	Plasma	Blood
LAMP1_FAM3C	CD4_TCM.B_Memory	0	0.378	CD4_TCM	B_Memory	Blood
LAMP1_FAM3C	CD4_TCM.Plasma	0	0.402	CD4_TCM	Plasma	Blood
LAMP1_FAM3C	CD4_TEM.B_Memory	0	0.386	CD4_TEM	B_Memory	Blood
LAMP1_FAM3C	CD4_TEM.Plasma	0	0.41	CD4_TEM	Plasma	Blood
LAMP1_FAM3C	CD4_TN.B_Memory	0	0.376	CD4_TN	B_Memory	Blood
LAMP1_FAM3C	CD4_TN.Plasma	0	0.4	CD4_TN	Plasma	Blood
LAMP1_FAM3C	CD8_TN.B_Memory	0	0.346	CD8_TN	B_Memory	Blood
LAMP1_FAM3C	CD8_TN.Plasma	0	0.37	CD8_TN	Plasma	Blood
LAMP1_FAM3C	Mon.B_Memory	0	0.431	Mon	B_Memory	Blood
LAMP1_FAM3C	Mon.Plasma	0	0.455	Mon	Plasma	Blood
LGALS9_CD44	Mon.B_Memory	0	0.564	Mon	B_Memory	Blood
LGALS9_CD44	Mon.CD4_TCM	0	0.693	Mon	CD4_TCM	Blood
LGALS9_CD44	Mon.CD4_TEM	0	0.77	Mon	CD4_TEM	Blood
LGALS9_CD44	Mon.CD4_TN	0	0.61	Mon	CD4_TN	Blood
LGALS9_CD44	Mon.CD8_TEM	0	0.775	Mon	CD8_TEM	Blood
LGALS9_CD44	Mon.CD8_TN	0	0.629	Mon	CD8_TN	Blood
LGALS9_CD44	Mon.Mon	0	1.149	Mon	Mon	Blood
LGALS9_CD44	Mon.Plasma	0	0.608	Mon	Plasma	Blood
LGALS9_CD47	Mon.B_Memory	0	0.603	Mon	B_Memory	Blood
LGALS9_CD47	Mon.CD4_TCM	0	0.678	Mon	CD4_TCM	Blood
LGALS9_CD47	Mon.CD4_TEM	0	0.653	Mon	CD4_TEM	Blood
LGALS9_CD47	Mon.CD4_TN	0	0.581	Mon	CD4_TN	Blood
LGALS9_CD47	Mon.CD8_TEM	0	0.698	Mon	CD8_TEM	Blood
LGALS9_CD47	Mon.CD8_TN	0	0.52	Mon	CD8_TN	Blood
LGALS9_CD47	Mon.Mon	0	0.497	Mon	Mon	Blood
LGALS9_CD47	Mon.Plasma	0	0.66	Mon	Plasma	Blood
LGALS9_LRP1	Mon.Mon	0	0.696	Mon	Mon	Blood
LGALS9_SLC1A5	Mon.Plasma	0	0.52	Mon	Plasma	Blood
LGALS9_SORL1	Mon.CD4_TCM	0	0.533	Mon	CD4_TCM	Blood
LGALS9_SORL1	Mon.CD4_TEM	0	0.481	Mon	CD4_TEM	Blood
LGALS9_SORL1	Mon.CD8_TN	0	0.499	Mon	CD8_TN	Blood
LGALS9_SORL1	Mon.Mon	0	0.56	Mon	Mon	Blood
LTA_LTBR	CD4_TEM.Mon	0	0.37	CD4_TEM	Mon	Blood
LTA_RIPK1	CD4_TEM.Plasma	0	0.275	CD4_TEM	Plasma	Blood
LTA_TNFRSF14	CD4_TEM.B_Memory	0	0.449	CD4_TEM	B_Memory	Blood
LTA_TNFRSF14	CD4_TEM.CD4_TCM	0	0.464	CD4_TEM	CD4_TCM	Blood
LTA_TNFRSF14	CD4_TEM.CD4_TEM	0	0.432	CD4_TEM	CD4_TEM	Blood
LTA_TNFRSF14	CD4_TEM.CD4_TN	0	0.38	CD4_TEM	CD4_TN	Blood
LTA_TNFRSF14	CD4_TEM.CD8_TEM	0	0.423	CD4_TEM	CD8_TEM	Blood
LTA_TNFRSF14	CD4_TEM.CD8_TN	0	0.354	CD4_TEM	CD8_TN	Blood
LTA_TNFRSF14	CD4_TEM.Mon	0	0.386	CD4_TEM	Mon	Blood
LTA_TNFRSF1A	CD4_TEM.Mon	0	0.571	CD4_TEM	Mon	Blood
LTA_TNFRSF1B	CD4_TEM.CD4_TCM	0	0.378	CD4_TEM	CD4_TCM	Blood
LTA_TNFRSF1B	CD4_TEM.CD4_TEM	0	0.468	CD4_TEM	CD4_TEM	Blood
LTA_TNFRSF1B	CD4_TEM.Mon	0	0.76	CD4_TEM	Mon	Blood
LTBR_LTB	Mon.B_Memory	0	1.36	Mon	B_Memory	Blood
LTBR_LTB	Mon.CD4_TCM	0	1.661	Mon	CD4_TCM	Blood
LTBR_LTB	Mon.CD4_TEM	0	1.71	Mon	CD4_TEM	Blood
LTBR_LTB	Mon.CD4_TN	0	1.364	Mon	CD4_TN	Blood
MIF_TNFRSF14	CD4_TCM.B_Memory	0	1.207	CD4_TCM	B_Memory	Blood
MIF_TNFRSF14	CD4_TCM.CD4_TCM	0	1.222	CD4_TCM	CD4_TCM	Blood
MIF_TNFRSF14	CD4_TCM.CD4_TEM	0.015	1.191	CD4_TCM	CD4_TEM	Blood
MIF_TNFRSF14	CD4_TCM.CD4_TN	0.016	1.139	CD4_TCM	CD4_TN	Blood
MIF_TNFRSF14	CD4_TCM.CD8_TEM	0	1.181	CD4_TCM	CD8_TEM	Blood
MIF_TNFRSF14	CD4_TEM.B_Memory	0	1.308	CD4_TEM	B_Memory	Blood
MIF_TNFRSF14	CD4_TEM.CD4_TCM	0	1.323	CD4_TEM	CD4_TCM	Blood
MIF_TNFRSF14	CD4_TEM.CD4_TEM	0	1.292	CD4_TEM	CD4_TEM	Blood
MIF_TNFRSF14	CD4_TEM.CD4_TN	0	1.24	CD4_TEM	CD4_TN	Blood
MIF_TNFRSF14	CD4_TEM.CD8_TEM	0	1.282	CD4_TEM	CD8_TEM	Blood
MIF_TNFRSF14	CD4_TEM.CD8_TN	0	1.214	CD4_TEM	CD8_TN	Blood
MIF_TNFRSF14	CD4_TEM.Mon	0.016	1.245	CD4_TEM	Mon	Blood
MIF_TNFRSF14	CD4_TN.B_Memory	0	1.193	CD4_TN	B_Memory	Blood
MIF_TNFRSF14	CD4_TN.CD4_TCM	0	1.208	CD4_TN	CD4_TCM	Blood
MIF_TNFRSF14	CD4_TN.CD4_TEM	0	1.177	CD4_TN	CD4_TEM	Blood
MIF_TNFRSF14	Plasma.B_Memory	0.03	1.239	Plasma	B_Memory	Blood
MIF_TNFRSF14	Plasma.CD4_TCM	0.03	1.254	Plasma	CD4_TCM	Blood
MIF_TNFRSF14	Plasma.CD4_TEM	0.046	1.223	Plasma	CD4_TEM	Blood
NCR3_BAG6	CD8_TEM.CD8_TEM	0	0.339	CD8_TEM	CD8_TEM	Blood
NCR3_BAG6	CD8_TEM.Plasma	0	0.358	CD8_TEM	Plasma	Blood
NRG1_LSR	Mon.Plasma	0	0.29	Mon	Plasma	Blood
NRG1_MS4A4A	Mon.Mon	0	0.466	Mon	Mon	Blood
PECAM1_CD38	Mon.Plasma	0	1.308	Mon	Plasma	Blood
PECAM1_CD38	Plasma.Plasma	0	1.032	Plasma	Plasma	Blood
PLAUR_a4b1 complex	Mon.B_Memory	0	0.512	Mon	B_Memory	Blood
PLAUR_a4b1 complex	Mon.CD4_TCM	0	0.542	Mon	CD4_TCM	Blood
PLAUR_a4b1 complex	Mon.CD4_TEM	0	0.436	Mon	CD4_TEM	Blood
PLAUR_a4b1 complex	Mon.CD4_TN	0	0.429	Mon	CD4_TN	Blood
PLAUR_a4b1 complex	Mon.CD8_TEM	0	0.645	Mon	CD8_TEM	Blood
PLAUR_a4b1 complex	Mon.CD8_TN	0	0.424	Mon	CD8_TN	Blood
PLAUR_a4b1 complex	Mon.Mon	0	0.566	Mon	Mon	Blood
PLAUR_a4b1 complex	Mon.Plasma	0	0.513	Mon	Plasma	Blood
PLXNB2_SEMA4D	Mon.CD4_TCM	0	0.341	Mon	CD4_TCM	Blood
PLXNB2_SEMA4D	Mon.CD4_TEM	0	0.378	Mon	CD4_TEM	Blood
PLXNB2_SEMA4D	Mon.CD4_TN	0	0.358	Mon	CD4_TN	Blood
PLXNB2_SEMA4D	Mon.CD8_TEM	0	0.428	Mon	CD8_TEM	Blood
PLXNB2_SEMA4D	Mon.CD8_TN	0	0.44	Mon	CD8_TN	Blood
PTPRC_CD22	B_Memory.B_Memory	0	1.316	B_Memory	B_Memory	Blood
PTPRC_CD22	CD4_TCM.B_Memory	0	1.575	CD4_TCM	B_Memory	Blood
PTPRC_CD22	CD4_TEM.B_Memory	0	1.464	CD4_TEM	B_Memory	Blood
PTPRC_CD22	CD4_TN.B_Memory	0	1.495	CD4_TN	B_Memory	Blood
PTPRC_CD22	CD8_TEM.B_Memory	0	1.722	CD8_TEM	B_Memory	Blood
PTPRC_CD22	CD8_TN.B_Memory	0	1.459	CD8_TN	B_Memory	Blood
PTPRC_CD22	Mon.B_Memory	0	1.456	Mon	B_Memory	Blood
SELL_SELPLG	CD4_TN.CD4_TCM	0	1.256	CD4_TN	CD4_TCM	Blood
SELL_SELPLG	CD4_TN.CD4_TEM	0	1.29	CD4_TN	CD4_TEM	Blood
SELL_SELPLG	CD4_TN.CD4_TN	0	1.189	CD4_TN	CD4_TN	Blood
SELL_SELPLG	CD4_TN.CD8_TEM	0	1.18	CD4_TN	CD8_TEM	Blood
SELL_SELPLG	CD4_TN.CD8_TN	0	1.189	CD4_TN	CD8_TN	Blood
SELL_SELPLG	CD4_TN.Mon	0	1.259	CD4_TN	Mon	Blood
SELL_SELPLG	CD8_TN.CD4_TCM	0	1.325	CD8_TN	CD4_TCM	Blood
SELL_SELPLG	CD8_TN.CD4_TEM	0	1.359	CD8_TN	CD4_TEM	Blood
SELL_SELPLG	CD8_TN.CD4_TN	0	1.258	CD8_TN	CD4_TN	Blood
SELL_SELPLG	CD8_TN.CD8_TEM	0	1.249	CD8_TN	CD8_TEM	Blood
SELL_SELPLG	CD8_TN.CD8_TN	0	1.258	CD8_TN	CD8_TN	Blood
SELL_SELPLG	CD8_TN.Mon	0	1.328	CD8_TN	Mon	Blood
SELL_SELPLG	CD8_TN.Plasma	0.031	1.115	CD8_TN	Plasma	Blood
SELL_SELPLG	Mon.CD4_TCM	0.016	1.09	Mon	CD4_TCM	Blood
SELL_SELPLG	Mon.CD4_TEM	0	1.124	Mon	CD4_TEM	Blood
SELL_SELPLG	Mon.Mon	0.03	1.093	Mon	Mon	Blood
TNF_FAS	CD4_TEM.CD4_TEM	0	0.326	CD4_TEM	CD4_TEM	Blood
TNF_FAS	CD4_TEM.Plasma	0	0.264	CD4_TEM	Plasma	Blood
TNF_ICOS	CD4_TEM.CD4_TCM	0	0.363	CD4_TEM	CD4_TCM	Blood
TNF_ICOS	CD4_TEM.CD4_TN	0	0.363	CD4_TEM	CD4_TN	Blood
TNF_RIPK1	CD4_TEM.Plasma	0	0.252	CD4_TEM	Plasma	Blood
TNF_TNFRSF1A	CD4_TEM.Mon	0	0.547	CD4_TEM	Mon	Blood
TNF_TNFRSF1B	CD4_TEM.CD4_TCM	0	0.354	CD4_TEM	CD4_TCM	Blood
TNF_TNFRSF1B	CD4_TEM.CD4_TEM	0	0.445	CD4_TEM	CD4_TEM	Blood
TNF_TNFRSF1B	CD4_TEM.Mon	0	0.737	CD4_TEM	Mon	Blood
TNFRSF13B_TNFSF13B	B_Memory.Mon	0	0.876	B_Memory	Mon	Blood
TNFRSF13B_TNFSF13B	Plasma.Mon	0	0.886	Plasma	Mon	Blood
TNFRSF13C_TNFSF13B	B_Memory.Mon	0	0.887	B_Memory	Mon	Blood
TNFRSF17_TNFSF13B	Plasma.Mon	0	1.331	Plasma	Mon	Blood
TNFRSF1A_GRN	Mon.Mon	0	1.204	Mon	Mon	Blood
TNFRSF1A_GRN	Mon.Plasma	0	0.576	Mon	Plasma	Blood
TNFRSF1B_GRN	CD4_TCM.Mon	0	1.011	CD4_TCM	Mon	Blood
TNFRSF1B_GRN	CD4_TCM.Plasma	0	0.384	CD4_TCM	Plasma	Blood
TNFRSF1B_GRN	CD4_TEM.Mon	0	1.101	CD4_TEM	Mon	Blood
TNFRSF1B_GRN	CD4_TEM.Plasma	0	0.474	CD4_TEM	Plasma	Blood
TNFRSF1B_GRN	Mon.Mon	0	1.393	Mon	Mon	Blood
TNFRSF1B_GRN	Mon.Plasma	0	0.766	Mon	Plasma	Blood
TNFSF10_RIPK1	CD4_TCM.Plasma	0.032	0.292	CD4_TCM	Plasma	Blood
TNFSF10_RIPK1	Mon.Plasma	0	0.449	Mon	Plasma	Blood
ACKR3_CXCL12	Fib.BEC	0	0.733	Fib	BEC	Common bile duct
ACKR3_CXCL12	Fib.Fib	0	1.059	Fib	Fib	Common bile duct
ACKR3_CXCL12	Fib.Smo	0	0.41	Fib	Smo	Common bile duct
ADORA3_ENTPD1	Mac.BEC	0	0.305	Mac	BEC	Common bile duct
ADORA3_ENTPD1	Mac.Mac	0	0.371	Mac	Mac	Common bile duct
ADORA3_ENTPD1	Mac.Smo	0	0.25	Mac	Smo	Common bile duct
AGT_AGTR1	Cholang_FXYD2.Fib	0	1.004	Cholang_FXYD2	Fib	Common bile duct
AGT_AGTR1	Cholang_HIST1H2AM.Fib	0	0.362	Cholang_HIST1H2AM	Fib	Common bile duct
ALOX5_ALOX5AP	Cholang_FXYD2.CD4_TRM	0	0.731	Cholang_FXYD2	CD4_TRM	Common bile duct
ALOX5_ALOX5AP	Cholang_FXYD2.CD8_TEM	0	0.623	Cholang_FXYD2	CD8_TEM	Common bile duct
ALOX5_ALOX5AP	Cholang_FXYD2.CD8_TRM	0	0.985	Cholang_FXYD2	CD8_TRM	Common bile duct
ALOX5_ALOX5AP	Cholang_FXYD2.Mac	0	1.104	Cholang_FXYD2	Mac	Common bile duct
ALOX5_ALOX5AP	Cholang_FXYD2.Mon	0.048	0.514	Cholang_FXYD2	Mon	Common bile duct
ALOX5_ALOX5AP	Cholang_FXYD2.NK	0	0.846	Cholang_FXYD2	NK	Common bile duct
ALOX5_ALOX5AP	Mac.CD4_TRM	0	0.835	Mac	CD4_TRM	Common bile duct
ALOX5_ALOX5AP	Mac.CD8_TEFF	0.032	0.624	Mac	CD8_TEFF	Common bile duct
ALOX5_ALOX5AP	Mac.CD8_TEM	0	0.728	Mac	CD8_TEM	Common bile duct
ALOX5_ALOX5AP	Mac.CD8_TRM	0	1.089	Mac	CD8_TRM	Common bile duct
ALOX5_ALOX5AP	Mac.Mac	0	1.209	Mac	Mac	Common bile duct
ALOX5_ALOX5AP	Mac.Mon	0.016	0.619	Mac	Mon	Common bile duct
ALOX5_ALOX5AP	Mac.NK	0	0.951	Mac	NK	Common bile duct
ALOX5_ALOX5AP	Mon.CD4_TRM	0	0.742	Mon	CD4_TRM	Common bile duct
ALOX5_ALOX5AP	Mon.CD8_TEM	0	0.634	Mon	CD8_TEM	Common bile duct
ALOX5_ALOX5AP	Mon.CD8_TRM	0	0.996	Mon	CD8_TRM	Common bile duct
ALOX5_ALOX5AP	Mon.Mac	0	1.115	Mon	Mac	Common bile duct
ALOX5_ALOX5AP	Mon.Mon	0.032	0.525	Mon	Mon	Common bile duct
ALOX5_ALOX5AP	Mon.NK	0	0.857	Mon	NK	Common bile duct
ANXA1_FPR1	BEC.Mon	0	0.995	BEC	Mon	Common bile duct
ANXA1_FPR1	CD4_TRM.Mac	0	0.992	CD4_TRM	Mac	Common bile duct
ANXA1_FPR1	CD4_TRM.Mon	0	1.31	CD4_TRM	Mon	Common bile duct
ANXA1_FPR1	CD8_TEFF.Mac	0.032	0.892	CD8_TEFF	Mac	Common bile duct
ANXA1_FPR1	CD8_TEFF.Mon	0	1.21	CD8_TEFF	Mon	Common bile duct
ANXA1_FPR1	CD8_TEM.Mon	0	1.077	CD8_TEM	Mon	Common bile duct
ANXA1_FPR1	CD8_TRM.Mac	0	0.952	CD8_TRM	Mac	Common bile duct
ANXA1_FPR1	CD8_TRM.Mon	0	1.27	CD8_TRM	Mon	Common bile duct
ANXA1_FPR1	Cholang_FXYD2.Mon	0	0.885	Cholang_FXYD2	Mon	Common bile duct
ANXA1_FPR1	Fib.Mac	0	1.167	Fib	Mac	Common bile duct
ANXA1_FPR1	Fib.Mon	0	1.485	Fib	Mon	Common bile duct
ANXA1_FPR1	Mac.Mon	0	0.999	Mac	Mon	Common bile duct
ANXA1_FPR1	Mon.Mac	0	1.272	Mon	Mac	Common bile duct
ANXA1_FPR1	Mon.Mon	0	1.589	Mon	Mon	Common bile duct
ANXA1_FPR1	NK.Mac	0	0.939	NK	Mac	Common bile duct
ANXA1_FPR1	NK.Mon	0	1.257	NK	Mon	Common bile duct
ANXA1_FPR1	Smo.Mon	0	0.976	Smo	Mon	Common bile duct
ANXA1_FPR2	CD4_TRM.Mon	0	0.957	CD4_TRM	Mon	Common bile duct
ANXA1_FPR2	CD8_TRM.Mon	0	0.918	CD8_TRM	Mon	Common bile duct
ANXA1_FPR2	Fib.Mon	0	1.132	Fib	Mon	Common bile duct
ANXA1_FPR2	Mon.Mon	0	1.237	Mon	Mon	Common bile duct
ANXA1_FPR2	NK.Mon	0	0.905	NK	Mon	Common bile duct
ANXA1_FPR3	CD4_TRM.Mac	0	1.031	CD4_TRM	Mac	Common bile duct
ANXA1_FPR3	CD8_TEFF.Mac	0	0.931	CD8_TEFF	Mac	Common bile duct
ANXA1_FPR3	CD8_TRM.Mac	0	0.991	CD8_TRM	Mac	Common bile duct
ANXA1_FPR3	Fib.Mac	0	1.205	Fib	Mac	Common bile duct
ANXA1_FPR3	Mon.Mac	0	1.31	Mon	Mac	Common bile duct
ANXA1_FPR3	NK.Mac	0	0.978	NK	Mac	Common bile duct
APP_FPR2	BEC.Mon	0	1.108	BEC	Mon	Common bile duct
APP_FPR2	Cholang_FXYD2.Mon	0	0.869	Cholang_FXYD2	Mon	Common bile duct
APP_FPR2	Cholang_HIST1H2AM.Mon	0.015	0.418	Cholang_HIST1H2AM	Mon	Common bile duct
APP_FPR2	Fib.Mon	0	0.91	Fib	Mon	Common bile duct
APP_FPR2	Smo.Mon	0	0.823	Smo	Mon	Common bile duct
AXL_GAS6	Fib.BEC	0	0.527	Fib	BEC	Common bile duct
AXL_GAS6	Fib.Cholang_FXYD2	0	0.271	Fib	Cholang_FXYD2	Common bile duct
AXL_GAS6	Fib.Fib	0	0.394	Fib	Fib	Common bile duct
AXL_GAS6	Fib.Mac	0	0.312	Fib	Mac	Common bile duct
AXL_GAS6	Fib.Smo	0	0.418	Fib	Smo	Common bile duct
AXL_GAS6	Mac.BEC	0	0.645	Mac	BEC	Common bile duct
AXL_GAS6	Mac.Cholang_FXYD2	0	0.39	Mac	Cholang_FXYD2	Common bile duct
AXL_GAS6	Mac.Fib	0	0.513	Mac	Fib	Common bile duct
AXL_GAS6	Mac.Mac	0	0.431	Mac	Mac	Common bile duct
AXL_GAS6	Mac.Smo	0	0.537	Mac	Smo	Common bile duct
AXL_GAS6	Smo.BEC	0	0.784	Smo	BEC	Common bile duct
AXL_GAS6	Smo.Cholang_FXYD2	0	0.529	Smo	Cholang_FXYD2	Common bile duct
AXL_GAS6	Smo.Fib	0	0.652	Smo	Fib	Common bile duct
AXL_GAS6	Smo.Mac	0	0.57	Smo	Mac	Common bile duct
AXL_GAS6	Smo.Smo	0	0.676	Smo	Smo	Common bile duct
AXL_IL15RA	Fib.Cholang_FXYD2	0	0.261	Fib	Cholang_FXYD2	Common bile duct
AXL_IL15RA	Fib.Fib	0	0.274	Fib	Fib	Common bile duct
AXL_IL15RA	Mac.Cholang_FXYD2	0	0.379	Mac	Cholang_FXYD2	Common bile duct
AXL_IL15RA	Mac.Fib	0	0.393	Mac	Fib	Common bile duct
AXL_IL15RA	Smo.Cholang_FXYD2	0	0.518	Smo	Cholang_FXYD2	Common bile duct
AXL_IL15RA	Smo.Fib	0	0.532	Smo	Fib	Common bile duct
BMPR1A_BMPR2_BMP2	Cholang_FXYD2.Cholang_FXYD2	0	0.356	Cholang_FXYD2	Cholang_FXYD2	Common bile duct
BMPR1A_BMPR2_BMP2	Cholang_FXYD2.Cholang_HIST1H2AM	0	0.466	Cholang_FXYD2	Cholang_HIST1H2AM	Common bile duct
BMPR1A_BMPR2_BMP2	Smo.Cholang_FXYD2	0	0.452	Smo	Cholang_FXYD2	Common bile duct
BMPR1A_BMPR2_BMP2	Smo.Cholang_HIST1H2AM	0	0.562	Smo	Cholang_HIST1H2AM	Common bile duct
BMPR1A_BMPR2_BMP4	Cholang_FXYD2.Fib	0	0.202	Cholang_FXYD2	Fib	Common bile duct
BMPR1A_BMPR2_BMP4	Smo.Fib	0	0.298	Smo	Fib	Common bile duct
C3_aMb2 complex	Fib.Mac	0	1.289	Fib	Mac	Common bile duct
C3_aMb2 complex	Fib.Mon	0	1.494	Fib	Mon	Common bile duct
C3_aMb2 complex	Mac.Mac	0	1.137	Mac	Mac	Common bile duct
C3_aMb2 complex	Mac.Mon	0	1.342	Mac	Mon	Common bile duct
C3_C3AR1	Fib.Mac	0	1.233	Fib	Mac	Common bile duct
C3_C3AR1	Mac.Mac	0	1.081	Mac	Mac	Common bile duct
C5AR1_RPS19	Mac.BEC	0	2.028	Mac	BEC	Common bile duct
C5AR1_RPS19	Mac.CD4_TRM	0	2.675	Mac	CD4_TRM	Common bile duct
C5AR1_RPS19	Mac.CD8_TEFF	0	2.496	Mac	CD8_TEFF	Common bile duct
C5AR1_RPS19	Mac.CD8_TEM	0	2.482	Mac	CD8_TEM	Common bile duct
C5AR1_RPS19	Mac.CD8_TRM	0	2.476	Mac	CD8_TRM	Common bile duct
C5AR1_RPS19	Mac.Cholang_FXYD2	0	2.012	Mac	Cholang_FXYD2	Common bile duct
C5AR1_RPS19	Mac.Cholang_HIST1H2AM	0	2.147	Mac	Cholang_HIST1H2AM	Common bile duct
C5AR1_RPS19	Mac.Mac	0	2.04	Mac	Mac	Common bile duct
C5AR1_RPS19	Mac.Mon	0	1.948	Mac	Mon	Common bile duct
C5AR1_RPS19	Mac.NK	0	2.072	Mac	NK	Common bile duct
C5AR1_RPS19	Mon.BEC	0	2.062	Mon	BEC	Common bile duct
C5AR1_RPS19	Mon.CD4_TRM	0	2.709	Mon	CD4_TRM	Common bile duct
C5AR1_RPS19	Mon.CD8_TEFF	0	2.53	Mon	CD8_TEFF	Common bile duct
C5AR1_RPS19	Mon.CD8_TEM	0	2.516	Mon	CD8_TEM	Common bile duct
C5AR1_RPS19	Mon.CD8_TRM	0	2.509	Mon	CD8_TRM	Common bile duct
C5AR1_RPS19	Mon.Cholang_FXYD2	0	2.046	Mon	Cholang_FXYD2	Common bile duct
C5AR1_RPS19	Mon.Cholang_HIST1H2AM	0	2.181	Mon	Cholang_HIST1H2AM	Common bile duct
C5AR1_RPS19	Mon.Mac	0	2.074	Mon	Mac	Common bile duct
C5AR1_RPS19	Mon.Mon	0	1.982	Mon	Mon	Common bile duct
C5AR1_RPS19	Mon.NK	0	2.105	Mon	NK	Common bile duct
C5AR1_RPS19	Mon.Smo	0	1.909	Mon	Smo	Common bile duct
CADM1_CADM1	Mac.Mac	0	0.357	Mac	Mac	Common bile duct
CADM3_CADM1	Fib.Mac	0	0.305	Fib	Mac	Common bile duct
CADM3_EPB41L1	Fib.Cholang_FXYD2	0	0.277	Fib	Cholang_FXYD2	Common bile duct
CCL2_ACKR1	Fib.BEC	0	1.492	Fib	BEC	Common bile duct
CCL2_ACKR1	Mac.BEC	0	1.161	Mac	BEC	Common bile duct
CCL2_ACKR1	Smo.BEC	0	1.609	Smo	BEC	Common bile duct
CCL3_CCR1	CD8_TEFF.Mac	0	0.845	CD8_TEFF	Mac	Common bile duct
CCL3_CCR1	CD8_TEFF.Mon	0	0.789	CD8_TEFF	Mon	Common bile duct
CCL3_CCR1	CD8_TEM.Mac	0	0.536	CD8_TEM	Mac	Common bile duct
CCL3_CCR1	CD8_TEM.Mon	0	0.48	CD8_TEM	Mon	Common bile duct
CCL3_CCR1	Mac.Mac	0	1.112	Mac	Mac	Common bile duct
CCL3_CCR1	Mac.Mon	0	1.056	Mac	Mon	Common bile duct
CCL3_CCR1	Mon.Mac	0	0.455	Mon	Mac	Common bile duct
CCL3_CCR1	Mon.Mon	0	0.399	Mon	Mon	Common bile duct
CCL3_CCR1	NK.Mac	0	0.883	NK	Mac	Common bile duct
CCL3_CCR1	NK.Mon	0	0.827	NK	Mon	Common bile duct
CCL3_IDE	CD8_TEFF.Cholang_FXYD2	0	0.725	CD8_TEFF	Cholang_FXYD2	Common bile duct
CCL3_IDE	CD8_TEM.Cholang_FXYD2	0	0.416	CD8_TEM	Cholang_FXYD2	Common bile duct
CCL3_IDE	Mac.Cholang_FXYD2	0	0.992	Mac	Cholang_FXYD2	Common bile duct
CCL3_IDE	Mon.Cholang_FXYD2	0	0.334	Mon	Cholang_FXYD2	Common bile duct
CCL3_IDE	NK.Cholang_FXYD2	0	0.763	NK	Cholang_FXYD2	Common bile duct
CCL3L3_CCR1	Mac.Mac	0	0.821	Mac	Mac	Common bile duct
CCL3L3_CCR1	Mac.Mon	0	0.765	Mac	Mon	Common bile duct
CCL4_SLC7A1	CD8_TEFF.Cholang_FXYD2	0	1.793	CD8_TEFF	Cholang_FXYD2	Common bile duct
CCL4_SLC7A1	CD8_TEM.Cholang_FXYD2	0	1.574	CD8_TEM	Cholang_FXYD2	Common bile duct
CCL4_SLC7A1	CD8_TRM.Cholang_FXYD2	0	1.569	CD8_TRM	Cholang_FXYD2	Common bile duct
CCL4_SLC7A1	Mac.Cholang_FXYD2	0	0.946	Mac	Cholang_FXYD2	Common bile duct
CCL4_SLC7A1	NK.Cholang_FXYD2	0	1.6	NK	Cholang_FXYD2	Common bile duct
CCL5_ACKR1	CD4_TRM.BEC	0	0.963	CD4_TRM	BEC	Common bile duct
CCL5_ACKR1	CD8_TEFF.BEC	0	2.123	CD8_TEFF	BEC	Common bile duct
CCL5_ACKR1	CD8_TEM.BEC	0	2.294	CD8_TEM	BEC	Common bile duct
CCL5_ACKR1	CD8_TRM.BEC	0	2.1	CD8_TRM	BEC	Common bile duct
CCL5_ACKR1	NK.BEC	0	1.861	NK	BEC	Common bile duct
CCL5_CCR1	CD4_TRM.Mac	0.032	0.596	CD4_TRM	Mac	Common bile duct
CCL5_CCR1	CD8_TEFF.Mac	0	1.756	CD8_TEFF	Mac	Common bile duct
CCL5_CCR1	CD8_TEFF.Mon	0	1.7	CD8_TEFF	Mon	Common bile duct
CCL5_CCR1	CD8_TEM.Mac	0	1.927	CD8_TEM	Mac	Common bile duct
CCL5_CCR1	CD8_TEM.Mon	0	1.871	CD8_TEM	Mon	Common bile duct
CCL5_CCR1	CD8_TRM.Mac	0	1.733	CD8_TRM	Mac	Common bile duct
CCL5_CCR1	CD8_TRM.Mon	0	1.677	CD8_TRM	Mon	Common bile duct
CCL5_CCR1	NK.Mac	0	1.495	NK	Mac	Common bile duct
CCL5_CCR1	NK.Mon	0	1.438	NK	Mon	Common bile duct
CCL8_ACKR1	Smo.BEC	0	0.885	Smo	BEC	Common bile duct
CCR1_CCL14	Mac.BEC	0	0.693	Mac	BEC	Common bile duct
CCR1_CCL14	Mon.BEC	0	0.637	Mon	BEC	Common bile duct
CCR1_CCL8	Mac.Smo	0	0.519	Mac	Smo	Common bile duct
CCR1_CCL8	Mon.Smo	0	0.463	Mon	Smo	Common bile duct
CD1D_LILRB2	Mac.Mac	0	0.276	Mac	Mac	Common bile duct
CD1D_LILRB2	Mac.Mon	0	0.442	Mac	Mon	Common bile duct
CD2_CD58	CD4_TRM.BEC	0	1.092	CD4_TRM	BEC	Common bile duct
CD2_CD58	CD4_TRM.Cholang_FXYD2	0	1.051	CD4_TRM	Cholang_FXYD2	Common bile duct
CD2_CD58	CD4_TRM.Mac	0	1.069	CD4_TRM	Mac	Common bile duct
CD2_CD58	CD4_TRM.NK	0	1.09	CD4_TRM	NK	Common bile duct
CD2_CD58	CD8_TEFF.BEC	0	0.768	CD8_TEFF	BEC	Common bile duct
CD2_CD58	CD8_TEFF.Cholang_FXYD2	0	0.727	CD8_TEFF	Cholang_FXYD2	Common bile duct
CD2_CD58	CD8_TEFF.Mac	0	0.745	CD8_TEFF	Mac	Common bile duct
CD2_CD58	CD8_TEFF.NK	0	0.766	CD8_TEFF	NK	Common bile duct
CD2_CD58	CD8_TEM.BEC	0	0.792	CD8_TEM	BEC	Common bile duct
CD2_CD58	CD8_TEM.Cholang_FXYD2	0	0.75	CD8_TEM	Cholang_FXYD2	Common bile duct
CD2_CD58	CD8_TEM.Mac	0	0.769	CD8_TEM	Mac	Common bile duct
CD2_CD58	CD8_TEM.NK	0	0.79	CD8_TEM	NK	Common bile duct
CD2_CD58	CD8_TRM.BEC	0	1.061	CD8_TRM	BEC	Common bile duct
CD2_CD58	CD8_TRM.Cholang_FXYD2	0	1.019	CD8_TRM	Cholang_FXYD2	Common bile duct
CD2_CD58	CD8_TRM.Mac	0	1.038	CD8_TRM	Mac	Common bile duct
CD2_CD58	CD8_TRM.NK	0	1.059	CD8_TRM	NK	Common bile duct
CD2_CD58	NK.BEC	0	0.726	NK	BEC	Common bile duct
CD2_CD58	NK.Cholang_FXYD2	0	0.684	NK	Cholang_FXYD2	Common bile duct
CD2_CD58	NK.Mac	0	0.703	NK	Mac	Common bile duct
CD2_CD58	NK.NK	0	0.724	NK	NK	Common bile duct
CD40_CD40LG	Fib.CD4_TRM	0	0.647	Fib	CD4_TRM	Common bile duct
CD40_TNFSF13B	Fib.Cholang_FXYD2	0	0.362	Fib	Cholang_FXYD2	Common bile duct
CD40_TNFSF13B	Fib.Fib	0	0.448	Fib	Fib	Common bile duct
CD40_TNFSF13B	Fib.Mac	0	0.441	Fib	Mac	Common bile duct
CD40_TNFSF13B	Fib.Mon	0	0.69	Fib	Mon	Common bile duct
CD40LG_a5b1 complex	CD4_TRM.BEC	0	0.739	CD4_TRM	BEC	Common bile duct
CD40LG_a5b1 complex	CD4_TRM.Fib	0	0.661	CD4_TRM	Fib	Common bile duct
CD40LG_a5b1 complex	CD4_TRM.Mac	0	0.68	CD4_TRM	Mac	Common bile duct
CD44_FGFR2	CD4_TRM.Cholang_FXYD2	0	0.592	CD4_TRM	Cholang_FXYD2	Common bile duct
CD44_FGFR2	CD8_TEFF.Cholang_FXYD2	0.032	0.652	CD8_TEFF	Cholang_FXYD2	Common bile duct
CD44_FGFR2	CD8_TRM.Cholang_FXYD2	0	0.601	CD8_TRM	Cholang_FXYD2	Common bile duct
CD44_FGFR2	Cholang_FXYD2.Cholang_FXYD2	0	0.769	Cholang_FXYD2	Cholang_FXYD2	Common bile duct
CD44_FGFR2	Mac.Cholang_FXYD2	0	0.707	Mac	Cholang_FXYD2	Common bile duct
CD44_FGFR2	Mon.Cholang_FXYD2	0	1.065	Mon	Cholang_FXYD2	Common bile duct
CD44_HBEGF	CD4_TRM.Cholang_FXYD2	0	0.746	CD4_TRM	Cholang_FXYD2	Common bile duct
CD44_HBEGF	CD4_TRM.Cholang_HIST1H2AM	0.046	0.753	CD4_TRM	Cholang_HIST1H2AM	Common bile duct
CD44_HBEGF	CD4_TRM.Mac	0	1.026	CD4_TRM	Mac	Common bile duct
CD44_HBEGF	CD4_TRM.Mon	0	0.892	CD4_TRM	Mon	Common bile duct
CD44_HBEGF	CD8_TEFF.Cholang_FXYD2	0.016	0.806	CD8_TEFF	Cholang_FXYD2	Common bile duct
CD44_HBEGF	CD8_TEFF.Cholang_HIST1H2AM	0.016	0.813	CD8_TEFF	Cholang_HIST1H2AM	Common bile duct
CD44_HBEGF	CD8_TEFF.Mac	0	1.086	CD8_TEFF	Mac	Common bile duct
CD44_HBEGF	CD8_TEFF.Mon	0	0.952	CD8_TEFF	Mon	Common bile duct
CD44_HBEGF	CD8_TEM.Mac	0	0.905	CD8_TEM	Mac	Common bile duct
CD44_HBEGF	CD8_TEM.Mon	0.03	0.772	CD8_TEM	Mon	Common bile duct
CD44_HBEGF	CD8_TRM.Cholang_FXYD2	0.031	0.754	CD8_TRM	Cholang_FXYD2	Common bile duct
CD44_HBEGF	CD8_TRM.Cholang_HIST1H2AM	0.014	0.761	CD8_TRM	Cholang_HIST1H2AM	Common bile duct
CD44_HBEGF	CD8_TRM.Mac	0	1.034	CD8_TRM	Mac	Common bile duct
CD44_HBEGF	CD8_TRM.Mon	0	0.901	CD8_TRM	Mon	Common bile duct
CD44_HBEGF	Cholang_FXYD2.Cholang_FXYD2	0	0.923	Cholang_FXYD2	Cholang_FXYD2	Common bile duct
CD44_HBEGF	Cholang_FXYD2.Cholang_HIST1H2AM	0	0.93	Cholang_FXYD2	Cholang_HIST1H2AM	Common bile duct
CD44_HBEGF	Cholang_FXYD2.Mac	0	1.203	Cholang_FXYD2	Mac	Common bile duct
CD44_HBEGF	Cholang_FXYD2.Mon	0	1.069	Cholang_FXYD2	Mon	Common bile duct
CD44_HBEGF	Cholang_HIST1H2AM.Mac	0	1.002	Cholang_HIST1H2AM	Mac	Common bile duct
CD44_HBEGF	Cholang_HIST1H2AM.Mon	0	0.868	Cholang_HIST1H2AM	Mon	Common bile duct
CD44_HBEGF	Fib.Mac	0.016	0.809	Fib	Mac	Common bile duct
CD44_HBEGF	Mac.Cholang_FXYD2	0	0.861	Mac	Cholang_FXYD2	Common bile duct
CD44_HBEGF	Mac.Cholang_HIST1H2AM	0	0.867	Mac	Cholang_HIST1H2AM	Common bile duct
CD44_HBEGF	Mac.Mac	0	1.14	Mac	Mac	Common bile duct
CD44_HBEGF	Mac.Mon	0	1.007	Mac	Mon	Common bile duct
CD44_HBEGF	Mon.Cholang_FXYD2	0	1.218	Mon	Cholang_FXYD2	Common bile duct
CD44_HBEGF	Mon.Cholang_HIST1H2AM	0	1.225	Mon	Cholang_HIST1H2AM	Common bile duct
CD44_HBEGF	Mon.Mac	0	1.498	Mon	Mac	Common bile duct
CD44_HBEGF	Mon.Mon	0	1.365	Mon	Mon	Common bile duct
CD44_HBEGF	NK.Mac	0	0.83	NK	Mac	Common bile duct
CD44_HBEGF	Smo.Mac	0	0.922	Smo	Mac	Common bile duct
CD44_HBEGF	Smo.Mon	0.032	0.789	Smo	Mon	Common bile duct
CD46_JAG1	BEC.BEC	0	0.463	BEC	BEC	Common bile duct
CD46_JAG1	BEC.Cholang_FXYD2	0.014	0.421	BEC	Cholang_FXYD2	Common bile duct
CD46_JAG1	BEC.Fib	0.016	0.452	BEC	Fib	Common bile duct
CD46_JAG1	BEC.Smo	0	0.695	BEC	Smo	Common bile duct
CD46_JAG1	CD8_TEFF.Smo	0	0.608	CD8_TEFF	Smo	Common bile duct
CD46_JAG1	CD8_TRM.Smo	0	0.602	CD8_TRM	Smo	Common bile duct
CD46_JAG1	Cholang_FXYD2.BEC	0	0.646	Cholang_FXYD2	BEC	Common bile duct
CD46_JAG1	Cholang_FXYD2.Cholang_FXYD2	0	0.604	Cholang_FXYD2	Cholang_FXYD2	Common bile duct
CD46_JAG1	Cholang_FXYD2.Fib	0	0.634	Cholang_FXYD2	Fib	Common bile duct
CD46_JAG1	Cholang_FXYD2.Smo	0	0.878	Cholang_FXYD2	Smo	Common bile duct
CD46_JAG1	Fib.BEC	0	0.425	Fib	BEC	Common bile duct
CD46_JAG1	Fib.Smo	0	0.657	Fib	Smo	Common bile duct
CD46_JAG1	Mac.Smo	0	0.616	Mac	Smo	Common bile duct
CD46_JAG1	Mon.Smo	0	0.622	Mon	Smo	Common bile duct
CD46_JAG1	NK.Smo	0	0.592	NK	Smo	Common bile duct
CD46_JAG1	Smo.BEC	0	0.515	Smo	BEC	Common bile duct
CD46_JAG1	Smo.Cholang_FXYD2	0	0.472	Smo	Cholang_FXYD2	Common bile duct
CD46_JAG1	Smo.Fib	0	0.503	Smo	Fib	Common bile duct
CD46_JAG1	Smo.Smo	0	0.747	Smo	Smo	Common bile duct
CD47_SIRB1 complex	CD4_TRM.Mon	0	0.438	CD4_TRM	Mon	Common bile duct
CD47_SIRB1 complex	CD8_TEM.Mon	0	0.41	CD8_TEM	Mon	Common bile duct
CD47_SIRB1 complex	CD8_TRM.Mon	0	0.395	CD8_TRM	Mon	Common bile duct
CD47_SIRB1 complex	Cholang_FXYD2.Mon	0	0.536	Cholang_FXYD2	Mon	Common bile duct
CD47_SIRB1 complex	Fib.Mon	0	0.512	Fib	Mon	Common bile duct
CD47_SIRB1 complex	Mac.Mon	0.031	0.362	Mac	Mon	Common bile duct
CD47_SIRB1 complex	Mon.Mon	0.046	0.32	Mon	Mon	Common bile duct
CD47_SIRB1 complex	NK.Mon	0	0.64	NK	Mon	Common bile duct
CD52_SIGLEC10	CD4_TRM.Mac	0	1.543	CD4_TRM	Mac	Common bile duct
CD52_SIGLEC10	CD8_TEFF.Mac	0	1.083	CD8_TEFF	Mac	Common bile duct
CD52_SIGLEC10	CD8_TEM.Mac	0	1.018	CD8_TEM	Mac	Common bile duct
CD52_SIGLEC10	CD8_TRM.Mac	0	1.627	CD8_TRM	Mac	Common bile duct
CD52_SIGLEC10	Mon.Mac	0	0.959	Mon	Mac	Common bile duct
CD52_SIGLEC10	NK.Mac	0.044	0.799	NK	Mac	Common bile duct
CD55_ADGRE5	BEC.CD4_TRM	0	0.709	BEC	CD4_TRM	Common bile duct
CD55_ADGRE5	BEC.CD8_TEFF	0	0.933	BEC	CD8_TEFF	Common bile duct
CD55_ADGRE5	BEC.CD8_TEM	0	0.813	BEC	CD8_TEM	Common bile duct
CD55_ADGRE5	BEC.CD8_TRM	0	0.731	BEC	CD8_TRM	Common bile duct
CD55_ADGRE5	BEC.Mon	0.032	0.643	BEC	Mon	Common bile duct
CD55_ADGRE5	BEC.NK	0	0.942	BEC	NK	Common bile duct
CD55_ADGRE5	CD8_TEM.CD8_TEFF	0	0.731	CD8_TEM	CD8_TEFF	Common bile duct
CD55_ADGRE5	CD8_TEM.NK	0	0.74	CD8_TEM	NK	Common bile duct
CD55_ADGRE5	CD8_TRM.CD8_TEFF	0	0.791	CD8_TRM	CD8_TEFF	Common bile duct
CD55_ADGRE5	CD8_TRM.CD8_TEM	0.016	0.672	CD8_TRM	CD8_TEM	Common bile duct
CD55_ADGRE5	CD8_TRM.CD8_TRM	0.016	0.59	CD8_TRM	CD8_TRM	Common bile duct
CD55_ADGRE5	CD8_TRM.NK	0	0.801	CD8_TRM	NK	Common bile duct
CD55_ADGRE5	Fib.CD8_TEFF	0	0.728	Fib	CD8_TEFF	Common bile duct
CD55_ADGRE5	Fib.NK	0	0.737	Fib	NK	Common bile duct
CD55_ADGRE5	Mac.CD8_TEFF	0.015	0.788	Mac	CD8_TEFF	Common bile duct
CD55_ADGRE5	Mac.CD8_TEM	0.047	0.669	Mac	CD8_TEM	Common bile duct
CD55_ADGRE5	Mac.NK	0	0.798	Mac	NK	Common bile duct
CD55_ADGRE5	Mon.CD4_TRM	0	1.364	Mon	CD4_TRM	Common bile duct
CD55_ADGRE5	Mon.CD8_TEFF	0	1.587	Mon	CD8_TEFF	Common bile duct
CD55_ADGRE5	Mon.CD8_TEM	0	1.468	Mon	CD8_TEM	Common bile duct
CD55_ADGRE5	Mon.CD8_TRM	0	1.386	Mon	CD8_TRM	Common bile duct
CD55_ADGRE5	Mon.Mac	0	1.238	Mon	Mac	Common bile duct
CD55_ADGRE5	Mon.Mon	0	1.297	Mon	Mon	Common bile duct
CD55_ADGRE5	Mon.NK	0	1.597	Mon	NK	Common bile duct
CD55_ADGRE5	Mon.Smo	0	1.273	Mon	Smo	Common bile duct
CD55_ADGRE5	NK.CD8_TEFF	0.03	0.763	NK	CD8_TEFF	Common bile duct
CD55_ADGRE5	NK.NK	0	0.772	NK	NK	Common bile duct
CD55_ADGRE5	Smo.CD8_TEFF	0	0.722	Smo	CD8_TEFF	Common bile duct
CD55_ADGRE5	Smo.NK	0	0.732	Smo	NK	Common bile duct
CD6_ALCAM	CD4_TRM.Cholang_FXYD2	0	0.739	CD4_TRM	Cholang_FXYD2	Common bile duct
CD6_ALCAM	CD4_TRM.Cholang_HIST1H2AM	0	0.599	CD4_TRM	Cholang_HIST1H2AM	Common bile duct
CD6_ALCAM	CD4_TRM.Mac	0	0.765	CD4_TRM	Mac	Common bile duct
CD6_ALCAM	CD8_TEFF.Cholang_FXYD2	0	0.556	CD8_TEFF	Cholang_FXYD2	Common bile duct
CD6_ALCAM	CD8_TEFF.Cholang_HIST1H2AM	0	0.416	CD8_TEFF	Cholang_HIST1H2AM	Common bile duct
CD6_ALCAM	CD8_TEFF.Mac	0	0.582	CD8_TEFF	Mac	Common bile duct
CD6_ALCAM	CD8_TRM.Cholang_FXYD2	0	0.6	CD8_TRM	Cholang_FXYD2	Common bile duct
CD6_ALCAM	CD8_TRM.Cholang_HIST1H2AM	0	0.46	CD8_TRM	Cholang_HIST1H2AM	Common bile duct
CD6_ALCAM	CD8_TRM.Mac	0	0.626	CD8_TRM	Mac	Common bile duct
CD74_APP	BEC.BEC	0	2.961	BEC	BEC	Common bile duct
CD74_APP	BEC.Cholang_FXYD2	0	2.722	BEC	Cholang_FXYD2	Common bile duct
CD74_APP	BEC.Cholang_HIST1H2AM	0	2.272	BEC	Cholang_HIST1H2AM	Common bile duct
CD74_APP	BEC.Fib	0	2.763	BEC	Fib	Common bile duct
CD74_APP	BEC.Mac	0	2.225	BEC	Mac	Common bile duct
CD74_APP	BEC.Smo	0	2.676	BEC	Smo	Common bile duct
CD74_APP	CD4_TRM.BEC	0	1.475	CD4_TRM	BEC	Common bile duct
CD74_APP	CD8_TEFF.BEC	0	2.084	CD8_TEFF	BEC	Common bile duct
CD74_APP	CD8_TEFF.Cholang_FXYD2	0	1.845	CD8_TEFF	Cholang_FXYD2	Common bile duct
CD74_APP	CD8_TEFF.Fib	0	1.886	CD8_TEFF	Fib	Common bile duct
CD74_APP	CD8_TEFF.Smo	0	1.799	CD8_TEFF	Smo	Common bile duct
CD74_APP	CD8_TEM.BEC	0	1.998	CD8_TEM	BEC	Common bile duct
CD74_APP	CD8_TEM.Cholang_FXYD2	0	1.759	CD8_TEM	Cholang_FXYD2	Common bile duct
CD74_APP	CD8_TEM.Fib	0	1.799	CD8_TEM	Fib	Common bile duct
CD74_APP	CD8_TEM.Smo	0	1.712	CD8_TEM	Smo	Common bile duct
CD74_APP	CD8_TRM.BEC	0	1.514	CD8_TRM	BEC	Common bile duct
CD74_APP	Cholang_FXYD2.BEC	0	1.62	Cholang_FXYD2	BEC	Common bile duct
CD74_APP	Cholang_FXYD2.Cholang_FXYD2	0	1.381	Cholang_FXYD2	Cholang_FXYD2	Common bile duct
CD74_APP	Cholang_FXYD2.Fib	0	1.422	Cholang_FXYD2	Fib	Common bile duct
CD74_APP	Cholang_HIST1H2AM.BEC	0	1.511	Cholang_HIST1H2AM	BEC	Common bile duct
CD74_APP	Mac.BEC	0	3.435	Mac	BEC	Common bile duct
CD74_APP	Mac.Cholang_FXYD2	0	3.196	Mac	Cholang_FXYD2	Common bile duct
CD74_APP	Mac.Cholang_HIST1H2AM	0	2.745	Mac	Cholang_HIST1H2AM	Common bile duct
CD74_APP	Mac.Fib	0	3.237	Mac	Fib	Common bile duct
CD74_APP	Mac.Mac	0	2.699	Mac	Mac	Common bile duct
CD74_APP	Mac.Smo	0	3.15	Mac	Smo	Common bile duct
CD74_APP	Mon.BEC	0	2.11	Mon	BEC	Common bile duct
CD74_APP	Mon.Cholang_FXYD2	0	1.871	Mon	Cholang_FXYD2	Common bile duct
CD74_APP	Mon.Cholang_HIST1H2AM	0	1.42	Mon	Cholang_HIST1H2AM	Common bile duct
CD74_APP	Mon.Fib	0	1.911	Mon	Fib	Common bile duct
CD74_APP	Mon.Mac	0.016	1.374	Mon	Mac	Common bile duct
CD74_APP	Mon.Smo	0	1.824	Mon	Smo	Common bile duct
CD74_APP	NK.BEC	0	1.742	NK	BEC	Common bile duct
CD74_APP	NK.Cholang_FXYD2	0	1.503	NK	Cholang_FXYD2	Common bile duct
CD74_APP	NK.Fib	0	1.544	NK	Fib	Common bile duct
CD74_APP	NK.Smo	0.045	1.456	NK	Smo	Common bile duct
CD74_COPA	BEC.BEC	0	2.192	BEC	BEC	Common bile duct
CD74_COPA	BEC.Cholang_FXYD2	0	2.222	BEC	Cholang_FXYD2	Common bile duct
CD74_COPA	BEC.Fib	0	2.255	BEC	Fib	Common bile duct
CD74_COPA	BEC.Mac	0	2.386	BEC	Mac	Common bile duct
CD74_COPA	BEC.Mon	0	2.273	BEC	Mon	Common bile duct
CD74_COPA	BEC.Smo	0	2.207	BEC	Smo	Common bile duct
CD74_COPA	CD8_TEFF.BEC	0.016	1.314	CD8_TEFF	BEC	Common bile duct
CD74_COPA	CD8_TEFF.Cholang_FXYD2	0	1.345	CD8_TEFF	Cholang_FXYD2	Common bile duct
CD74_COPA	CD8_TEFF.Fib	0	1.377	CD8_TEFF	Fib	Common bile duct
CD74_COPA	CD8_TEFF.Mac	0	1.509	CD8_TEFF	Mac	Common bile duct
CD74_COPA	CD8_TEFF.Mon	0	1.396	CD8_TEFF	Mon	Common bile duct
CD74_COPA	CD8_TEFF.Smo	0	1.33	CD8_TEFF	Smo	Common bile duct
CD74_COPA	CD8_TEM.BEC	0.047	1.228	CD8_TEM	BEC	Common bile duct
CD74_COPA	CD8_TEM.Cholang_FXYD2	0.016	1.258	CD8_TEM	Cholang_FXYD2	Common bile duct
CD74_COPA	CD8_TEM.Fib	0.016	1.291	CD8_TEM	Fib	Common bile duct
CD74_COPA	CD8_TEM.Mac	0	1.423	CD8_TEM	Mac	Common bile duct
CD74_COPA	CD8_TEM.Mon	0	1.309	CD8_TEM	Mon	Common bile duct
CD74_COPA	CD8_TEM.Smo	0.016	1.243	CD8_TEM	Smo	Common bile duct
CD74_COPA	Mac.BEC	0	2.665	Mac	BEC	Common bile duct
CD74_COPA	Mac.Cholang_FXYD2	0	2.696	Mac	Cholang_FXYD2	Common bile duct
CD74_COPA	Mac.Fib	0	2.728	Mac	Fib	Common bile duct
CD74_COPA	Mac.Mac	0	2.86	Mac	Mac	Common bile duct
CD74_COPA	Mac.Mon	0	2.747	Mac	Mon	Common bile duct
CD74_COPA	Mac.Smo	0	2.681	Mac	Smo	Common bile duct
CD74_COPA	Mon.BEC	0	1.34	Mon	BEC	Common bile duct
CD74_COPA	Mon.Cholang_FXYD2	0	1.37	Mon	Cholang_FXYD2	Common bile duct
CD74_COPA	Mon.Fib	0	1.403	Mon	Fib	Common bile duct
CD74_COPA	Mon.Mac	0	1.535	Mon	Mac	Common bile duct
CD74_COPA	Mon.Mon	0	1.421	Mon	Mon	Common bile duct
CD74_COPA	Mon.Smo	0	1.355	Mon	Smo	Common bile duct
CD74_MIF	BEC.BEC	0	2.73	BEC	BEC	Common bile duct
CD74_MIF	BEC.CD4_TRM	0	2.804	BEC	CD4_TRM	Common bile duct
CD74_MIF	BEC.CD8_TEFF	0	2.561	BEC	CD8_TEFF	Common bile duct
CD74_MIF	BEC.CD8_TEM	0	2.568	BEC	CD8_TEM	Common bile duct
CD74_MIF	BEC.CD8_TRM	0	2.745	BEC	CD8_TRM	Common bile duct
CD74_MIF	BEC.Cholang_FXYD2	0	3.319	BEC	Cholang_FXYD2	Common bile duct
CD74_MIF	BEC.Cholang_HIST1H2AM	0	3.125	BEC	Cholang_HIST1H2AM	Common bile duct
CD74_MIF	BEC.Fib	0	2.815	BEC	Fib	Common bile duct
CD74_MIF	BEC.Mac	0	2.481	BEC	Mac	Common bile duct
CD74_MIF	BEC.Mon	0	2.323	BEC	Mon	Common bile duct
CD74_MIF	BEC.NK	0	2.488	BEC	NK	Common bile duct
CD74_MIF	BEC.Smo	0	3.011	BEC	Smo	Common bile duct
CD74_MIF	CD4_TRM.Cholang_FXYD2	0.016	1.833	CD4_TRM	Cholang_FXYD2	Common bile duct
CD74_MIF	CD8_TEFF.CD4_TRM	0	1.927	CD8_TEFF	CD4_TRM	Common bile duct
CD74_MIF	CD8_TEFF.CD8_TRM	0.016	1.868	CD8_TEFF	CD8_TRM	Common bile duct
CD74_MIF	CD8_TEFF.Cholang_FXYD2	0	2.442	CD8_TEFF	Cholang_FXYD2	Common bile duct
CD74_MIF	CD8_TEFF.Cholang_HIST1H2AM	0	2.248	CD8_TEFF	Cholang_HIST1H2AM	Common bile duct
CD74_MIF	CD8_TEFF.Fib	0	1.938	CD8_TEFF	Fib	Common bile duct
CD74_MIF	CD8_TEFF.Smo	0	2.134	CD8_TEFF	Smo	Common bile duct
CD74_MIF	CD8_TEM.CD4_TRM	0.031	1.84	CD8_TEM	CD4_TRM	Common bile duct
CD74_MIF	CD8_TEM.Cholang_FXYD2	0	2.356	CD8_TEM	Cholang_FXYD2	Common bile duct
CD74_MIF	CD8_TEM.Cholang_HIST1H2AM	0	2.161	CD8_TEM	Cholang_HIST1H2AM	Common bile duct
CD74_MIF	CD8_TEM.Fib	0.015	1.851	CD8_TEM	Fib	Common bile duct
CD74_MIF	CD8_TEM.Smo	0	2.048	CD8_TEM	Smo	Common bile duct
CD74_MIF	CD8_TRM.Cholang_FXYD2	0	1.872	CD8_TRM	Cholang_FXYD2	Common bile duct
CD74_MIF	Cholang_FXYD2.Cholang_FXYD2	0	1.978	Cholang_FXYD2	Cholang_FXYD2	Common bile duct
CD74_MIF	Cholang_FXYD2.Cholang_HIST1H2AM	0.048	1.784	Cholang_FXYD2	Cholang_HIST1H2AM	Common bile duct
CD74_MIF	Cholang_HIST1H2AM.Cholang_FXYD2	0.016	1.869	Cholang_HIST1H2AM	Cholang_FXYD2	Common bile duct
CD74_MIF	Mac.BEC	0	3.203	Mac	BEC	Common bile duct
CD74_MIF	Mac.CD4_TRM	0	3.278	Mac	CD4_TRM	Common bile duct
CD74_MIF	Mac.CD8_TEFF	0	3.035	Mac	CD8_TEFF	Common bile duct
CD74_MIF	Mac.CD8_TEM	0	3.041	Mac	CD8_TEM	Common bile duct
CD74_MIF	Mac.CD8_TRM	0	3.219	Mac	CD8_TRM	Common bile duct
CD74_MIF	Mac.Cholang_FXYD2	0	3.793	Mac	Cholang_FXYD2	Common bile duct
CD74_MIF	Mac.Cholang_HIST1H2AM	0	3.599	Mac	Cholang_HIST1H2AM	Common bile duct
CD74_MIF	Mac.Fib	0	3.289	Mac	Fib	Common bile duct
CD74_MIF	Mac.Mac	0	2.955	Mac	Mac	Common bile duct
CD74_MIF	Mac.Mon	0	2.797	Mac	Mon	Common bile duct
CD74_MIF	Mac.NK	0	2.961	Mac	NK	Common bile duct
CD74_MIF	Mac.Smo	0	3.485	Mac	Smo	Common bile duct
CD74_MIF	Mon.BEC	0	1.878	Mon	BEC	Common bile duct
CD74_MIF	Mon.CD4_TRM	0	1.952	Mon	CD4_TRM	Common bile duct
CD74_MIF	Mon.CD8_TRM	0	1.893	Mon	CD8_TRM	Common bile duct
CD74_MIF	Mon.Cholang_FXYD2	0	2.468	Mon	Cholang_FXYD2	Common bile duct
CD74_MIF	Mon.Cholang_HIST1H2AM	0	2.273	Mon	Cholang_HIST1H2AM	Common bile duct
CD74_MIF	Mon.Fib	0	1.963	Mon	Fib	Common bile duct
CD74_MIF	Mon.Smo	0	2.16	Mon	Smo	Common bile duct
CD74_MIF	NK.Cholang_FXYD2	0	2.1	NK	Cholang_FXYD2	Common bile duct
CD74_MIF	NK.Cholang_HIST1H2AM	0.015	1.906	NK	Cholang_HIST1H2AM	Common bile duct
CD74_MIF	NK.Smo	0.047	1.792	NK	Smo	Common bile duct
CD8 receptor_LCK	CD8_TEFF.CD4_TRM	0	0.689	CD8_TEFF	CD4_TRM	Common bile duct
CD8 receptor_LCK	CD8_TEFF.CD8_TEFF	0	0.592	CD8_TEFF	CD8_TEFF	Common bile duct
CD8 receptor_LCK	CD8_TEFF.CD8_TEM	0	0.697	CD8_TEFF	CD8_TEM	Common bile duct
CD8 receptor_LCK	CD8_TEFF.CD8_TRM	0	0.68	CD8_TEFF	CD8_TRM	Common bile duct
CD8 receptor_LCK	CD8_TEFF.NK	0	0.614	CD8_TEFF	NK	Common bile duct
CD8 receptor_LCK	CD8_TEM.CD4_TRM	0	0.843	CD8_TEM	CD4_TRM	Common bile duct
CD8 receptor_LCK	CD8_TEM.CD8_TEFF	0	0.746	CD8_TEM	CD8_TEFF	Common bile duct
CD8 receptor_LCK	CD8_TEM.CD8_TEM	0	0.851	CD8_TEM	CD8_TEM	Common bile duct
CD8 receptor_LCK	CD8_TEM.CD8_TRM	0	0.834	CD8_TEM	CD8_TRM	Common bile duct
CD8 receptor_LCK	CD8_TEM.NK	0	0.767	CD8_TEM	NK	Common bile duct
CD8 receptor_LCK	CD8_TRM.CD4_TRM	0	0.847	CD8_TRM	CD4_TRM	Common bile duct
CD8 receptor_LCK	CD8_TRM.CD8_TEFF	0	0.751	CD8_TRM	CD8_TEFF	Common bile duct
CD8 receptor_LCK	CD8_TRM.CD8_TEM	0	0.855	CD8_TRM	CD8_TEM	Common bile duct
CD8 receptor_LCK	CD8_TRM.CD8_TRM	0	0.838	CD8_TRM	CD8_TRM	Common bile duct
CD8 receptor_LCK	CD8_TRM.NK	0	0.772	CD8_TRM	NK	Common bile duct
CD99_PILRA	BEC.Mac	0	0.917	BEC	Mac	Common bile duct
CD99_PILRA	BEC.Mon	0	1.023	BEC	Mon	Common bile duct
CD99_PILRA	CD4_TRM.Mac	0.045	0.712	CD4_TRM	Mac	Common bile duct
CD99_PILRA	CD4_TRM.Mon	0	0.817	CD4_TRM	Mon	Common bile duct
CD99_PILRA	CD8_TEFF.Mac	0	0.955	CD8_TEFF	Mac	Common bile duct
CD99_PILRA	CD8_TEFF.Mon	0	1.061	CD8_TEFF	Mon	Common bile duct
CD99_PILRA	CD8_TEM.Mon	0	0.857	CD8_TEM	Mon	Common bile duct
CD99_PILRA	CD8_TRM.Mac	0	0.888	CD8_TRM	Mac	Common bile duct
CD99_PILRA	CD8_TRM.Mon	0	0.994	CD8_TRM	Mon	Common bile duct
CD99_PILRA	Cholang_FXYD2.Mon	0	0.765	Cholang_FXYD2	Mon	Common bile duct
CD99_PILRA	Fib.Mac	0	1.133	Fib	Mac	Common bile duct
CD99_PILRA	Fib.Mon	0	1.239	Fib	Mon	Common bile duct
CD99_PILRA	Mac.Mon	0.032	0.724	Mac	Mon	Common bile duct
CD99_PILRA	Mon.Mon	0	0.748	Mon	Mon	Common bile duct
CD99_PILRA	NK.Mac	0	0.953	NK	Mac	Common bile duct
CD99_PILRA	NK.Mon	0	1.058	NK	Mon	Common bile duct
CD99_PILRA	Smo.Mac	0	0.841	Smo	Mac	Common bile duct
CD99_PILRA	Smo.Mon	0	0.947	Smo	Mon	Common bile duct
CDH1_a2b1 complex	Cholang_FXYD2.Cholang_FXYD2	0	0.778	Cholang_FXYD2	Cholang_FXYD2	Common bile duct
CDH1_a2b1 complex	Cholang_HIST1H2AM.Cholang_FXYD2	0	0.619	Cholang_HIST1H2AM	Cholang_FXYD2	Common bile duct
CDH1_aEb7 complex	Cholang_FXYD2.CD8_TEFF	0	0.761	Cholang_FXYD2	CD8_TEFF	Common bile duct
CDH1_aEb7 complex	Cholang_FXYD2.NK	0	0.861	Cholang_FXYD2	NK	Common bile duct
CDH1_aEb7 complex	Cholang_HIST1H2AM.CD8_TEFF	0	0.602	Cholang_HIST1H2AM	CD8_TEFF	Common bile duct
CDH1_aEb7 complex	Cholang_HIST1H2AM.NK	0	0.702	Cholang_HIST1H2AM	NK	Common bile duct
CDH1_KLRG1	Cholang_FXYD2.CD8_TEFF	0	1.16	Cholang_FXYD2	CD8_TEFF	Common bile duct
CDH1_KLRG1	Cholang_FXYD2.CD8_TEM	0	1.225	Cholang_FXYD2	CD8_TEM	Common bile duct
CDH1_KLRG1	Cholang_FXYD2.NK	0	0.922	Cholang_FXYD2	NK	Common bile duct
CDH1_KLRG1	Cholang_HIST1H2AM.CD8_TEFF	0	1.001	Cholang_HIST1H2AM	CD8_TEFF	Common bile duct
CDH1_KLRG1	Cholang_HIST1H2AM.CD8_TEM	0	1.066	Cholang_HIST1H2AM	CD8_TEM	Common bile duct
CDH1_KLRG1	Cholang_HIST1H2AM.NK	0	0.762	Cholang_HIST1H2AM	NK	Common bile duct
CEACAM6_CEACAM6	Cholang_FXYD2.Cholang_FXYD2	0	2.613	Cholang_FXYD2	Cholang_FXYD2	Common bile duct
CEACAM6_CEACAM6	Cholang_FXYD2.Cholang_HIST1H2AM	0	1.691	Cholang_FXYD2	Cholang_HIST1H2AM	Common bile duct
CEACAM6_CEACAM6	Cholang_HIST1H2AM.Cholang_FXYD2	0	1.691	Cholang_HIST1H2AM	Cholang_FXYD2	Common bile duct
CEACAM6_CEACAM6	Cholang_HIST1H2AM.Cholang_HIST1H2AM	0	0.77	Cholang_HIST1H2AM	Cholang_HIST1H2AM	Common bile duct
CLEC2B_KLRF1	BEC.CD8_TEFF	0	0.983	BEC	CD8_TEFF	Common bile duct
CLEC2B_KLRF1	BEC.NK	0	1.242	BEC	NK	Common bile duct
CLEC2B_KLRF1	CD4_TRM.CD8_TEFF	0	0.703	CD4_TRM	CD8_TEFF	Common bile duct
CLEC2B_KLRF1	CD4_TRM.NK	0	0.962	CD4_TRM	NK	Common bile duct
CLEC2B_KLRF1	CD8_TEFF.CD8_TEFF	0	0.761	CD8_TEFF	CD8_TEFF	Common bile duct
CLEC2B_KLRF1	CD8_TEFF.NK	0	1.02	CD8_TEFF	NK	Common bile duct
CLEC2B_KLRF1	CD8_TRM.CD8_TEFF	0	0.848	CD8_TRM	CD8_TEFF	Common bile duct
CLEC2B_KLRF1	CD8_TRM.NK	0	1.107	CD8_TRM	NK	Common bile duct
CLEC2B_KLRF1	Fib.CD8_TEFF	0	0.617	Fib	CD8_TEFF	Common bile duct
CLEC2B_KLRF1	Fib.NK	0	0.876	Fib	NK	Common bile duct
[truncated: 18,632 more rows]
