# Supplementary material for: Single-cell transcriptome profiling of an adult human cell atlas of 15 major organs
Source: Genome Biol. 2020 Dec 7;21:294. doi: 10.1186/s13059-020-02210-0 (PMC7720616; doi:10.1186/s13059-020-02210-0)
Supplement: Supplementary file 10 — Additional file 10: Table S48. Detailed information of interacting pairs across tissues, related to Fig. 6 [file 13059_2020_2210_MOESM10_ESM.xlsx]

## Sheet: Table S48
Table S48. Detailed information of interacting pairs across tissues, related to Figure 6.
interacting_pair	cell_type 1 (full name) in tissue 1.cell_type 2 (full name) in tissue 2	average expression	pvalue	cell_type 1 (short name) tissue	cell_type 2 (short name)	tissue1	tissue2	major cell type_1	major cell type_2
CD74_MIF	BEC_Bladder.CD4_TRM_Commonbileduct	3.078	0	BEC_Bladder	CD4_TRM_Commonbileduct	Bladder	Commonbileduct	Endo	CD4
CD40_CD40LG	BEC_Bladder.CD4_TRM_Commonbileduct	0.658	0	BEC_Bladder	CD4_TRM_Commonbileduct	Bladder	Commonbileduct	Endo	CD4
CXCL12_CXCR4	BEC_Bladder.CD4_TRM_Commonbileduct	0.785	0	BEC_Bladder	CD4_TRM_Commonbileduct	Bladder	Commonbileduct	Endo	CD4
CD55_ADGRE5	BEC_Bladder.CD4_TRM_Commonbileduct	0.553	0	BEC_Bladder	CD4_TRM_Commonbileduct	Bladder	Commonbileduct	Endo	CD4
LTBR_LTB	BEC_Bladder.CD4_TRM_Commonbileduct	1.245	0	BEC_Bladder	CD4_TRM_Commonbileduct	Bladder	Commonbileduct	Endo	CD4
JAM2_a4b1 complex	BEC_Bladder.CD4_TRM_Commonbileduct	0.506	0	BEC_Bladder	CD4_TRM_Commonbileduct	Bladder	Commonbileduct	Endo	CD4
TGFB1_TGFBR3	CD4_TRM_Commonbileduct.BEC_Bladder	0.81	0	CD4_TRM_Commonbileduct	BEC_Bladder	Commonbileduct	Bladder	CD4	Endo
CD44_HBEGF	CD4_TRM_Commonbileduct.BEC_Bladder	0.663	0	CD4_TRM_Commonbileduct	BEC_Bladder	Commonbileduct	Bladder	CD4	Endo
CD44_SELE	CD4_TRM_Commonbileduct.BEC_Bladder	0.877	0	CD4_TRM_Commonbileduct	BEC_Bladder	Commonbileduct	Bladder	CD4	Endo
TNF_TNFRSF1A	CD4_TRM_Commonbileduct.BEC_Bladder	1.548	0	CD4_TRM_Commonbileduct	BEC_Bladder	Commonbileduct	Bladder	CD4	Endo
CCL5_ACKR1	CD4_TRM_Commonbileduct.BEC_Bladder	1.555	0	CD4_TRM_Commonbileduct	BEC_Bladder	Commonbileduct	Bladder	CD4	Endo
MIF_TNFRSF10D	CD4_TRM_Commonbileduct.BEC_Bladder	1.139	0	CD4_TRM_Commonbileduct	BEC_Bladder	Commonbileduct	Bladder	CD4	Endo
CD40LG_a5b1 complex	CD4_TRM_Commonbileduct.BEC_Bladder	0.711	0	CD4_TRM_Commonbileduct	BEC_Bladder	Commonbileduct	Bladder	CD4	Endo
ICAM1_SPN	BEC_Bladder.CD8_TEFF_Commonbileduct	0.724	0	BEC_Bladder	CD8_TEFF_Commonbileduct	Bladder	Commonbileduct	Endo	CD8
ICAM1_ITGAL	BEC_Bladder.CD8_TEFF_Commonbileduct	0.798	0	BEC_Bladder	CD8_TEFF_Commonbileduct	Bladder	Commonbileduct	Endo	CD8
MIF_TNFRSF14	BEC_Bladder.CD8_TEFF_Commonbileduct	0.951	0	BEC_Bladder	CD8_TEFF_Commonbileduct	Bladder	Commonbileduct	Endo	CD8
CXCL12_CXCR4	BEC_Bladder.CD8_TEFF_Commonbileduct	0.603	0	BEC_Bladder	CD8_TEFF_Commonbileduct	Bladder	Commonbileduct	Endo	CD8
CD55_ADGRE5	BEC_Bladder.CD8_TEFF_Commonbileduct	0.776	0	BEC_Bladder	CD8_TEFF_Commonbileduct	Bladder	Commonbileduct	Endo	CD8
LTBR_LTB	BEC_Bladder.CD8_TEFF_Commonbileduct	0.501	0	BEC_Bladder	CD8_TEFF_Commonbileduct	Bladder	Commonbileduct	Endo	CD8
CLEC2B_KLRF1	BEC_Bladder.CD8_TEFF_Commonbileduct	0.829	0	BEC_Bladder	CD8_TEFF_Commonbileduct	Bladder	Commonbileduct	Endo	CD8
JAM2_a4b1 complex	BEC_Bladder.CD8_TEFF_Commonbileduct	0.566	0	BEC_Bladder	CD8_TEFF_Commonbileduct	Bladder	Commonbileduct	Endo	CD8
ICAM1_aLb2 complex	BEC_Bladder.CD8_TEFF_Commonbileduct	0.798	0	BEC_Bladder	CD8_TEFF_Commonbileduct	Bladder	Commonbileduct	Endo	CD8
ICAM2_aLb2 complex	BEC_Bladder.CD8_TEFF_Commonbileduct	0.611	0	BEC_Bladder	CD8_TEFF_Commonbileduct	Bladder	Commonbileduct	Endo	CD8
TGFB1_TGFbeta receptor1	BEC_Bladder.CD8_TEFF_Commonbileduct	0.431	0	BEC_Bladder	CD8_TEFF_Commonbileduct	Bladder	Commonbileduct	Endo	CD8
TGFB1_TGFBR3	CD8_TEFF_Commonbileduct.BEC_Bladder	0.852	0	CD8_TEFF_Commonbileduct	BEC_Bladder	Commonbileduct	Bladder	CD8	Endo
TNFRSF1B_GRN	CD8_TEFF_Commonbileduct.BEC_Bladder	0.532	0	CD8_TEFF_Commonbileduct	BEC_Bladder	Commonbileduct	Bladder	CD8	Endo
CD44_HBEGF	CD8_TEFF_Commonbileduct.BEC_Bladder	0.723	0	CD8_TEFF_Commonbileduct	BEC_Bladder	Commonbileduct	Bladder	CD8	Endo
CD44_SELE	CD8_TEFF_Commonbileduct.BEC_Bladder	0.937	0	CD8_TEFF_Commonbileduct	BEC_Bladder	Commonbileduct	Bladder	CD8	Endo
TNF_TNFRSF1A	CD8_TEFF_Commonbileduct.BEC_Bladder	1.515	0	CD8_TEFF_Commonbileduct	BEC_Bladder	Commonbileduct	Bladder	CD8	Endo
CCL5_ACKR1	CD8_TEFF_Commonbileduct.BEC_Bladder	2.715	0	CD8_TEFF_Commonbileduct	BEC_Bladder	Commonbileduct	Bladder	CD8	Endo
CD74_MIF	BEC_Bladder.CD8_TEM_Commonbileduct	2.842	0.04	BEC_Bladder	CD8_TEM_Commonbileduct	Bladder	Commonbileduct	Endo	CD8
ICAM1_ITGAL	BEC_Bladder.CD8_TEM_Commonbileduct	0.75	0	BEC_Bladder	CD8_TEM_Commonbileduct	Bladder	Commonbileduct	Endo	CD8
CXCL12_CXCR4	BEC_Bladder.CD8_TEM_Commonbileduct	0.785	0	BEC_Bladder	CD8_TEM_Commonbileduct	Bladder	Commonbileduct	Endo	CD8
CD55_ADGRE5	BEC_Bladder.CD8_TEM_Commonbileduct	0.656	0	BEC_Bladder	CD8_TEM_Commonbileduct	Bladder	Commonbileduct	Endo	CD8
LTBR_LTB	BEC_Bladder.CD8_TEM_Commonbileduct	0.668	0	BEC_Bladder	CD8_TEM_Commonbileduct	Bladder	Commonbileduct	Endo	CD8
JAM2_a4b1 complex	BEC_Bladder.CD8_TEM_Commonbileduct	0.519	0	BEC_Bladder	CD8_TEM_Commonbileduct	Bladder	Commonbileduct	Endo	CD8
ICAM1_aLb2 complex	BEC_Bladder.CD8_TEM_Commonbileduct	0.75	0	BEC_Bladder	CD8_TEM_Commonbileduct	Bladder	Commonbileduct	Endo	CD8
ICAM2_aLb2 complex	BEC_Bladder.CD8_TEM_Commonbileduct	0.563	0	BEC_Bladder	CD8_TEM_Commonbileduct	Bladder	Commonbileduct	Endo	CD8
TGFB1_TGFBR3	CD8_TEM_Commonbileduct.BEC_Bladder	0.778	0	CD8_TEM_Commonbileduct	BEC_Bladder	Commonbileduct	Bladder	CD8	Endo
CD44_HBEGF	CD8_TEM_Commonbileduct.BEC_Bladder	0.542	0	CD8_TEM_Commonbileduct	BEC_Bladder	Commonbileduct	Bladder	CD8	Endo
CD44_SELE	CD8_TEM_Commonbileduct.BEC_Bladder	0.756	0	CD8_TEM_Commonbileduct	BEC_Bladder	Commonbileduct	Bladder	CD8	Endo
TNF_TNFRSF1A	CD8_TEM_Commonbileduct.BEC_Bladder	1.303	0	CD8_TEM_Commonbileduct	BEC_Bladder	Commonbileduct	Bladder	CD8	Endo
CCL5_ACKR1	CD8_TEM_Commonbileduct.BEC_Bladder	2.886	0	CD8_TEM_Commonbileduct	BEC_Bladder	Commonbileduct	Bladder	CD8	Endo
CD74_MIF	BEC_Bladder.CD8_TRM_Commonbileduct	3.019	0	BEC_Bladder	CD8_TRM_Commonbileduct	Bladder	Commonbileduct	Endo	CD8
ICAM1_SPN	BEC_Bladder.CD8_TRM_Commonbileduct	0.71	0	BEC_Bladder	CD8_TRM_Commonbileduct	Bladder	Commonbileduct	Endo	CD8
ICAM1_ITGAL	BEC_Bladder.CD8_TRM_Commonbileduct	0.725	0	BEC_Bladder	CD8_TRM_Commonbileduct	Bladder	Commonbileduct	Endo	CD8
CXCL12_CXCR3	BEC_Bladder.CD8_TRM_Commonbileduct	0.458	0	BEC_Bladder	CD8_TRM_Commonbileduct	Bladder	Commonbileduct	Endo	CD8
CXCL12_CXCR4	BEC_Bladder.CD8_TRM_Commonbileduct	0.972	0	BEC_Bladder	CD8_TRM_Commonbileduct	Bladder	Commonbileduct	Endo	CD8
CD55_ADGRE5	BEC_Bladder.CD8_TRM_Commonbileduct	0.575	0	BEC_Bladder	CD8_TRM_Commonbileduct	Bladder	Commonbileduct	Endo	CD8
LTBR_LTB	BEC_Bladder.CD8_TRM_Commonbileduct	0.64	0	BEC_Bladder	CD8_TRM_Commonbileduct	Bladder	Commonbileduct	Endo	CD8
COL4A1_a1b1 complex	BEC_Bladder.CD8_TRM_Commonbileduct	0.487	0	BEC_Bladder	CD8_TRM_Commonbileduct	Bladder	Commonbileduct	Endo	CD8
COL4A2_a1b1 complex	BEC_Bladder.CD8_TRM_Commonbileduct	0.498	0	BEC_Bladder	CD8_TRM_Commonbileduct	Bladder	Commonbileduct	Endo	CD8
COL15A1_a1b1 complex	BEC_Bladder.CD8_TRM_Commonbileduct	0.753	0	BEC_Bladder	CD8_TRM_Commonbileduct	Bladder	Commonbileduct	Endo	CD8
COL18A1_a1b1 complex	BEC_Bladder.CD8_TRM_Commonbileduct	0.478	0	BEC_Bladder	CD8_TRM_Commonbileduct	Bladder	Commonbileduct	Endo	CD8
JAM2_a4b1 complex	BEC_Bladder.CD8_TRM_Commonbileduct	0.457	0	BEC_Bladder	CD8_TRM_Commonbileduct	Bladder	Commonbileduct	Endo	CD8
ICAM1_aLb2 complex	BEC_Bladder.CD8_TRM_Commonbileduct	0.725	0	BEC_Bladder	CD8_TRM_Commonbileduct	Bladder	Commonbileduct	Endo	CD8
ICAM2_aLb2 complex	BEC_Bladder.CD8_TRM_Commonbileduct	0.539	0	BEC_Bladder	CD8_TRM_Commonbileduct	Bladder	Commonbileduct	Endo	CD8
TGFB1_TGFBR3	CD8_TRM_Commonbileduct.BEC_Bladder	0.759	0	CD8_TRM_Commonbileduct	BEC_Bladder	Commonbileduct	Bladder	CD8	Endo
CD44_HBEGF	CD8_TRM_Commonbileduct.BEC_Bladder	0.672	0	CD8_TRM_Commonbileduct	BEC_Bladder	Commonbileduct	Bladder	CD8	Endo
CD44_SELE	CD8_TRM_Commonbileduct.BEC_Bladder	0.886	0	CD8_TRM_Commonbileduct	BEC_Bladder	Commonbileduct	Bladder	CD8	Endo
TNF_TNFRSF1A	CD8_TRM_Commonbileduct.BEC_Bladder	1.192	0	CD8_TRM_Commonbileduct	BEC_Bladder	Commonbileduct	Bladder	CD8	Endo
CD46_JAG1	CD8_TRM_Commonbileduct.BEC_Bladder	0.407	0.004	CD8_TRM_Commonbileduct	BEC_Bladder	Commonbileduct	Bladder	CD8	Endo
CCL5_ACKR1	CD8_TRM_Commonbileduct.BEC_Bladder	2.692	0	CD8_TRM_Commonbileduct	BEC_Bladder	Commonbileduct	Bladder	CD8	Endo
MIF_TNFRSF10D	CD8_TRM_Commonbileduct.BEC_Bladder	1.08	0	CD8_TRM_Commonbileduct	BEC_Bladder	Commonbileduct	Bladder	CD8	Endo
ICAM1_AREG	BEC_Bladder.Mac_Commonbileduct	0.97	0	BEC_Bladder	Mac_Commonbileduct	Bladder	Commonbileduct	Endo	Myeloid
TNFRSF1A_GRN	BEC_Bladder.Mac_Commonbileduct	1.384	0	BEC_Bladder	Mac_Commonbileduct	Bladder	Commonbileduct	Endo	Myeloid
CD74_COPA	BEC_Bladder.Mac_Commonbileduct	2.661	0	BEC_Bladder	Mac_Commonbileduct	Bladder	Commonbileduct	Endo	Myeloid
CD40_TNFSF13B	BEC_Bladder.Mac_Commonbileduct	0.453	0	BEC_Bladder	Mac_Commonbileduct	Bladder	Commonbileduct	Endo	Myeloid
ICAM1_SPN	BEC_Bladder.Mac_Commonbileduct	0.639	0	BEC_Bladder	Mac_Commonbileduct	Bladder	Commonbileduct	Endo	Myeloid
NRP1_VEGFA	BEC_Bladder.Mac_Commonbileduct	0.643	0	BEC_Bladder	Mac_Commonbileduct	Bladder	Commonbileduct	Endo	Myeloid
MIF_TNFRSF14	BEC_Bladder.Mac_Commonbileduct	0.906	0	BEC_Bladder	Mac_Commonbileduct	Bladder	Commonbileduct	Endo	Myeloid
CXCL12_CXCR4	BEC_Bladder.Mac_Commonbileduct	0.907	0	BEC_Bladder	Mac_Commonbileduct	Bladder	Commonbileduct	Endo	Myeloid
ANXA1_FPR1	BEC_Bladder.Mac_Commonbileduct	0.48	0	BEC_Bladder	Mac_Commonbileduct	Bladder	Commonbileduct	Endo	Myeloid
ANXA1_FPR3	BEC_Bladder.Mac_Commonbileduct	0.518	0	BEC_Bladder	Mac_Commonbileduct	Bladder	Commonbileduct	Endo	Myeloid
PROS1_AXL	BEC_Bladder.Mac_Commonbileduct	0.463	0	BEC_Bladder	Mac_Commonbileduct	Bladder	Commonbileduct	Endo	Myeloid
CD55_ADGRE5	BEC_Bladder.Mac_Commonbileduct	0.426	0	BEC_Bladder	Mac_Commonbileduct	Bladder	Commonbileduct	Endo	Myeloid
CD99_PILRA	BEC_Bladder.Mac_Commonbileduct	0.76	0	BEC_Bladder	Mac_Commonbileduct	Bladder	Commonbileduct	Endo	Myeloid
JAM2_a4b1 complex	BEC_Bladder.Mac_Commonbileduct	0.547	0	BEC_Bladder	Mac_Commonbileduct	Bladder	Commonbileduct	Endo	Myeloid
ICAM1_aMb2 complex	BEC_Bladder.Mac_Commonbileduct	0.809	0	BEC_Bladder	Mac_Commonbileduct	Bladder	Commonbileduct	Endo	Myeloid
ICAM1_aXb2 complex	BEC_Bladder.Mac_Commonbileduct	0.736	0	BEC_Bladder	Mac_Commonbileduct	Bladder	Commonbileduct	Endo	Myeloid
FLT1 complex_VEGFA	BEC_Bladder.Mac_Commonbileduct	0.606	0	BEC_Bladder	Mac_Commonbileduct	Bladder	Commonbileduct	Endo	Myeloid
TGFB1_TGFbeta receptor1	BEC_Bladder.Mac_Commonbileduct	0.646	0	BEC_Bladder	Mac_Commonbileduct	Bladder	Commonbileduct	Endo	Myeloid
TGFB1_TGFBR3	Mac_Commonbileduct.BEC_Bladder	0.772	0	Mac_Commonbileduct	BEC_Bladder	Commonbileduct	Bladder	Myeloid	Endo
CD74_MIF	Mac_Commonbileduct.BEC_Bladder	3.239	0	Mac_Commonbileduct	BEC_Bladder	Commonbileduct	Bladder	Myeloid	Endo
CD44_HBEGF	Mac_Commonbileduct.BEC_Bladder	0.778	0	Mac_Commonbileduct	BEC_Bladder	Commonbileduct	Bladder	Myeloid	Endo
CD74_APP	Mac_Commonbileduct.BEC_Bladder	3.355	0	Mac_Commonbileduct	BEC_Bladder	Commonbileduct	Bladder	Myeloid	Endo
CD44_SELE	Mac_Commonbileduct.BEC_Bladder	0.992	0	Mac_Commonbileduct	BEC_Bladder	Commonbileduct	Bladder	Myeloid	Endo
TNF_TNFRSF1A	Mac_Commonbileduct.BEC_Bladder	0.792	0	Mac_Commonbileduct	BEC_Bladder	Commonbileduct	Bladder	Myeloid	Endo
TNFSF13_TNFRSF1A	Mac_Commonbileduct.BEC_Bladder	0.683	0	Mac_Commonbileduct	BEC_Bladder	Commonbileduct	Bladder	Myeloid	Endo
CCL2_ACKR1	Mac_Commonbileduct.BEC_Bladder	1.754	0	Mac_Commonbileduct	BEC_Bladder	Commonbileduct	Bladder	Myeloid	Endo
CXCL8_ACKR1	Mac_Commonbileduct.BEC_Bladder	2.215	0	Mac_Commonbileduct	BEC_Bladder	Commonbileduct	Bladder	Myeloid	Endo
VEGFA_KDR	Mac_Commonbileduct.BEC_Bladder	0.606	0	Mac_Commonbileduct	BEC_Bladder	Commonbileduct	Bladder	Myeloid	Endo
CCR1_CCL14	Mac_Commonbileduct.BEC_Bladder	1.21	0	Mac_Commonbileduct	BEC_Bladder	Commonbileduct	Bladder	Myeloid	Endo
VEGFA_FLT1	Mac_Commonbileduct.BEC_Bladder	0.89	0	Mac_Commonbileduct	BEC_Bladder	Commonbileduct	Bladder	Myeloid	Endo
C5AR1_RPS19	Mac_Commonbileduct.BEC_Bladder	2.077	0	Mac_Commonbileduct	BEC_Bladder	Commonbileduct	Bladder	Myeloid	Endo
AXL_GAS6	Mac_Commonbileduct.BEC_Bladder	0.494	0	Mac_Commonbileduct	BEC_Bladder	Commonbileduct	Bladder	Myeloid	Endo
MERTK_GAS6	Mac_Commonbileduct.BEC_Bladder	0.476	0	Mac_Commonbileduct	BEC_Bladder	Commonbileduct	Bladder	Myeloid	Endo
CD74_MIF	BEC_Bladder.Mon_Commonbileduct	2.598	0	BEC_Bladder	Mon_Commonbileduct	Bladder	Commonbileduct	Endo	Myeloid
ICAM1_AREG	BEC_Bladder.Mon_Commonbileduct	1.275	0	BEC_Bladder	Mon_Commonbileduct	Bladder	Commonbileduct	Endo	Myeloid
TNFRSF1A_GRN	BEC_Bladder.Mon_Commonbileduct	1.118	0	BEC_Bladder	Mon_Commonbileduct	Bladder	Commonbileduct	Endo	Myeloid
CD74_COPA	BEC_Bladder.Mon_Commonbileduct	2.547	0	BEC_Bladder	Mon_Commonbileduct	Bladder	Commonbileduct	Endo	Myeloid
CD40_TNFSF13B	BEC_Bladder.Mon_Commonbileduct	0.702	0	BEC_Bladder	Mon_Commonbileduct	Bladder	Commonbileduct	Endo	Myeloid
JAG1_NOTCH2	BEC_Bladder.Mon_Commonbileduct	0.453	0	BEC_Bladder	Mon_Commonbileduct	Bladder	Commonbileduct	Endo	Myeloid
MIF_TNFRSF14	BEC_Bladder.Mon_Commonbileduct	0.872	0	BEC_Bladder	Mon_Commonbileduct	Bladder	Commonbileduct	Endo	Myeloid
MIF_TNFRSF10D	BEC_Bladder.Mon_Commonbileduct	0.92	0	BEC_Bladder	Mon_Commonbileduct	Bladder	Commonbileduct	Endo	Myeloid
PODXL_SELL	BEC_Bladder.Mon_Commonbileduct	1.185	0	BEC_Bladder	Mon_Commonbileduct	Bladder	Commonbileduct	Endo	Myeloid
CXCL12_CXCR4	BEC_Bladder.Mon_Commonbileduct	0.708	0	BEC_Bladder	Mon_Commonbileduct	Bladder	Commonbileduct	Endo	Myeloid
APP_FPR2	BEC_Bladder.Mon_Commonbileduct	1.028	0	BEC_Bladder	Mon_Commonbileduct	Bladder	Commonbileduct	Endo	Myeloid
SELP_SELPLG	BEC_Bladder.Mon_Commonbileduct	0.488	0	BEC_Bladder	Mon_Commonbileduct	Bladder	Commonbileduct	Endo	Myeloid
SELE_SELPLG	BEC_Bladder.Mon_Commonbileduct	0.616	0	BEC_Bladder	Mon_Commonbileduct	Bladder	Commonbileduct	Endo	Myeloid
CD99_PILRA	BEC_Bladder.Mon_Commonbileduct	0.865	0	BEC_Bladder	Mon_Commonbileduct	Bladder	Commonbileduct	Endo	Myeloid
JAM2_a4b1 complex	BEC_Bladder.Mon_Commonbileduct	0.449	0	BEC_Bladder	Mon_Commonbileduct	Bladder	Commonbileduct	Endo	Myeloid
ICAM1_aMb2 complex	BEC_Bladder.Mon_Commonbileduct	1.014	0	BEC_Bladder	Mon_Commonbileduct	Bladder	Commonbileduct	Endo	Myeloid
ICAM1_aXb2 complex	BEC_Bladder.Mon_Commonbileduct	0.698	0	BEC_Bladder	Mon_Commonbileduct	Bladder	Commonbileduct	Endo	Myeloid
TGFB1_TGFBR3	Mon_Commonbileduct.BEC_Bladder	0.739	0	Mon_Commonbileduct	BEC_Bladder	Commonbileduct	Bladder	Myeloid	Endo
CD44_HBEGF	Mon_Commonbileduct.BEC_Bladder	1.136	0	Mon_Commonbileduct	BEC_Bladder	Commonbileduct	Bladder	Myeloid	Endo
CD44_SELE	Mon_Commonbileduct.BEC_Bladder	1.35	0	Mon_Commonbileduct	BEC_Bladder	Commonbileduct	Bladder	Myeloid	Endo
CD46_JAG1	Mon_Commonbileduct.BEC_Bladder	0.427	0.016	Mon_Commonbileduct	BEC_Bladder	Commonbileduct	Bladder	Myeloid	Endo
CXCL8_ACKR1	Mon_Commonbileduct.BEC_Bladder	2.522	0	Mon_Commonbileduct	BEC_Bladder	Commonbileduct	Bladder	Myeloid	Endo
CCR1_CCL14	Mon_Commonbileduct.BEC_Bladder	1.154	0	Mon_Commonbileduct	BEC_Bladder	Commonbileduct	Bladder	Myeloid	Endo
SELL_CD34	Mon_Commonbileduct.BEC_Bladder	1.316	0	Mon_Commonbileduct	BEC_Bladder	Commonbileduct	Bladder	Myeloid	Endo
C5AR1_RPS19	Mon_Commonbileduct.BEC_Bladder	2.111	0	Mon_Commonbileduct	BEC_Bladder	Commonbileduct	Bladder	Myeloid	Endo
ICAM1_SPN	BEC_Bladder.NK_Commonbileduct	0.791	0	BEC_Bladder	NK_Commonbileduct	Bladder	Commonbileduct	Endo	NK
ICAM1_ITGAL	BEC_Bladder.NK_Commonbileduct	0.845	0	BEC_Bladder	NK_Commonbileduct	Bladder	Commonbileduct	Endo	NK
MIF_TNFRSF14	BEC_Bladder.NK_Commonbileduct	1.003	0	BEC_Bladder	NK_Commonbileduct	Bladder	Commonbileduct	Endo	NK
CD55_ADGRE5	BEC_Bladder.NK_Commonbileduct	0.785	0	BEC_Bladder	NK_Commonbileduct	Bladder	Commonbileduct	Endo	NK
PECAM1_CD38	BEC_Bladder.NK_Commonbileduct	1.135	0	BEC_Bladder	NK_Commonbileduct	Bladder	Commonbileduct	Endo	NK
CLEC2B_KLRF1	BEC_Bladder.NK_Commonbileduct	1.088	0	BEC_Bladder	NK_Commonbileduct	Bladder	Commonbileduct	Endo	NK
JAM2_a4b1 complex	BEC_Bladder.NK_Commonbileduct	0.711	0	BEC_Bladder	NK_Commonbileduct	Bladder	Commonbileduct	Endo	NK
ICAM1_aLb2 complex	BEC_Bladder.NK_Commonbileduct	0.845	0	BEC_Bladder	NK_Commonbileduct	Bladder	Commonbileduct	Endo	NK
ICAM2_aLb2 complex	BEC_Bladder.NK_Commonbileduct	0.658	0	BEC_Bladder	NK_Commonbileduct	Bladder	Commonbileduct	Endo	NK
TGFB1_TGFBR3	NK_Commonbileduct.BEC_Bladder	0.96	0	NK_Commonbileduct	BEC_Bladder	Commonbileduct	Bladder	NK	Endo
TNFRSF1B_GRN	NK_Commonbileduct.BEC_Bladder	0.546	0	NK_Commonbileduct	BEC_Bladder	Commonbileduct	Bladder	NK	Endo
CD44_HBEGF	NK_Commonbileduct.BEC_Bladder	0.467	0	NK_Commonbileduct	BEC_Bladder	Commonbileduct	Bladder	NK	Endo
CD44_SELE	NK_Commonbileduct.BEC_Bladder	0.681	0	NK_Commonbileduct	BEC_Bladder	Commonbileduct	Bladder	NK	Endo
TNF_TNFRSF1A	NK_Commonbileduct.BEC_Bladder	1.025	0	NK_Commonbileduct	BEC_Bladder	Commonbileduct	Bladder	NK	Endo
CCL5_ACKR1	NK_Commonbileduct.BEC_Bladder	2.454	0	NK_Commonbileduct	BEC_Bladder	Commonbileduct	Bladder	NK	Endo
SPP1_CD44	BEC_Commonbileduct.CD4_TCM_Bladder	0.732	0	BEC_Commonbileduct	CD4_TCM_Bladder	Commonbileduct	Bladder	Endo	CD4
LGALS9_CD44	BEC_Commonbileduct.CD4_TCM_Bladder	0.514	0	BEC_Commonbileduct	CD4_TCM_Bladder	Commonbileduct	Bladder	Endo	CD4
CD74_MIF	BEC_Commonbileduct.CD4_TCM_Bladder	3.071	0	BEC_Commonbileduct	CD4_TCM_Bladder	Commonbileduct	Bladder	Endo	CD4
ICAM1_AREG	BEC_Commonbileduct.CD4_TCM_Bladder	0.743	0	BEC_Commonbileduct	CD4_TCM_Bladder	Commonbileduct	Bladder	Endo	CD4
CXCL12_CXCR4	BEC_Commonbileduct.CD4_TCM_Bladder	1.317	0	BEC_Commonbileduct	CD4_TCM_Bladder	Commonbileduct	Bladder	Endo	CD4
LTBR_LTB	BEC_Commonbileduct.CD4_TCM_Bladder	0.912	0	BEC_Commonbileduct	CD4_TCM_Bladder	Commonbileduct	Bladder	Endo	CD4
TGFB1_TGFBR3	CD4_TCM_Bladder.BEC_Commonbileduct	0.693	0.024	CD4_TCM_Bladder	BEC_Commonbileduct	Bladder	Commonbileduct	CD4	Endo
MIF_TNFRSF14	CD4_TCM_Bladder.BEC_Commonbileduct	1.21	0	CD4_TCM_Bladder	BEC_Commonbileduct	Bladder	Commonbileduct	CD4	Endo
MIF_TNFRSF10D	CD4_TCM_Bladder.BEC_Commonbileduct	1.189	0	CD4_TCM_Bladder	BEC_Commonbileduct	Bladder	Commonbileduct	CD4	Endo
CD2_CD58	CD4_TCM_Bladder.BEC_Commonbileduct	0.57	0	CD4_TCM_Bladder	BEC_Commonbileduct	Bladder	Commonbileduct	CD4	Endo
MIF_TNFRSF14	CD4_TCM_Bladder.CD4_TRM_Commonbileduct	1.212	0	CD4_TCM_Bladder	CD4_TRM_Commonbileduct	Bladder	Commonbileduct	CD4	CD4
CD55_ADGRE5	CD4_TCM_Bladder.CD4_TRM_Commonbileduct	0.833	0	CD4_TCM_Bladder	CD4_TRM_Commonbileduct	Bladder	Commonbileduct	CD4	CD4
CD74_MIF	CD4_TRM_Commonbileduct.CD4_TCM_Bladder	1.585	0	CD4_TRM_Commonbileduct	CD4_TCM_Bladder	Commonbileduct	Bladder	CD4	CD4
MIF_TNFRSF14	CD4_TCM_Bladder.CD8_TEFF_Commonbileduct	1.258	0	CD4_TCM_Bladder	CD8_TEFF_Commonbileduct	Bladder	Commonbileduct	CD4	CD8
CD55_ADGRE5	CD4_TCM_Bladder.CD8_TEFF_Commonbileduct	1.056	0	CD4_TCM_Bladder	CD8_TEFF_Commonbileduct	Bladder	Commonbileduct	CD4	CD8
CD74_MIF	CD8_TEFF_Commonbileduct.CD4_TCM_Bladder	2.194	0	CD8_TEFF_Commonbileduct	CD4_TCM_Bladder	Commonbileduct	Bladder	CD8	CD4
CD55_ADGRE5	CD4_TCM_Bladder.CD8_TEM_Commonbileduct	0.937	0	CD4_TCM_Bladder	CD8_TEM_Commonbileduct	Bladder	Commonbileduct	CD4	CD8
CD74_MIF	CD8_TEM_Commonbileduct.CD4_TCM_Bladder	2.107	0	CD8_TEM_Commonbileduct	CD4_TCM_Bladder	Commonbileduct	Bladder	CD8	CD4
CD55_ADGRE5	CD4_TCM_Bladder.CD8_TRM_Commonbileduct	0.855	0	CD4_TCM_Bladder	CD8_TRM_Commonbileduct	Bladder	Commonbileduct	CD4	CD8
CD74_MIF	CD8_TRM_Commonbileduct.CD4_TCM_Bladder	1.624	0	CD8_TRM_Commonbileduct	CD4_TCM_Bladder	Commonbileduct	Bladder	CD8	CD4
CD2_CD58	CD4_TCM_Bladder.Cholangiocyte.FXYD2_high_Commonbileduct	0.529	0	CD4_TCM_Bladder	Cholang_FXYD2_Commonbileduct	Bladder	Commonbileduct	CD4	Epi
CD6_ALCAM	CD4_TCM_Bladder.Cholangiocyte.FXYD2_high_Commonbileduct	0.582	0	CD4_TCM_Bladder	Cholang_FXYD2_Commonbileduct	Bladder	Commonbileduct	CD4	Epi
TGFB1_aVb6 complex	CD4_TCM_Bladder.Cholangiocyte.FXYD2_high_Commonbileduct	0.446	0	CD4_TCM_Bladder	Cholang_FXYD2_Commonbileduct	Bladder	Commonbileduct	CD4	Epi
TGFB1_TGFbeta receptor2	CD4_TCM_Bladder.Cholangiocyte.FXYD2_high_Commonbileduct	0.4	0	CD4_TCM_Bladder	Cholang_FXYD2_Commonbileduct	Bladder	Commonbileduct	CD4	Epi
EGFR_TGFB1	Cholangiocyte.FXYD2_high_Commonbileduct.CD4_TCM_Bladder	0.462	0	Cholang_FXYD2_Commonbileduct	CD4_TCM_Bladder	Commonbileduct	Bladder	Epi	CD4
ALOX5_ALOX5AP	Cholangiocyte.FXYD2_high_Commonbileduct.CD4_TCM_Bladder	0.405	0	Cholang_FXYD2_Commonbileduct	CD4_TCM_Bladder	Commonbileduct	Bladder	Epi	CD4
LTBR_LTB	Cholangiocyte.FXYD2_high_Commonbileduct.CD4_TCM_Bladder	1.023	0	Cholang_FXYD2_Commonbileduct	CD4_TCM_Bladder	Commonbileduct	Bladder	Epi	CD4
MIF_TNFRSF10D	CD4_TCM_Bladder.Cholangiocyte.HIST1H2AM_high_Commonbileduct	2.162	0	CD4_TCM_Bladder	Cholang_HIST1H2AM_Commonbileduct	Bladder	Commonbileduct	CD4	Epi
CD6_ALCAM	CD4_TCM_Bladder.Cholangiocyte.HIST1H2AM_high_Commonbileduct	0.443	0	CD4_TCM_Bladder	Cholang_HIST1H2AM_Commonbileduct	Bladder	Commonbileduct	CD4	Epi
TGFB1_TGFBR3	CD4_TCM_Bladder.Fib_Commonbileduct	0.72	0	CD4_TCM_Bladder	Fib_Commonbileduct	Bladder	Commonbileduct	CD4	Fib
CD74_COPA	CD4_TCM_Bladder.Fib_Commonbileduct	0.657	0.016	CD4_TCM_Bladder	Fib_Commonbileduct	Bladder	Commonbileduct	CD4	Fib
CD74_APP	CD4_TCM_Bladder.Fib_Commonbileduct	1.165	0	CD4_TCM_Bladder	Fib_Commonbileduct	Bladder	Commonbileduct	CD4	Fib
TGFB1_TGFbeta receptor1	CD4_TCM_Bladder.Fib_Commonbileduct	0.45	0	CD4_TCM_Bladder	Fib_Commonbileduct	Bladder	Commonbileduct	CD4	Fib
TGFB1_TGFbeta receptor2	CD4_TCM_Bladder.Fib_Commonbileduct	0.398	0	CD4_TCM_Bladder	Fib_Commonbileduct	Bladder	Commonbileduct	CD4	Fib
FGF2_CD44	Fib_Commonbileduct.CD4_TCM_Bladder	0.446	0.024	Fib_Commonbileduct	CD4_TCM_Bladder	Commonbileduct	Bladder	Fib	CD4
HGF_CD44	Fib_Commonbileduct.CD4_TCM_Bladder	0.444	0.02	Fib_Commonbileduct	CD4_TCM_Bladder	Commonbileduct	Bladder	Fib	CD4
EGFR_TGFB1	Fib_Commonbileduct.CD4_TCM_Bladder	0.606	0	Fib_Commonbileduct	CD4_TCM_Bladder	Commonbileduct	Bladder	Fib	CD4
EGFR_MIF	Fib_Commonbileduct.CD4_TCM_Bladder	1.346	0	Fib_Commonbileduct	CD4_TCM_Bladder	Commonbileduct	Bladder	Fib	CD4
CD74_MIF	Fib_Commonbileduct.CD4_TCM_Bladder	1.341	0.016	Fib_Commonbileduct	CD4_TCM_Bladder	Commonbileduct	Bladder	Fib	CD4
EGFR_AREG	Fib_Commonbileduct.CD4_TCM_Bladder	0.662	0	Fib_Commonbileduct	CD4_TCM_Bladder	Commonbileduct	Bladder	Fib	CD4
ICAM1_AREG	Fib_Commonbileduct.CD4_TCM_Bladder	0.493	0	Fib_Commonbileduct	CD4_TCM_Bladder	Commonbileduct	Bladder	Fib	CD4
CXCL12_CXCR4	Fib_Commonbileduct.CD4_TCM_Bladder	1.643	0	Fib_Commonbileduct	CD4_TCM_Bladder	Commonbileduct	Bladder	Fib	CD4
LTBR_LTB	Fib_Commonbileduct.CD4_TCM_Bladder	0.889	0	Fib_Commonbileduct	CD4_TCM_Bladder	Commonbileduct	Bladder	Fib	CD4
MIF_TNFRSF14	CD4_TCM_Bladder.Mac_Commonbileduct	1.213	0	CD4_TCM_Bladder	Mac_Commonbileduct	Bladder	Commonbileduct	CD4	Myeloid
MIF_TNFRSF10D	CD4_TCM_Bladder.Mac_Commonbileduct	1.175	0	CD4_TCM_Bladder	Mac_Commonbileduct	Bladder	Commonbileduct	CD4	Myeloid
ANXA1_FPR1	CD4_TCM_Bladder.Mac_Commonbileduct	0.958	0	CD4_TCM_Bladder	Mac_Commonbileduct	Bladder	Commonbileduct	CD4	Myeloid
ANXA1_FPR3	CD4_TCM_Bladder.Mac_Commonbileduct	0.997	0	CD4_TCM_Bladder	Mac_Commonbileduct	Bladder	Commonbileduct	CD4	Myeloid
CD2_CD58	CD4_TCM_Bladder.Mac_Commonbileduct	0.548	0	CD4_TCM_Bladder	Mac_Commonbileduct	Bladder	Commonbileduct	CD4	Myeloid
CD55_ADGRE5	CD4_TCM_Bladder.Mac_Commonbileduct	0.707	0.02	CD4_TCM_Bladder	Mac_Commonbileduct	Bladder	Commonbileduct	CD4	Myeloid
CD6_ALCAM	CD4_TCM_Bladder.Mac_Commonbileduct	0.609	0	CD4_TCM_Bladder	Mac_Commonbileduct	Bladder	Commonbileduct	CD4	Myeloid
CD52_SIGLEC10	CD4_TCM_Bladder.Mac_Commonbileduct	1.127	0	CD4_TCM_Bladder	Mac_Commonbileduct	Bladder	Commonbileduct	CD4	Myeloid
CD74_MIF	Mac_Commonbileduct.CD4_TCM_Bladder	3.545	0	Mac_Commonbileduct	CD4_TCM_Bladder	Commonbileduct	Bladder	Myeloid	CD4
C5AR1_RPS19	Mac_Commonbileduct.CD4_TCM_Bladder	2.483	0	Mac_Commonbileduct	CD4_TCM_Bladder	Commonbileduct	Bladder	Myeloid	CD4
LTBR_LTB	Mac_Commonbileduct.CD4_TCM_Bladder	0.897	0	Mac_Commonbileduct	CD4_TCM_Bladder	Commonbileduct	Bladder	Myeloid	CD4
MIF_TNFRSF14	CD4_TCM_Bladder.Mon_Commonbileduct	1.178	0	CD4_TCM_Bladder	Mon_Commonbileduct	Bladder	Commonbileduct	CD4	Myeloid
MIF_TNFRSF10D	CD4_TCM_Bladder.Mon_Commonbileduct	1.227	0	CD4_TCM_Bladder	Mon_Commonbileduct	Bladder	Commonbileduct	CD4	Myeloid
CD74_MIF	Mon_Commonbileduct.CD4_TCM_Bladder	2.219	0	Mon_Commonbileduct	CD4_TCM_Bladder	Commonbileduct	Bladder	Myeloid	CD4
C5AR1_RPS19	Mon_Commonbileduct.CD4_TCM_Bladder	2.517	0	Mon_Commonbileduct	CD4_TCM_Bladder	Commonbileduct	Bladder	Myeloid	CD4
MIF_TNFRSF14	CD4_TCM_Bladder.NK_Commonbileduct	1.31	0	CD4_TCM_Bladder	NK_Commonbileduct	Bladder	Commonbileduct	CD4	NK
CD55_ADGRE5	CD4_TCM_Bladder.NK_Commonbileduct	1.066	0	CD4_TCM_Bladder	NK_Commonbileduct	Bladder	Commonbileduct	CD4	NK
CD74_MIF	NK_Commonbileduct.CD4_TCM_Bladder	1.852	0	NK_Commonbileduct	CD4_TCM_Bladder	Commonbileduct	Bladder	NK	CD4
TGFB1_TGFBR3	CD4_TCM_Bladder.Smo_Commonbileduct	0.422	0.004	CD4_TCM_Bladder	Smo_Commonbileduct	Bladder	Commonbileduct	CD4	Smo
CD74_MIF	CD4_TCM_Bladder.Smo_Commonbileduct	1.413	0.004	CD4_TCM_Bladder	Smo_Commonbileduct	Bladder	Commonbileduct	CD4	Smo
CD74_COPA	CD4_TCM_Bladder.Smo_Commonbileduct	0.609	0	CD4_TCM_Bladder	Smo_Commonbileduct	Bladder	Commonbileduct	CD4	Smo
CD74_APP	CD4_TCM_Bladder.Smo_Commonbileduct	1.078	0	CD4_TCM_Bladder	Smo_Commonbileduct	Bladder	Commonbileduct	CD4	Smo
CD55_ADGRE5	CD4_TCM_Bladder.Smo_Commonbileduct	0.742	0	CD4_TCM_Bladder	Smo_Commonbileduct	Bladder	Commonbileduct	CD4	Smo
CXCL12_CXCR4	Smo_Commonbileduct.CD4_TCM_Bladder	0.994	0	Smo_Commonbileduct	CD4_TCM_Bladder	Commonbileduct	Bladder	Smo	CD4
LTBR_LTB	Smo_Commonbileduct.CD4_TCM_Bladder	0.892	0	Smo_Commonbileduct	CD4_TCM_Bladder	Commonbileduct	Bladder	Smo	CD4
CD74_MIF	BEC_Commonbileduct.CD4_Th1_Bladder	2.929	0	BEC_Commonbileduct	CD4_Th1_Bladder	Commonbileduct	Bladder	Endo	CD4
ICAM1_SPN	BEC_Commonbileduct.CD4_Th1_Bladder	0.606	0	BEC_Commonbileduct	CD4_Th1_Bladder	Commonbileduct	Bladder	Endo	CD4
LGALS9_CD47	BEC_Commonbileduct.CD4_Th1_Bladder	0.415	0.004	BEC_Commonbileduct	CD4_Th1_Bladder	Commonbileduct	Bladder	Endo	CD4
CXCL12_CXCR4	BEC_Commonbileduct.CD4_Th1_Bladder	1.473	0	BEC_Commonbileduct	CD4_Th1_Bladder	Commonbileduct	Bladder	Endo	CD4
CD55_ADGRE5	BEC_Commonbileduct.CD4_Th1_Bladder	0.801	0	BEC_Commonbileduct	CD4_Th1_Bladder	Commonbileduct	Bladder	Endo	CD4
CLEC2B_KLRF1	BEC_Commonbileduct.CD4_Th1_Bladder	0.865	0	BEC_Commonbileduct	CD4_Th1_Bladder	Commonbileduct	Bladder	Endo	CD4
TGFB1_TGFBR3	CD4_Th1_Bladder.BEC_Commonbileduct	0.895	0	CD4_Th1_Bladder	BEC_Commonbileduct	Bladder	Commonbileduct	CD4	Endo
TNFRSF1B_GRN	CD4_Th1_Bladder.BEC_Commonbileduct	0.628	0	CD4_Th1_Bladder	BEC_Commonbileduct	Bladder	Commonbileduct	CD4	Endo
TNF_NOTCH1	CD4_Th1_Bladder.BEC_Commonbileduct	0.681	0	CD4_Th1_Bladder	BEC_Commonbileduct	Bladder	Commonbileduct	CD4	Endo
TNF_TNFRSF1A	CD4_Th1_Bladder.BEC_Commonbileduct	0.971	0	CD4_Th1_Bladder	BEC_Commonbileduct	Bladder	Commonbileduct	CD4	Endo
TNF_TNFRSF1B	CD4_Th1_Bladder.BEC_Commonbileduct	0.655	0	CD4_Th1_Bladder	BEC_Commonbileduct	Bladder	Commonbileduct	CD4	Endo
CCL5_ACKR1	CD4_Th1_Bladder.BEC_Commonbileduct	2.025	0	CD4_Th1_Bladder	BEC_Commonbileduct	Bladder	Commonbileduct	CD4	Endo
MIF_TNFRSF10D	CD4_Th1_Bladder.BEC_Commonbileduct	1.047	0	CD4_Th1_Bladder	BEC_Commonbileduct	Bladder	Commonbileduct	CD4	Endo
NCR3_BAG6	CD4_Th1_Bladder.BEC_Commonbileduct	0.575	0	CD4_Th1_Bladder	BEC_Commonbileduct	Bladder	Commonbileduct	CD4	Endo
CD2_CD58	CD4_Th1_Bladder.BEC_Commonbileduct	0.511	0	CD4_Th1_Bladder	BEC_Commonbileduct	Bladder	Commonbileduct	CD4	Endo
IFNG_Type II IFNR	CD4_Th1_Bladder.BEC_Commonbileduct	0.435	0	CD4_Th1_Bladder	BEC_Commonbileduct	Bladder	Commonbileduct	CD4	Endo
TNF_TNFRSF1B	CD4_TRM_Commonbileduct.CD4_Th1_Bladder	1.329	0	CD4_TRM_Commonbileduct	CD4_Th1_Bladder	Commonbileduct	Bladder	CD4	CD4
CLEC2B_KLRF1	CD4_TRM_Commonbileduct.CD4_Th1_Bladder	0.585	0	CD4_TRM_Commonbileduct	CD4_Th1_Bladder	Commonbileduct	Bladder	CD4	CD4
CD74_MIF	CD4_Th1_Bladder.CD4_TRM_Commonbileduct	1.746	0	CD4_Th1_Bladder	CD4_TRM_Commonbileduct	Bladder	Commonbileduct	CD4	CD4
MIF_TNFRSF14	CD4_Th1_Bladder.CD8_TEFF_Commonbileduct	1.116	0.035	CD4_Th1_Bladder	CD8_TEFF_Commonbileduct	Bladder	Commonbileduct	CD4	CD8
CD74_MIF	CD8_TEFF_Commonbileduct.CD4_Th1_Bladder	2.052	0.008	CD8_TEFF_Commonbileduct	CD4_Th1_Bladder	Commonbileduct	Bladder	CD8	CD4
TNF_TNFRSF1B	CD8_TEFF_Commonbileduct.CD4_Th1_Bladder	1.296	0.016	CD8_TEFF_Commonbileduct	CD4_Th1_Bladder	Commonbileduct	Bladder	CD8	CD4
CD74_MIF	CD8_TEM_Commonbileduct.CD4_Th1_Bladder	1.965	0	CD8_TEM_Commonbileduct	CD4_Th1_Bladder	Commonbileduct	Bladder	CD8	CD4
TNF_TNFRSF1B	CD8_TEM_Commonbileduct.CD4_Th1_Bladder	1.083	0	CD8_TEM_Commonbileduct	CD4_Th1_Bladder	Commonbileduct	Bladder	CD8	CD4
CD74_MIF	CD4_Th1_Bladder.CD8_TRM_Commonbileduct	1.687	0.004	CD4_Th1_Bladder	CD8_TRM_Commonbileduct	Bladder	Commonbileduct	CD4	CD8
TNF_TNFRSF1B	CD8_TRM_Commonbileduct.CD4_Th1_Bladder	0.972	0.016	CD8_TRM_Commonbileduct	CD4_Th1_Bladder	Commonbileduct	Bladder	CD8	CD4
MIF_TNFRSF14	CD8_TRM_Commonbileduct.CD4_Th1_Bladder	1.005	0.036	CD8_TRM_Commonbileduct	CD4_Th1_Bladder	Commonbileduct	Bladder	CD8	CD4
CLEC2B_KLRF1	CD8_TRM_Commonbileduct.CD4_Th1_Bladder	0.73	0	CD8_TRM_Commonbileduct	CD4_Th1_Bladder	Commonbileduct	Bladder	CD8	CD4
CD74_MIF	CD4_Th1_Bladder.Cholangiocyte.FXYD2_high_Commonbileduct	2.261	0	CD4_Th1_Bladder	Cholang_FXYD2_Commonbileduct	Bladder	Commonbileduct	CD4	Epi
TNFRSF1B_GRN	CD4_Th1_Bladder.Cholangiocyte.FXYD2_high_Commonbileduct	0.702	0	CD4_Th1_Bladder	Cholang_FXYD2_Commonbileduct	Bladder	Commonbileduct	CD4	Epi
CD74_COPA	CD4_Th1_Bladder.Cholangiocyte.FXYD2_high_Commonbileduct	1.164	0	CD4_Th1_Bladder	Cholang_FXYD2_Commonbileduct	Bladder	Commonbileduct	CD4	Epi
CD74_APP	CD4_Th1_Bladder.Cholangiocyte.FXYD2_high_Commonbileduct	1.664	0	CD4_Th1_Bladder	Cholang_FXYD2_Commonbileduct	Bladder	Commonbileduct	CD4	Epi
CCL4_SLC7A1	CD4_Th1_Bladder.Cholangiocyte.FXYD2_high_Commonbileduct	1.804	0	CD4_Th1_Bladder	Cholang_FXYD2_Commonbileduct	Bladder	Commonbileduct	CD4	Epi
CCL3_IDE	CD4_Th1_Bladder.Cholangiocyte.FXYD2_high_Commonbileduct	0.366	0	CD4_Th1_Bladder	Cholang_FXYD2_Commonbileduct	Bladder	Commonbileduct	CD4	Epi
TNF_DAG1	CD4_Th1_Bladder.Cholangiocyte.FXYD2_high_Commonbileduct	0.601	0	CD4_Th1_Bladder	Cholang_FXYD2_Commonbileduct	Bladder	Commonbileduct	CD4	Epi
TNF_TNFRSF1A	CD4_Th1_Bladder.Cholangiocyte.FXYD2_high_Commonbileduct	0.877	0	CD4_Th1_Bladder	Cholang_FXYD2_Commonbileduct	Bladder	Commonbileduct	CD4	Epi
TNF_PTPRS	CD4_Th1_Bladder.Cholangiocyte.FXYD2_high_Commonbileduct	0.619	0	CD4_Th1_Bladder	Cholang_FXYD2_Commonbileduct	Bladder	Commonbileduct	CD4	Epi
NCR3_BAG6	CD4_Th1_Bladder.Cholangiocyte.FXYD2_high_Commonbileduct	0.568	0	CD4_Th1_Bladder	Cholang_FXYD2_Commonbileduct	Bladder	Commonbileduct	CD4	Epi
CD2_CD58	CD4_Th1_Bladder.Cholangiocyte.FXYD2_high_Commonbileduct	0.47	0	CD4_Th1_Bladder	Cholang_FXYD2_Commonbileduct	Bladder	Commonbileduct	CD4	Epi
TGFB1_aVb6 complex	CD4_Th1_Bladder.Cholangiocyte.FXYD2_high_Commonbileduct	0.648	0	CD4_Th1_Bladder	Cholang_FXYD2_Commonbileduct	Bladder	Commonbileduct	CD4	Epi
TGFB1_TGFbeta receptor2	CD4_Th1_Bladder.Cholangiocyte.FXYD2_high_Commonbileduct	0.602	0	CD4_Th1_Bladder	Cholang_FXYD2_Commonbileduct	Bladder	Commonbileduct	CD4	Epi
IFNG_Type II IFNR	CD4_Th1_Bladder.Cholangiocyte.FXYD2_high_Commonbileduct	0.477	0	CD4_Th1_Bladder	Cholang_FXYD2_Commonbileduct	Bladder	Commonbileduct	CD4	Epi
CDH1_KLRG1	Cholangiocyte.FXYD2_high_Commonbileduct.CD4_Th1_Bladder	0.796	0	Cholang_FXYD2_Commonbileduct	CD4_Th1_Bladder	Commonbileduct	Bladder	Epi	CD4
EGFR_TGFB1	Cholangiocyte.FXYD2_high_Commonbileduct.CD4_Th1_Bladder	0.664	0	Cholang_FXYD2_Commonbileduct	CD4_Th1_Bladder	Commonbileduct	Bladder	Epi	CD4
ALOX5_ALOX5AP	Cholangiocyte.FXYD2_high_Commonbileduct.CD4_Th1_Bladder	0.657	0	Cholang_FXYD2_Commonbileduct	CD4_Th1_Bladder	Commonbileduct	Bladder	Epi	CD4
CD74_MIF	CD4_Th1_Bladder.Cholangiocyte.HIST1H2AM_high_Commonbileduct	2.067	0	CD4_Th1_Bladder	Cholang_HIST1H2AM_Commonbileduct	Bladder	Commonbileduct	CD4	Epi
TNFRSF1B_GRN	CD4_Th1_Bladder.Cholangiocyte.HIST1H2AM_high_Commonbileduct	0.548	0	CD4_Th1_Bladder	Cholang_HIST1H2AM_Commonbileduct	Bladder	Commonbileduct	CD4	Epi
CD74_APP	CD4_Th1_Bladder.Cholangiocyte.HIST1H2AM_high_Commonbileduct	1.214	0	CD4_Th1_Bladder	Cholang_HIST1H2AM_Commonbileduct	Bladder	Commonbileduct	CD4	Epi
MIF_TNFRSF10D	CD4_Th1_Bladder.Cholangiocyte.HIST1H2AM_high_Commonbileduct	2.02	0.004	CD4_Th1_Bladder	Cholang_HIST1H2AM_Commonbileduct	Bladder	Commonbileduct	CD4	Epi
CDH1_KLRG1	Cholangiocyte.HIST1H2AM_high_Commonbileduct.CD4_Th1_Bladder	0.636	0	Cholang_HIST1H2AM_Commonbileduct	CD4_Th1_Bladder	Commonbileduct	Bladder	Epi	CD4
MIF_TNFRSF14	Cholangiocyte.HIST1H2AM_high_Commonbileduct.CD4_Th1_Bladder	1.386	0.043	Cholang_HIST1H2AM_Commonbileduct	CD4_Th1_Bladder	Commonbileduct	Bladder	Epi	CD4
TGFB1_TGFBR3	CD4_Th1_Bladder.Fib_Commonbileduct	0.922	0	CD4_Th1_Bladder	Fib_Commonbileduct	Bladder	Commonbileduct	CD4	Fib
CD74_MIF	CD4_Th1_Bladder.Fib_Commonbileduct	1.757	0	CD4_Th1_Bladder	Fib_Commonbileduct	Bladder	Commonbileduct	CD4	Fib
TNFRSF1B_GRN	CD4_Th1_Bladder.Fib_Commonbileduct	0.596	0	CD4_Th1_Bladder	Fib_Commonbileduct	Bladder	Commonbileduct	CD4	Fib
CD74_COPA	CD4_Th1_Bladder.Fib_Commonbileduct	1.197	0	CD4_Th1_Bladder	Fib_Commonbileduct	Bladder	Commonbileduct	CD4	Fib
CD74_APP	CD4_Th1_Bladder.Fib_Commonbileduct	1.705	0	CD4_Th1_Bladder	Fib_Commonbileduct	Bladder	Commonbileduct	CD4	Fib
TNF_TNFRSF1A	CD4_Th1_Bladder.Fib_Commonbileduct	1.007	0	CD4_Th1_Bladder	Fib_Commonbileduct	Bladder	Commonbileduct	CD4	Fib
TNF_FAS	CD4_Th1_Bladder.Fib_Commonbileduct	0.693	0	CD4_Th1_Bladder	Fib_Commonbileduct	Bladder	Commonbileduct	CD4	Fib
TNF_RIPK1	CD4_Th1_Bladder.Fib_Commonbileduct	0.612	0	CD4_Th1_Bladder	Fib_Commonbileduct	Bladder	Commonbileduct	CD4	Fib
TNF_PTPRS	CD4_Th1_Bladder.Fib_Commonbileduct	0.657	0	CD4_Th1_Bladder	Fib_Commonbileduct	Bladder	Commonbileduct	CD4	Fib
HLA-DRB1_OGN	CD4_Th1_Bladder.Fib_Commonbileduct	1.24	0	CD4_Th1_Bladder	Fib_Commonbileduct	Bladder	Commonbileduct	CD4	Fib
NCR3_BAG6	CD4_Th1_Bladder.Fib_Commonbileduct	0.517	0	CD4_Th1_Bladder	Fib_Commonbileduct	Bladder	Commonbileduct	CD4	Fib
TGFB1_TGFbeta receptor1	CD4_Th1_Bladder.Fib_Commonbileduct	0.652	0	CD4_Th1_Bladder	Fib_Commonbileduct	Bladder	Commonbileduct	CD4	Fib
TGFB1_TGFbeta receptor2	CD4_Th1_Bladder.Fib_Commonbileduct	0.6	0	CD4_Th1_Bladder	Fib_Commonbileduct	Bladder	Commonbileduct	CD4	Fib
IFNG_Type II IFNR	CD4_Th1_Bladder.Fib_Commonbileduct	0.455	0	CD4_Th1_Bladder	Fib_Commonbileduct	Bladder	Commonbileduct	CD4	Fib
EGFR_TGFB1	Fib_Commonbileduct.CD4_Th1_Bladder	0.808	0	Fib_Commonbileduct	CD4_Th1_Bladder	Commonbileduct	Bladder	Fib	CD4
EGFR_MIF	Fib_Commonbileduct.CD4_Th1_Bladder	1.204	0.007	Fib_Commonbileduct	CD4_Th1_Bladder	Commonbileduct	Bladder	Fib	CD4
ICAM1_SPN	Fib_Commonbileduct.CD4_Th1_Bladder	0.356	0	Fib_Commonbileduct	CD4_Th1_Bladder	Commonbileduct	Bladder	Fib	CD4
TNFSF13_TNFRSF14	Fib_Commonbileduct.CD4_Th1_Bladder	0.396	0	Fib_Commonbileduct	CD4_Th1_Bladder	Commonbileduct	Bladder	Fib	CD4
MIF_TNFRSF14	Fib_Commonbileduct.CD4_Th1_Bladder	1.076	0.012	Fib_Commonbileduct	CD4_Th1_Bladder	Commonbileduct	Bladder	Fib	CD4
CXCL12_CXCR4	Fib_Commonbileduct.CD4_Th1_Bladder	1.799	0	Fib_Commonbileduct	CD4_Th1_Bladder	Commonbileduct	Bladder	Fib	CD4
CD55_ADGRE5	Fib_Commonbileduct.CD4_Th1_Bladder	0.597	0	Fib_Commonbileduct	CD4_Th1_Bladder	Commonbileduct	Bladder	Fib	CD4
CLEC2B_KLRF1	Fib_Commonbileduct.CD4_Th1_Bladder	0.499	0	Fib_Commonbileduct	CD4_Th1_Bladder	Commonbileduct	Bladder	Fib	CD4
TNFRSF1B_GRN	CD4_Th1_Bladder.Mac_Commonbileduct	1.164	0	CD4_Th1_Bladder	Mac_Commonbileduct	Bladder	Commonbileduct	CD4	Myeloid
TNF_NOTCH1	CD4_Th1_Bladder.Mac_Commonbileduct	0.679	0.008	CD4_Th1_Bladder	Mac_Commonbileduct	Bladder	Commonbileduct	CD4	Myeloid
TNF_TNFRSF1A	CD4_Th1_Bladder.Mac_Commonbileduct	0.746	0	CD4_Th1_Bladder	Mac_Commonbileduct	Bladder	Commonbileduct	CD4	Myeloid
TNF_TNFRSF1B	CD4_Th1_Bladder.Mac_Commonbileduct	0.868	0.008	CD4_Th1_Bladder	Mac_Commonbileduct	Bladder	Commonbileduct	CD4	Myeloid
CCL5_CCR1	CD4_Th1_Bladder.Mac_Commonbileduct	1.658	0	CD4_Th1_Bladder	Mac_Commonbileduct	Bladder	Commonbileduct	CD4	Myeloid
MIF_TNFRSF14	CD4_Th1_Bladder.Mac_Commonbileduct	1.071	0	CD4_Th1_Bladder	Mac_Commonbileduct	Bladder	Commonbileduct	CD4	Myeloid
MIF_TNFRSF10D	CD4_Th1_Bladder.Mac_Commonbileduct	1.033	0	CD4_Th1_Bladder	Mac_Commonbileduct	Bladder	Commonbileduct	CD4	Myeloid
NCR3_BAG6	CD4_Th1_Bladder.Mac_Commonbileduct	0.544	0	CD4_Th1_Bladder	Mac_Commonbileduct	Bladder	Commonbileduct	CD4	Myeloid
ANXA1_FPR1	CD4_Th1_Bladder.Mac_Commonbileduct	0.766	0.031	CD4_Th1_Bladder	Mac_Commonbileduct	Bladder	Commonbileduct	CD4	Myeloid
ANXA1_FPR3	CD4_Th1_Bladder.Mac_Commonbileduct	0.805	0.039	CD4_Th1_Bladder	Mac_Commonbileduct	Bladder	Commonbileduct	CD4	Myeloid
CD2_CD58	CD4_Th1_Bladder.Mac_Commonbileduct	0.489	0	CD4_Th1_Bladder	Mac_Commonbileduct	Bladder	Commonbileduct	CD4	Myeloid
PTPRC_MRC1	CD4_Th1_Bladder.Mac_Commonbileduct	1.265	0	CD4_Th1_Bladder	Mac_Commonbileduct	Bladder	Commonbileduct	CD4	Myeloid
CD99_PILRA	CD4_Th1_Bladder.Mac_Commonbileduct	0.913	0	CD4_Th1_Bladder	Mac_Commonbileduct	Bladder	Commonbileduct	CD4	Myeloid
CD52_SIGLEC10	CD4_Th1_Bladder.Mac_Commonbileduct	1.283	0	CD4_Th1_Bladder	Mac_Commonbileduct	Bladder	Commonbileduct	CD4	Myeloid
TGFB1_TGFbeta receptor1	CD4_Th1_Bladder.Mac_Commonbileduct	0.814	0.036	CD4_Th1_Bladder	Mac_Commonbileduct	Bladder	Commonbileduct	CD4	Myeloid
IFNG_Type II IFNR	CD4_Th1_Bladder.Mac_Commonbileduct	0.568	0	CD4_Th1_Bladder	Mac_Commonbileduct	Bladder	Commonbileduct	CD4	Myeloid
CD74_MIF	Mac_Commonbileduct.CD4_Th1_Bladder	3.403	0	Mac_Commonbileduct	CD4_Th1_Bladder	Commonbileduct	Bladder	Myeloid	CD4
ICAM1_SPN	Mac_Commonbileduct.CD4_Th1_Bladder	0.466	0	Mac_Commonbileduct	CD4_Th1_Bladder	Commonbileduct	Bladder	Myeloid	CD4
LGALS9_CD47	Mac_Commonbileduct.CD4_Th1_Bladder	0.579	0.032	Mac_Commonbileduct	CD4_Th1_Bladder	Commonbileduct	Bladder	Myeloid	CD4
SIRPA_CD47	Mac_Commonbileduct.CD4_Th1_Bladder	0.609	0.012	Mac_Commonbileduct	CD4_Th1_Bladder	Commonbileduct	Bladder	Myeloid	CD4
TNFSF13_TNFRSF14	Mac_Commonbileduct.CD4_Th1_Bladder	0.474	0.012	Mac_Commonbileduct	CD4_Th1_Bladder	Commonbileduct	Bladder	Myeloid	CD4
CD55_ADGRE5	Mac_Commonbileduct.CD4_Th1_Bladder	0.657	0.004	Mac_Commonbileduct	CD4_Th1_Bladder	Commonbileduct	Bladder	Myeloid	CD4
C5AR1_RPS19	Mac_Commonbileduct.CD4_Th1_Bladder	2.343	0	Mac_Commonbileduct	CD4_Th1_Bladder	Commonbileduct	Bladder	Myeloid	CD4
CLEC2B_KLRF1	Mac_Commonbileduct.CD4_Th1_Bladder	0.835	0	Mac_Commonbileduct	CD4_Th1_Bladder	Commonbileduct	Bladder	Myeloid	CD4
TNF_TNFRSF1A	CD4_Th1_Bladder.Mon_Commonbileduct	0.657	0	CD4_Th1_Bladder	Mon_Commonbileduct	Bladder	Commonbileduct	CD4	Myeloid
TNF_TNFRSF1B	CD4_Th1_Bladder.Mon_Commonbileduct	0.949	0	CD4_Th1_Bladder	Mon_Commonbileduct	Bladder	Commonbileduct	CD4	Myeloid
CCL5_CCR1	CD4_Th1_Bladder.Mon_Commonbileduct	1.602	0	CD4_Th1_Bladder	Mon_Commonbileduct	Bladder	Commonbileduct	CD4	Myeloid
MIF_TNFRSF14	CD4_Th1_Bladder.Mon_Commonbileduct	1.036	0	CD4_Th1_Bladder	Mon_Commonbileduct	Bladder	Commonbileduct	CD4	Myeloid
MIF_TNFRSF10D	CD4_Th1_Bladder.Mon_Commonbileduct	1.085	0	CD4_Th1_Bladder	Mon_Commonbileduct	Bladder	Commonbileduct	CD4	Myeloid
NCR3_BAG6	CD4_Th1_Bladder.Mon_Commonbileduct	0.545	0	CD4_Th1_Bladder	Mon_Commonbileduct	Bladder	Commonbileduct	CD4	Myeloid
CD99_PILRA	CD4_Th1_Bladder.Mon_Commonbileduct	1.018	0.004	CD4_Th1_Bladder	Mon_Commonbileduct	Bladder	Commonbileduct	CD4	Myeloid
IFNG_Type II IFNR	CD4_Th1_Bladder.Mon_Commonbileduct	0.497	0	CD4_Th1_Bladder	Mon_Commonbileduct	Bladder	Commonbileduct	CD4	Myeloid
CD74_MIF	Mon_Commonbileduct.CD4_Th1_Bladder	2.077	0	Mon_Commonbileduct	CD4_Th1_Bladder	Commonbileduct	Bladder	Myeloid	CD4
LGALS9_CD47	Mon_Commonbileduct.CD4_Th1_Bladder	0.522	0.035	Mon_Commonbileduct	CD4_Th1_Bladder	Commonbileduct	Bladder	Myeloid	CD4
CD55_ADGRE5	Mon_Commonbileduct.CD4_Th1_Bladder	1.456	0	Mon_Commonbileduct	CD4_Th1_Bladder	Commonbileduct	Bladder	Myeloid	CD4
ALOX5_ALOX5AP	Mon_Commonbileduct.CD4_Th1_Bladder	0.668	0.04	Mon_Commonbileduct	CD4_Th1_Bladder	Commonbileduct	Bladder	Myeloid	CD4
C5AR1_RPS19	Mon_Commonbileduct.CD4_Th1_Bladder	2.376	0	Mon_Commonbileduct	CD4_Th1_Bladder	Commonbileduct	Bladder	Myeloid	CD4
CLEC2B_KLRF1	Mon_Commonbileduct.CD4_Th1_Bladder	0.541	0	Mon_Commonbileduct	CD4_Th1_Bladder	Commonbileduct	Bladder	Myeloid	CD4
MIF_TNFRSF14	CD4_Th1_Bladder.NK_Commonbileduct	1.168	0	CD4_Th1_Bladder	NK_Commonbileduct	Bladder	Commonbileduct	CD4	NK
CD74_MIF	NK_Commonbileduct.CD4_Th1_Bladder	1.71	0.016	NK_Commonbileduct	CD4_Th1_Bladder	Commonbileduct	Bladder	NK	CD4
TGFB1_TGFBR3	CD4_Th1_Bladder.Smo_Commonbileduct	0.624	0	CD4_Th1_Bladder	Smo_Commonbileduct	Bladder	Commonbileduct	CD4	Smo
CD74_MIF	CD4_Th1_Bladder.Smo_Commonbileduct	1.953	0	CD4_Th1_Bladder	Smo_Commonbileduct	Bladder	Commonbileduct	CD4	Smo
TNFRSF1B_GRN	CD4_Th1_Bladder.Smo_Commonbileduct	0.463	0	CD4_Th1_Bladder	Smo_Commonbileduct	Bladder	Commonbileduct	CD4	Smo
CD74_COPA	CD4_Th1_Bladder.Smo_Commonbileduct	1.149	0	CD4_Th1_Bladder	Smo_Commonbileduct	Bladder	Commonbileduct	CD4	Smo
CD74_APP	CD4_Th1_Bladder.Smo_Commonbileduct	1.618	0	CD4_Th1_Bladder	Smo_Commonbileduct	Bladder	Commonbileduct	CD4	Smo
TNF_TNFRSF1A	CD4_Th1_Bladder.Smo_Commonbileduct	1.101	0	CD4_Th1_Bladder	Smo_Commonbileduct	Bladder	Commonbileduct	CD4	Smo
HLA-DRB1_OGN	CD4_Th1_Bladder.Smo_Commonbileduct	0.707	0	CD4_Th1_Bladder	Smo_Commonbileduct	Bladder	Commonbileduct	CD4	Smo
NCR3_BAG6	CD4_Th1_Bladder.Smo_Commonbileduct	0.564	0	CD4_Th1_Bladder	Smo_Commonbileduct	Bladder	Commonbileduct	CD4	Smo
MIF_TNFRSF14	Smo_Commonbileduct.CD4_Th1_Bladder	1.272	0.004	Smo_Commonbileduct	CD4_Th1_Bladder	Commonbileduct	Bladder	Smo	CD4
CXCL12_CXCR4	Smo_Commonbileduct.CD4_Th1_Bladder	1.151	0	Smo_Commonbileduct	CD4_Th1_Bladder	Commonbileduct	Bladder	Smo	CD4
CD55_ADGRE5	Smo_Commonbileduct.CD4_Th1_Bladder	0.591	0.012	Smo_Commonbileduct	CD4_Th1_Bladder	Commonbileduct	Bladder	Smo	CD4
SPP1_CD44	BEC_Commonbileduct.CD4_TRM_Bladder	0.834	0	BEC_Commonbileduct	CD4_TRM_Bladder	Commonbileduct	Bladder	Endo	CD4
LGALS9_CD44	BEC_Commonbileduct.CD4_TRM_Bladder	0.616	0	BEC_Commonbileduct	CD4_TRM_Bladder	Commonbileduct	Bladder	Endo	CD4
SPP1_PTGER4	BEC_Commonbileduct.CD4_TRM_Bladder	0.76	0	BEC_Commonbileduct	CD4_TRM_Bladder	Commonbileduct	Bladder	Endo	CD4
CD74_MIF	BEC_Commonbileduct.CD4_TRM_Bladder	3.05	0	BEC_Commonbileduct	CD4_TRM_Bladder	Commonbileduct	Bladder	Endo	CD4
ICAM1_AREG	BEC_Commonbileduct.CD4_TRM_Bladder	0.709	0	BEC_Commonbileduct	CD4_TRM_Bladder	Commonbileduct	Bladder	Endo	CD4
CXCL12_CXCR4	BEC_Commonbileduct.CD4_TRM_Bladder	1.643	0	BEC_Commonbileduct	CD4_TRM_Bladder	Commonbileduct	Bladder	Endo	CD4
CD55_ADGRE5	BEC_Commonbileduct.CD4_TRM_Bladder	0.681	0	BEC_Commonbileduct	CD4_TRM_Bladder	Commonbileduct	Bladder	Endo	CD4
LTBR_LTB	BEC_Commonbileduct.CD4_TRM_Bladder	0.895	0	BEC_Commonbileduct	CD4_TRM_Bladder	Commonbileduct	Bladder	Endo	CD4
TGFB1_TGFBR3	CD4_TRM_Bladder.BEC_Commonbileduct	0.691	0	CD4_TRM_Bladder	BEC_Commonbileduct	Bladder	Commonbileduct	CD4	Endo
TNF_NOTCH1	CD4_TRM_Bladder.BEC_Commonbileduct	0.576	0	CD4_TRM_Bladder	BEC_Commonbileduct	Bladder	Commonbileduct	CD4	Endo
TNF_TNFRSF1A	CD4_TRM_Bladder.BEC_Commonbileduct	0.865	0	CD4_TRM_Bladder	BEC_Commonbileduct	Bladder	Commonbileduct	CD4	Endo
TNF_TNFRSF1B	CD4_TRM_Bladder.BEC_Commonbileduct	0.549	0	CD4_TRM_Bladder	BEC_Commonbileduct	Bladder	Commonbileduct	CD4	Endo
CCL5_ACKR1	CD4_TRM_Bladder.BEC_Commonbileduct	1.18	0	CD4_TRM_Bladder	BEC_Commonbileduct	Bladder	Commonbileduct	CD4	Endo
MIF_TNFRSF14	CD4_TRM_Bladder.BEC_Commonbileduct	1.189	0	CD4_TRM_Bladder	BEC_Commonbileduct	Bladder	Commonbileduct	CD4	Endo
MIF_TNFRSF10D	CD4_TRM_Bladder.BEC_Commonbileduct	1.168	0	CD4_TRM_Bladder	BEC_Commonbileduct	Bladder	Commonbileduct	CD4	Endo
CD2_CD58	CD4_TRM_Bladder.BEC_Commonbileduct	0.603	0	CD4_TRM_Bladder	BEC_Commonbileduct	Bladder	Commonbileduct	CD4	Endo
MIF_TNFRSF14	CD4_TRM_Bladder.CD4_TRM_Commonbileduct	1.191	0	CD4_TRM_Bladder	CD4_TRM_Commonbileduct	Bladder	Commonbileduct	CD4	CD4
CD55_ADGRE5	CD4_TRM_Bladder.CD4_TRM_Commonbileduct	0.568	0.004	CD4_TRM_Bladder	CD4_TRM_Commonbileduct	Bladder	Commonbileduct	CD4	CD4
CD74_MIF	CD4_TRM_Commonbileduct.CD4_TRM_Bladder	1.564	0	CD4_TRM_Commonbileduct	CD4_TRM_Bladder	Commonbileduct	Bladder	CD4	CD4
MIF_TNFRSF14	CD4_TRM_Bladder.CD8_TEFF_Commonbileduct	1.237	0	CD4_TRM_Bladder	CD8_TEFF_Commonbileduct	Bladder	Commonbileduct	CD4	CD8
CD55_ADGRE5	CD4_TRM_Bladder.CD8_TEFF_Commonbileduct	0.791	0	CD4_TRM_Bladder	CD8_TEFF_Commonbileduct	Bladder	Commonbileduct	CD4	CD8
CD74_MIF	CD8_TEFF_Commonbileduct.CD4_TRM_Bladder	2.173	0	CD8_TEFF_Commonbileduct	CD4_TRM_Bladder	Commonbileduct	Bladder	CD8	CD4
CD55_ADGRE5	CD4_TRM_Bladder.CD8_TEM_Commonbileduct	0.672	0.02	CD4_TRM_Bladder	CD8_TEM_Commonbileduct	Bladder	Commonbileduct	CD4	CD8
CD74_MIF	CD8_TEM_Commonbileduct.CD4_TRM_Bladder	2.087	0	CD8_TEM_Commonbileduct	CD4_TRM_Bladder	Commonbileduct	Bladder	CD8	CD4
CD74_MIF	CD8_TRM_Commonbileduct.CD4_TRM_Bladder	1.603	0	CD8_TRM_Commonbileduct	CD4_TRM_Bladder	Commonbileduct	Bladder	CD8	CD4
CD44_HBEGF	CD4_TRM_Bladder.Cholangiocyte.FXYD2_high_Commonbileduct	0.763	0	CD4_TRM_Bladder	Cholang_FXYD2_Commonbileduct	Bladder	Commonbileduct	CD4	Epi
CD74_APP	CD4_TRM_Bladder.Cholangiocyte.FXYD2_high_Commonbileduct	1.132	0	CD4_TRM_Bladder	Cholang_FXYD2_Commonbileduct	Bladder	Commonbileduct	CD4	Epi
CCL4_SLC7A1	CD4_TRM_Bladder.Cholangiocyte.FXYD2_high_Commonbileduct	0.487	0	CD4_TRM_Bladder	Cholang_FXYD2_Commonbileduct	Bladder	Commonbileduct	CD4	Epi
TNF_DAG1	CD4_TRM_Bladder.Cholangiocyte.FXYD2_high_Commonbileduct	0.496	0	CD4_TRM_Bladder	Cholang_FXYD2_Commonbileduct	Bladder	Commonbileduct	CD4	Epi
TNF_TNFRSF1A	CD4_TRM_Bladder.Cholangiocyte.FXYD2_high_Commonbileduct	0.771	0	CD4_TRM_Bladder	Cholang_FXYD2_Commonbileduct	Bladder	Commonbileduct	CD4	Epi
TNF_PTPRS	CD4_TRM_Bladder.Cholangiocyte.FXYD2_high_Commonbileduct	0.513	0	CD4_TRM_Bladder	Cholang_FXYD2_Commonbileduct	Bladder	Commonbileduct	CD4	Epi
CD2_CD58	CD4_TRM_Bladder.Cholangiocyte.FXYD2_high_Commonbileduct	0.562	0	CD4_TRM_Bladder	Cholang_FXYD2_Commonbileduct	Bladder	Commonbileduct	CD4	Epi
CD6_ALCAM	CD4_TRM_Bladder.Cholangiocyte.FXYD2_high_Commonbileduct	0.604	0	CD4_TRM_Bladder	Cholang_FXYD2_Commonbileduct	Bladder	Commonbileduct	CD4	Epi
TGFB1_aVb6 complex	CD4_TRM_Bladder.Cholangiocyte.FXYD2_high_Commonbileduct	0.444	0	CD4_TRM_Bladder	Cholang_FXYD2_Commonbileduct	Bladder	Commonbileduct	CD4	Epi
TGFB1_TGFbeta receptor2	CD4_TRM_Bladder.Cholangiocyte.FXYD2_high_Commonbileduct	0.398	0	CD4_TRM_Bladder	Cholang_FXYD2_Commonbileduct	Bladder	Commonbileduct	CD4	Epi
SPP1_CD44	Cholangiocyte.FXYD2_high_Commonbileduct.CD4_TRM_Bladder	1.841	0	Cholang_FXYD2_Commonbileduct	CD4_TRM_Bladder	Commonbileduct	Bladder	Epi	CD4
SPP1_PTGER4	Cholangiocyte.FXYD2_high_Commonbileduct.CD4_TRM_Bladder	1.767	0	Cholang_FXYD2_Commonbileduct	CD4_TRM_Bladder	Commonbileduct	Bladder	Epi	CD4
EGFR_TGFB1	Cholangiocyte.FXYD2_high_Commonbileduct.CD4_TRM_Bladder	0.46	0	Cholang_FXYD2_Commonbileduct	CD4_TRM_Bladder	Commonbileduct	Bladder	Epi	CD4
ALOX5_ALOX5AP	Cholangiocyte.FXYD2_high_Commonbileduct.CD4_TRM_Bladder	0.537	0	Cholang_FXYD2_Commonbileduct	CD4_TRM_Bladder	Commonbileduct	Bladder	Epi	CD4
LTBR_LTB	Cholangiocyte.FXYD2_high_Commonbileduct.CD4_TRM_Bladder	1.006	0	Cholang_FXYD2_Commonbileduct	CD4_TRM_Bladder	Commonbileduct	Bladder	Epi	CD4
CD44_HBEGF	CD4_TRM_Bladder.Cholangiocyte.HIST1H2AM_high_Commonbileduct	0.77	0	CD4_TRM_Bladder	Cholang_HIST1H2AM_Commonbileduct	Bladder	Commonbileduct	CD4	Epi
CD74_APP	CD4_TRM_Bladder.Cholangiocyte.HIST1H2AM_high_Commonbileduct	0.681	0.024	CD4_TRM_Bladder	Cholang_HIST1H2AM_Commonbileduct	Bladder	Commonbileduct	CD4	Epi
MIF_TNFRSF10D	CD4_TRM_Bladder.Cholangiocyte.HIST1H2AM_high_Commonbileduct	2.141	0	CD4_TRM_Bladder	Cholang_HIST1H2AM_Commonbileduct	Bladder	Commonbileduct	CD4	Epi
CD6_ALCAM	CD4_TRM_Bladder.Cholangiocyte.HIST1H2AM_high_Commonbileduct	0.464	0	CD4_TRM_Bladder	Cholang_HIST1H2AM_Commonbileduct	Bladder	Commonbileduct	CD4	Epi
SPP1_CD44	Cholangiocyte.HIST1H2AM_high_Commonbileduct.CD4_TRM_Bladder	0.899	0	Cholang_HIST1H2AM_Commonbileduct	CD4_TRM_Bladder	Commonbileduct	Bladder	Epi	CD4
SPP1_PTGER4	Cholangiocyte.HIST1H2AM_high_Commonbileduct.CD4_TRM_Bladder	0.825	0	Cholang_HIST1H2AM_Commonbileduct	CD4_TRM_Bladder	Commonbileduct	Bladder	Epi	CD4
TGFB1_TGFBR3	CD4_TRM_Bladder.Fib_Commonbileduct	0.718	0	CD4_TRM_Bladder	Fib_Commonbileduct	Bladder	Commonbileduct	CD4	Fib
CD74_COPA	CD4_TRM_Bladder.Fib_Commonbileduct	0.664	0	CD4_TRM_Bladder	Fib_Commonbileduct	Bladder	Commonbileduct	CD4	Fib
CD74_APP	CD4_TRM_Bladder.Fib_Commonbileduct	1.173	0	CD4_TRM_Bladder	Fib_Commonbileduct	Bladder	Commonbileduct	CD4	Fib
TNF_TNFRSF1A	CD4_TRM_Bladder.Fib_Commonbileduct	0.901	0	CD4_TRM_Bladder	Fib_Commonbileduct	Bladder	Commonbileduct	CD4	Fib
TNF_FAS	CD4_TRM_Bladder.Fib_Commonbileduct	0.587	0	CD4_TRM_Bladder	Fib_Commonbileduct	Bladder	Commonbileduct	CD4	Fib
TNF_RIPK1	CD4_TRM_Bladder.Fib_Commonbileduct	0.506	0	CD4_TRM_Bladder	Fib_Commonbileduct	Bladder	Commonbileduct	CD4	Fib
TNF_PTPRS	CD4_TRM_Bladder.Fib_Commonbileduct	0.551	0	CD4_TRM_Bladder	Fib_Commonbileduct	Bladder	Commonbileduct	CD4	Fib
TGFB1_TGFbeta receptor1	CD4_TRM_Bladder.Fib_Commonbileduct	0.448	0	CD4_TRM_Bladder	Fib_Commonbileduct	Bladder	Commonbileduct	CD4	Fib
TGFB1_TGFbeta receptor2	CD4_TRM_Bladder.Fib_Commonbileduct	0.396	0	CD4_TRM_Bladder	Fib_Commonbileduct	Bladder	Commonbileduct	CD4	Fib
FGF2_CD44	Fib_Commonbileduct.CD4_TRM_Bladder	0.548	0	Fib_Commonbileduct	CD4_TRM_Bladder	Commonbileduct	Bladder	Fib	CD4
HGF_CD44	Fib_Commonbileduct.CD4_TRM_Bladder	0.546	0	Fib_Commonbileduct	CD4_TRM_Bladder	Commonbileduct	Bladder	Fib	CD4
EGFR_TGFB1	Fib_Commonbileduct.CD4_TRM_Bladder	0.604	0	Fib_Commonbileduct	CD4_TRM_Bladder	Commonbileduct	Bladder	Fib	CD4
EGFR_MIF	Fib_Commonbileduct.CD4_TRM_Bladder	1.325	0	Fib_Commonbileduct	CD4_TRM_Bladder	Commonbileduct	Bladder	Fib	CD4
EGFR_AREG	Fib_Commonbileduct.CD4_TRM_Bladder	0.628	0	Fib_Commonbileduct	CD4_TRM_Bladder	Commonbileduct	Bladder	Fib	CD4
ICAM1_AREG	Fib_Commonbileduct.CD4_TRM_Bladder	0.46	0	Fib_Commonbileduct	CD4_TRM_Bladder	Commonbileduct	Bladder	Fib	CD4
CXCL12_CXCR4	Fib_Commonbileduct.CD4_TRM_Bladder	1.969	0	Fib_Commonbileduct	CD4_TRM_Bladder	Commonbileduct	Bladder	Fib	CD4
LTBR_LTB	Fib_Commonbileduct.CD4_TRM_Bladder	0.872	0	Fib_Commonbileduct	CD4_TRM_Bladder	Commonbileduct	Bladder	Fib	CD4
CD44_HBEGF	CD4_TRM_Bladder.Mac_Commonbileduct	1.043	0	CD4_TRM_Bladder	Mac_Commonbileduct	Bladder	Commonbileduct	CD4	Myeloid
TNF_NOTCH1	CD4_TRM_Bladder.Mac_Commonbileduct	0.573	0	CD4_TRM_Bladder	Mac_Commonbileduct	Bladder	Commonbileduct	CD4	Myeloid
TNF_TNFRSF1A	CD4_TRM_Bladder.Mac_Commonbileduct	0.641	0	CD4_TRM_Bladder	Mac_Commonbileduct	Bladder	Commonbileduct	CD4	Myeloid
TNF_TNFRSF1B	CD4_TRM_Bladder.Mac_Commonbileduct	0.762	0	CD4_TRM_Bladder	Mac_Commonbileduct	Bladder	Commonbileduct	CD4	Myeloid
CCL5_CCR1	CD4_TRM_Bladder.Mac_Commonbileduct	0.813	0	CD4_TRM_Bladder	Mac_Commonbileduct	Bladder	Commonbileduct	CD4	Myeloid
MIF_TNFRSF14	CD4_TRM_Bladder.Mac_Commonbileduct	1.192	0	CD4_TRM_Bladder	Mac_Commonbileduct	Bladder	Commonbileduct	CD4	Myeloid
MIF_TNFRSF10D	CD4_TRM_Bladder.Mac_Commonbileduct	1.154	0	CD4_TRM_Bladder	Mac_Commonbileduct	Bladder	Commonbileduct	CD4	Myeloid
ANXA1_FPR1	CD4_TRM_Bladder.Mac_Commonbileduct	0.95	0	CD4_TRM_Bladder	Mac_Commonbileduct	Bladder	Commonbileduct	CD4	Myeloid
ANXA1_FPR3	CD4_TRM_Bladder.Mac_Commonbileduct	0.988	0	CD4_TRM_Bladder	Mac_Commonbileduct	Bladder	Commonbileduct	CD4	Myeloid
CD2_CD58	CD4_TRM_Bladder.Mac_Commonbileduct	0.581	0	CD4_TRM_Bladder	Mac_Commonbileduct	Bladder	Commonbileduct	CD4	Myeloid
PTPRC_MRC1	CD4_TRM_Bladder.Mac_Commonbileduct	0.934	0	CD4_TRM_Bladder	Mac_Commonbileduct	Bladder	Commonbileduct	CD4	Myeloid
CD99_PILRA	CD4_TRM_Bladder.Mac_Commonbileduct	0.616	0	CD4_TRM_Bladder	Mac_Commonbileduct	Bladder	Commonbileduct	CD4	Myeloid
CD6_ALCAM	CD4_TRM_Bladder.Mac_Commonbileduct	0.63	0	CD4_TRM_Bladder	Mac_Commonbileduct	Bladder	Commonbileduct	CD4	Myeloid
CD52_SIGLEC10	CD4_TRM_Bladder.Mac_Commonbileduct	1.308	0	CD4_TRM_Bladder	Mac_Commonbileduct	Bladder	Commonbileduct	CD4	Myeloid
TGFB1_TGFbeta receptor1	CD4_TRM_Bladder.Mac_Commonbileduct	0.61	0	CD4_TRM_Bladder	Mac_Commonbileduct	Bladder	Commonbileduct	CD4	Myeloid
SPP1_CD44	Mac_Commonbileduct.CD4_TRM_Bladder	0.847	0	Mac_Commonbileduct	CD4_TRM_Bladder	Commonbileduct	Bladder	Myeloid	CD4
LGALS9_CD44	Mac_Commonbileduct.CD4_TRM_Bladder	0.781	0	Mac_Commonbileduct	CD4_TRM_Bladder	Commonbileduct	Bladder	Myeloid	CD4
SPP1_PTGER4	Mac_Commonbileduct.CD4_TRM_Bladder	0.773	0	Mac_Commonbileduct	CD4_TRM_Bladder	Commonbileduct	Bladder	Myeloid	CD4
CD74_MIF	Mac_Commonbileduct.CD4_TRM_Bladder	3.524	0	Mac_Commonbileduct	CD4_TRM_Bladder	Commonbileduct	Bladder	Myeloid	CD4
ICAM1_AREG	Mac_Commonbileduct.CD4_TRM_Bladder	0.569	0	Mac_Commonbileduct	CD4_TRM_Bladder	Commonbileduct	Bladder	Myeloid	CD4
C5AR1_RPS19	Mac_Commonbileduct.CD4_TRM_Bladder	2.648	0	Mac_Commonbileduct	CD4_TRM_Bladder	Commonbileduct	Bladder	Myeloid	CD4
LTBR_LTB	Mac_Commonbileduct.CD4_TRM_Bladder	0.88	0	Mac_Commonbileduct	CD4_TRM_Bladder	Commonbileduct	Bladder	Myeloid	CD4
TNF_TNFRSF1A	CD4_TRM_Bladder.Mon_Commonbileduct	0.551	0	CD4_TRM_Bladder	Mon_Commonbileduct	Bladder	Commonbileduct	CD4	Myeloid
TNF_TNFRSF1B	CD4_TRM_Bladder.Mon_Commonbileduct	0.844	0	CD4_TRM_Bladder	Mon_Commonbileduct	Bladder	Commonbileduct	CD4	Myeloid
CCL5_CCR1	CD4_TRM_Bladder.Mon_Commonbileduct	0.757	0	CD4_TRM_Bladder	Mon_Commonbileduct	Bladder	Commonbileduct	CD4	Myeloid
MIF_TNFRSF14	CD4_TRM_Bladder.Mon_Commonbileduct	1.158	0	CD4_TRM_Bladder	Mon_Commonbileduct	Bladder	Commonbileduct	CD4	Myeloid
MIF_TNFRSF10D	CD4_TRM_Bladder.Mon_Commonbileduct	1.206	0	CD4_TRM_Bladder	Mon_Commonbileduct	Bladder	Commonbileduct	CD4	Myeloid
ANXA1_FPR1	CD4_TRM_Bladder.Mon_Commonbileduct	1.268	0	CD4_TRM_Bladder	Mon_Commonbileduct	Bladder	Commonbileduct	CD4	Myeloid
CD99_PILRA	CD4_TRM_Bladder.Mon_Commonbileduct	0.721	0	CD4_TRM_Bladder	Mon_Commonbileduct	Bladder	Commonbileduct	CD4	Myeloid
CD74_MIF	Mon_Commonbileduct.CD4_TRM_Bladder	2.199	0	Mon_Commonbileduct	CD4_TRM_Bladder	Commonbileduct	Bladder	Myeloid	CD4
CD55_ADGRE5	Mon_Commonbileduct.CD4_TRM_Bladder	1.335	0	Mon_Commonbileduct	CD4_TRM_Bladder	Commonbileduct	Bladder	Myeloid	CD4
ALOX5_ALOX5AP	Mon_Commonbileduct.CD4_TRM_Bladder	0.548	0	Mon_Commonbileduct	CD4_TRM_Bladder	Commonbileduct	Bladder	Myeloid	CD4
C5AR1_RPS19	Mon_Commonbileduct.CD4_TRM_Bladder	2.681	0	Mon_Commonbileduct	CD4_TRM_Bladder	Commonbileduct	Bladder	Myeloid	CD4
TGFB1_TGFBR3	CD4_TRM_Bladder.NK_Commonbileduct	0.477	0.032	CD4_TRM_Bladder	NK_Commonbileduct	Bladder	Commonbileduct	CD4	NK
TNF_TNFRSF1B	CD4_TRM_Bladder.NK_Commonbileduct	0.739	0	CD4_TRM_Bladder	NK_Commonbileduct	Bladder	Commonbileduct	CD4	NK
MIF_TNFRSF14	CD4_TRM_Bladder.NK_Commonbileduct	1.289	0	CD4_TRM_Bladder	NK_Commonbileduct	Bladder	Commonbileduct	CD4	NK
CD2_CD58	CD4_TRM_Bladder.NK_Commonbileduct	0.602	0.016	CD4_TRM_Bladder	NK_Commonbileduct	Bladder	Commonbileduct	CD4	NK
CD55_ADGRE5	CD4_TRM_Bladder.NK_Commonbileduct	0.8	0	CD4_TRM_Bladder	NK_Commonbileduct	Bladder	Commonbileduct	CD4	NK
CD74_MIF	NK_Commonbileduct.CD4_TRM_Bladder	1.831	0	NK_Commonbileduct	CD4_TRM_Bladder	Commonbileduct	Bladder	NK	CD4
TGFB1_TGFBR3	CD4_TRM_Bladder.Smo_Commonbileduct	0.421	0	CD4_TRM_Bladder	Smo_Commonbileduct	Bladder	Commonbileduct	CD4	Smo
CD74_COPA	CD4_TRM_Bladder.Smo_Commonbileduct	0.617	0	CD4_TRM_Bladder	Smo_Commonbileduct	Bladder	Commonbileduct	CD4	Smo
CD74_APP	CD4_TRM_Bladder.Smo_Commonbileduct	1.086	0	CD4_TRM_Bladder	Smo_Commonbileduct	Bladder	Commonbileduct	CD4	Smo
TNF_TNFRSF1A	CD4_TRM_Bladder.Smo_Commonbileduct	0.995	0	CD4_TRM_Bladder	Smo_Commonbileduct	Bladder	Commonbileduct	CD4	Smo
HGF_CD44	Smo_Commonbileduct.CD4_TRM_Bladder	0.653	0	Smo_Commonbileduct	CD4_TRM_Bladder	Commonbileduct	Bladder	Smo	CD4
CXCL12_CXCR4	Smo_Commonbileduct.CD4_TRM_Bladder	1.321	0	Smo_Commonbileduct	CD4_TRM_Bladder	Commonbileduct	Bladder	Smo	CD4
LTBR_LTB	Smo_Commonbileduct.CD4_TRM_Bladder	0.875	0	Smo_Commonbileduct	CD4_TRM_Bladder	Commonbileduct	Bladder	Smo	CD4
SPP1_CD44	BEC_Commonbileduct.CD8_TEFF_Bladder	0.718	0	BEC_Commonbileduct	CD8_TEFF_Bladder	Commonbileduct	Bladder	Endo	CD8
LGALS9_CD44	BEC_Commonbileduct.CD8_TEFF_Bladder	0.501	0	BEC_Commonbileduct	CD8_TEFF_Bladder	Commonbileduct	Bladder	Endo	CD8
SPP1_PTGER4	BEC_Commonbileduct.CD8_TEFF_Bladder	0.727	0	BEC_Commonbileduct	CD8_TEFF_Bladder	Commonbileduct	Bladder	Endo	CD8
CD74_MIF	BEC_Commonbileduct.CD8_TEFF_Bladder	2.803	0	BEC_Commonbileduct	CD8_TEFF_Bladder	Commonbileduct	Bladder	Endo	CD8
CD74_COPA	BEC_Commonbileduct.CD8_TEFF_Bladder	2.245	0	BEC_Commonbileduct	CD8_TEFF_Bladder	Commonbileduct	Bladder	Endo	CD8
ICAM1_SPN	BEC_Commonbileduct.CD8_TEFF_Bladder	0.619	0	BEC_Commonbileduct	CD8_TEFF_Bladder	Commonbileduct	Bladder	Endo	CD8
ICAM1_ITGAL	BEC_Commonbileduct.CD8_TEFF_Bladder	0.635	0	BEC_Commonbileduct	CD8_TEFF_Bladder	Commonbileduct	Bladder	Endo	CD8
CXCL12_CXCR4	BEC_Commonbileduct.CD8_TEFF_Bladder	1.262	0	BEC_Commonbileduct	CD8_TEFF_Bladder	Commonbileduct	Bladder	Endo	CD8
CD55_ADGRE5	BEC_Commonbileduct.CD8_TEFF_Bladder	0.792	0	BEC_Commonbileduct	CD8_TEFF_Bladder	Commonbileduct	Bladder	Endo	CD8
LTBR_LTB	BEC_Commonbileduct.CD8_TEFF_Bladder	0.486	0	BEC_Commonbileduct	CD8_TEFF_Bladder	Commonbileduct	Bladder	Endo	CD8
CLEC2B_KLRF1	BEC_Commonbileduct.CD8_TEFF_Bladder	0.744	0	BEC_Commonbileduct	CD8_TEFF_Bladder	Commonbileduct	Bladder	Endo	CD8
SPP1_a4b1 complex	BEC_Commonbileduct.CD8_TEFF_Bladder	0.682	0	BEC_Commonbileduct	CD8_TEFF_Bladder	Commonbileduct	Bladder	Endo	CD8
PLAUR_a4b1 complex	BEC_Commonbileduct.CD8_TEFF_Bladder	0.448	0	BEC_Commonbileduct	CD8_TEFF_Bladder	Commonbileduct	Bladder	Endo	CD8
JAM2_a4b1 complex	BEC_Commonbileduct.CD8_TEFF_Bladder	0.757	0	BEC_Commonbileduct	CD8_TEFF_Bladder	Commonbileduct	Bladder	Endo	CD8
ICAM1_aLb2 complex	BEC_Commonbileduct.CD8_TEFF_Bladder	0.635	0	BEC_Commonbileduct	CD8_TEFF_Bladder	Commonbileduct	Bladder	Endo	CD8
ICAM2_aLb2 complex	BEC_Commonbileduct.CD8_TEFF_Bladder	0.792	0	BEC_Commonbileduct	CD8_TEFF_Bladder	Commonbileduct	Bladder	Endo	CD8
F11R_aLb2 complex	BEC_Commonbileduct.CD8_TEFF_Bladder	0.378	0	BEC_Commonbileduct	CD8_TEFF_Bladder	Commonbileduct	Bladder	Endo	CD8
TGFB1_TGFBR3	CD8_TEFF_Bladder.BEC_Commonbileduct	0.825	0	CD8_TEFF_Bladder	BEC_Commonbileduct	Bladder	Commonbileduct	CD8	Endo
TNFRSF1B_GRN	CD8_TEFF_Bladder.BEC_Commonbileduct	0.665	0	CD8_TEFF_Bladder	BEC_Commonbileduct	Bladder	Commonbileduct	CD8	Endo
TNF_NOTCH1	CD8_TEFF_Bladder.BEC_Commonbileduct	0.835	0	CD8_TEFF_Bladder	BEC_Commonbileduct	Bladder	Commonbileduct	CD8	Endo
TNF_TNFRSF1A	CD8_TEFF_Bladder.BEC_Commonbileduct	1.125	0	CD8_TEFF_Bladder	BEC_Commonbileduct	Bladder	Commonbileduct	CD8	Endo
TNF_TNFRSF1B	CD8_TEFF_Bladder.BEC_Commonbileduct	0.808	0	CD8_TEFF_Bladder	BEC_Commonbileduct	Bladder	Commonbileduct	CD8	Endo
CCL5_ACKR1	CD8_TEFF_Bladder.BEC_Commonbileduct	2.195	0	CD8_TEFF_Bladder	BEC_Commonbileduct	Bladder	Commonbileduct	CD8	Endo
MIF_TNFRSF10D	CD8_TEFF_Bladder.BEC_Commonbileduct	0.921	0.04	CD8_TEFF_Bladder	BEC_Commonbileduct	Bladder	Commonbileduct	CD8	Endo
CD2_CD58	CD8_TEFF_Bladder.BEC_Commonbileduct	0.498	0	CD8_TEFF_Bladder	BEC_Commonbileduct	Bladder	Commonbileduct	CD8	Endo
IFNG_Type II IFNR	CD8_TEFF_Bladder.BEC_Commonbileduct	0.765	0	CD8_TEFF_Bladder	BEC_Commonbileduct	Bladder	Commonbileduct	CD8	Endo
TNF_TNFRSF1B	CD4_TRM_Commonbileduct.CD8_TEFF_Bladder	1.366	0	CD4_TRM_Commonbileduct	CD8_TEFF_Bladder	Commonbileduct	Bladder	CD4	CD8
CLEC2B_KLRF1	CD4_TRM_Commonbileduct.CD8_TEFF_Bladder	0.464	0	CD4_TRM_Commonbileduct	CD8_TEFF_Bladder	Commonbileduct	Bladder	CD4	CD8
ICAM3_aLb2 complex	CD4_TRM_Commonbileduct.CD8_TEFF_Bladder	0.538	0.004	CD4_TRM_Commonbileduct	CD8_TEFF_Bladder	Commonbileduct	Bladder	CD4	CD8
CD74_MIF	CD8_TEFF_Bladder.CD4_TRM_Commonbileduct	1.972	0	CD8_TEFF_Bladder	CD4_TRM_Commonbileduct	Bladder	Commonbileduct	CD8	CD4
CD8 receptor_LCK	CD8_TEFF_Bladder.CD4_TRM_Commonbileduct	0.705	0	CD8_TEFF_Bladder	CD4_TRM_Commonbileduct	Bladder	Commonbileduct	CD8	CD4
MIF_TNFRSF14	CD8_TEFF_Bladder.CD8_TEFF_Commonbileduct	0.99	0.012	CD8_TEFF_Bladder	CD8_TEFF_Commonbileduct	Bladder	Commonbileduct	CD8	CD8
TNF_TNFRSF1B	CD8_TEFF_Commonbileduct.CD8_TEFF_Bladder	1.332	0.031	CD8_TEFF_Commonbileduct	CD8_TEFF_Bladder	Commonbileduct	Bladder	CD8	CD8
TNF_TNFRSF1B	CD8_TEM_Commonbileduct.CD8_TEFF_Bladder	1.12	0.028	CD8_TEM_Commonbileduct	CD8_TEFF_Bladder	Commonbileduct	Bladder	CD8	CD8
CD74_MIF	CD8_TEFF_Bladder.CD8_TRM_Commonbileduct	1.913	0	CD8_TEFF_Bladder	CD8_TRM_Commonbileduct	Bladder	Commonbileduct	CD8	CD8
TNF_TNFRSF1B	CD8_TRM_Commonbileduct.CD8_TEFF_Bladder	1.009	0.016	CD8_TRM_Commonbileduct	CD8_TEFF_Bladder	Commonbileduct	Bladder	CD8	CD8
CLEC2B_KLRF1	CD8_TRM_Commonbileduct.CD8_TEFF_Bladder	0.609	0	CD8_TRM_Commonbileduct	CD8_TEFF_Bladder	Commonbileduct	Bladder	CD8	CD8
CD74_MIF	CD8_TEFF_Bladder.Cholangiocyte.FXYD2_high_Commonbileduct	2.487	0	CD8_TEFF_Bladder	Cholang_FXYD2_Commonbileduct	Bladder	Commonbileduct	CD8	Epi
TNFRSF1B_GRN	CD8_TEFF_Bladder.Cholangiocyte.FXYD2_high_Commonbileduct	0.739	0	CD8_TEFF_Bladder	Cholang_FXYD2_Commonbileduct	Bladder	Commonbileduct	CD8	Epi
CD74_COPA	CD8_TEFF_Bladder.Cholangiocyte.FXYD2_high_Commonbileduct	1.39	0	CD8_TEFF_Bladder	Cholang_FXYD2_Commonbileduct	Bladder	Commonbileduct	CD8	Epi
CD74_APP	CD8_TEFF_Bladder.Cholangiocyte.FXYD2_high_Commonbileduct	1.89	0	CD8_TEFF_Bladder	Cholang_FXYD2_Commonbileduct	Bladder	Commonbileduct	CD8	Epi
CCL4_SLC7A1	CD8_TEFF_Bladder.Cholangiocyte.FXYD2_high_Commonbileduct	2.115	0	CD8_TEFF_Bladder	Cholang_FXYD2_Commonbileduct	Bladder	Commonbileduct	CD8	Epi
CCL3_IDE	CD8_TEFF_Bladder.Cholangiocyte.FXYD2_high_Commonbileduct	0.583	0	CD8_TEFF_Bladder	Cholang_FXYD2_Commonbileduct	Bladder	Commonbileduct	CD8	Epi
TNF_DAG1	CD8_TEFF_Bladder.Cholangiocyte.FXYD2_high_Commonbileduct	0.755	0	CD8_TEFF_Bladder	Cholang_FXYD2_Commonbileduct	Bladder	Commonbileduct	CD8	Epi
TNF_TNFRSF1A	CD8_TEFF_Bladder.Cholangiocyte.FXYD2_high_Commonbileduct	1.031	0	CD8_TEFF_Bladder	Cholang_FXYD2_Commonbileduct	Bladder	Commonbileduct	CD8	Epi
TNF_PTPRS	CD8_TEFF_Bladder.Cholangiocyte.FXYD2_high_Commonbileduct	0.773	0	CD8_TEFF_Bladder	Cholang_FXYD2_Commonbileduct	Bladder	Commonbileduct	CD8	Epi
CD2_CD58	CD8_TEFF_Bladder.Cholangiocyte.FXYD2_high_Commonbileduct	0.457	0	CD8_TEFF_Bladder	Cholang_FXYD2_Commonbileduct	Bladder	Commonbileduct	CD8	Epi
TGFB1_aVb6 complex	CD8_TEFF_Bladder.Cholangiocyte.FXYD2_high_Commonbileduct	0.578	0	CD8_TEFF_Bladder	Cholang_FXYD2_Commonbileduct	Bladder	Commonbileduct	CD8	Epi
TGFB1_TGFbeta receptor2	CD8_TEFF_Bladder.Cholangiocyte.FXYD2_high_Commonbileduct	0.532	0	CD8_TEFF_Bladder	Cholang_FXYD2_Commonbileduct	Bladder	Commonbileduct	CD8	Epi
IFNG_Type II IFNR	CD8_TEFF_Bladder.Cholangiocyte.FXYD2_high_Commonbileduct	0.806	0	CD8_TEFF_Bladder	Cholang_FXYD2_Commonbileduct	Bladder	Commonbileduct	CD8	Epi
CDH1_KLRG1	Cholangiocyte.FXYD2_high_Commonbileduct.CD8_TEFF_Bladder	0.965	0	Cholang_FXYD2_Commonbileduct	CD8_TEFF_Bladder	Commonbileduct	Bladder	Epi	CD8
SPP1_PTGER4	Cholangiocyte.FXYD2_high_Commonbileduct.CD8_TEFF_Bladder	1.735	0	Cholang_FXYD2_Commonbileduct	CD8_TEFF_Bladder	Commonbileduct	Bladder	Epi	CD8
EGFR_TGFB1	Cholangiocyte.FXYD2_high_Commonbileduct.CD8_TEFF_Bladder	0.595	0	Cholang_FXYD2_Commonbileduct	CD8_TEFF_Bladder	Commonbileduct	Bladder	Epi	CD8
ALOX5_ALOX5AP	Cholangiocyte.FXYD2_high_Commonbileduct.CD8_TEFF_Bladder	0.588	0	Cholang_FXYD2_Commonbileduct	CD8_TEFF_Bladder	Commonbileduct	Bladder	Epi	CD8
LTBR_LTB	Cholangiocyte.FXYD2_high_Commonbileduct.CD8_TEFF_Bladder	0.598	0	Cholang_FXYD2_Commonbileduct	CD8_TEFF_Bladder	Commonbileduct	Bladder	Epi	CD8
SPP1_a4b1 complex	Cholangiocyte.FXYD2_high_Commonbileduct.CD8_TEFF_Bladder	1.689	0	Cholang_FXYD2_Commonbileduct	CD8_TEFF_Bladder	Commonbileduct	Bladder	Epi	CD8
PLAUR_a4b1 complex	Cholangiocyte.FXYD2_high_Commonbileduct.CD8_TEFF_Bladder	0.589	0	Cholang_FXYD2_Commonbileduct	CD8_TEFF_Bladder	Commonbileduct	Bladder	Epi	CD8
CDH1_aEb7 complex	Cholangiocyte.FXYD2_high_Commonbileduct.CD8_TEFF_Bladder	0.83	0	Cholang_FXYD2_Commonbileduct	CD8_TEFF_Bladder	Commonbileduct	Bladder	Epi	CD8
F11R_aLb2 complex	Cholangiocyte.FXYD2_high_Commonbileduct.CD8_TEFF_Bladder	0.572	0	Cholang_FXYD2_Commonbileduct	CD8_TEFF_Bladder	Commonbileduct	Bladder	Epi	CD8
CD74_MIF	CD8_TEFF_Bladder.Cholangiocyte.HIST1H2AM_high_Commonbileduct	2.293	0	CD8_TEFF_Bladder	Cholang_HIST1H2AM_Commonbileduct	Bladder	Commonbileduct	CD8	Epi
TNFRSF1B_GRN	CD8_TEFF_Bladder.Cholangiocyte.HIST1H2AM_high_Commonbileduct	0.584	0	CD8_TEFF_Bladder	Cholang_HIST1H2AM_Commonbileduct	Bladder	Commonbileduct	CD8	Epi
CD74_APP	CD8_TEFF_Bladder.Cholangiocyte.HIST1H2AM_high_Commonbileduct	1.44	0	CD8_TEFF_Bladder	Cholang_HIST1H2AM_Commonbileduct	Bladder	Commonbileduct	CD8	Epi
MIF_TNFRSF10D	CD8_TEFF_Bladder.Cholangiocyte.HIST1H2AM_high_Commonbileduct	1.894	0.016	CD8_TEFF_Bladder	Cholang_HIST1H2AM_Commonbileduct	Bladder	Commonbileduct	CD8	Epi
CDH1_KLRG1	Cholangiocyte.HIST1H2AM_high_Commonbileduct.CD8_TEFF_Bladder	0.806	0	Cholang_HIST1H2AM_Commonbileduct	CD8_TEFF_Bladder	Commonbileduct	Bladder	Epi	CD8
SPP1_PTGER4	Cholangiocyte.HIST1H2AM_high_Commonbileduct.CD8_TEFF_Bladder	0.792	0	Cholang_HIST1H2AM_Commonbileduct	CD8_TEFF_Bladder	Commonbileduct	Bladder	Epi	CD8
SPP1_a4b1 complex	Cholangiocyte.HIST1H2AM_high_Commonbileduct.CD8_TEFF_Bladder	0.747	0	Cholang_HIST1H2AM_Commonbileduct	CD8_TEFF_Bladder	Commonbileduct	Bladder	Epi	CD8
PLAUR_a4b1 complex	Cholangiocyte.HIST1H2AM_high_Commonbileduct.CD8_TEFF_Bladder	0.529	0	Cholang_HIST1H2AM_Commonbileduct	CD8_TEFF_Bladder	Commonbileduct	Bladder	Epi	CD8
TGFB1_TGFBR3	CD8_TEFF_Bladder.Fib_Commonbileduct	0.853	0	CD8_TEFF_Bladder	Fib_Commonbileduct	Bladder	Commonbileduct	CD8	Fib
CD74_MIF	CD8_TEFF_Bladder.Fib_Commonbileduct	1.983	0	CD8_TEFF_Bladder	Fib_Commonbileduct	Bladder	Commonbileduct	CD8	Fib
TNFRSF1B_GRN	CD8_TEFF_Bladder.Fib_Commonbileduct	0.633	0	CD8_TEFF_Bladder	Fib_Commonbileduct	Bladder	Commonbileduct	CD8	Fib
CD74_COPA	CD8_TEFF_Bladder.Fib_Commonbileduct	1.423	0	CD8_TEFF_Bladder	Fib_Commonbileduct	Bladder	Commonbileduct	CD8	Fib
CD74_APP	CD8_TEFF_Bladder.Fib_Commonbileduct	1.931	0	CD8_TEFF_Bladder	Fib_Commonbileduct	Bladder	Commonbileduct	CD8	Fib
TNF_TNFRSF1A	CD8_TEFF_Bladder.Fib_Commonbileduct	1.16	0	CD8_TEFF_Bladder	Fib_Commonbileduct	Bladder	Commonbileduct	CD8	Fib
TNF_FAS	CD8_TEFF_Bladder.Fib_Commonbileduct	0.847	0	CD8_TEFF_Bladder	Fib_Commonbileduct	Bladder	Commonbileduct	CD8	Fib
TNF_RIPK1	CD8_TEFF_Bladder.Fib_Commonbileduct	0.765	0	CD8_TEFF_Bladder	Fib_Commonbileduct	Bladder	Commonbileduct	CD8	Fib
TNF_PTPRS	CD8_TEFF_Bladder.Fib_Commonbileduct	0.811	0	CD8_TEFF_Bladder	Fib_Commonbileduct	Bladder	Commonbileduct	CD8	Fib
HLA-DRB1_OGN	CD8_TEFF_Bladder.Fib_Commonbileduct	1.246	0	CD8_TEFF_Bladder	Fib_Commonbileduct	Bladder	Commonbileduct	CD8	Fib
TGFB1_TGFbeta receptor1	CD8_TEFF_Bladder.Fib_Commonbileduct	0.583	0	CD8_TEFF_Bladder	Fib_Commonbileduct	Bladder	Commonbileduct	CD8	Fib
TGFB1_TGFbeta receptor2	CD8_TEFF_Bladder.Fib_Commonbileduct	0.53	0	CD8_TEFF_Bladder	Fib_Commonbileduct	Bladder	Commonbileduct	CD8	Fib
IFNG_Type II IFNR	CD8_TEFF_Bladder.Fib_Commonbileduct	0.785	0	CD8_TEFF_Bladder	Fib_Commonbileduct	Bladder	Commonbileduct	CD8	Fib
FGF2_CD44	Fib_Commonbileduct.CD8_TEFF_Bladder	0.433	0.004	Fib_Commonbileduct	CD8_TEFF_Bladder	Commonbileduct	Bladder	Fib	CD8
HGF_CD44	Fib_Commonbileduct.CD8_TEFF_Bladder	0.43	0.012	Fib_Commonbileduct	CD8_TEFF_Bladder	Commonbileduct	Bladder	Fib	CD8
EGFR_TGFB1	Fib_Commonbileduct.CD8_TEFF_Bladder	0.738	0	Fib_Commonbileduct	CD8_TEFF_Bladder	Commonbileduct	Bladder	Fib	CD8
EGFR_COPA	Fib_Commonbileduct.CD8_TEFF_Bladder	0.519	0.02	Fib_Commonbileduct	CD8_TEFF_Bladder	Commonbileduct	Bladder	Fib	CD8
ICAM1_SPN	Fib_Commonbileduct.CD8_TEFF_Bladder	0.369	0	Fib_Commonbileduct	CD8_TEFF_Bladder	Commonbileduct	Bladder	Fib	CD8
ICAM1_ITGAL	Fib_Commonbileduct.CD8_TEFF_Bladder	0.386	0	Fib_Commonbileduct	CD8_TEFF_Bladder	Commonbileduct	Bladder	Fib	CD8
CXCL12_CXCR4	Fib_Commonbileduct.CD8_TEFF_Bladder	1.588	0	Fib_Commonbileduct	CD8_TEFF_Bladder	Commonbileduct	Bladder	Fib	CD8
CD55_ADGRE5	Fib_Commonbileduct.CD8_TEFF_Bladder	0.587	0	Fib_Commonbileduct	CD8_TEFF_Bladder	Commonbileduct	Bladder	Fib	CD8
LTBR_LTB	Fib_Commonbileduct.CD8_TEFF_Bladder	0.464	0	Fib_Commonbileduct	CD8_TEFF_Bladder	Commonbileduct	Bladder	Fib	CD8
CLEC2B_KLRF1	Fib_Commonbileduct.CD8_TEFF_Bladder	0.378	0.024	Fib_Commonbileduct	CD8_TEFF_Bladder	Commonbileduct	Bladder	Fib	CD8
FN1_a4b1 complex	Fib_Commonbileduct.CD8_TEFF_Bladder	1.2	0	Fib_Commonbileduct	CD8_TEFF_Bladder	Commonbileduct	Bladder	Fib	CD8
PLAUR_a4b1 complex	Fib_Commonbileduct.CD8_TEFF_Bladder	0.7	0	Fib_Commonbileduct	CD8_TEFF_Bladder	Commonbileduct	Bladder	Fib	CD8
PLA2G2A_a4b1 complex	Fib_Commonbileduct.CD8_TEFF_Bladder	1.055	0	Fib_Commonbileduct	CD8_TEFF_Bladder	Commonbileduct	Bladder	Fib	CD8
FN1_a4b7 complex	Fib_Commonbileduct.CD8_TEFF_Bladder	1.172	0	Fib_Commonbileduct	CD8_TEFF_Bladder	Commonbileduct	Bladder	Fib	CD8
ICAM1_aLb2 complex	Fib_Commonbileduct.CD8_TEFF_Bladder	0.386	0	Fib_Commonbileduct	CD8_TEFF_Bladder	Commonbileduct	Bladder	Fib	CD8
TNFRSF1B_GRN	CD8_TEFF_Bladder.Mac_Commonbileduct	1.201	0	CD8_TEFF_Bladder	Mac_Commonbileduct	Bladder	Commonbileduct	CD8	Myeloid
TNF_NOTCH1	CD8_TEFF_Bladder.Mac_Commonbileduct	0.833	0	CD8_TEFF_Bladder	Mac_Commonbileduct	Bladder	Commonbileduct	CD8	Myeloid
TNF_TNFRSF1A	CD8_TEFF_Bladder.Mac_Commonbileduct	0.9	0	CD8_TEFF_Bladder	Mac_Commonbileduct	Bladder	Commonbileduct	CD8	Myeloid
TNF_TNFRSF1B	CD8_TEFF_Bladder.Mac_Commonbileduct	1.022	0	CD8_TEFF_Bladder	Mac_Commonbileduct	Bladder	Commonbileduct	CD8	Myeloid
CCL5_CCR1	CD8_TEFF_Bladder.Mac_Commonbileduct	1.828	0	CD8_TEFF_Bladder	Mac_Commonbileduct	Bladder	Commonbileduct	CD8	Myeloid
MIF_TNFRSF14	CD8_TEFF_Bladder.Mac_Commonbileduct	0.945	0	CD8_TEFF_Bladder	Mac_Commonbileduct	Bladder	Commonbileduct	CD8	Myeloid
MIF_TNFRSF10D	CD8_TEFF_Bladder.Mac_Commonbileduct	0.907	0	CD8_TEFF_Bladder	Mac_Commonbileduct	Bladder	Commonbileduct	CD8	Myeloid
ANXA1_FPR1	CD8_TEFF_Bladder.Mac_Commonbileduct	0.828	0.008	CD8_TEFF_Bladder	Mac_Commonbileduct	Bladder	Commonbileduct	CD8	Myeloid
ANXA1_FPR3	CD8_TEFF_Bladder.Mac_Commonbileduct	0.867	0.004	CD8_TEFF_Bladder	Mac_Commonbileduct	Bladder	Commonbileduct	CD8	Myeloid
CD2_CD58	CD8_TEFF_Bladder.Mac_Commonbileduct	0.475	0	CD8_TEFF_Bladder	Mac_Commonbileduct	Bladder	Commonbileduct	CD8	Myeloid
PTPRC_MRC1	CD8_TEFF_Bladder.Mac_Commonbileduct	1.341	0	CD8_TEFF_Bladder	Mac_Commonbileduct	Bladder	Commonbileduct	CD8	Myeloid
CD99_PILRA	CD8_TEFF_Bladder.Mac_Commonbileduct	1.031	0	CD8_TEFF_Bladder	Mac_Commonbileduct	Bladder	Commonbileduct	CD8	Myeloid
CD52_SIGLEC10	CD8_TEFF_Bladder.Mac_Commonbileduct	1.26	0	CD8_TEFF_Bladder	Mac_Commonbileduct	Bladder	Commonbileduct	CD8	Myeloid
IFNG_Type II IFNR	CD8_TEFF_Bladder.Mac_Commonbileduct	0.897	0	CD8_TEFF_Bladder	Mac_Commonbileduct	Bladder	Commonbileduct	CD8	Myeloid
CD74_MIF	Mac_Commonbileduct.CD8_TEFF_Bladder	3.277	0	Mac_Commonbileduct	CD8_TEFF_Bladder	Commonbileduct	Bladder	Myeloid	CD8
CD74_COPA	Mac_Commonbileduct.CD8_TEFF_Bladder	2.719	0	Mac_Commonbileduct	CD8_TEFF_Bladder	Commonbileduct	Bladder	Myeloid	CD8
ICAM1_SPN	Mac_Commonbileduct.CD8_TEFF_Bladder	0.479	0	Mac_Commonbileduct	CD8_TEFF_Bladder	Commonbileduct	Bladder	Myeloid	CD8
ICAM1_ITGAL	Mac_Commonbileduct.CD8_TEFF_Bladder	0.495	0	Mac_Commonbileduct	CD8_TEFF_Bladder	Commonbileduct	Bladder	Myeloid	CD8
CD55_ADGRE5	Mac_Commonbileduct.CD8_TEFF_Bladder	0.648	0	Mac_Commonbileduct	CD8_TEFF_Bladder	Commonbileduct	Bladder	Myeloid	CD8
C5AR1_RPS19	Mac_Commonbileduct.CD8_TEFF_Bladder	2.381	0	Mac_Commonbileduct	CD8_TEFF_Bladder	Commonbileduct	Bladder	Myeloid	CD8
LTBR_LTB	Mac_Commonbileduct.CD8_TEFF_Bladder	0.472	0	Mac_Commonbileduct	CD8_TEFF_Bladder	Commonbileduct	Bladder	Myeloid	CD8
CLEC2B_KLRF1	Mac_Commonbileduct.CD8_TEFF_Bladder	0.714	0	Mac_Commonbileduct	CD8_TEFF_Bladder	Commonbileduct	Bladder	Myeloid	CD8
SPP1_a4b1 complex	Mac_Commonbileduct.CD8_TEFF_Bladder	0.695	0	Mac_Commonbileduct	CD8_TEFF_Bladder	Commonbileduct	Bladder	Myeloid	CD8
PLAUR_a4b1 complex	Mac_Commonbileduct.CD8_TEFF_Bladder	0.957	0	Mac_Commonbileduct	CD8_TEFF_Bladder	Commonbileduct	Bladder	Myeloid	CD8
ICAM1_aLb2 complex	Mac_Commonbileduct.CD8_TEFF_Bladder	0.495	0	Mac_Commonbileduct	CD8_TEFF_Bladder	Commonbileduct	Bladder	Myeloid	CD8
TNF_TNFRSF1A	CD8_TEFF_Bladder.Mon_Commonbileduct	0.811	0	CD8_TEFF_Bladder	Mon_Commonbileduct	Bladder	Commonbileduct	CD8	Myeloid
TNF_TNFRSF1B	CD8_TEFF_Bladder.Mon_Commonbileduct	1.103	0	CD8_TEFF_Bladder	Mon_Commonbileduct	Bladder	Commonbileduct	CD8	Myeloid
CCL3_CCR1	CD8_TEFF_Bladder.Mon_Commonbileduct	0.647	0	CD8_TEFF_Bladder	Mon_Commonbileduct	Bladder	Commonbileduct	CD8	Myeloid
CCL5_CCR1	CD8_TEFF_Bladder.Mon_Commonbileduct	1.772	0	CD8_TEFF_Bladder	Mon_Commonbileduct	Bladder	Commonbileduct	CD8	Myeloid
MIF_TNFRSF14	CD8_TEFF_Bladder.Mon_Commonbileduct	0.91	0	CD8_TEFF_Bladder	Mon_Commonbileduct	Bladder	Commonbileduct	CD8	Myeloid
MIF_TNFRSF10D	CD8_TEFF_Bladder.Mon_Commonbileduct	0.959	0	CD8_TEFF_Bladder	Mon_Commonbileduct	Bladder	Commonbileduct	CD8	Myeloid
CD99_PILRA	CD8_TEFF_Bladder.Mon_Commonbileduct	1.136	0	CD8_TEFF_Bladder	Mon_Commonbileduct	Bladder	Commonbileduct	CD8	Myeloid
IFNG_Type II IFNR	CD8_TEFF_Bladder.Mon_Commonbileduct	0.826	0	CD8_TEFF_Bladder	Mon_Commonbileduct	Bladder	Commonbileduct	CD8	Myeloid
CD74_MIF	Mon_Commonbileduct.CD8_TEFF_Bladder	1.952	0	Mon_Commonbileduct	CD8_TEFF_Bladder	Commonbileduct	Bladder	Myeloid	CD8
CD55_ADGRE5	Mon_Commonbileduct.CD8_TEFF_Bladder	1.447	0	Mon_Commonbileduct	CD8_TEFF_Bladder	Commonbileduct	Bladder	Myeloid	CD8
SELL_SELPLG	Mon_Commonbileduct.CD8_TEFF_Bladder	0.938	0	Mon_Commonbileduct	CD8_TEFF_Bladder	Commonbileduct	Bladder	Myeloid	CD8
C5AR1_RPS19	Mon_Commonbileduct.CD8_TEFF_Bladder	2.415	0	Mon_Commonbileduct	CD8_TEFF_Bladder	Commonbileduct	Bladder	Myeloid	CD8
CLEC2B_KLRF1	Mon_Commonbileduct.CD8_TEFF_Bladder	0.42	0	Mon_Commonbileduct	CD8_TEFF_Bladder	Commonbileduct	Bladder	Myeloid	CD8
PLAUR_a4b1 complex	Mon_Commonbileduct.CD8_TEFF_Bladder	0.902	0	Mon_Commonbileduct	CD8_TEFF_Bladder	Commonbileduct	Bladder	Myeloid	CD8
ICAM3_aLb2 complex	Mon_Commonbileduct.CD8_TEFF_Bladder	0.45	0	Mon_Commonbileduct	CD8_TEFF_Bladder	Commonbileduct	Bladder	Myeloid	CD8
MIF_TNFRSF14	CD8_TEFF_Bladder.NK_Commonbileduct	1.042	0	CD8_TEFF_Bladder	NK_Commonbileduct	Bladder	Commonbileduct	CD8	NK
CLEC2B_KLRF1	CD8_TEFF_Bladder.NK_Commonbileduct	1.075	0	CD8_TEFF_Bladder	NK_Commonbileduct	Bladder	Commonbileduct	CD8	NK
CD8 receptor_LCK	CD8_TEFF_Bladder.NK_Commonbileduct	0.629	0.048	CD8_TEFF_Bladder	NK_Commonbileduct	Bladder	Commonbileduct	CD8	NK
TGFB1_TGFBR3	CD8_TEFF_Bladder.Smo_Commonbileduct	0.555	0	CD8_TEFF_Bladder	Smo_Commonbileduct	Bladder	Commonbileduct	CD8	Smo
CD74_MIF	CD8_TEFF_Bladder.Smo_Commonbileduct	2.179	0	CD8_TEFF_Bladder	Smo_Commonbileduct	Bladder	Commonbileduct	CD8	Smo
TNFRSF1B_GRN	CD8_TEFF_Bladder.Smo_Commonbileduct	0.499	0	CD8_TEFF_Bladder	Smo_Commonbileduct	Bladder	Commonbileduct	CD8	Smo
CD74_COPA	CD8_TEFF_Bladder.Smo_Commonbileduct	1.375	0	CD8_TEFF_Bladder	Smo_Commonbileduct	Bladder	Commonbileduct	CD8	Smo
CD74_APP	CD8_TEFF_Bladder.Smo_Commonbileduct	1.844	0	CD8_TEFF_Bladder	Smo_Commonbileduct	Bladder	Commonbileduct	CD8	Smo
COPA_SORT1	CD8_TEFF_Bladder.Smo_Commonbileduct	0.341	0.027	CD8_TEFF_Bladder	Smo_Commonbileduct	Bladder	Commonbileduct	CD8	Smo
TNF_TNFRSF1A	CD8_TEFF_Bladder.Smo_Commonbileduct	1.254	0	CD8_TEFF_Bladder	Smo_Commonbileduct	Bladder	Commonbileduct	CD8	Smo
HLA-DRB1_OGN	CD8_TEFF_Bladder.Smo_Commonbileduct	0.713	0	CD8_TEFF_Bladder	Smo_Commonbileduct	Bladder	Commonbileduct	CD8	Smo
CXCL12_CXCR4	Smo_Commonbileduct.CD8_TEFF_Bladder	0.939	0	Smo_Commonbileduct	CD8_TEFF_Bladder	Commonbileduct	Bladder	Smo	CD8
CD55_ADGRE5	Smo_Commonbileduct.CD8_TEFF_Bladder	0.582	0	Smo_Commonbileduct	CD8_TEFF_Bladder	Commonbileduct	Bladder	Smo	CD8
LTBR_LTB	Smo_Commonbileduct.CD8_TEFF_Bladder	0.466	0	Smo_Commonbileduct	CD8_TEFF_Bladder	Commonbileduct	Bladder	Smo	CD8
FN1_a4b1 complex	Smo_Commonbileduct.CD8_TEFF_Bladder	0.512	0	Smo_Commonbileduct	CD8_TEFF_Bladder	Commonbileduct	Bladder	Smo	CD8
TNC_a4b1 complex	Smo_Commonbileduct.CD8_TEFF_Bladder	0.478	0	Smo_Commonbileduct	CD8_TEFF_Bladder	Commonbileduct	Bladder	Smo	CD8
FN1_a4b7 complex	Smo_Commonbileduct.CD8_TEFF_Bladder	0.484	0	Smo_Commonbileduct	CD8_TEFF_Bladder	Commonbileduct	Bladder	Smo	CD8
SPP1_CD44	BEC_Commonbileduct.CD8_TEM_Bladder	0.982	0	BEC_Commonbileduct	CD8_TEM_Bladder	Commonbileduct	Bladder	Endo	CD8
LGALS9_CD44	BEC_Commonbileduct.CD8_TEM_Bladder	0.764	0	BEC_Commonbileduct	CD8_TEM_Bladder	Commonbileduct	Bladder	Endo	CD8
SPP1_PTGER4	BEC_Commonbileduct.CD8_TEM_Bladder	0.748	0	BEC_Commonbileduct	CD8_TEM_Bladder	Commonbileduct	Bladder	Endo	CD8
CD74_MIF	BEC_Commonbileduct.CD8_TEM_Bladder	2.69	0	BEC_Commonbileduct	CD8_TEM_Bladder	Commonbileduct	Bladder	Endo	CD8
ICAM1_AREG	BEC_Commonbileduct.CD8_TEM_Bladder	0.741	0	BEC_Commonbileduct	CD8_TEM_Bladder	Commonbileduct	Bladder	Endo	CD8
CXCL12_CXCR4	BEC_Commonbileduct.CD8_TEM_Bladder	1.814	0	BEC_Commonbileduct	CD8_TEM_Bladder	Commonbileduct	Bladder	Endo	CD8
CD55_ADGRE5	BEC_Commonbileduct.CD8_TEM_Bladder	0.729	0	BEC_Commonbileduct	CD8_TEM_Bladder	Commonbileduct	Bladder	Endo	CD8
TGFB1_TGFBR3	CD8_TEM_Bladder.BEC_Commonbileduct	0.741	0	CD8_TEM_Bladder	BEC_Commonbileduct	Bladder	Commonbileduct	CD8	Endo
TNF_NOTCH1	CD8_TEM_Bladder.BEC_Commonbileduct	0.63	0	CD8_TEM_Bladder	BEC_Commonbileduct	Bladder	Commonbileduct	CD8	Endo
TNF_TNFRSF1A	CD8_TEM_Bladder.BEC_Commonbileduct	0.92	0	CD8_TEM_Bladder	BEC_Commonbileduct	Bladder	Commonbileduct	CD8	Endo
TNF_TNFRSF1B	CD8_TEM_Bladder.BEC_Commonbileduct	0.603	0	CD8_TEM_Bladder	BEC_Commonbileduct	Bladder	Commonbileduct	CD8	Endo
CCL5_ACKR1	CD8_TEM_Bladder.BEC_Commonbileduct	2.215	0	CD8_TEM_Bladder	BEC_Commonbileduct	Bladder	Commonbileduct	CD8	Endo
CD2_CD58	CD8_TEM_Bladder.BEC_Commonbileduct	0.607	0	CD8_TEM_Bladder	BEC_Commonbileduct	Bladder	Commonbileduct	CD8	Endo
IFNG_Type II IFNR	CD8_TEM_Bladder.BEC_Commonbileduct	0.59	0	CD8_TEM_Bladder	BEC_Commonbileduct	Bladder	Commonbileduct	CD8	Endo
CD74_MIF	CD8_TEM_Bladder.CD4_TRM_Commonbileduct	1.871	0	CD8_TEM_Bladder	CD4_TRM_Commonbileduct	Bladder	Commonbileduct	CD8	CD4
CD8 receptor_LCK	CD8_TEM_Bladder.CD4_TRM_Commonbileduct	0.945	0	CD8_TEM_Bladder	CD4_TRM_Commonbileduct	Bladder	Commonbileduct	CD8	CD4
MIF_TNFRSF14	CD8_TEM_Bladder.CD8_TEFF_Commonbileduct	0.876	0	CD8_TEM_Bladder	CD8_TEFF_Commonbileduct	Bladder	Commonbileduct	CD8	CD8
CD55_ADGRE5	CD8_TEM_Bladder.CD8_TEFF_Commonbileduct	0.714	0	CD8_TEM_Bladder	CD8_TEFF_Commonbileduct	Bladder	Commonbileduct	CD8	CD8
CLEC2B_KLRF1	CD8_TEM_Bladder.CD8_TEFF_Commonbileduct	0.734	0	CD8_TEM_Bladder	CD8_TEFF_Commonbileduct	Bladder	Commonbileduct	CD8	CD8
TGFB1_TGFbeta receptor1	CD8_TEM_Bladder.CD8_TEFF_Commonbileduct	0.602	0.016	CD8_TEM_Bladder	CD8_TEFF_Commonbileduct	Bladder	Commonbileduct	CD8	CD8
CD8 receptor_LCK	CD8_TEM_Bladder.CD8_TEM_Commonbileduct	0.953	0.011	CD8_TEM_Bladder	CD8_TEM_Commonbileduct	Bladder	Commonbileduct	CD8	CD8
CD74_MIF	CD8_TEM_Bladder.CD8_TRM_Commonbileduct	1.812	0	CD8_TEM_Bladder	CD8_TRM_Commonbileduct	Bladder	Commonbileduct	CD8	CD8
CD8 receptor_LCK	CD8_TEM_Bladder.CD8_TRM_Commonbileduct	0.936	0.008	CD8_TEM_Bladder	CD8_TRM_Commonbileduct	Bladder	Commonbileduct	CD8	CD8
CD74_MIF	CD8_TEM_Bladder.Cholangiocyte.FXYD2_high_Commonbileduct	2.387	0	CD8_TEM_Bladder	Cholang_FXYD2_Commonbileduct	Bladder	Commonbileduct	CD8	Epi
CD74_COPA	CD8_TEM_Bladder.Cholangiocyte.FXYD2_high_Commonbileduct	1.289	0	CD8_TEM_Bladder	Cholang_FXYD2_Commonbileduct	Bladder	Commonbileduct	CD8	Epi
CD44_HBEGF	CD8_TEM_Bladder.Cholangiocyte.FXYD2_high_Commonbileduct	0.911	0.02	CD8_TEM_Bladder	Cholang_FXYD2_Commonbileduct	Bladder	Commonbileduct	CD8	Epi
CD74_APP	CD8_TEM_Bladder.Cholangiocyte.FXYD2_high_Commonbileduct	1.79	0	CD8_TEM_Bladder	Cholang_FXYD2_Commonbileduct	Bladder	Commonbileduct	CD8	Epi
CCL4_SLC7A1	CD8_TEM_Bladder.Cholangiocyte.FXYD2_high_Commonbileduct	2.053	0	CD8_TEM_Bladder	Cholang_FXYD2_Commonbileduct	Bladder	Commonbileduct	CD8	Epi
TNF_DAG1	CD8_TEM_Bladder.Cholangiocyte.FXYD2_high_Commonbileduct	0.55	0	CD8_TEM_Bladder	Cholang_FXYD2_Commonbileduct	Bladder	Commonbileduct	CD8	Epi
TNF_TNFRSF1A	CD8_TEM_Bladder.Cholangiocyte.FXYD2_high_Commonbileduct	0.826	0	CD8_TEM_Bladder	Cholang_FXYD2_Commonbileduct	Bladder	Commonbileduct	CD8	Epi
TNF_PTPRS	CD8_TEM_Bladder.Cholangiocyte.FXYD2_high_Commonbileduct	0.567	0	CD8_TEM_Bladder	Cholang_FXYD2_Commonbileduct	Bladder	Commonbileduct	CD8	Epi
CD2_CD58	CD8_TEM_Bladder.Cholangiocyte.FXYD2_high_Commonbileduct	0.566	0	CD8_TEM_Bladder	Cholang_FXYD2_Commonbileduct	Bladder	Commonbileduct	CD8	Epi
TGFB1_aVb6 complex	CD8_TEM_Bladder.Cholangiocyte.FXYD2_high_Commonbileduct	0.494	0	CD8_TEM_Bladder	Cholang_FXYD2_Commonbileduct	Bladder	Commonbileduct	CD8	Epi
TGFB1_TGFbeta receptor2	CD8_TEM_Bladder.Cholangiocyte.FXYD2_high_Commonbileduct	0.448	0	CD8_TEM_Bladder	Cholang_FXYD2_Commonbileduct	Bladder	Commonbileduct	CD8	Epi
IFNG_Type II IFNR	CD8_TEM_Bladder.Cholangiocyte.FXYD2_high_Commonbileduct	0.682	0	CD8_TEM_Bladder	Cholang_FXYD2_Commonbileduct	Bladder	Commonbileduct	CD8	Epi
CDH1_KLRG1	Cholangiocyte.FXYD2_high_Commonbileduct.CD8_TEM_Bladder	0.926	0	Cholang_FXYD2_Commonbileduct	CD8_TEM_Bladder	Commonbileduct	Bladder	Epi	CD8
SPP1_CD44	Cholangiocyte.FXYD2_high_Commonbileduct.CD8_TEM_Bladder	1.989	0	Cholang_FXYD2_Commonbileduct	CD8_TEM_Bladder	Commonbileduct	Bladder	Epi	CD8
SPP1_PTGER4	Cholangiocyte.FXYD2_high_Commonbileduct.CD8_TEM_Bladder	1.756	0	Cholang_FXYD2_Commonbileduct	CD8_TEM_Bladder	Commonbileduct	Bladder	Epi	CD8
EGFR_TGFB1	Cholangiocyte.FXYD2_high_Commonbileduct.CD8_TEM_Bladder	0.511	0	Cholang_FXYD2_Commonbileduct	CD8_TEM_Bladder	Commonbileduct	Bladder	Epi	CD8
FGFR2_CD83	Cholangiocyte.FXYD2_high_Commonbileduct.CD8_TEM_Bladder	0.399	0	Cholang_FXYD2_Commonbileduct	CD8_TEM_Bladder	Commonbileduct	Bladder	Epi	CD8
ALOX5_ALOX5AP	Cholangiocyte.FXYD2_high_Commonbileduct.CD8_TEM_Bladder	0.608	0	Cholang_FXYD2_Commonbileduct	CD8_TEM_Bladder	Commonbileduct	Bladder	Epi	CD8
CD74_MIF	CD8_TEM_Bladder.Cholangiocyte.HIST1H2AM_high_Commonbileduct	2.193	0	CD8_TEM_Bladder	Cholang_HIST1H2AM_Commonbileduct	Bladder	Commonbileduct	CD8	Epi
CD44_HBEGF	CD8_TEM_Bladder.Cholangiocyte.HIST1H2AM_high_Commonbileduct	0.918	0	CD8_TEM_Bladder	Cholang_HIST1H2AM_Commonbileduct	Bladder	Commonbileduct	CD8	Epi
CD74_APP	CD8_TEM_Bladder.Cholangiocyte.HIST1H2AM_high_Commonbileduct	1.339	0	CD8_TEM_Bladder	Cholang_HIST1H2AM_Commonbileduct	Bladder	Commonbileduct	CD8	Epi
MIF_TNFRSF10D	CD8_TEM_Bladder.Cholangiocyte.HIST1H2AM_high_Commonbileduct	1.781	0	CD8_TEM_Bladder	Cholang_HIST1H2AM_Commonbileduct	Bladder	Commonbileduct	CD8	Epi
CDH1_KLRG1	Cholangiocyte.HIST1H2AM_high_Commonbileduct.CD8_TEM_Bladder	0.767	0	Cholang_HIST1H2AM_Commonbileduct	CD8_TEM_Bladder	Commonbileduct	Bladder	Epi	CD8
SPP1_CD44	Cholangiocyte.HIST1H2AM_high_Commonbileduct.CD8_TEM_Bladder	1.047	0	Cholang_HIST1H2AM_Commonbileduct	CD8_TEM_Bladder	Commonbileduct	Bladder	Epi	CD8
SPP1_PTGER4	Cholangiocyte.HIST1H2AM_high_Commonbileduct.CD8_TEM_Bladder	0.813	0	Cholang_HIST1H2AM_Commonbileduct	CD8_TEM_Bladder	Commonbileduct	Bladder	Epi	CD8
TGFB1_TGFBR3	CD8_TEM_Bladder.Fib_Commonbileduct	0.769	0	CD8_TEM_Bladder	Fib_Commonbileduct	Bladder	Commonbileduct	CD8	Fib
CD74_MIF	CD8_TEM_Bladder.Fib_Commonbileduct	1.882	0	CD8_TEM_Bladder	Fib_Commonbileduct	Bladder	Commonbileduct	CD8	Fib
CD74_COPA	CD8_TEM_Bladder.Fib_Commonbileduct	1.322	0	CD8_TEM_Bladder	Fib_Commonbileduct	Bladder	Commonbileduct	CD8	Fib
CD74_APP	CD8_TEM_Bladder.Fib_Commonbileduct	1.831	0	CD8_TEM_Bladder	Fib_Commonbileduct	Bladder	Commonbileduct	CD8	Fib
TNF_TNFRSF1A	CD8_TEM_Bladder.Fib_Commonbileduct	0.955	0	CD8_TEM_Bladder	Fib_Commonbileduct	Bladder	Commonbileduct	CD8	Fib
TNF_FAS	CD8_TEM_Bladder.Fib_Commonbileduct	0.642	0	CD8_TEM_Bladder	Fib_Commonbileduct	Bladder	Commonbileduct	CD8	Fib
TNF_RIPK1	CD8_TEM_Bladder.Fib_Commonbileduct	0.56	0	CD8_TEM_Bladder	Fib_Commonbileduct	Bladder	Commonbileduct	CD8	Fib
TNF_PTPRS	CD8_TEM_Bladder.Fib_Commonbileduct	0.605	0	CD8_TEM_Bladder	Fib_Commonbileduct	Bladder	Commonbileduct	CD8	Fib
HLA-DRB1_OGN	CD8_TEM_Bladder.Fib_Commonbileduct	1.146	0	CD8_TEM_Bladder	Fib_Commonbileduct	Bladder	Commonbileduct	CD8	Fib
TGFB1_TGFbeta receptor1	CD8_TEM_Bladder.Fib_Commonbileduct	0.499	0	CD8_TEM_Bladder	Fib_Commonbileduct	Bladder	Commonbileduct	CD8	Fib
TGFB1_TGFbeta receptor2	CD8_TEM_Bladder.Fib_Commonbileduct	0.446	0	CD8_TEM_Bladder	Fib_Commonbileduct	Bladder	Commonbileduct	CD8	Fib
IFNG_Type II IFNR	CD8_TEM_Bladder.Fib_Commonbileduct	0.61	0	CD8_TEM_Bladder	Fib_Commonbileduct	Bladder	Commonbileduct	CD8	Fib
FGF2_CD44	Fib_Commonbileduct.CD8_TEM_Bladder	0.696	0	Fib_Commonbileduct	CD8_TEM_Bladder	Commonbileduct	Bladder	Fib	CD8
HGF_CD44	Fib_Commonbileduct.CD8_TEM_Bladder	0.694	0	Fib_Commonbileduct	CD8_TEM_Bladder	Commonbileduct	Bladder	Fib	CD8
EGFR_TGFB1	Fib_Commonbileduct.CD8_TEM_Bladder	0.654	0	Fib_Commonbileduct	CD8_TEM_Bladder	Commonbileduct	Bladder	Fib	CD8
EGFR_MIF	Fib_Commonbileduct.CD8_TEM_Bladder	0.964	0	Fib_Commonbileduct	CD8_TEM_Bladder	Commonbileduct	Bladder	Fib	CD8
EGFR_AREG	Fib_Commonbileduct.CD8_TEM_Bladder	0.66	0	Fib_Commonbileduct	CD8_TEM_Bladder	Commonbileduct	Bladder	Fib	CD8
ICAM1_AREG	Fib_Commonbileduct.CD8_TEM_Bladder	0.491	0	Fib_Commonbileduct	CD8_TEM_Bladder	Commonbileduct	Bladder	Fib	CD8
CXCL12_CXCR4	Fib_Commonbileduct.CD8_TEM_Bladder	2.14	0	Fib_Commonbileduct	CD8_TEM_Bladder	Commonbileduct	Bladder	Fib	CD8
CD55_ADGRE5	Fib_Commonbileduct.CD8_TEM_Bladder	0.525	0	Fib_Commonbileduct	CD8_TEM_Bladder	Commonbileduct	Bladder	Fib	CD8
CRTAM_CADM1	CD8_TEM_Bladder.Mac_Commonbileduct	0.441	0	CD8_TEM_Bladder	Mac_Commonbileduct	Bladder	Commonbileduct	CD8	Myeloid
CD44_HBEGF	CD8_TEM_Bladder.Mac_Commonbileduct	1.191	0	CD8_TEM_Bladder	Mac_Commonbileduct	Bladder	Commonbileduct	CD8	Myeloid
TNF_NOTCH1	CD8_TEM_Bladder.Mac_Commonbileduct	0.628	0	CD8_TEM_Bladder	Mac_Commonbileduct	Bladder	Commonbileduct	CD8	Myeloid
TNF_TNFRSF1A	CD8_TEM_Bladder.Mac_Commonbileduct	0.695	0	CD8_TEM_Bladder	Mac_Commonbileduct	Bladder	Commonbileduct	CD8	Myeloid
TNF_TNFRSF1B	CD8_TEM_Bladder.Mac_Commonbileduct	0.817	0	CD8_TEM_Bladder	Mac_Commonbileduct	Bladder	Commonbileduct	CD8	Myeloid
CCL5_CCR1	CD8_TEM_Bladder.Mac_Commonbileduct	1.848	0	CD8_TEM_Bladder	Mac_Commonbileduct	Bladder	Commonbileduct	CD8	Myeloid
MIF_TNFRSF14	CD8_TEM_Bladder.Mac_Commonbileduct	0.831	0	CD8_TEM_Bladder	Mac_Commonbileduct	Bladder	Commonbileduct	CD8	Myeloid
MIF_TNFRSF10D	CD8_TEM_Bladder.Mac_Commonbileduct	0.794	0	CD8_TEM_Bladder	Mac_Commonbileduct	Bladder	Commonbileduct	CD8	Myeloid
ANXA1_FPR1	CD8_TEM_Bladder.Mac_Commonbileduct	0.729	0	CD8_TEM_Bladder	Mac_Commonbileduct	Bladder	Commonbileduct	CD8	Myeloid
ANXA1_FPR3	CD8_TEM_Bladder.Mac_Commonbileduct	0.768	0	CD8_TEM_Bladder	Mac_Commonbileduct	Bladder	Commonbileduct	CD8	Myeloid
CD2_CD58	CD8_TEM_Bladder.Mac_Commonbileduct	0.584	0	CD8_TEM_Bladder	Mac_Commonbileduct	Bladder	Commonbileduct	CD8	Myeloid
PTPRC_MRC1	CD8_TEM_Bladder.Mac_Commonbileduct	1.26	0	CD8_TEM_Bladder	Mac_Commonbileduct	Bladder	Commonbileduct	CD8	Myeloid
CD99_PILRA	CD8_TEM_Bladder.Mac_Commonbileduct	0.86	0	CD8_TEM_Bladder	Mac_Commonbileduct	Bladder	Commonbileduct	CD8	Myeloid
CD52_SIGLEC10	CD8_TEM_Bladder.Mac_Commonbileduct	0.971	0	CD8_TEM_Bladder	Mac_Commonbileduct	Bladder	Commonbileduct	CD8	Myeloid
TGFB1_TGFbeta receptor1	CD8_TEM_Bladder.Mac_Commonbileduct	0.66	0.016	CD8_TEM_Bladder	Mac_Commonbileduct	Bladder	Commonbileduct	CD8	Myeloid
IFNG_Type II IFNR	CD8_TEM_Bladder.Mac_Commonbileduct	0.723	0	CD8_TEM_Bladder	Mac_Commonbileduct	Bladder	Commonbileduct	CD8	Myeloid
SPP1_CD44	Mac_Commonbileduct.CD8_TEM_Bladder	0.995	0	Mac_Commonbileduct	CD8_TEM_Bladder	Commonbileduct	Bladder	Myeloid	CD8
LGALS9_CD44	Mac_Commonbileduct.CD8_TEM_Bladder	0.928	0	Mac_Commonbileduct	CD8_TEM_Bladder	Commonbileduct	Bladder	Myeloid	CD8
SPP1_PTGER4	Mac_Commonbileduct.CD8_TEM_Bladder	0.761	0	Mac_Commonbileduct	CD8_TEM_Bladder	Commonbileduct	Bladder	Myeloid	CD8
CD74_MIF	Mac_Commonbileduct.CD8_TEM_Bladder	3.164	0	Mac_Commonbileduct	CD8_TEM_Bladder	Commonbileduct	Bladder	Myeloid	CD8
CD55_ADGRE5	Mac_Commonbileduct.CD8_TEM_Bladder	0.585	0.015	Mac_Commonbileduct	CD8_TEM_Bladder	Commonbileduct	Bladder	Myeloid	CD8
C5AR1_RPS19	Mac_Commonbileduct.CD8_TEM_Bladder	2.406	0	Mac_Commonbileduct	CD8_TEM_Bladder	Commonbileduct	Bladder	Myeloid	CD8
TNF_TNFRSF1A	CD8_TEM_Bladder.Mon_Commonbileduct	0.606	0	CD8_TEM_Bladder	Mon_Commonbileduct	Bladder	Commonbileduct	CD8	Myeloid
TNF_TNFRSF1B	CD8_TEM_Bladder.Mon_Commonbileduct	0.898	0	CD8_TEM_Bladder	Mon_Commonbileduct	Bladder	Commonbileduct	CD8	Myeloid
CCL5_CCR1	CD8_TEM_Bladder.Mon_Commonbileduct	1.792	0	CD8_TEM_Bladder	Mon_Commonbileduct	Bladder	Commonbileduct	CD8	Myeloid
MIF_TNFRSF14	CD8_TEM_Bladder.Mon_Commonbileduct	0.797	0	CD8_TEM_Bladder	Mon_Commonbileduct	Bladder	Commonbileduct	CD8	Myeloid
MIF_TNFRSF10D	CD8_TEM_Bladder.Mon_Commonbileduct	0.845	0	CD8_TEM_Bladder	Mon_Commonbileduct	Bladder	Commonbileduct	CD8	Myeloid
CD99_PILRA	CD8_TEM_Bladder.Mon_Commonbileduct	0.965	0	CD8_TEM_Bladder	Mon_Commonbileduct	Bladder	Commonbileduct	CD8	Myeloid
IFNG_Type II IFNR	CD8_TEM_Bladder.Mon_Commonbileduct	0.651	0	CD8_TEM_Bladder	Mon_Commonbileduct	Bladder	Commonbileduct	CD8	Myeloid
CD74_MIF	Mon_Commonbileduct.CD8_TEM_Bladder	1.838	0	Mon_Commonbileduct	CD8_TEM_Bladder	Commonbileduct	Bladder	Myeloid	CD8
CD55_ADGRE5	Mon_Commonbileduct.CD8_TEM_Bladder	1.384	0	Mon_Commonbileduct	CD8_TEM_Bladder	Commonbileduct	Bladder	Myeloid	CD8
ALOX5_ALOX5AP	Mon_Commonbileduct.CD8_TEM_Bladder	0.619	0	Mon_Commonbileduct	CD8_TEM_Bladder	Commonbileduct	Bladder	Myeloid	CD8
C5AR1_RPS19	Mon_Commonbileduct.CD8_TEM_Bladder	2.439	0	Mon_Commonbileduct	CD8_TEM_Bladder	Commonbileduct	Bladder	Myeloid	CD8
TNF_TNFRSF1B	CD8_TEM_Bladder.NK_Commonbileduct	0.793	0.04	CD8_TEM_Bladder	NK_Commonbileduct	Bladder	Commonbileduct	CD8	NK
MIF_TNFRSF14	CD8_TEM_Bladder.NK_Commonbileduct	0.928	0	CD8_TEM_Bladder	NK_Commonbileduct	Bladder	Commonbileduct	CD8	NK
CD55_ADGRE5	CD8_TEM_Bladder.NK_Commonbileduct	0.723	0.019	CD8_TEM_Bladder	NK_Commonbileduct	Bladder	Commonbileduct	CD8	NK
CLEC2B_KLRF1	CD8_TEM_Bladder.NK_Commonbileduct	0.992	0	CD8_TEM_Bladder	NK_Commonbileduct	Bladder	Commonbileduct	CD8	NK
CD8 receptor_LCK	CD8_TEM_Bladder.NK_Commonbileduct	0.87	0	CD8_TEM_Bladder	NK_Commonbileduct	Bladder	Commonbileduct	CD8	NK
TGFB1_TGFBR3	CD8_TEM_Bladder.Smo_Commonbileduct	0.471	0	CD8_TEM_Bladder	Smo_Commonbileduct	Bladder	Commonbileduct	CD8	Smo
CD74_MIF	CD8_TEM_Bladder.Smo_Commonbileduct	2.079	0	CD8_TEM_Bladder	Smo_Commonbileduct	Bladder	Commonbileduct	CD8	Smo
CD74_COPA	CD8_TEM_Bladder.Smo_Commonbileduct	1.275	0	CD8_TEM_Bladder	Smo_Commonbileduct	Bladder	Commonbileduct	CD8	Smo
CD74_APP	CD8_TEM_Bladder.Smo_Commonbileduct	1.743	0	CD8_TEM_Bladder	Smo_Commonbileduct	Bladder	Commonbileduct	CD8	Smo
TNF_TNFRSF1A	CD8_TEM_Bladder.Smo_Commonbileduct	1.049	0	CD8_TEM_Bladder	Smo_Commonbileduct	Bladder	Commonbileduct	CD8	Smo
HLA-DRB1_OGN	CD8_TEM_Bladder.Smo_Commonbileduct	0.613	0	CD8_TEM_Bladder	Smo_Commonbileduct	Bladder	Commonbileduct	CD8	Smo
HGF_CD44	Smo_Commonbileduct.CD8_TEM_Bladder	0.801	0	Smo_Commonbileduct	CD8_TEM_Bladder	Commonbileduct	Bladder	Smo	CD8
CXCL12_CXCR4	Smo_Commonbileduct.CD8_TEM_Bladder	1.492	0	Smo_Commonbileduct	CD8_TEM_Bladder	Commonbileduct	Bladder	Smo	CD8
SPP1_CD44	BEC_Commonbileduct.CD8_TRM_Bladder	0.713	0	BEC_Commonbileduct	CD8_TRM_Bladder	Commonbileduct	Bladder	Endo	CD8
LGALS9_CD44	BEC_Commonbileduct.CD8_TRM_Bladder	0.495	0	BEC_Commonbileduct	CD8_TRM_Bladder	Commonbileduct	Bladder	Endo	CD8
SPP1_PTGER4	BEC_Commonbileduct.CD8_TRM_Bladder	0.853	0	BEC_Commonbileduct	CD8_TRM_Bladder	Commonbileduct	Bladder	Endo	CD8
CD74_MIF	BEC_Commonbileduct.CD8_TRM_Bladder	2.82	0	BEC_Commonbileduct	CD8_TRM_Bladder	Commonbileduct	Bladder	Endo	CD8
ICAM1_AREG	BEC_Commonbileduct.CD8_TRM_Bladder	0.668	0	BEC_Commonbileduct	CD8_TRM_Bladder	Commonbileduct	Bladder	Endo	CD8
CXCL12_CXCR4	BEC_Commonbileduct.CD8_TRM_Bladder	1.783	0	BEC_Commonbileduct	CD8_TRM_Bladder	Commonbileduct	Bladder	Endo	CD8
TGFB1_TGFBR3	CD8_TRM_Bladder.BEC_Commonbileduct	0.728	0	CD8_TRM_Bladder	BEC_Commonbileduct	Bladder	Commonbileduct	CD8	Endo
CD74_APP	CD8_TRM_Bladder.BEC_Commonbileduct	1.299	0.039	CD8_TRM_Bladder	BEC_Commonbileduct	Bladder	Commonbileduct	CD8	Endo
TNF_NOTCH1	CD8_TRM_Bladder.BEC_Commonbileduct	0.44	0	CD8_TRM_Bladder	BEC_Commonbileduct	Bladder	Commonbileduct	CD8	Endo
TNF_TNFRSF1A	CD8_TRM_Bladder.BEC_Commonbileduct	0.73	0	CD8_TRM_Bladder	BEC_Commonbileduct	Bladder	Commonbileduct	CD8	Endo
TNF_TNFRSF1B	CD8_TRM_Bladder.BEC_Commonbileduct	0.414	0	CD8_TRM_Bladder	BEC_Commonbileduct	Bladder	Commonbileduct	CD8	Endo
CCL5_ACKR1	CD8_TRM_Bladder.BEC_Commonbileduct	2.103	0	CD8_TRM_Bladder	BEC_Commonbileduct	Bladder	Commonbileduct	CD8	Endo
MIF_TNFRSF14	CD8_TRM_Bladder.BEC_Commonbileduct	0.959	0.004	CD8_TRM_Bladder	BEC_Commonbileduct	Bladder	Commonbileduct	CD8	Endo
MIF_TNFRSF10D	CD8_TRM_Bladder.BEC_Commonbileduct	0.938	0	CD8_TRM_Bladder	BEC_Commonbileduct	Bladder	Commonbileduct	CD8	Endo
CD2_CD58	CD8_TRM_Bladder.BEC_Commonbileduct	0.72	0	CD8_TRM_Bladder	BEC_Commonbileduct	Bladder	Commonbileduct	CD8	Endo
CD74_MIF	CD4_TRM_Commonbileduct.CD8_TRM_Bladder	1.334	0.004	CD4_TRM_Commonbileduct	CD8_TRM_Bladder	Commonbileduct	Bladder	CD4	CD8
CD55_ADGRE5	CD8_TRM_Bladder.CD4_TRM_Commonbileduct	0.677	0	CD8_TRM_Bladder	CD4_TRM_Commonbileduct	Bladder	Commonbileduct	CD8	CD4
CD8 receptor_LCK	CD8_TRM_Bladder.CD4_TRM_Commonbileduct	0.792	0	CD8_TRM_Bladder	CD4_TRM_Commonbileduct	Bladder	Commonbileduct	CD8	CD4
CD74_MIF	CD8_TEFF_Commonbileduct.CD8_TRM_Bladder	1.943	0	CD8_TEFF_Commonbileduct	CD8_TRM_Bladder	Commonbileduct	Bladder	CD8	CD8
MIF_TNFRSF14	CD8_TRM_Bladder.CD8_TEFF_Commonbileduct	1.007	0	CD8_TRM_Bladder	CD8_TEFF_Commonbileduct	Bladder	Commonbileduct	CD8	CD8
CD55_ADGRE5	CD8_TRM_Bladder.CD8_TEFF_Commonbileduct	0.9	0	CD8_TRM_Bladder	CD8_TEFF_Commonbileduct	Bladder	Commonbileduct	CD8	CD8
CLEC2B_KLRF1	CD8_TRM_Bladder.CD8_TEFF_Commonbileduct	0.701	0	CD8_TRM_Bladder	CD8_TEFF_Commonbileduct	Bladder	Commonbileduct	CD8	CD8
TGFB1_TGFbeta receptor1	CD8_TRM_Bladder.CD8_TEFF_Commonbileduct	0.59	0	CD8_TRM_Bladder	CD8_TEFF_Commonbileduct	Bladder	Commonbileduct	CD8	CD8
CD74_MIF	CD8_TEM_Commonbileduct.CD8_TRM_Bladder	1.857	0	CD8_TEM_Commonbileduct	CD8_TRM_Bladder	Commonbileduct	Bladder	CD8	CD8
CD55_ADGRE5	CD8_TRM_Bladder.CD8_TEM_Commonbileduct	0.78	0	CD8_TRM_Bladder	CD8_TEM_Commonbileduct	Bladder	Commonbileduct	CD8	CD8
CD8 receptor_LCK	CD8_TRM_Bladder.CD8_TEM_Commonbileduct	0.801	0.015	CD8_TRM_Bladder	CD8_TEM_Commonbileduct	Bladder	Commonbileduct	CD8	CD8
CD55_ADGRE5	CD8_TRM_Bladder.CD8_TRM_Commonbileduct	0.699	0	CD8_TRM_Bladder	CD8_TRM_Commonbileduct	Bladder	Commonbileduct	CD8	CD8
CD74_MIF	CD8_TRM_Commonbileduct.CD8_TRM_Bladder	1.373	0	CD8_TRM_Commonbileduct	CD8_TRM_Bladder	Commonbileduct	Bladder	CD8	CD8
CD74_MIF	CD8_TRM_Bladder.Cholangiocyte.FXYD2_high_Commonbileduct	1.657	0.008	CD8_TRM_Bladder	Cholang_FXYD2_Commonbileduct	Bladder	Commonbileduct	CD8	Epi
CD74_APP	CD8_TRM_Bladder.Cholangiocyte.FXYD2_high_Commonbileduct	1.06	0	CD8_TRM_Bladder	Cholang_FXYD2_Commonbileduct	Bladder	Commonbileduct	CD8	Epi
CCL4_SLC7A1	CD8_TRM_Bladder.Cholangiocyte.FXYD2_high_Commonbileduct	1.296	0	CD8_TRM_Bladder	Cholang_FXYD2_Commonbileduct	Bladder	Commonbileduct	CD8	Epi
TNF_DAG1	CD8_TRM_Bladder.Cholangiocyte.FXYD2_high_Commonbileduct	0.36	0	CD8_TRM_Bladder	Cholang_FXYD2_Commonbileduct	Bladder	Commonbileduct	CD8	Epi
TNF_TNFRSF1A	CD8_TRM_Bladder.Cholangiocyte.FXYD2_high_Commonbileduct	0.636	0	CD8_TRM_Bladder	Cholang_FXYD2_Commonbileduct	Bladder	Commonbileduct	CD8	Epi
TNF_PTPRS	CD8_TRM_Bladder.Cholangiocyte.FXYD2_high_Commonbileduct	0.378	0	CD8_TRM_Bladder	Cholang_FXYD2_Commonbileduct	Bladder	Commonbileduct	CD8	Epi
CD2_CD58	CD8_TRM_Bladder.Cholangiocyte.FXYD2_high_Commonbileduct	0.678	0	CD8_TRM_Bladder	Cholang_FXYD2_Commonbileduct	Bladder	Commonbileduct	CD8	Epi
TGFB1_aVb6 complex	CD8_TRM_Bladder.Cholangiocyte.FXYD2_high_Commonbileduct	0.482	0	CD8_TRM_Bladder	Cholang_FXYD2_Commonbileduct	Bladder	Commonbileduct	CD8	Epi
TGFB1_TGFbeta receptor2	CD8_TRM_Bladder.Cholangiocyte.FXYD2_high_Commonbileduct	0.435	0	CD8_TRM_Bladder	Cholang_FXYD2_Commonbileduct	Bladder	Commonbileduct	CD8	Epi
SPP1_CD44	Cholangiocyte.FXYD2_high_Commonbileduct.CD8_TRM_Bladder	1.72	0	Cholang_FXYD2_Commonbileduct	CD8_TRM_Bladder	Commonbileduct	Bladder	Epi	CD8
SPP1_PTGER4	Cholangiocyte.FXYD2_high_Commonbileduct.CD8_TRM_Bladder	1.86	0	Cholang_FXYD2_Commonbileduct	CD8_TRM_Bladder	Commonbileduct	Bladder	Epi	CD8
EGFR_TGFB1	Cholangiocyte.FXYD2_high_Commonbileduct.CD8_TRM_Bladder	0.498	0	Cholang_FXYD2_Commonbileduct	CD8_TRM_Bladder	Commonbileduct	Bladder	Epi	CD8
ALOX5_ALOX5AP	Cholangiocyte.FXYD2_high_Commonbileduct.CD8_TRM_Bladder	0.577	0	Cholang_FXYD2_Commonbileduct	CD8_TRM_Bladder	Commonbileduct	Bladder	Epi	CD8
CD74_MIF	CD8_TRM_Bladder.Cholangiocyte.HIST1H2AM_high_Commonbileduct	1.462	0.004	CD8_TRM_Bladder	Cholang_HIST1H2AM_Commonbileduct	Bladder	Commonbileduct	CD8	Epi
CD44_HBEGF	CD8_TRM_Bladder.Cholangiocyte.HIST1H2AM_high_Commonbileduct	0.649	0	CD8_TRM_Bladder	Cholang_HIST1H2AM_Commonbileduct	Bladder	Commonbileduct	CD8	Epi
CD74_APP	CD8_TRM_Bladder.Cholangiocyte.HIST1H2AM_high_Commonbileduct	0.609	0.004	CD8_TRM_Bladder	Cholang_HIST1H2AM_Commonbileduct	Bladder	Commonbileduct	CD8	Epi
MIF_TNFRSF10D	CD8_TRM_Bladder.Cholangiocyte.HIST1H2AM_high_Commonbileduct	1.912	0	CD8_TRM_Bladder	Cholang_HIST1H2AM_Commonbileduct	Bladder	Commonbileduct	CD8	Epi
SPP1_CD44	Cholangiocyte.HIST1H2AM_high_Commonbileduct.CD8_TRM_Bladder	0.778	0	Cholang_HIST1H2AM_Commonbileduct	CD8_TRM_Bladder	Commonbileduct	Bladder	Epi	CD8
SPP1_PTGER4	Cholangiocyte.HIST1H2AM_high_Commonbileduct.CD8_TRM_Bladder	0.918	0	Cholang_HIST1H2AM_Commonbileduct	CD8_TRM_Bladder	Commonbileduct	Bladder	Epi	CD8
TGFB1_TGFBR3	CD8_TRM_Bladder.Fib_Commonbileduct	0.756	0	CD8_TRM_Bladder	Fib_Commonbileduct	Bladder	Commonbileduct	CD8	Fib
CD74_COPA	CD8_TRM_Bladder.Fib_Commonbileduct	0.592	0	CD8_TRM_Bladder	Fib_Commonbileduct	Bladder	Commonbileduct	CD8	Fib
CD74_APP	CD8_TRM_Bladder.Fib_Commonbileduct	1.1	0	CD8_TRM_Bladder	Fib_Commonbileduct	Bladder	Commonbileduct	CD8	Fib
TNF_TNFRSF1A	CD8_TRM_Bladder.Fib_Commonbileduct	0.766	0	CD8_TRM_Bladder	Fib_Commonbileduct	Bladder	Commonbileduct	CD8	Fib
TNF_FAS	CD8_TRM_Bladder.Fib_Commonbileduct	0.452	0	CD8_TRM_Bladder	Fib_Commonbileduct	Bladder	Commonbileduct	CD8	Fib
TNF_RIPK1	CD8_TRM_Bladder.Fib_Commonbileduct	0.371	0	CD8_TRM_Bladder	Fib_Commonbileduct	Bladder	Commonbileduct	CD8	Fib
TNF_PTPRS	CD8_TRM_Bladder.Fib_Commonbileduct	0.416	0	CD8_TRM_Bladder	Fib_Commonbileduct	Bladder	Commonbileduct	CD8	Fib
TGFB1_TGFbeta receptor1	CD8_TRM_Bladder.Fib_Commonbileduct	0.486	0	CD8_TRM_Bladder	Fib_Commonbileduct	Bladder	Commonbileduct	CD8	Fib
TGFB1_TGFbeta receptor2	CD8_TRM_Bladder.Fib_Commonbileduct	0.433	0	CD8_TRM_Bladder	Fib_Commonbileduct	Bladder	Commonbileduct	CD8	Fib
FGF2_CD44	Fib_Commonbileduct.CD8_TRM_Bladder	0.427	0	Fib_Commonbileduct	CD8_TRM_Bladder	Commonbileduct	Bladder	Fib	CD8
HGF_CD44	Fib_Commonbileduct.CD8_TRM_Bladder	0.425	0	Fib_Commonbileduct	CD8_TRM_Bladder	Commonbileduct	Bladder	Fib	CD8
EGFR_TGFB1	Fib_Commonbileduct.CD8_TRM_Bladder	0.641	0	Fib_Commonbileduct	CD8_TRM_Bladder	Commonbileduct	Bladder	Fib	CD8
EGFR_MIF	Fib_Commonbileduct.CD8_TRM_Bladder	1.095	0	Fib_Commonbileduct	CD8_TRM_Bladder	Commonbileduct	Bladder	Fib	CD8
EGFR_AREG	Fib_Commonbileduct.CD8_TRM_Bladder	0.587	0	Fib_Commonbileduct	CD8_TRM_Bladder	Commonbileduct	Bladder	Fib	CD8
ICAM1_AREG	Fib_Commonbileduct.CD8_TRM_Bladder	0.419	0	Fib_Commonbileduct	CD8_TRM_Bladder	Commonbileduct	Bladder	Fib	CD8
CXCL12_CXCR4	Fib_Commonbileduct.CD8_TRM_Bladder	2.109	0	Fib_Commonbileduct	CD8_TRM_Bladder	Commonbileduct	Bladder	Fib	CD8
CD44_HBEGF	CD8_TRM_Bladder.Mac_Commonbileduct	0.922	0	CD8_TRM_Bladder	Mac_Commonbileduct	Bladder	Commonbileduct	CD8	Myeloid
TNF_NOTCH1	CD8_TRM_Bladder.Mac_Commonbileduct	0.438	0	CD8_TRM_Bladder	Mac_Commonbileduct	Bladder	Commonbileduct	CD8	Myeloid
TNF_TNFRSF1A	CD8_TRM_Bladder.Mac_Commonbileduct	0.505	0	CD8_TRM_Bladder	Mac_Commonbileduct	Bladder	Commonbileduct	CD8	Myeloid
TNF_TNFRSF1B	CD8_TRM_Bladder.Mac_Commonbileduct	0.627	0	CD8_TRM_Bladder	Mac_Commonbileduct	Bladder	Commonbileduct	CD8	Myeloid
CCL5_CCR1	CD8_TRM_Bladder.Mac_Commonbileduct	1.736	0	CD8_TRM_Bladder	Mac_Commonbileduct	Bladder	Commonbileduct	CD8	Myeloid
MIF_TNFRSF14	CD8_TRM_Bladder.Mac_Commonbileduct	0.962	0	CD8_TRM_Bladder	Mac_Commonbileduct	Bladder	Commonbileduct	CD8	Myeloid
MIF_TNFRSF10D	CD8_TRM_Bladder.Mac_Commonbileduct	0.924	0	CD8_TRM_Bladder	Mac_Commonbileduct	Bladder	Commonbileduct	CD8	Myeloid
ANXA1_FPR1	CD8_TRM_Bladder.Mac_Commonbileduct	0.831	0	CD8_TRM_Bladder	Mac_Commonbileduct	Bladder	Commonbileduct	CD8	Myeloid
ANXA1_FPR3	CD8_TRM_Bladder.Mac_Commonbileduct	0.869	0	CD8_TRM_Bladder	Mac_Commonbileduct	Bladder	Commonbileduct	CD8	Myeloid
CD2_CD58	CD8_TRM_Bladder.Mac_Commonbileduct	0.697	0	CD8_TRM_Bladder	Mac_Commonbileduct	Bladder	Commonbileduct	CD8	Myeloid
PTPRC_MRC1	CD8_TRM_Bladder.Mac_Commonbileduct	0.948	0	CD8_TRM_Bladder	Mac_Commonbileduct	Bladder	Commonbileduct	CD8	Myeloid
CD99_PILRA	CD8_TRM_Bladder.Mac_Commonbileduct	0.669	0	CD8_TRM_Bladder	Mac_Commonbileduct	Bladder	Commonbileduct	CD8	Myeloid
CD52_SIGLEC10	CD8_TRM_Bladder.Mac_Commonbileduct	1.416	0	CD8_TRM_Bladder	Mac_Commonbileduct	Bladder	Commonbileduct	CD8	Myeloid
TGFB1_TGFbeta receptor1	CD8_TRM_Bladder.Mac_Commonbileduct	0.804	0	CD8_TRM_Bladder	Mac_Commonbileduct	Bladder	Commonbileduct	CD8	Myeloid
SPP1_CD44	Mac_Commonbileduct.CD8_TRM_Bladder	0.726	0	Mac_Commonbileduct	CD8_TRM_Bladder	Commonbileduct	Bladder	Myeloid	CD8
LGALS9_CD44	Mac_Commonbileduct.CD8_TRM_Bladder	0.66	0	Mac_Commonbileduct	CD8_TRM_Bladder	Commonbileduct	Bladder	Myeloid	CD8
SPP1_PTGER4	Mac_Commonbileduct.CD8_TRM_Bladder	0.866	0	Mac_Commonbileduct	CD8_TRM_Bladder	Commonbileduct	Bladder	Myeloid	CD8
CD74_MIF	Mac_Commonbileduct.CD8_TRM_Bladder	3.294	0	Mac_Commonbileduct	CD8_TRM_Bladder	Commonbileduct	Bladder	Myeloid	CD8
ICAM1_AREG	Mac_Commonbileduct.CD8_TRM_Bladder	0.528	0.004	Mac_Commonbileduct	CD8_TRM_Bladder	Commonbileduct	Bladder	Myeloid	CD8
ALOX5_ALOX5AP	Mac_Commonbileduct.CD8_TRM_Bladder	0.681	0.048	Mac_Commonbileduct	CD8_TRM_Bladder	Commonbileduct	Bladder	Myeloid	CD8
C5AR1_RPS19	Mac_Commonbileduct.CD8_TRM_Bladder	2.597	0	Mac_Commonbileduct	CD8_TRM_Bladder	Commonbileduct	Bladder	Myeloid	CD8
TNF_TNFRSF1A	CD8_TRM_Bladder.Mon_Commonbileduct	0.416	0	CD8_TRM_Bladder	Mon_Commonbileduct	Bladder	Commonbileduct	CD8	Myeloid
TNF_TNFRSF1B	CD8_TRM_Bladder.Mon_Commonbileduct	0.708	0	CD8_TRM_Bladder	Mon_Commonbileduct	Bladder	Commonbileduct	CD8	Myeloid
CCL5_CCR1	CD8_TRM_Bladder.Mon_Commonbileduct	1.68	0	CD8_TRM_Bladder	Mon_Commonbileduct	Bladder	Commonbileduct	CD8	Myeloid
MIF_TNFRSF14	CD8_TRM_Bladder.Mon_Commonbileduct	0.928	0	CD8_TRM_Bladder	Mon_Commonbileduct	Bladder	Commonbileduct	CD8	Myeloid
MIF_TNFRSF10D	CD8_TRM_Bladder.Mon_Commonbileduct	0.976	0	CD8_TRM_Bladder	Mon_Commonbileduct	Bladder	Commonbileduct	CD8	Myeloid
CD99_PILRA	CD8_TRM_Bladder.Mon_Commonbileduct	0.775	0	CD8_TRM_Bladder	Mon_Commonbileduct	Bladder	Commonbileduct	CD8	Myeloid
CD74_MIF	Mon_Commonbileduct.CD8_TRM_Bladder	1.969	0	Mon_Commonbileduct	CD8_TRM_Bladder	Commonbileduct	Bladder	Myeloid	CD8
ALOX5_ALOX5AP	Mon_Commonbileduct.CD8_TRM_Bladder	0.588	0	Mon_Commonbileduct	CD8_TRM_Bladder	Commonbileduct	Bladder	Myeloid	CD8
C5AR1_RPS19	Mon_Commonbileduct.CD8_TRM_Bladder	2.63	0	Mon_Commonbileduct	CD8_TRM_Bladder	Commonbileduct	Bladder	Myeloid	CD8
TGFB1_TGFBR3	CD8_TRM_Bladder.NK_Commonbileduct	0.514	0.008	CD8_TRM_Bladder	NK_Commonbileduct	Bladder	Commonbileduct	CD8	NK
TNF_TNFRSF1B	CD8_TRM_Bladder.NK_Commonbileduct	0.604	0.008	CD8_TRM_Bladder	NK_Commonbileduct	Bladder	Commonbileduct	CD8	NK
MIF_TNFRSF14	CD8_TRM_Bladder.NK_Commonbileduct	1.059	0	CD8_TRM_Bladder	NK_Commonbileduct	Bladder	Commonbileduct	CD8	NK
CD2_CD58	CD8_TRM_Bladder.NK_Commonbileduct	0.718	0	CD8_TRM_Bladder	NK_Commonbileduct	Bladder	Commonbileduct	CD8	NK
CD55_ADGRE5	CD8_TRM_Bladder.NK_Commonbileduct	0.909	0	CD8_TRM_Bladder	NK_Commonbileduct	Bladder	Commonbileduct	CD8	NK
CLEC2B_KLRF1	CD8_TRM_Bladder.NK_Commonbileduct	0.96	0	CD8_TRM_Bladder	NK_Commonbileduct	Bladder	Commonbileduct	CD8	NK
CD8 receptor_LCK	CD8_TRM_Bladder.NK_Commonbileduct	0.717	0.008	CD8_TRM_Bladder	NK_Commonbileduct	Bladder	Commonbileduct	CD8	NK
CD74_MIF	NK_Commonbileduct.CD8_TRM_Bladder	1.601	0	NK_Commonbileduct	CD8_TRM_Bladder	Commonbileduct	Bladder	NK	CD8
TGFB1_TGFBR3	CD8_TRM_Bladder.Smo_Commonbileduct	0.458	0	CD8_TRM_Bladder	Smo_Commonbileduct	Bladder	Commonbileduct	CD8	Smo
CD74_MIF	CD8_TRM_Bladder.Smo_Commonbileduct	1.349	0.004	CD8_TRM_Bladder	Smo_Commonbileduct	Bladder	Commonbileduct	CD8	Smo
CD74_COPA	CD8_TRM_Bladder.Smo_Commonbileduct	0.545	0	CD8_TRM_Bladder	Smo_Commonbileduct	Bladder	Commonbileduct	CD8	Smo
CD74_APP	CD8_TRM_Bladder.Smo_Commonbileduct	1.013	0	CD8_TRM_Bladder	Smo_Commonbileduct	Bladder	Commonbileduct	CD8	Smo
TNF_TNFRSF1A	CD8_TRM_Bladder.Smo_Commonbileduct	0.86	0	CD8_TRM_Bladder	Smo_Commonbileduct	Bladder	Commonbileduct	CD8	Smo
HGF_CD44	Smo_Commonbileduct.CD8_TRM_Bladder	0.532	0	Smo_Commonbileduct	CD8_TRM_Bladder	Commonbileduct	Bladder	Smo	CD8
CXCL12_CXCR4	Smo_Commonbileduct.CD8_TRM_Bladder	1.461	0	Smo_Commonbileduct	CD8_TRM_Bladder	Commonbileduct	Bladder	Smo	CD8
SPP1_CD44	BEC_Commonbileduct.DC_Bladder	0.745	0	BEC_Commonbileduct	DC_Bladder	Commonbileduct	Bladder	Endo	Myeloid
LGALS9_CD44	BEC_Commonbileduct.DC_Bladder	0.527	0	BEC_Commonbileduct	DC_Bladder	Commonbileduct	Bladder	Endo	Myeloid
SPP1_PTGER4	BEC_Commonbileduct.DC_Bladder	0.718	0	BEC_Commonbileduct	DC_Bladder	Commonbileduct	Bladder	Endo	Myeloid
ICAM1_AREG	BEC_Commonbileduct.DC_Bladder	1.546	0	BEC_Commonbileduct	DC_Bladder	Commonbileduct	Bladder	Endo	Myeloid
TNFRSF1A_GRN	BEC_Commonbileduct.DC_Bladder	0.963	0	BEC_Commonbileduct	DC_Bladder	Commonbileduct	Bladder	Endo	Myeloid
NRP1_VEGFA	BEC_Commonbileduct.DC_Bladder	0.666	0	BEC_Commonbileduct	DC_Bladder	Commonbileduct	Bladder	Endo	Myeloid
CXCL12_CXCR4	BEC_Commonbileduct.DC_Bladder	1.379	0	BEC_Commonbileduct	DC_Bladder	Commonbileduct	Bladder	Endo	Myeloid
SPP1_a4b1 complex	BEC_Commonbileduct.DC_Bladder	0.6	0	BEC_Commonbileduct	DC_Bladder	Commonbileduct	Bladder	Endo	Myeloid
JAM2_a4b1 complex	BEC_Commonbileduct.DC_Bladder	0.675	0	BEC_Commonbileduct	DC_Bladder	Commonbileduct	Bladder	Endo	Myeloid
FLT1 complex_VEGFA	BEC_Commonbileduct.DC_Bladder	0.829	0	BEC_Commonbileduct	DC_Bladder	Commonbileduct	Bladder	Endo	Myeloid
TGFB1_TGFBR3	DC_Bladder.BEC_Commonbileduct	0.76	0	DC_Bladder	BEC_Commonbileduct	Bladder	Commonbileduct	Myeloid	Endo
LAMP1_FAM3C	DC_Bladder.BEC_Commonbileduct	0.355	0.044	DC_Bladder	BEC_Commonbileduct	Bladder	Commonbileduct	Myeloid	Endo
CD74_MIF	DC_Bladder.BEC_Commonbileduct	3.369	0	DC_Bladder	BEC_Commonbileduct	Bladder	Commonbileduct	Myeloid	Endo
CD74_COPA	DC_Bladder.BEC_Commonbileduct	2.831	0	DC_Bladder	BEC_Commonbileduct	Bladder	Commonbileduct	Myeloid	Endo
CD74_APP	DC_Bladder.BEC_Commonbileduct	3.6	0	DC_Bladder	BEC_Commonbileduct	Bladder	Commonbileduct	Myeloid	Endo
TNF_NOTCH1	DC_Bladder.BEC_Commonbileduct	0.451	0	DC_Bladder	BEC_Commonbileduct	Bladder	Commonbileduct	Myeloid	Endo
TNF_TNFRSF1A	DC_Bladder.BEC_Commonbileduct	0.741	0	DC_Bladder	BEC_Commonbileduct	Bladder	Commonbileduct	Myeloid	Endo
TNF_TNFRSF1B	DC_Bladder.BEC_Commonbileduct	0.425	0.024	DC_Bladder	BEC_Commonbileduct	Bladder	Commonbileduct	Myeloid	Endo
CXCL8_ACKR1	DC_Bladder.BEC_Commonbileduct	1.721	0	DC_Bladder	BEC_Commonbileduct	Bladder	Commonbileduct	Myeloid	Endo
LGALS9_PTPRK	DC_Bladder.BEC_Commonbileduct	0.433	0	DC_Bladder	BEC_Commonbileduct	Bladder	Commonbileduct	Myeloid	Endo
TNFRSF10B_TNFSF10	DC_Bladder.BEC_Commonbileduct	0.476	0	DC_Bladder	BEC_Commonbileduct	Bladder	Commonbileduct	Myeloid	Endo
VEGFA_KDR	DC_Bladder.BEC_Commonbileduct	0.829	0	DC_Bladder	BEC_Commonbileduct	Bladder	Commonbileduct	Myeloid	Endo
VEGFA_FLT1	DC_Bladder.BEC_Commonbileduct	1.153	0	DC_Bladder	BEC_Commonbileduct	Bladder	Commonbileduct	Myeloid	Endo
CD44_HBEGF	CD4_TRM_Commonbileduct.DC_Bladder	0.988	0	CD4_TRM_Commonbileduct	DC_Bladder	Commonbileduct	Bladder	CD4	Myeloid
TNF_TNFRSF1B	CD4_TRM_Commonbileduct.DC_Bladder	1.249	0	CD4_TRM_Commonbileduct	DC_Bladder	Commonbileduct	Bladder	CD4	Myeloid
ANXA1_FPR3	CD4_TRM_Commonbileduct.DC_Bladder	1.025	0	CD4_TRM_Commonbileduct	DC_Bladder	Commonbileduct	Bladder	CD4	Myeloid
PTPRC_MRC1	CD4_TRM_Commonbileduct.DC_Bladder	1.334	0	CD4_TRM_Commonbileduct	DC_Bladder	Commonbileduct	Bladder	CD4	Myeloid
LGALS9_CD44	DC_Bladder.CD4_TRM_Commonbileduct	0.701	0	DC_Bladder	CD4_TRM_Commonbileduct	Bladder	Commonbileduct	Myeloid	CD4
CD74_MIF	DC_Bladder.CD4_TRM_Commonbileduct	3.443	0	DC_Bladder	CD4_TRM_Commonbileduct	Bladder	Commonbileduct	Myeloid	CD4
LGALS9_CD47	DC_Bladder.CD4_TRM_Commonbileduct	0.563	0	DC_Bladder	CD4_TRM_Commonbileduct	Bladder	Commonbileduct	Myeloid	CD4
SIRPA_CD47	DC_Bladder.CD4_TRM_Commonbileduct	0.474	0	DC_Bladder	CD4_TRM_Commonbileduct	Bladder	Commonbileduct	Myeloid	CD4
CD55_ADGRE5	DC_Bladder.CD4_TRM_Commonbileduct	0.724	0	DC_Bladder	CD4_TRM_Commonbileduct	Bladder	Commonbileduct	Myeloid	CD4
C5AR1_RPS19	DC_Bladder.CD4_TRM_Commonbileduct	2.561	0	DC_Bladder	CD4_TRM_Commonbileduct	Bladder	Commonbileduct	Myeloid	CD4
LTBR_LTB	DC_Bladder.CD4_TRM_Commonbileduct	1.17	0	DC_Bladder	CD4_TRM_Commonbileduct	Bladder	Commonbileduct	Myeloid	CD4
TNFRSF1B_GRN	CD8_TEFF_Commonbileduct.DC_Bladder	0.823	0	CD8_TEFF_Commonbileduct	DC_Bladder	Commonbileduct	Bladder	CD8	Myeloid
CD44_HBEGF	CD8_TEFF_Commonbileduct.DC_Bladder	1.048	0	CD8_TEFF_Commonbileduct	DC_Bladder	Commonbileduct	Bladder	CD8	Myeloid
TNF_TNFRSF1B	CD8_TEFF_Commonbileduct.DC_Bladder	1.215	0	CD8_TEFF_Commonbileduct	DC_Bladder	Commonbileduct	Bladder	CD8	Myeloid
PTPRC_MRC1	CD8_TEFF_Commonbileduct.DC_Bladder	1.754	0	CD8_TEFF_Commonbileduct	DC_Bladder	Commonbileduct	Bladder	CD8	Myeloid
IFNG_Type II IFNR	CD8_TEFF_Commonbileduct.DC_Bladder	0.896	0	CD8_TEFF_Commonbileduct	DC_Bladder	Commonbileduct	Bladder	CD8	Myeloid
LGALS9_CD44	DC_Bladder.CD8_TEFF_Commonbileduct	0.761	0.032	DC_Bladder	CD8_TEFF_Commonbileduct	Bladder	Commonbileduct	Myeloid	CD8
CD74_MIF	DC_Bladder.CD8_TEFF_Commonbileduct	3.2	0	DC_Bladder	CD8_TEFF_Commonbileduct	Bladder	Commonbileduct	Myeloid	CD8
ICAM1_SPN	DC_Bladder.CD8_TEFF_Commonbileduct	0.431	0.016	DC_Bladder	CD8_TEFF_Commonbileduct	Bladder	Commonbileduct	Myeloid	CD8
ICAM1_ITGAL	DC_Bladder.CD8_TEFF_Commonbileduct	0.505	0	DC_Bladder	CD8_TEFF_Commonbileduct	Bladder	Commonbileduct	Myeloid	CD8
LGALS9_CD47	DC_Bladder.CD8_TEFF_Commonbileduct	0.493	0.036	DC_Bladder	CD8_TEFF_Commonbileduct	Bladder	Commonbileduct	Myeloid	CD8
SIRPA_CD47	DC_Bladder.CD8_TEFF_Commonbileduct	0.404	0.044	DC_Bladder	CD8_TEFF_Commonbileduct	Bladder	Commonbileduct	Myeloid	CD8
MIF_TNFRSF14	DC_Bladder.CD8_TEFF_Commonbileduct	0.839	0.004	DC_Bladder	CD8_TEFF_Commonbileduct	Bladder	Commonbileduct	Myeloid	CD8
IL1B_ADRB2	DC_Bladder.CD8_TEFF_Commonbileduct	0.81	0	DC_Bladder	CD8_TEFF_Commonbileduct	Bladder	Commonbileduct	Myeloid	CD8
CD55_ADGRE5	DC_Bladder.CD8_TEFF_Commonbileduct	0.947	0	DC_Bladder	CD8_TEFF_Commonbileduct	Bladder	Commonbileduct	Myeloid	CD8
C5AR1_RPS19	DC_Bladder.CD8_TEFF_Commonbileduct	2.382	0	DC_Bladder	CD8_TEFF_Commonbileduct	Bladder	Commonbileduct	Myeloid	CD8
LTBR_LTB	DC_Bladder.CD8_TEFF_Commonbileduct	0.426	0	DC_Bladder	CD8_TEFF_Commonbileduct	Bladder	Commonbileduct	Myeloid	CD8
CLEC2B_KLRF1	DC_Bladder.CD8_TEFF_Commonbileduct	0.862	0	DC_Bladder	CD8_TEFF_Commonbileduct	Bladder	Commonbileduct	Myeloid	CD8
PLAUR_a4b1 complex	DC_Bladder.CD8_TEFF_Commonbileduct	1.173	0	DC_Bladder	CD8_TEFF_Commonbileduct	Bladder	Commonbileduct	Myeloid	CD8
ICAM1_aLb2 complex	DC_Bladder.CD8_TEFF_Commonbileduct	0.505	0	DC_Bladder	CD8_TEFF_Commonbileduct	Bladder	Commonbileduct	Myeloid	CD8
TGFB1_TGFbeta receptor1	DC_Bladder.CD8_TEFF_Commonbileduct	0.621	0.008	DC_Bladder	CD8_TEFF_Commonbileduct	Bladder	Commonbileduct	Myeloid	CD8
CD44_HBEGF	CD8_TEM_Commonbileduct.DC_Bladder	0.867	0.016	CD8_TEM_Commonbileduct	DC_Bladder	Commonbileduct	Bladder	CD8	Myeloid
TNF_TNFRSF1B	CD8_TEM_Commonbileduct.DC_Bladder	1.003	0	CD8_TEM_Commonbileduct	DC_Bladder	Commonbileduct	Bladder	CD8	Myeloid
PTPRC_MRC1	CD8_TEM_Commonbileduct.DC_Bladder	1.619	0	CD8_TEM_Commonbileduct	DC_Bladder	Commonbileduct	Bladder	CD8	Myeloid
IFNG_Type II IFNR	CD8_TEM_Commonbileduct.DC_Bladder	0.884	0	CD8_TEM_Commonbileduct	DC_Bladder	Commonbileduct	Bladder	CD8	Myeloid
CD74_MIF	DC_Bladder.CD8_TEM_Commonbileduct	3.207	0	DC_Bladder	CD8_TEM_Commonbileduct	Bladder	Commonbileduct	Myeloid	CD8
ICAM1_ITGAL	DC_Bladder.CD8_TEM_Commonbileduct	0.457	0	DC_Bladder	CD8_TEM_Commonbileduct	Bladder	Commonbileduct	Myeloid	CD8
LGALS9_CD47	DC_Bladder.CD8_TEM_Commonbileduct	0.535	0	DC_Bladder	CD8_TEM_Commonbileduct	Bladder	Commonbileduct	Myeloid	CD8
SIRPA_CD47	DC_Bladder.CD8_TEM_Commonbileduct	0.445	0	DC_Bladder	CD8_TEM_Commonbileduct	Bladder	Commonbileduct	Myeloid	CD8
CD55_ADGRE5	DC_Bladder.CD8_TEM_Commonbileduct	0.827	0	DC_Bladder	CD8_TEM_Commonbileduct	Bladder	Commonbileduct	Myeloid	CD8
C5AR1_RPS19	DC_Bladder.CD8_TEM_Commonbileduct	2.368	0	DC_Bladder	CD8_TEM_Commonbileduct	Bladder	Commonbileduct	Myeloid	CD8
LTBR_LTB	DC_Bladder.CD8_TEM_Commonbileduct	0.592	0	DC_Bladder	CD8_TEM_Commonbileduct	Bladder	Commonbileduct	Myeloid	CD8
PLAUR_a4b1 complex	DC_Bladder.CD8_TEM_Commonbileduct	1.125	0	DC_Bladder	CD8_TEM_Commonbileduct	Bladder	Commonbileduct	Myeloid	CD8
ICAM1_aLb2 complex	DC_Bladder.CD8_TEM_Commonbileduct	0.457	0	DC_Bladder	CD8_TEM_Commonbileduct	Bladder	Commonbileduct	Myeloid	CD8
CD44_HBEGF	CD8_TRM_Commonbileduct.DC_Bladder	0.997	0	CD8_TRM_Commonbileduct	DC_Bladder	Commonbileduct	Bladder	CD8	Myeloid
TNF_TNFRSF1B	CD8_TRM_Commonbileduct.DC_Bladder	0.892	0	CD8_TRM_Commonbileduct	DC_Bladder	Commonbileduct	Bladder	CD8	Myeloid
ANXA1_FPR3	CD8_TRM_Commonbileduct.DC_Bladder	0.985	0	CD8_TRM_Commonbileduct	DC_Bladder	Commonbileduct	Bladder	CD8	Myeloid
PTPRC_MRC1	CD8_TRM_Commonbileduct.DC_Bladder	1.536	0	CD8_TRM_Commonbileduct	DC_Bladder	Commonbileduct	Bladder	CD8	Myeloid
IFNG_Type II IFNR	CD8_TRM_Commonbileduct.DC_Bladder	0.6	0	CD8_TRM_Commonbileduct	DC_Bladder	Commonbileduct	Bladder	CD8	Myeloid
LGALS9_CD44	DC_Bladder.CD8_TRM_Commonbileduct	0.71	0	DC_Bladder	CD8_TRM_Commonbileduct	Bladder	Commonbileduct	Myeloid	CD8
CD74_MIF	DC_Bladder.CD8_TRM_Commonbileduct	3.384	0	DC_Bladder	CD8_TRM_Commonbileduct	Bladder	Commonbileduct	Myeloid	CD8
ICAM1_SPN	DC_Bladder.CD8_TRM_Commonbileduct	0.416	0	DC_Bladder	CD8_TRM_Commonbileduct	Bladder	Commonbileduct	Myeloid	CD8
ICAM1_ITGAL	DC_Bladder.CD8_TRM_Commonbileduct	0.432	0	DC_Bladder	CD8_TRM_Commonbileduct	Bladder	Commonbileduct	Myeloid	CD8
LGALS9_CD47	DC_Bladder.CD8_TRM_Commonbileduct	0.52	0	DC_Bladder	CD8_TRM_Commonbileduct	Bladder	Commonbileduct	Myeloid	CD8
SIRPA_CD47	DC_Bladder.CD8_TRM_Commonbileduct	0.431	0	DC_Bladder	CD8_TRM_Commonbileduct	Bladder	Commonbileduct	Myeloid	CD8
CD55_ADGRE5	DC_Bladder.CD8_TRM_Commonbileduct	0.745	0	DC_Bladder	CD8_TRM_Commonbileduct	Bladder	Commonbileduct	Myeloid	CD8
C5AR1_RPS19	DC_Bladder.CD8_TRM_Commonbileduct	2.362	0	DC_Bladder	CD8_TRM_Commonbileduct	Bladder	Commonbileduct	Myeloid	CD8
LTBR_LTB	DC_Bladder.CD8_TRM_Commonbileduct	0.565	0	DC_Bladder	CD8_TRM_Commonbileduct	Bladder	Commonbileduct	Myeloid	CD8
PLAUR_a4b1 complex	DC_Bladder.CD8_TRM_Commonbileduct	1.064	0	DC_Bladder	CD8_TRM_Commonbileduct	Bladder	Commonbileduct	Myeloid	CD8
ICAM1_aLb2 complex	DC_Bladder.CD8_TRM_Commonbileduct	0.432	0	DC_Bladder	CD8_TRM_Commonbileduct	Bladder	Commonbileduct	Myeloid	CD8
SPP1_CD44	Cholangiocyte.FXYD2_high_Commonbileduct.DC_Bladder	1.752	0	Cholang_FXYD2_Commonbileduct	DC_Bladder	Commonbileduct	Bladder	Epi	Myeloid
SPP1_PTGER4	Cholangiocyte.FXYD2_high_Commonbileduct.DC_Bladder	1.725	0	Cholang_FXYD2_Commonbileduct	DC_Bladder	Commonbileduct	Bladder	Epi	Myeloid
EGFR_TGFB1	Cholangiocyte.FXYD2_high_Commonbileduct.DC_Bladder	0.529	0	Cholang_FXYD2_Commonbileduct	DC_Bladder	Commonbileduct	Bladder	Epi	Myeloid
EGFR_AREG	Cholangiocyte.FXYD2_high_Commonbileduct.DC_Bladder	1.322	0	Cholang_FXYD2_Commonbileduct	DC_Bladder	Commonbileduct	Bladder	Epi	Myeloid
EGFR_GRN	Cholangiocyte.FXYD2_high_Commonbileduct.DC_Bladder	0.667	0	Cholang_FXYD2_Commonbileduct	DC_Bladder	Commonbileduct	Bladder	Epi	Myeloid
TNFRSF1A_GRN	Cholangiocyte.FXYD2_high_Commonbileduct.DC_Bladder	0.869	0	Cholang_FXYD2_Commonbileduct	DC_Bladder	Commonbileduct	Bladder	Epi	Myeloid
EGFR_HBEGF	Cholangiocyte.FXYD2_high_Commonbileduct.DC_Bladder	0.726	0	Cholang_FXYD2_Commonbileduct	DC_Bladder	Commonbileduct	Bladder	Epi	Myeloid
CD44_HBEGF	Cholangiocyte.FXYD2_high_Commonbileduct.DC_Bladder	1.165	0	Cholang_FXYD2_Commonbileduct	DC_Bladder	Commonbileduct	Bladder	Epi	Myeloid
NRP2_VEGFA	Cholangiocyte.FXYD2_high_Commonbileduct.DC_Bladder	0.42	0.012	Cholang_FXYD2_Commonbileduct	DC_Bladder	Commonbileduct	Bladder	Epi	Myeloid
LGALS9_HAVCR2	Cholangiocyte.FXYD2_high_Commonbileduct.DC_Bladder	0.342	0.008	Cholang_FXYD2_Commonbileduct	DC_Bladder	Commonbileduct	Bladder	Epi	Myeloid
FGFR2_CD83	Cholangiocyte.FXYD2_high_Commonbileduct.DC_Bladder	1.257	0	Cholang_FXYD2_Commonbileduct	DC_Bladder	Commonbileduct	Bladder	Epi	Myeloid
ALOX5_ALOX5AP	Cholangiocyte.FXYD2_high_Commonbileduct.DC_Bladder	0.749	0	Cholang_FXYD2_Commonbileduct	DC_Bladder	Commonbileduct	Bladder	Epi	Myeloid
SPP1_a4b1 complex	Cholangiocyte.FXYD2_high_Commonbileduct.DC_Bladder	1.607	0	Cholang_FXYD2_Commonbileduct	DC_Bladder	Commonbileduct	Bladder	Epi	Myeloid
IL1 receptor_IL1B	Cholangiocyte.FXYD2_high_Commonbileduct.DC_Bladder	0.612	0	Cholang_FXYD2_Commonbileduct	DC_Bladder	Commonbileduct	Bladder	Epi	Myeloid
LGALS9_CD44	DC_Bladder.Cholangiocyte.FXYD2_high_Commonbileduct	0.878	0	DC_Bladder	Cholang_FXYD2_Commonbileduct	Bladder	Commonbileduct	Myeloid	Epi
CD74_MIF	DC_Bladder.Cholangiocyte.FXYD2_high_Commonbileduct	3.958	0	DC_Bladder	Cholang_FXYD2_Commonbileduct	Bladder	Commonbileduct	Myeloid	Epi
TNFRSF1B_GRN	DC_Bladder.Cholangiocyte.FXYD2_high_Commonbileduct	0.622	0	DC_Bladder	Cholang_FXYD2_Commonbileduct	Bladder	Commonbileduct	Myeloid	Epi
CD74_COPA	DC_Bladder.Cholangiocyte.FXYD2_high_Commonbileduct	2.861	0	DC_Bladder	Cholang_FXYD2_Commonbileduct	Bladder	Commonbileduct	Myeloid	Epi
CD74_APP	DC_Bladder.Cholangiocyte.FXYD2_high_Commonbileduct	3.361	0	DC_Bladder	Cholang_FXYD2_Commonbileduct	Bladder	Commonbileduct	Myeloid	Epi
CCL4_SLC7A1	DC_Bladder.Cholangiocyte.FXYD2_high_Commonbileduct	0.657	0	DC_Bladder	Cholang_FXYD2_Commonbileduct	Bladder	Commonbileduct	Myeloid	Epi
CCL3_IDE	DC_Bladder.Cholangiocyte.FXYD2_high_Commonbileduct	0.524	0	DC_Bladder	Cholang_FXYD2_Commonbileduct	Bladder	Commonbileduct	Myeloid	Epi
GRN_SORT1	DC_Bladder.Cholangiocyte.FXYD2_high_Commonbileduct	0.611	0	DC_Bladder	Cholang_FXYD2_Commonbileduct	Bladder	Commonbileduct	Myeloid	Epi
TNF_DAG1	DC_Bladder.Cholangiocyte.FXYD2_high_Commonbileduct	0.371	0	DC_Bladder	Cholang_FXYD2_Commonbileduct	Bladder	Commonbileduct	Myeloid	Epi
LGALS9_DAG1	DC_Bladder.Cholangiocyte.FXYD2_high_Commonbileduct	0.365	0	DC_Bladder	Cholang_FXYD2_Commonbileduct	Bladder	Commonbileduct	Myeloid	Epi
TNF_TNFRSF1A	DC_Bladder.Cholangiocyte.FXYD2_high_Commonbileduct	0.647	0	DC_Bladder	Cholang_FXYD2_Commonbileduct	Bladder	Commonbileduct	Myeloid	Epi
TNF_PTPRS	DC_Bladder.Cholangiocyte.FXYD2_high_Commonbileduct	0.389	0	DC_Bladder	Cholang_FXYD2_Commonbileduct	Bladder	Commonbileduct	Myeloid	Epi
LGALS9_MET	DC_Bladder.Cholangiocyte.FXYD2_high_Commonbileduct	0.545	0	DC_Bladder	Cholang_FXYD2_Commonbileduct	Bladder	Commonbileduct	Myeloid	Epi
LGALS9_LRP1	DC_Bladder.Cholangiocyte.FXYD2_high_Commonbileduct	0.455	0	DC_Bladder	Cholang_FXYD2_Commonbileduct	Bladder	Commonbileduct	Myeloid	Epi
LGALS9_CD47	DC_Bladder.Cholangiocyte.FXYD2_high_Commonbileduct	0.661	0	DC_Bladder	Cholang_FXYD2_Commonbileduct	Bladder	Commonbileduct	Myeloid	Epi
SIRPA_CD47	DC_Bladder.Cholangiocyte.FXYD2_high_Commonbileduct	0.572	0	DC_Bladder	Cholang_FXYD2_Commonbileduct	Bladder	Commonbileduct	Myeloid	Epi
LGALS9_PTPRK	DC_Bladder.Cholangiocyte.FXYD2_high_Commonbileduct	0.756	0	DC_Bladder	Cholang_FXYD2_Commonbileduct	Bladder	Commonbileduct	Myeloid	Epi
LGALS9_SLC1A5	DC_Bladder.Cholangiocyte.FXYD2_high_Commonbileduct	0.537	0	DC_Bladder	Cholang_FXYD2_Commonbileduct	Bladder	Commonbileduct	Myeloid	Epi
LGALS9_SORL1	DC_Bladder.Cholangiocyte.FXYD2_high_Commonbileduct	0.403	0.016	DC_Bladder	Cholang_FXYD2_Commonbileduct	Bladder	Commonbileduct	Myeloid	Epi
TNFRSF10B_TNFSF10	DC_Bladder.Cholangiocyte.FXYD2_high_Commonbileduct	0.353	0	DC_Bladder	Cholang_FXYD2_Commonbileduct	Bladder	Commonbileduct	Myeloid	Epi
C5AR1_RPS19	DC_Bladder.Cholangiocyte.FXYD2_high_Commonbileduct	1.898	0	DC_Bladder	Cholang_FXYD2_Commonbileduct	Bladder	Commonbileduct	Myeloid	Epi
FPR3_HEBP1	DC_Bladder.Cholangiocyte.FXYD2_high_Commonbileduct	0.406	0	DC_Bladder	Cholang_FXYD2_Commonbileduct	Bladder	Commonbileduct	Myeloid	Epi
THBS1_a3b1 complex	DC_Bladder.Cholangiocyte.FXYD2_high_Commonbileduct	0.611	0	DC_Bladder	Cholang_FXYD2_Commonbileduct	Bladder	Commonbileduct	Myeloid	Epi
TGFB1_aVb6 complex	DC_Bladder.Cholangiocyte.FXYD2_high_Commonbileduct	0.513	0	DC_Bladder	Cholang_FXYD2_Commonbileduct	Bladder	Commonbileduct	Myeloid	Epi
TGFB1_TGFbeta receptor2	DC_Bladder.Cholangiocyte.FXYD2_high_Commonbileduct	0.466	0	DC_Bladder	Cholang_FXYD2_Commonbileduct	Bladder	Commonbileduct	Myeloid	Epi
SPP1_CD44	Cholangiocyte.HIST1H2AM_high_Commonbileduct.DC_Bladder	0.81	0	Cholang_HIST1H2AM_Commonbileduct	DC_Bladder	Commonbileduct	Bladder	Epi	Myeloid
SPP1_PTGER4	Cholangiocyte.HIST1H2AM_high_Commonbileduct.DC_Bladder	0.783	0	Cholang_HIST1H2AM_Commonbileduct	DC_Bladder	Commonbileduct	Bladder	Epi	Myeloid
CD44_HBEGF	Cholangiocyte.HIST1H2AM_high_Commonbileduct.DC_Bladder	0.964	0.004	Cholang_HIST1H2AM_Commonbileduct	DC_Bladder	Commonbileduct	Bladder	Epi	Myeloid
TFRC_TNFSF13B	Cholangiocyte.HIST1H2AM_high_Commonbileduct.DC_Bladder	0.498	0	Cholang_HIST1H2AM_Commonbileduct	DC_Bladder	Commonbileduct	Bladder	Epi	Myeloid
SPP1_a4b1 complex	Cholangiocyte.HIST1H2AM_high_Commonbileduct.DC_Bladder	0.665	0	Cholang_HIST1H2AM_Commonbileduct	DC_Bladder	Commonbileduct	Bladder	Epi	Myeloid
LGALS9_CD44	DC_Bladder.Cholangiocyte.HIST1H2AM_high_Commonbileduct	0.677	0.016	DC_Bladder	Cholang_HIST1H2AM_Commonbileduct	Bladder	Commonbileduct	Myeloid	Epi
CD74_MIF	DC_Bladder.Cholangiocyte.HIST1H2AM_high_Commonbileduct	3.764	0	DC_Bladder	Cholang_HIST1H2AM_Commonbileduct	Bladder	Commonbileduct	Myeloid	Epi
CD74_APP	DC_Bladder.Cholangiocyte.HIST1H2AM_high_Commonbileduct	2.911	0	DC_Bladder	Cholang_HIST1H2AM_Commonbileduct	Bladder	Commonbileduct	Myeloid	Epi
LGALS9_LRP1	DC_Bladder.Cholangiocyte.HIST1H2AM_high_Commonbileduct	0.507	0	DC_Bladder	Cholang_HIST1H2AM_Commonbileduct	Bladder	Commonbileduct	Myeloid	Epi
LGALS9_PTPRK	DC_Bladder.Cholangiocyte.HIST1H2AM_high_Commonbileduct	0.699	0	DC_Bladder	Cholang_HIST1H2AM_Commonbileduct	Bladder	Commonbileduct	Myeloid	Epi
LGALS9_SLC1A5	DC_Bladder.Cholangiocyte.HIST1H2AM_high_Commonbileduct	0.555	0	DC_Bladder	Cholang_HIST1H2AM_Commonbileduct	Bladder	Commonbileduct	Myeloid	Epi
TNFRSF10B_TNFSF10	DC_Bladder.Cholangiocyte.HIST1H2AM_high_Commonbileduct	0.336	0.016	DC_Bladder	Cholang_HIST1H2AM_Commonbileduct	Bladder	Commonbileduct	Myeloid	Epi
MIF_TNFRSF10D	DC_Bladder.Cholangiocyte.HIST1H2AM_high_Commonbileduct	1.743	0	DC_Bladder	Cholang_HIST1H2AM_Commonbileduct	Bladder	Commonbileduct	Myeloid	Epi
IL1B_ADRB2	DC_Bladder.Cholangiocyte.HIST1H2AM_high_Commonbileduct	0.773	0	DC_Bladder	Cholang_HIST1H2AM_Commonbileduct	Bladder	Commonbileduct	Myeloid	Epi
THBS1_a3b1 complex	DC_Bladder.Cholangiocyte.HIST1H2AM_high_Commonbileduct	0.628	0	DC_Bladder	Cholang_HIST1H2AM_Commonbileduct	Bladder	Commonbileduct	Myeloid	Epi
TGFB1_TGFBR3	DC_Bladder.Fib_Commonbileduct	0.787	0	DC_Bladder	Fib_Commonbileduct	Bladder	Commonbileduct	Myeloid	Fib
LAMP1_FAM3C	DC_Bladder.Fib_Commonbileduct	0.463	0	DC_Bladder	Fib_Commonbileduct	Bladder	Commonbileduct	Myeloid	Fib
CD74_MIF	DC_Bladder.Fib_Commonbileduct	3.454	0	DC_Bladder	Fib_Commonbileduct	Bladder	Commonbileduct	Myeloid	Fib
CD74_COPA	DC_Bladder.Fib_Commonbileduct	2.894	0	DC_Bladder	Fib_Commonbileduct	Bladder	Commonbileduct	Myeloid	Fib
CD74_APP	DC_Bladder.Fib_Commonbileduct	3.402	0	DC_Bladder	Fib_Commonbileduct	Bladder	Commonbileduct	Myeloid	Fib
TNF_TNFRSF1A	DC_Bladder.Fib_Commonbileduct	0.777	0	DC_Bladder	Fib_Commonbileduct	Bladder	Commonbileduct	Myeloid	Fib
TNF_FAS	DC_Bladder.Fib_Commonbileduct	0.463	0	DC_Bladder	Fib_Commonbileduct	Bladder	Commonbileduct	Myeloid	Fib
TNF_RIPK1	DC_Bladder.Fib_Commonbileduct	0.382	0	DC_Bladder	Fib_Commonbileduct	Bladder	Commonbileduct	Myeloid	Fib
TNF_PTPRS	DC_Bladder.Fib_Commonbileduct	0.427	0	DC_Bladder	Fib_Commonbileduct	Bladder	Commonbileduct	Myeloid	Fib
HLA-DRB1_OGN	DC_Bladder.Fib_Commonbileduct	2.819	0	DC_Bladder	Fib_Commonbileduct	Bladder	Commonbileduct	Myeloid	Fib
LGALS9_LRP1	DC_Bladder.Fib_Commonbileduct	0.955	0	DC_Bladder	Fib_Commonbileduct	Bladder	Commonbileduct	Myeloid	Fib
LGALS9_CD47	DC_Bladder.Fib_Commonbileduct	0.637	0	DC_Bladder	Fib_Commonbileduct	Bladder	Commonbileduct	Myeloid	Fib
SIRPA_CD47	DC_Bladder.Fib_Commonbileduct	0.547	0	DC_Bladder	Fib_Commonbileduct	Bladder	Commonbileduct	Myeloid	Fib
LGALS9_SLC1A5	DC_Bladder.Fib_Commonbileduct	0.45	0	DC_Bladder	Fib_Commonbileduct	Bladder	Commonbileduct	Myeloid	Fib
LGALS9_COLEC12	DC_Bladder.Fib_Commonbileduct	0.417	0	DC_Bladder	Fib_Commonbileduct	Bladder	Commonbileduct	Myeloid	Fib
LGALS9_MRC2	DC_Bladder.Fib_Commonbileduct	0.518	0	DC_Bladder	Fib_Commonbileduct	Bladder	Commonbileduct	Myeloid	Fib
TNFRSF10B_TNFSF10	DC_Bladder.Fib_Commonbileduct	0.366	0	DC_Bladder	Fib_Commonbileduct	Bladder	Commonbileduct	Myeloid	Fib
CSF1R_CSF1	DC_Bladder.Fib_Commonbileduct	0.525	0	DC_Bladder	Fib_Commonbileduct	Bladder	Commonbileduct	Myeloid	Fib
FPR3_HEBP1	DC_Bladder.Fib_Commonbileduct	0.382	0	DC_Bladder	Fib_Commonbileduct	Bladder	Commonbileduct	Myeloid	Fib
TGFB1_TGFbeta receptor1	DC_Bladder.Fib_Commonbileduct	0.517	0	DC_Bladder	Fib_Commonbileduct	Bladder	Commonbileduct	Myeloid	Fib
TGFB1_TGFbeta receptor2	DC_Bladder.Fib_Commonbileduct	0.465	0	DC_Bladder	Fib_Commonbileduct	Bladder	Commonbileduct	Myeloid	Fib
FGF2_CD44	Fib_Commonbileduct.DC_Bladder	0.459	0	Fib_Commonbileduct	DC_Bladder	Commonbileduct	Bladder	Fib	Myeloid
HGF_CD44	Fib_Commonbileduct.DC_Bladder	0.457	0	Fib_Commonbileduct	DC_Bladder	Commonbileduct	Bladder	Fib	Myeloid
EGFR_TGFB1	Fib_Commonbileduct.DC_Bladder	0.672	0	Fib_Commonbileduct	DC_Bladder	Commonbileduct	Bladder	Fib	Myeloid
EGFR_MIF	Fib_Commonbileduct.DC_Bladder	0.926	0	Fib_Commonbileduct	DC_Bladder	Commonbileduct	Bladder	Fib	Myeloid
EGFR_AREG	Fib_Commonbileduct.DC_Bladder	1.466	0	Fib_Commonbileduct	DC_Bladder	Commonbileduct	Bladder	Fib	Myeloid
ICAM1_AREG	Fib_Commonbileduct.DC_Bladder	1.297	0	Fib_Commonbileduct	DC_Bladder	Commonbileduct	Bladder	Fib	Myeloid
EGFR_GRN	Fib_Commonbileduct.DC_Bladder	0.81	0	Fib_Commonbileduct	DC_Bladder	Commonbileduct	Bladder	Fib	Myeloid
TNFRSF1A_GRN	Fib_Commonbileduct.DC_Bladder	0.999	0	Fib_Commonbileduct	DC_Bladder	Commonbileduct	Bladder	Fib	Myeloid
EGFR_HBEGF	Fib_Commonbileduct.DC_Bladder	0.869	0	Fib_Commonbileduct	DC_Bladder	Commonbileduct	Bladder	Fib	Myeloid
NRP1_VEGFA	Fib_Commonbileduct.DC_Bladder	0.44	0	Fib_Commonbileduct	DC_Bladder	Commonbileduct	Bladder	Fib	Myeloid
NRP2_VEGFA	Fib_Commonbileduct.DC_Bladder	0.428	0.008	Fib_Commonbileduct	DC_Bladder	Commonbileduct	Bladder	Fib	Myeloid
CXCL12_CXCR4	Fib_Commonbileduct.DC_Bladder	1.705	0	Fib_Commonbileduct	DC_Bladder	Commonbileduct	Bladder	Fib	Myeloid
CSF1_SIRPA	Fib_Commonbileduct.DC_Bladder	0.303	0	Fib_Commonbileduct	DC_Bladder	Commonbileduct	Bladder	Fib	Myeloid
ANXA1_FPR3	Fib_Commonbileduct.DC_Bladder	1.2	0	Fib_Commonbileduct	DC_Bladder	Commonbileduct	Bladder	Fib	Myeloid
FN1_a4b1 complex	Fib_Commonbileduct.DC_Bladder	1.118	0	Fib_Commonbileduct	DC_Bladder	Commonbileduct	Bladder	Fib	Myeloid
PLA2G2A_a4b1 complex	Fib_Commonbileduct.DC_Bladder	0.973	0	Fib_Commonbileduct	DC_Bladder	Commonbileduct	Bladder	Fib	Myeloid
LGALS9_CD44	DC_Bladder.Mac_Commonbileduct	0.816	0.02	DC_Bladder	Mac_Commonbileduct	Bladder	Commonbileduct	Myeloid	Myeloid
TNFRSF1B_GRN	DC_Bladder.Mac_Commonbileduct	1.084	0	DC_Bladder	Mac_Commonbileduct	Bladder	Commonbileduct	Myeloid	Myeloid
CD74_COPA	DC_Bladder.Mac_Commonbileduct	3.025	0	DC_Bladder	Mac_Commonbileduct	Bladder	Commonbileduct	Myeloid	Myeloid
CD74_APP	DC_Bladder.Mac_Commonbileduct	2.864	0	DC_Bladder	Mac_Commonbileduct	Bladder	Commonbileduct	Myeloid	Myeloid
TNF_NOTCH1	DC_Bladder.Mac_Commonbileduct	0.449	0	DC_Bladder	Mac_Commonbileduct	Bladder	Commonbileduct	Myeloid	Myeloid
TNF_TNFRSF1B	DC_Bladder.Mac_Commonbileduct	0.638	0.004	DC_Bladder	Mac_Commonbileduct	Bladder	Commonbileduct	Myeloid	Myeloid
LGALS9_LRP1	DC_Bladder.Mac_Commonbileduct	0.505	0.036	DC_Bladder	Mac_Commonbileduct	Bladder	Commonbileduct	Myeloid	Myeloid
LGALS9_HAVCR2	DC_Bladder.Mac_Commonbileduct	0.644	0	DC_Bladder	Mac_Commonbileduct	Bladder	Commonbileduct	Myeloid	Myeloid
LGALS9_SORL1	DC_Bladder.Mac_Commonbileduct	0.644	0	DC_Bladder	Mac_Commonbileduct	Bladder	Commonbileduct	Myeloid	Myeloid
LGALS9_MRC2	DC_Bladder.Mac_Commonbileduct	0.426	0	DC_Bladder	Mac_Commonbileduct	Bladder	Commonbileduct	Myeloid	Myeloid
MIF_TNFRSF14	DC_Bladder.Mac_Commonbileduct	0.794	0	DC_Bladder	Mac_Commonbileduct	Bladder	Commonbileduct	Myeloid	Myeloid
MIF_TNFRSF10D	DC_Bladder.Mac_Commonbileduct	0.756	0	DC_Bladder	Mac_Commonbileduct	Bladder	Commonbileduct	Myeloid	Myeloid
ANXA1_FPR1	DC_Bladder.Mac_Commonbileduct	0.841	0	DC_Bladder	Mac_Commonbileduct	Bladder	Commonbileduct	Myeloid	Myeloid
CD52_SIGLEC10	DC_Bladder.Mac_Commonbileduct	0.529	0	DC_Bladder	Mac_Commonbileduct	Bladder	Commonbileduct	Myeloid	Myeloid
LAIR1_LILRB4	DC_Bladder.Mac_Commonbileduct	0.564	0	DC_Bladder	Mac_Commonbileduct	Bladder	Commonbileduct	Myeloid	Myeloid
PLAUR_a4b1 complex	DC_Bladder.Mac_Commonbileduct	1.153	0	DC_Bladder	Mac_Commonbileduct	Bladder	Commonbileduct	Myeloid	Myeloid
ICAM1_aMb2 complex	DC_Bladder.Mac_Commonbileduct	0.516	0	DC_Bladder	Mac_Commonbileduct	Bladder	Commonbileduct	Myeloid	Myeloid
ICAM1_aXb2 complex	DC_Bladder.Mac_Commonbileduct	0.443	0.028	DC_Bladder	Mac_Commonbileduct	Bladder	Commonbileduct	Myeloid	Myeloid
TGFB1_TGFbeta receptor1	DC_Bladder.Mac_Commonbileduct	0.679	0	DC_Bladder	Mac_Commonbileduct	Bladder	Commonbileduct	Myeloid	Myeloid
SPP1_CD44	Mac_Commonbileduct.DC_Bladder	0.758	0	Mac_Commonbileduct	DC_Bladder	Commonbileduct	Bladder	Myeloid	Myeloid
SPP1_PTGER4	Mac_Commonbileduct.DC_Bladder	0.731	0.004	Mac_Commonbileduct	DC_Bladder	Commonbileduct	Bladder	Myeloid	Myeloid
ICAM1_AREG	Mac_Commonbileduct.DC_Bladder	1.406	0	Mac_Commonbileduct	DC_Bladder	Commonbileduct	Bladder	Myeloid	Myeloid
CD44_HBEGF	Mac_Commonbileduct.DC_Bladder	1.103	0.016	Mac_Commonbileduct	DC_Bladder	Commonbileduct	Bladder	Myeloid	Myeloid
NRP2_VEGFA	Mac_Commonbileduct.DC_Bladder	0.497	0	Mac_Commonbileduct	DC_Bladder	Commonbileduct	Bladder	Myeloid	Myeloid
SIRPA_CD47	Mac_Commonbileduct.DC_Bladder	0.516	0.004	Mac_Commonbileduct	DC_Bladder	Commonbileduct	Bladder	Myeloid	Myeloid
PTPRC_MRC1	Mac_Commonbileduct.DC_Bladder	1.231	0	Mac_Commonbileduct	DC_Bladder	Commonbileduct	Bladder	Myeloid	Myeloid
C5AR1_RPS19	Mac_Commonbileduct.DC_Bladder	2.351	0.004	Mac_Commonbileduct	DC_Bladder	Commonbileduct	Bladder	Myeloid	Myeloid
SPP1_a4b1 complex	Mac_Commonbileduct.DC_Bladder	0.613	0	Mac_Commonbileduct	DC_Bladder	Commonbileduct	Bladder	Myeloid	Myeloid
LGALS9_CD44	DC_Bladder.Mon_Commonbileduct	1.174	0	DC_Bladder	Mon_Commonbileduct	Bladder	Commonbileduct	Myeloid	Myeloid
CD74_MIF	DC_Bladder.Mon_Commonbileduct	2.963	0	DC_Bladder	Mon_Commonbileduct	Bladder	Commonbileduct	Myeloid	Myeloid
CD74_COPA	DC_Bladder.Mon_Commonbileduct	2.912	0	DC_Bladder	Mon_Commonbileduct	Bladder	Commonbileduct	Myeloid	Myeloid
TNF_TNFRSF1A	DC_Bladder.Mon_Commonbileduct	0.427	0	DC_Bladder	Mon_Commonbileduct	Bladder	Commonbileduct	Myeloid	Myeloid
TNF_TNFRSF1B	DC_Bladder.Mon_Commonbileduct	0.72	0	DC_Bladder	Mon_Commonbileduct	Bladder	Commonbileduct	Myeloid	Myeloid
CCL3_CCR1	DC_Bladder.Mon_Commonbileduct	0.589	0	DC_Bladder	Mon_Commonbileduct	Bladder	Commonbileduct	Myeloid	Myeloid
CCL3L3_CCR1	DC_Bladder.Mon_Commonbileduct	0.6	0	DC_Bladder	Mon_Commonbileduct	Bladder	Commonbileduct	Myeloid	Myeloid
LGALS9_LRP1	DC_Bladder.Mon_Commonbileduct	0.563	0.008	DC_Bladder	Mon_Commonbileduct	Bladder	Commonbileduct	Myeloid	Myeloid
LGALS9_SORL1	DC_Bladder.Mon_Commonbileduct	0.557	0.016	DC_Bladder	Mon_Commonbileduct	Bladder	Commonbileduct	Myeloid	Myeloid
TNFRSF10B_TNFSF10	DC_Bladder.Mon_Commonbileduct	0.337	0	DC_Bladder	Mon_Commonbileduct	Bladder	Commonbileduct	Myeloid	Myeloid
MIF_TNFRSF14	DC_Bladder.Mon_Commonbileduct	0.759	0	DC_Bladder	Mon_Commonbileduct	Bladder	Commonbileduct	Myeloid	Myeloid
MIF_TNFRSF10D	DC_Bladder.Mon_Commonbileduct	0.808	0	DC_Bladder	Mon_Commonbileduct	Bladder	Commonbileduct	Myeloid	Myeloid
PLAUR_a4b1 complex	DC_Bladder.Mon_Commonbileduct	1.056	0	DC_Bladder	Mon_Commonbileduct	Bladder	Commonbileduct	Myeloid	Myeloid
ICAM1_aMb2 complex	DC_Bladder.Mon_Commonbileduct	0.721	0	DC_Bladder	Mon_Commonbileduct	Bladder	Commonbileduct	Myeloid	Myeloid
C3_aMb2 complex	DC_Bladder.Mon_Commonbileduct	0.692	0	DC_Bladder	Mon_Commonbileduct	Bladder	Commonbileduct	Myeloid	Myeloid
ICAM1_aXb2 complex	DC_Bladder.Mon_Commonbileduct	0.405	0	DC_Bladder	Mon_Commonbileduct	Bladder	Commonbileduct	Myeloid	Myeloid
CD47_SIRB1 complex	DC_Bladder.Mon_Commonbileduct	0.299	0.04	DC_Bladder	Mon_Commonbileduct	Bladder	Commonbileduct	Myeloid	Myeloid
CD44_HBEGF	Mon_Commonbileduct.DC_Bladder	1.461	0	Mon_Commonbileduct	DC_Bladder	Commonbileduct	Bladder	Myeloid	Myeloid
NRG1_MS4A4A	Mon_Commonbileduct.DC_Bladder	0.352	0.016	Mon_Commonbileduct	DC_Bladder	Commonbileduct	Bladder	Myeloid	Myeloid
ANXA1_FPR3	Mon_Commonbileduct.DC_Bladder	1.305	0	Mon_Commonbileduct	DC_Bladder	Commonbileduct	Bladder	Myeloid	Myeloid
CD55_ADGRE5	Mon_Commonbileduct.DC_Bladder	1.24	0	Mon_Commonbileduct	DC_Bladder	Commonbileduct	Bladder	Myeloid	Myeloid
PTPRC_MRC1	Mon_Commonbileduct.DC_Bladder	1.34	0	Mon_Commonbileduct	DC_Bladder	Commonbileduct	Bladder	Myeloid	Myeloid
ALOX5_ALOX5AP	Mon_Commonbileduct.DC_Bladder	0.76	0	Mon_Commonbileduct	DC_Bladder	Commonbileduct	Bladder	Myeloid	Myeloid
C5AR1_RPS19	Mon_Commonbileduct.DC_Bladder	2.384	0	Mon_Commonbileduct	DC_Bladder	Commonbileduct	Bladder	Myeloid	Myeloid
TGFB1_TGFBR3	DC_Bladder.NK_Commonbileduct	0.545	0	DC_Bladder	NK_Commonbileduct	Bladder	Commonbileduct	Myeloid	NK
CD74_MIF	DC_Bladder.NK_Commonbileduct	3.127	0	DC_Bladder	NK_Commonbileduct	Bladder	Commonbileduct	Myeloid	NK
ICAM1_SPN	DC_Bladder.NK_Commonbileduct	0.498	0	DC_Bladder	NK_Commonbileduct	Bladder	Commonbileduct	Myeloid	NK
ICAM1_ITGAL	DC_Bladder.NK_Commonbileduct	0.551	0	DC_Bladder	NK_Commonbileduct	Bladder	Commonbileduct	Myeloid	NK
LGALS9_CD47	DC_Bladder.NK_Commonbileduct	0.765	0	DC_Bladder	NK_Commonbileduct	Bladder	Commonbileduct	Myeloid	NK
SIRPA_CD47	DC_Bladder.NK_Commonbileduct	0.675	0	DC_Bladder	NK_Commonbileduct	Bladder	Commonbileduct	Myeloid	NK
LGALS9_SLC1A5	DC_Bladder.NK_Commonbileduct	0.509	0	DC_Bladder	NK_Commonbileduct	Bladder	Commonbileduct	Myeloid	NK
MIF_TNFRSF14	DC_Bladder.NK_Commonbileduct	0.89	0	DC_Bladder	NK_Commonbileduct	Bladder	Commonbileduct	Myeloid	NK
IL1B_ADRB2	DC_Bladder.NK_Commonbileduct	0.798	0	DC_Bladder	NK_Commonbileduct	Bladder	Commonbileduct	Myeloid	NK
CD55_ADGRE5	DC_Bladder.NK_Commonbileduct	0.956	0	DC_Bladder	NK_Commonbileduct	Bladder	Commonbileduct	Myeloid	NK
CLEC2B_KLRF1	DC_Bladder.NK_Commonbileduct	1.12	0	DC_Bladder	NK_Commonbileduct	Bladder	Commonbileduct	Myeloid	NK
PLAUR_a4b1 complex	DC_Bladder.NK_Commonbileduct	1.318	0	DC_Bladder	NK_Commonbileduct	Bladder	Commonbileduct	Myeloid	NK
ICAM1_aLb2 complex	DC_Bladder.NK_Commonbileduct	0.551	0	DC_Bladder	NK_Commonbileduct	Bladder	Commonbileduct	Myeloid	NK
TNFRSF1B_GRN	NK_Commonbileduct.DC_Bladder	0.837	0	NK_Commonbileduct	DC_Bladder	Commonbileduct	Bladder	NK	Myeloid
TNF_TNFRSF1B	NK_Commonbileduct.DC_Bladder	0.725	0.008	NK_Commonbileduct	DC_Bladder	Commonbileduct	Bladder	NK	Myeloid
ANXA1_FPR3	NK_Commonbileduct.DC_Bladder	0.972	0.028	NK_Commonbileduct	DC_Bladder	Commonbileduct	Bladder	NK	Myeloid
PTPRC_MRC1	NK_Commonbileduct.DC_Bladder	1.8	0	NK_Commonbileduct	DC_Bladder	Commonbileduct	Bladder	NK	Myeloid
IFNG_Type II IFNR	NK_Commonbileduct.DC_Bladder	0.741	0	NK_Commonbileduct	DC_Bladder	Commonbileduct	Bladder	NK	Myeloid
TGFB1_TGFBR3	DC_Bladder.Smo_Commonbileduct	0.489	0	DC_Bladder	Smo_Commonbileduct	Bladder	Commonbileduct	Myeloid	Smo
LAMP1_FAM3C	DC_Bladder.Smo_Commonbileduct	0.349	0.028	DC_Bladder	Smo_Commonbileduct	Bladder	Commonbileduct	Myeloid	Smo
CD74_MIF	DC_Bladder.Smo_Commonbileduct	3.65	0	DC_Bladder	Smo_Commonbileduct	Bladder	Commonbileduct	Myeloid	Smo
CD74_COPA	DC_Bladder.Smo_Commonbileduct	2.846	0	DC_Bladder	Smo_Commonbileduct	Bladder	Commonbileduct	Myeloid	Smo
CD74_APP	DC_Bladder.Smo_Commonbileduct	3.315	0	DC_Bladder	Smo_Commonbileduct	Bladder	Commonbileduct	Myeloid	Smo
GRN_SORT1	DC_Bladder.Smo_Commonbileduct	0.632	0	DC_Bladder	Smo_Commonbileduct	Bladder	Commonbileduct	Myeloid	Smo
TNF_TNFRSF1A	DC_Bladder.Smo_Commonbileduct	0.871	0	DC_Bladder	Smo_Commonbileduct	Bladder	Commonbileduct	Myeloid	Smo
HLA-DRB1_OGN	DC_Bladder.Smo_Commonbileduct	2.286	0	DC_Bladder	Smo_Commonbileduct	Bladder	Commonbileduct	Myeloid	Smo
CD46_JAG1	DC_Bladder.Smo_Commonbileduct	0.553	0	DC_Bladder	Smo_Commonbileduct	Bladder	Commonbileduct	Myeloid	Smo
LGALS9_CD47	DC_Bladder.Smo_Commonbileduct	0.443	0	DC_Bladder	Smo_Commonbileduct	Bladder	Commonbileduct	Myeloid	Smo
SIRPA_CD47	DC_Bladder.Smo_Commonbileduct	0.353	0.02	DC_Bladder	Smo_Commonbileduct	Bladder	Commonbileduct	Myeloid	Smo
LGALS9_PTPRK	DC_Bladder.Smo_Commonbileduct	0.472	0	DC_Bladder	Smo_Commonbileduct	Bladder	Commonbileduct	Myeloid	Smo
CD55_ADGRE5	DC_Bladder.Smo_Commonbileduct	0.632	0.015	DC_Bladder	Smo_Commonbileduct	Bladder	Commonbileduct	Myeloid	Smo
FPR3_HEBP1	DC_Bladder.Smo_Commonbileduct	0.359	0	DC_Bladder	Smo_Commonbileduct	Bladder	Commonbileduct	Myeloid	Smo
HGF_CD44	Smo_Commonbileduct.DC_Bladder	0.564	0	Smo_Commonbileduct	DC_Bladder	Commonbileduct	Bladder	Smo	Myeloid
TNFRSF1A_GRN	Smo_Commonbileduct.DC_Bladder	1.093	0	Smo_Commonbileduct	DC_Bladder	Commonbileduct	Bladder	Smo	Myeloid
CD44_HBEGF	Smo_Commonbileduct.DC_Bladder	0.885	0.004	Smo_Commonbileduct	DC_Bladder	Commonbileduct	Bladder	Smo	Myeloid
CXCL12_CXCR4	Smo_Commonbileduct.DC_Bladder	1.057	0	Smo_Commonbileduct	DC_Bladder	Commonbileduct	Bladder	Smo	Myeloid
FN1_a4b1 complex	Smo_Commonbileduct.DC_Bladder	0.43	0	Smo_Commonbileduct	DC_Bladder	Commonbileduct	Bladder	Smo	Myeloid
TNC_a4b1 complex	Smo_Commonbileduct.DC_Bladder	0.396	0	Smo_Commonbileduct	DC_Bladder	Commonbileduct	Bladder	Smo	Myeloid
LAMP1_FAM3C	CD4_TRM_Commonbileduct.Epithelial.Cell.FABP4_high_Bladder	0.397	0	CD4_TRM_Commonbileduct	Epi_FABP4_Bladder	Commonbileduct	Bladder	CD4	Epi
CD74_MIF	CD4_TRM_Commonbileduct.Epithelial.Cell.FABP4_high_Bladder	1.579	0	CD4_TRM_Commonbileduct	Epi_FABP4_Bladder	Commonbileduct	Bladder	CD4	Epi
CD74_APP	CD4_TRM_Commonbileduct.Epithelial.Cell.FABP4_high_Bladder	1.022	0	CD4_TRM_Commonbileduct	Epi_FABP4_Bladder	Commonbileduct	Bladder	CD4	Epi
TNF_TNFRSF1A	CD4_TRM_Commonbileduct.Epithelial.Cell.FABP4_high_Bladder	1.231	0	CD4_TRM_Commonbileduct	Epi_FABP4_Bladder	Commonbileduct	Bladder	CD4	Epi
TNF_PTPRS	CD4_TRM_Commonbileduct.Epithelial.Cell.FABP4_high_Bladder	1.241	0	CD4_TRM_Commonbileduct	Epi_FABP4_Bladder	Commonbileduct	Bladder	CD4	Epi
TNFSF12_TNFRSF12A	CD4_TRM_Commonbileduct.Epithelial.Cell.FABP4_high_Bladder	0.336	0	CD4_TRM_Commonbileduct	Epi_FABP4_Bladder	Commonbileduct	Bladder	CD4	Epi
TGFB1_aVb6 complex	CD4_TRM_Commonbileduct.Epithelial.Cell.FABP4_high_Bladder	0.56	0	CD4_TRM_Commonbileduct	Epi_FABP4_Bladder	Commonbileduct	Bladder	CD4	Epi
PLXNB2_SEMA4D	Epithelial.Cell.FABP4_high_Bladder.CD4_TRM_Commonbileduct	0.332	0	Epi_FABP4_Bladder	CD4_TRM_Commonbileduct	Bladder	Commonbileduct	Epi	CD4
MIF_TNFRSF14	Epithelial.Cell.FABP4_high_Bladder.CD4_TRM_Commonbileduct	1.205	0	Epi_FABP4_Bladder	CD4_TRM_Commonbileduct	Bladder	Commonbileduct	Epi	CD4
CD55_ADGRE5	Epithelial.Cell.FABP4_high_Bladder.CD4_TRM_Commonbileduct	0.793	0	Epi_FABP4_Bladder	CD4_TRM_Commonbileduct	Bladder	Commonbileduct	Epi	CD4
ALOX5_ALOX5AP	Epithelial.Cell.FABP4_high_Bladder.CD4_TRM_Commonbileduct	0.767	0	Epi_FABP4_Bladder	CD4_TRM_Commonbileduct	Bladder	Commonbileduct	Epi	CD4
LTBR_LTB	Epithelial.Cell.FABP4_high_Bladder.CD4_TRM_Commonbileduct	1.202	0	Epi_FABP4_Bladder	CD4_TRM_Commonbileduct	Bladder	Commonbileduct	Epi	CD4
CD74_MIF	CD8_TEFF_Commonbileduct.Epithelial.Cell.FABP4_high_Bladder	2.188	0	CD8_TEFF_Commonbileduct	Epi_FABP4_Bladder	Commonbileduct	Bladder	CD8	Epi
TNFRSF1B_GRN	CD8_TEFF_Commonbileduct.Epithelial.Cell.FABP4_high_Bladder	0.674	0	CD8_TEFF_Commonbileduct	Epi_FABP4_Bladder	Commonbileduct	Bladder	CD8	Epi
CD74_APP	CD8_TEFF_Commonbileduct.Epithelial.Cell.FABP4_high_Bladder	1.631	0	CD8_TEFF_Commonbileduct	Epi_FABP4_Bladder	Commonbileduct	Bladder	CD8	Epi
TNF_TNFRSF1A	CD8_TEFF_Commonbileduct.Epithelial.Cell.FABP4_high_Bladder	1.197	0	CD8_TEFF_Commonbileduct	Epi_FABP4_Bladder	Commonbileduct	Bladder	CD8	Epi
TNF_PTPRS	CD8_TEFF_Commonbileduct.Epithelial.Cell.FABP4_high_Bladder	1.207	0	CD8_TEFF_Commonbileduct	Epi_FABP4_Bladder	Commonbileduct	Bladder	CD8	Epi
TGFB1_aVb6 complex	CD8_TEFF_Commonbileduct.Epithelial.Cell.FABP4_high_Bladder	0.603	0	CD8_TEFF_Commonbileduct	Epi_FABP4_Bladder	Commonbileduct	Bladder	CD8	Epi
IFNG_Type II IFNR	CD8_TEFF_Commonbileduct.Epithelial.Cell.FABP4_high_Bladder	0.821	0	CD8_TEFF_Commonbileduct	Epi_FABP4_Bladder	Commonbileduct	Bladder	CD8	Epi
CDH1_KLRG1	Epithelial.Cell.FABP4_high_Bladder.CD8_TEFF_Commonbileduct	0.773	0	Epi_FABP4_Bladder	CD8_TEFF_Commonbileduct	Bladder	Commonbileduct	Epi	CD8
PLXNB2_SEMA4D	Epithelial.Cell.FABP4_high_Bladder.CD8_TEFF_Commonbileduct	0.4	0	Epi_FABP4_Bladder	CD8_TEFF_Commonbileduct	Bladder	Commonbileduct	Epi	CD8
MIF_TNFRSF14	Epithelial.Cell.FABP4_high_Bladder.CD8_TEFF_Commonbileduct	1.252	0	Epi_FABP4_Bladder	CD8_TEFF_Commonbileduct	Bladder	Commonbileduct	Epi	CD8
CD55_ADGRE5	Epithelial.Cell.FABP4_high_Bladder.CD8_TEFF_Commonbileduct	1.016	0	Epi_FABP4_Bladder	CD8_TEFF_Commonbileduct	Bladder	Commonbileduct	Epi	CD8
ALOX5_ALOX5AP	Epithelial.Cell.FABP4_high_Bladder.CD8_TEFF_Commonbileduct	0.556	0	Epi_FABP4_Bladder	CD8_TEFF_Commonbileduct	Bladder	Commonbileduct	Epi	CD8
LTBR_LTB	Epithelial.Cell.FABP4_high_Bladder.CD8_TEFF_Commonbileduct	0.458	0	Epi_FABP4_Bladder	CD8_TEFF_Commonbileduct	Bladder	Commonbileduct	Epi	CD8
CLEC2B_KLRF1	Epithelial.Cell.FABP4_high_Bladder.CD8_TEFF_Commonbileduct	0.671	0	Epi_FABP4_Bladder	CD8_TEFF_Commonbileduct	Bladder	Commonbileduct	Epi	CD8
CDH1_aEb7 complex	Epithelial.Cell.FABP4_high_Bladder.CD8_TEFF_Commonbileduct	0.374	0	Epi_FABP4_Bladder	CD8_TEFF_Commonbileduct	Bladder	Commonbileduct	Epi	CD8
F11R_aLb2 complex	Epithelial.Cell.FABP4_high_Bladder.CD8_TEFF_Commonbileduct	0.517	0	Epi_FABP4_Bladder	CD8_TEFF_Commonbileduct	Bladder	Commonbileduct	Epi	CD8
CD74_MIF	CD8_TEM_Commonbileduct.Epithelial.Cell.FABP4_high_Bladder	2.101	0	CD8_TEM_Commonbileduct	Epi_FABP4_Bladder	Commonbileduct	Bladder	CD8	Epi
CD74_APP	CD8_TEM_Commonbileduct.Epithelial.Cell.FABP4_high_Bladder	1.544	0	CD8_TEM_Commonbileduct	Epi_FABP4_Bladder	Commonbileduct	Bladder	CD8	Epi
TNF_TNFRSF1A	CD8_TEM_Commonbileduct.Epithelial.Cell.FABP4_high_Bladder	0.985	0	CD8_TEM_Commonbileduct	Epi_FABP4_Bladder	Commonbileduct	Bladder	CD8	Epi
TNF_PTPRS	CD8_TEM_Commonbileduct.Epithelial.Cell.FABP4_high_Bladder	0.995	0	CD8_TEM_Commonbileduct	Epi_FABP4_Bladder	Commonbileduct	Bladder	CD8	Epi
TGFB1_aVb6 complex	CD8_TEM_Commonbileduct.Epithelial.Cell.FABP4_high_Bladder	0.529	0	CD8_TEM_Commonbileduct	Epi_FABP4_Bladder	Commonbileduct	Bladder	CD8	Epi
IFNG_Type II IFNR	CD8_TEM_Commonbileduct.Epithelial.Cell.FABP4_high_Bladder	0.809	0	CD8_TEM_Commonbileduct	Epi_FABP4_Bladder	Commonbileduct	Bladder	CD8	Epi
CDH1_KLRG1	Epithelial.Cell.FABP4_high_Bladder.CD8_TEM_Commonbileduct	0.838	0	Epi_FABP4_Bladder	CD8_TEM_Commonbileduct	Bladder	Commonbileduct	Epi	CD8
PLXNB2_SEMA4D	Epithelial.Cell.FABP4_high_Bladder.CD8_TEM_Commonbileduct	0.399	0	Epi_FABP4_Bladder	CD8_TEM_Commonbileduct	Bladder	Commonbileduct	Epi	CD8
CD55_ADGRE5	Epithelial.Cell.FABP4_high_Bladder.CD8_TEM_Commonbileduct	0.896	0	Epi_FABP4_Bladder	CD8_TEM_Commonbileduct	Bladder	Commonbileduct	Epi	CD8
ALOX5_ALOX5AP	Epithelial.Cell.FABP4_high_Bladder.CD8_TEM_Commonbileduct	0.659	0	Epi_FABP4_Bladder	CD8_TEM_Commonbileduct	Bladder	Commonbileduct	Epi	CD8
LTBR_LTB	Epithelial.Cell.FABP4_high_Bladder.CD8_TEM_Commonbileduct	0.625	0	Epi_FABP4_Bladder	CD8_TEM_Commonbileduct	Bladder	Commonbileduct	Epi	CD8
F11R_aLb2 complex	Epithelial.Cell.FABP4_high_Bladder.CD8_TEM_Commonbileduct	0.469	0	Epi_FABP4_Bladder	CD8_TEM_Commonbileduct	Bladder	Commonbileduct	Epi	CD8
LAMP1_FAM3C	CD8_TRM_Commonbileduct.Epithelial.Cell.FABP4_high_Bladder	0.466	0.004	CD8_TRM_Commonbileduct	Epi_FABP4_Bladder	Commonbileduct	Bladder	CD8	Epi
CD74_MIF	CD8_TRM_Commonbileduct.Epithelial.Cell.FABP4_high_Bladder	1.618	0	CD8_TRM_Commonbileduct	Epi_FABP4_Bladder	Commonbileduct	Bladder	CD8	Epi
CD74_APP	CD8_TRM_Commonbileduct.Epithelial.Cell.FABP4_high_Bladder	1.061	0	CD8_TRM_Commonbileduct	Epi_FABP4_Bladder	Commonbileduct	Bladder	CD8	Epi
TNF_TNFRSF1A	CD8_TRM_Commonbileduct.Epithelial.Cell.FABP4_high_Bladder	0.874	0	CD8_TRM_Commonbileduct	Epi_FABP4_Bladder	Commonbileduct	Bladder	CD8	Epi
TNF_PTPRS	CD8_TRM_Commonbileduct.Epithelial.Cell.FABP4_high_Bladder	0.884	0	CD8_TRM_Commonbileduct	Epi_FABP4_Bladder	Commonbileduct	Bladder	CD8	Epi
TGFB1_aVb6 complex	CD8_TRM_Commonbileduct.Epithelial.Cell.FABP4_high_Bladder	0.51	0	CD8_TRM_Commonbileduct	Epi_FABP4_Bladder	Commonbileduct	Bladder	CD8	Epi
IFNG_Type II IFNR	CD8_TRM_Commonbileduct.Epithelial.Cell.FABP4_high_Bladder	0.525	0	CD8_TRM_Commonbileduct	Epi_FABP4_Bladder	Commonbileduct	Bladder	CD8	Epi
PLXNB2_SEMA4D	Epithelial.Cell.FABP4_high_Bladder.CD8_TRM_Commonbileduct	0.37	0	Epi_FABP4_Bladder	CD8_TRM_Commonbileduct	Bladder	Commonbileduct	Epi	CD8
CD55_ADGRE5	Epithelial.Cell.FABP4_high_Bladder.CD8_TRM_Commonbileduct	0.815	0	Epi_FABP4_Bladder	CD8_TRM_Commonbileduct	Bladder	Commonbileduct	Epi	CD8
ALOX5_ALOX5AP	Epithelial.Cell.FABP4_high_Bladder.CD8_TRM_Commonbileduct	1.021	0	Epi_FABP4_Bladder	CD8_TRM_Commonbileduct	Bladder	Commonbileduct	Epi	CD8
LTBR_LTB	Epithelial.Cell.FABP4_high_Bladder.CD8_TRM_Commonbileduct	0.597	0	Epi_FABP4_Bladder	CD8_TRM_Commonbileduct	Bladder	Commonbileduct	Epi	CD8
COL4A5_a1b1 complex	Epithelial.Cell.FABP4_high_Bladder.CD8_TRM_Commonbileduct	0.501	0	Epi_FABP4_Bladder	CD8_TRM_Commonbileduct	Bladder	Commonbileduct	Epi	CD8
F11R_aLb2 complex	Epithelial.Cell.FABP4_high_Bladder.CD8_TRM_Commonbileduct	0.444	0	Epi_FABP4_Bladder	CD8_TRM_Commonbileduct	Bladder	Commonbileduct	Epi	CD8
TNFRSF1A_GRN	Epithelial.Cell.FABP4_high_Bladder.Mac_Commonbileduct	1.066	0	Epi_FABP4_Bladder	Mac_Commonbileduct	Bladder	Commonbileduct	Epi	Myeloid
CD44_HBEGF	Epithelial.Cell.FABP4_high_Bladder.Mac_Commonbileduct	0.985	0	Epi_FABP4_Bladder	Mac_Commonbileduct	Bladder	Commonbileduct	Epi	Myeloid
MDK_LRP1	Epithelial.Cell.FABP4_high_Bladder.Mac_Commonbileduct	0.384	0	Epi_FABP4_Bladder	Mac_Commonbileduct	Bladder	Commonbileduct	Epi	Myeloid
MDK_SORL1	Epithelial.Cell.FABP4_high_Bladder.Mac_Commonbileduct	0.522	0	Epi_FABP4_Bladder	Mac_Commonbileduct	Bladder	Commonbileduct	Epi	Myeloid
PLXNB2_SEMA4D	Epithelial.Cell.FABP4_high_Bladder.Mac_Commonbileduct	0.304	0	Epi_FABP4_Bladder	Mac_Commonbileduct	Bladder	Commonbileduct	Epi	Myeloid
MIF_TNFRSF14	Epithelial.Cell.FABP4_high_Bladder.Mac_Commonbileduct	1.207	0	Epi_FABP4_Bladder	Mac_Commonbileduct	Bladder	Commonbileduct	Epi	Myeloid
TNFSF10_TNFRSF10D	Epithelial.Cell.FABP4_high_Bladder.Mac_Commonbileduct	0.379	0	Epi_FABP4_Bladder	Mac_Commonbileduct	Bladder	Commonbileduct	Epi	Myeloid
MIF_TNFRSF10D	Epithelial.Cell.FABP4_high_Bladder.Mac_Commonbileduct	1.169	0	Epi_FABP4_Bladder	Mac_Commonbileduct	Bladder	Commonbileduct	Epi	Myeloid
ANXA1_FPR1	Epithelial.Cell.FABP4_high_Bladder.Mac_Commonbileduct	0.882	0	Epi_FABP4_Bladder	Mac_Commonbileduct	Bladder	Commonbileduct	Epi	Myeloid
ANXA1_FPR3	Epithelial.Cell.FABP4_high_Bladder.Mac_Commonbileduct	0.921	0	Epi_FABP4_Bladder	Mac_Commonbileduct	Bladder	Commonbileduct	Epi	Myeloid
CD55_ADGRE5	Epithelial.Cell.FABP4_high_Bladder.Mac_Commonbileduct	0.666	0	Epi_FABP4_Bladder	Mac_Commonbileduct	Bladder	Commonbileduct	Epi	Myeloid
ALOX5_ALOX5AP	Epithelial.Cell.FABP4_high_Bladder.Mac_Commonbileduct	1.14	0	Epi_FABP4_Bladder	Mac_Commonbileduct	Bladder	Commonbileduct	Epi	Myeloid
CD99_PILRA	Epithelial.Cell.FABP4_high_Bladder.Mac_Commonbileduct	0.523	0.004	Epi_FABP4_Bladder	Mac_Commonbileduct	Bladder	Commonbileduct	Epi	Myeloid
SPP1_CD44	Mac_Commonbileduct.Epithelial.Cell.FABP4_high_Bladder	0.788	0	Mac_Commonbileduct	Epi_FABP4_Bladder	Commonbileduct	Bladder	Myeloid	Epi
LGALS9_CD44	Mac_Commonbileduct.Epithelial.Cell.FABP4_high_Bladder	0.722	0	Mac_Commonbileduct	Epi_FABP4_Bladder	Commonbileduct	Bladder	Myeloid	Epi
CD74_MIF	Mac_Commonbileduct.Epithelial.Cell.FABP4_high_Bladder	3.539	0	Mac_Commonbileduct	Epi_FABP4_Bladder	Commonbileduct	Bladder	Myeloid	Epi
CD74_APP	Mac_Commonbileduct.Epithelial.Cell.FABP4_high_Bladder	2.982	0	Mac_Commonbileduct	Epi_FABP4_Bladder	Commonbileduct	Bladder	Myeloid	Epi
NRP1_VEGFA	Mac_Commonbileduct.Epithelial.Cell.FABP4_high_Bladder	0.349	0	Mac_Commonbileduct	Epi_FABP4_Bladder	Commonbileduct	Bladder	Myeloid	Epi
NRP2_VEGFA	Mac_Commonbileduct.Epithelial.Cell.FABP4_high_Bladder	0.468	0	Mac_Commonbileduct	Epi_FABP4_Bladder	Commonbileduct	Bladder	Myeloid	Epi
TNF_TNFRSF1A	Mac_Commonbileduct.Epithelial.Cell.FABP4_high_Bladder	0.475	0	Mac_Commonbileduct	Epi_FABP4_Bladder	Commonbileduct	Bladder	Myeloid	Epi
TNFSF13_TNFRSF1A	Mac_Commonbileduct.Epithelial.Cell.FABP4_high_Bladder	0.366	0	Mac_Commonbileduct	Epi_FABP4_Bladder	Commonbileduct	Bladder	Myeloid	Epi
TNF_PTPRS	Mac_Commonbileduct.Epithelial.Cell.FABP4_high_Bladder	0.485	0	Mac_Commonbileduct	Epi_FABP4_Bladder	Commonbileduct	Bladder	Myeloid	Epi
NOTCH1_JAG1	Mac_Commonbileduct.Epithelial.Cell.FABP4_high_Bladder	0.344	0	Mac_Commonbileduct	Epi_FABP4_Bladder	Commonbileduct	Bladder	Myeloid	Epi
LGALS9_CD47	Mac_Commonbileduct.Epithelial.Cell.FABP4_high_Bladder	0.57	0	Mac_Commonbileduct	Epi_FABP4_Bladder	Commonbileduct	Bladder	Myeloid	Epi
SIRPA_CD47	Mac_Commonbileduct.Epithelial.Cell.FABP4_high_Bladder	0.6	0	Mac_Commonbileduct	Epi_FABP4_Bladder	Commonbileduct	Bladder	Myeloid	Epi
LGALS9_PTPRK	Mac_Commonbileduct.Epithelial.Cell.FABP4_high_Bladder	0.5	0	Mac_Commonbileduct	Epi_FABP4_Bladder	Commonbileduct	Bladder	Myeloid	Epi
LGALS9_SLC1A5	Mac_Commonbileduct.Epithelial.Cell.FABP4_high_Bladder	0.757	0	Mac_Commonbileduct	Epi_FABP4_Bladder	Commonbileduct	Bladder	Myeloid	Epi
LGALS9_SORL1	Mac_Commonbileduct.Epithelial.Cell.FABP4_high_Bladder	0.612	0	Mac_Commonbileduct	Epi_FABP4_Bladder	Commonbileduct	Bladder	Myeloid	Epi
TNFSF12_TNFRSF12A	Mac_Commonbileduct.Epithelial.Cell.FABP4_high_Bladder	0.289	0	Mac_Commonbileduct	Epi_FABP4_Bladder	Commonbileduct	Bladder	Myeloid	Epi
C5AR1_RPS19	Mac_Commonbileduct.Epithelial.Cell.FABP4_high_Bladder	2.203	0	Mac_Commonbileduct	Epi_FABP4_Bladder	Commonbileduct	Bladder	Myeloid	Epi
DSC2_DSG2	Mac_Commonbileduct.Epithelial.Cell.FABP4_high_Bladder	0.413	0	Mac_Commonbileduct	Epi_FABP4_Bladder	Commonbileduct	Bladder	Myeloid	Epi
THBS1_a3b1 complex	Mac_Commonbileduct.Epithelial.Cell.FABP4_high_Bladder	0.513	0	Mac_Commonbileduct	Epi_FABP4_Bladder	Commonbileduct	Bladder	Myeloid	Epi
TGFB1_aVb6 complex	Mac_Commonbileduct.Epithelial.Cell.FABP4_high_Bladder	0.523	0	Mac_Commonbileduct	Epi_FABP4_Bladder	Commonbileduct	Bladder	Myeloid	Epi
IGF1_a6b4 complex	Mac_Commonbileduct.Epithelial.Cell.FABP4_high_Bladder	0.414	0	Mac_Commonbileduct	Epi_FABP4_Bladder	Commonbileduct	Bladder	Myeloid	Epi
TNFRSF1A_GRN	Epithelial.Cell.FABP4_high_Bladder.Mon_Commonbileduct	0.8	0	Epi_FABP4_Bladder	Mon_Commonbileduct	Bladder	Commonbileduct	Epi	Myeloid
MDK_LRP1	Epithelial.Cell.FABP4_high_Bladder.Mon_Commonbileduct	0.442	0	Epi_FABP4_Bladder	Mon_Commonbileduct	Bladder	Commonbileduct	Epi	Myeloid
MDK_SORL1	Epithelial.Cell.FABP4_high_Bladder.Mon_Commonbileduct	0.435	0	Epi_FABP4_Bladder	Mon_Commonbileduct	Bladder	Commonbileduct	Epi	Myeloid
JAG1_NOTCH2	Epithelial.Cell.FABP4_high_Bladder.Mon_Commonbileduct	0.437	0	Epi_FABP4_Bladder	Mon_Commonbileduct	Bladder	Commonbileduct	Epi	Myeloid
PLXNB2_SEMA4D	Epithelial.Cell.FABP4_high_Bladder.Mon_Commonbileduct	0.328	0	Epi_FABP4_Bladder	Mon_Commonbileduct	Bladder	Commonbileduct	Epi	Myeloid
MIF_TNFRSF14	Epithelial.Cell.FABP4_high_Bladder.Mon_Commonbileduct	1.172	0	Epi_FABP4_Bladder	Mon_Commonbileduct	Bladder	Commonbileduct	Epi	Myeloid
TNFSF10_TNFRSF10D	Epithelial.Cell.FABP4_high_Bladder.Mon_Commonbileduct	0.431	0.004	Epi_FABP4_Bladder	Mon_Commonbileduct	Bladder	Commonbileduct	Epi	Myeloid
MIF_TNFRSF10D	Epithelial.Cell.FABP4_high_Bladder.Mon_Commonbileduct	1.221	0	Epi_FABP4_Bladder	Mon_Commonbileduct	Bladder	Commonbileduct	Epi	Myeloid
APP_FPR2	Epithelial.Cell.FABP4_high_Bladder.Mon_Commonbileduct	0.655	0	Epi_FABP4_Bladder	Mon_Commonbileduct	Bladder	Commonbileduct	Epi	Myeloid
ALOX5_ALOX5AP	Epithelial.Cell.FABP4_high_Bladder.Mon_Commonbileduct	0.55	0	Epi_FABP4_Bladder	Mon_Commonbileduct	Bladder	Commonbileduct	Epi	Myeloid
CD47_SIRB1 complex	Epithelial.Cell.FABP4_high_Bladder.Mon_Commonbileduct	0.383	0	Epi_FABP4_Bladder	Mon_Commonbileduct	Bladder	Commonbileduct	Epi	Myeloid
LAMP1_FAM3C	Mon_Commonbileduct.Epithelial.Cell.FABP4_high_Bladder	0.374	0.004	Mon_Commonbileduct	Epi_FABP4_Bladder	Commonbileduct	Bladder	Myeloid	Epi
CD74_MIF	Mon_Commonbileduct.Epithelial.Cell.FABP4_high_Bladder	2.213	0	Mon_Commonbileduct	Epi_FABP4_Bladder	Commonbileduct	Bladder	Myeloid	Epi
CD74_APP	Mon_Commonbileduct.Epithelial.Cell.FABP4_high_Bladder	1.656	0	Mon_Commonbileduct	Epi_FABP4_Bladder	Commonbileduct	Bladder	Myeloid	Epi
LGALS9_CD47	Mon_Commonbileduct.Epithelial.Cell.FABP4_high_Bladder	0.513	0	Mon_Commonbileduct	Epi_FABP4_Bladder	Commonbileduct	Bladder	Myeloid	Epi
SIRPA_CD47	Mon_Commonbileduct.Epithelial.Cell.FABP4_high_Bladder	0.42	0	Mon_Commonbileduct	Epi_FABP4_Bladder	Commonbileduct	Bladder	Myeloid	Epi
LGALS9_PTPRK	Mon_Commonbileduct.Epithelial.Cell.FABP4_high_Bladder	0.443	0	Mon_Commonbileduct	Epi_FABP4_Bladder	Commonbileduct	Bladder	Myeloid	Epi
LGALS9_SLC1A5	Mon_Commonbileduct.Epithelial.Cell.FABP4_high_Bladder	0.7	0	Mon_Commonbileduct	Epi_FABP4_Bladder	Commonbileduct	Bladder	Myeloid	Epi
LGALS9_SORL1	Mon_Commonbileduct.Epithelial.Cell.FABP4_high_Bladder	0.555	0.008	Mon_Commonbileduct	Epi_FABP4_Bladder	Commonbileduct	Bladder	Myeloid	Epi
NRG1_LSR	Mon_Commonbileduct.Epithelial.Cell.FABP4_high_Bladder	0.387	0	Mon_Commonbileduct	Epi_FABP4_Bladder	Commonbileduct	Bladder	Myeloid	Epi
C5AR1_RPS19	Mon_Commonbileduct.Epithelial.Cell.FABP4_high_Bladder	2.237	0	Mon_Commonbileduct	Epi_FABP4_Bladder	Commonbileduct	Bladder	Myeloid	Epi
THBS1_a3b1 complex	Mon_Commonbileduct.Epithelial.Cell.FABP4_high_Bladder	0.428	0	Mon_Commonbileduct	Epi_FABP4_Bladder	Commonbileduct	Bladder	Myeloid	Epi
TGFB1_aVb6 complex	Mon_Commonbileduct.Epithelial.Cell.FABP4_high_Bladder	0.49	0	Mon_Commonbileduct	Epi_FABP4_Bladder	Commonbileduct	Bladder	Myeloid	Epi
NRG1_a6b4 complex	Mon_Commonbileduct.Epithelial.Cell.FABP4_high_Bladder	0.468	0	Mon_Commonbileduct	Epi_FABP4_Bladder	Commonbileduct	Bladder	Myeloid	Epi
CDH1_KLRG1	Epithelial.Cell.FABP4_high_Bladder.NK_Commonbileduct	0.534	0	Epi_FABP4_Bladder	NK_Commonbileduct	Bladder	Commonbileduct	Epi	NK
PLXNB2_SEMA4D	Epithelial.Cell.FABP4_high_Bladder.NK_Commonbileduct	0.384	0	Epi_FABP4_Bladder	NK_Commonbileduct	Bladder	Commonbileduct	Epi	NK
MIF_TNFRSF14	Epithelial.Cell.FABP4_high_Bladder.NK_Commonbileduct	1.303	0	Epi_FABP4_Bladder	NK_Commonbileduct	Bladder	Commonbileduct	Epi	NK
CD55_ADGRE5	Epithelial.Cell.FABP4_high_Bladder.NK_Commonbileduct	1.025	0	Epi_FABP4_Bladder	NK_Commonbileduct	Bladder	Commonbileduct	Epi	NK
ALOX5_ALOX5AP	Epithelial.Cell.FABP4_high_Bladder.NK_Commonbileduct	0.882	0	Epi_FABP4_Bladder	NK_Commonbileduct	Bladder	Commonbileduct	Epi	NK
CLEC2B_KLRF1	Epithelial.Cell.FABP4_high_Bladder.NK_Commonbileduct	0.93	0	Epi_FABP4_Bladder	NK_Commonbileduct	Bladder	Commonbileduct	Epi	NK
F11R_aLb2 complex	Epithelial.Cell.FABP4_high_Bladder.NK_Commonbileduct	0.564	0	Epi_FABP4_Bladder	NK_Commonbileduct	Bladder	Commonbileduct	Epi	NK
CD74_MIF	NK_Commonbileduct.Epithelial.Cell.FABP4_high_Bladder	1.846	0	NK_Commonbileduct	Epi_FABP4_Bladder	Commonbileduct	Bladder	NK	Epi
TNFRSF1B_GRN	NK_Commonbileduct.Epithelial.Cell.FABP4_high_Bladder	0.687	0	NK_Commonbileduct	Epi_FABP4_Bladder	Commonbileduct	Bladder	NK	Epi
CD74_APP	NK_Commonbileduct.Epithelial.Cell.FABP4_high_Bladder	1.289	0	NK_Commonbileduct	Epi_FABP4_Bladder	Commonbileduct	Bladder	NK	Epi
TNF_TNFRSF1A	NK_Commonbileduct.Epithelial.Cell.FABP4_high_Bladder	0.707	0	NK_Commonbileduct	Epi_FABP4_Bladder	Commonbileduct	Bladder	NK	Epi
TNF_PTPRS	NK_Commonbileduct.Epithelial.Cell.FABP4_high_Bladder	0.717	0	NK_Commonbileduct	Epi_FABP4_Bladder	Commonbileduct	Bladder	NK	Epi
TGFB1_aVb6 complex	NK_Commonbileduct.Epithelial.Cell.FABP4_high_Bladder	0.711	0	NK_Commonbileduct	Epi_FABP4_Bladder	Commonbileduct	Bladder	NK	Epi
IFNG_Type II IFNR	NK_Commonbileduct.Epithelial.Cell.FABP4_high_Bladder	0.666	0	NK_Commonbileduct	Epi_FABP4_Bladder	Commonbileduct	Bladder	NK	Epi
TGFB1_TGFBR3	CD4_TRM_Commonbileduct.Fib_Bladder	0.875	0	CD4_TRM_Commonbileduct	Fib_Bladder	Commonbileduct	Bladder	CD4	Fib
CD74_MIF	CD4_TRM_Commonbileduct.Fib_Bladder	1.372	0.004	CD4_TRM_Commonbileduct	Fib_Bladder	Commonbileduct	Bladder	CD4	Fib
CD74_APP	CD4_TRM_Commonbileduct.Fib_Bladder	1.247	0	CD4_TRM_Commonbileduct	Fib_Bladder	Commonbileduct	Bladder	CD4	Fib
TNF_TNFRSF1A	CD4_TRM_Commonbileduct.Fib_Bladder	1.376	0	CD4_TRM_Commonbileduct	Fib_Bladder	Commonbileduct	Bladder	CD4	Fib
MIF_TNFRSF14	Fib_Bladder.CD4_TRM_Commonbileduct	0.998	0.004	Fib_Bladder	CD4_TRM_Commonbileduct	Bladder	Commonbileduct	Fib	CD4
CXCL12_CXCR4	Fib_Bladder.CD4_TRM_Commonbileduct	1.516	0	Fib_Bladder	CD4_TRM_Commonbileduct	Bladder	Commonbileduct	Fib	CD4
CD55_ADGRE5	Fib_Bladder.CD4_TRM_Commonbileduct	0.646	0	Fib_Bladder	CD4_TRM_Commonbileduct	Bladder	Commonbileduct	Fib	CD4
LTBR_LTB	Fib_Bladder.CD4_TRM_Commonbileduct	1.158	0	Fib_Bladder	CD4_TRM_Commonbileduct	Bladder	Commonbileduct	Fib	CD4
FN1_a4b1 complex	Fib_Bladder.CD4_TRM_Commonbileduct	0.722	0	Fib_Bladder	CD4_TRM_Commonbileduct	Bladder	Commonbileduct	Fib	CD4
PLAUR_a4b1 complex	Fib_Bladder.CD4_TRM_Commonbileduct	0.452	0	Fib_Bladder	CD4_TRM_Commonbileduct	Bladder	Commonbileduct	Fib	CD4
PLA2G2A_a4b1 complex	Fib_Bladder.CD4_TRM_Commonbileduct	0.965	0	Fib_Bladder	CD4_TRM_Commonbileduct	Bladder	Commonbileduct	Fib	CD4
TGFB1_TGFBR3	CD8_TEFF_Commonbileduct.Fib_Bladder	0.917	0	CD8_TEFF_Commonbileduct	Fib_Bladder	Commonbileduct	Bladder	CD8	Fib
CD74_MIF	CD8_TEFF_Commonbileduct.Fib_Bladder	1.981	0	CD8_TEFF_Commonbileduct	Fib_Bladder	Commonbileduct	Bladder	CD8	Fib
TNFRSF1B_GRN	CD8_TEFF_Commonbileduct.Fib_Bladder	0.668	0	CD8_TEFF_Commonbileduct	Fib_Bladder	Commonbileduct	Bladder	CD8	Fib
CD74_APP	CD8_TEFF_Commonbileduct.Fib_Bladder	1.856	0	CD8_TEFF_Commonbileduct	Fib_Bladder	Commonbileduct	Bladder	CD8	Fib
TNF_TNFRSF1A	CD8_TEFF_Commonbileduct.Fib_Bladder	1.342	0	CD8_TEFF_Commonbileduct	Fib_Bladder	Commonbileduct	Bladder	CD8	Fib
HLA-DRB1_OGN	CD8_TEFF_Commonbileduct.Fib_Bladder	1.378	0	CD8_TEFF_Commonbileduct	Fib_Bladder	Commonbileduct	Bladder	CD8	Fib
IFNG_Type II IFNR	CD8_TEFF_Commonbileduct.Fib_Bladder	0.819	0	CD8_TEFF_Commonbileduct	Fib_Bladder	Commonbileduct	Bladder	CD8	Fib
ICAM1_SPN	Fib_Bladder.CD8_TEFF_Commonbileduct	0.45	0	Fib_Bladder	CD8_TEFF_Commonbileduct	Bladder	Commonbileduct	Fib	CD8
ICAM1_ITGAL	Fib_Bladder.CD8_TEFF_Commonbileduct	0.524	0	Fib_Bladder	CD8_TEFF_Commonbileduct	Bladder	Commonbileduct	Fib	CD8
MIF_TNFRSF14	Fib_Bladder.CD8_TEFF_Commonbileduct	1.045	0.004	Fib_Bladder	CD8_TEFF_Commonbileduct	Bladder	Commonbileduct	Fib	CD8
CXCL12_CXCR4	Fib_Bladder.CD8_TEFF_Commonbileduct	1.334	0	Fib_Bladder	CD8_TEFF_Commonbileduct	Bladder	Commonbileduct	Fib	CD8
CD55_ADGRE5	Fib_Bladder.CD8_TEFF_Commonbileduct	0.869	0	Fib_Bladder	CD8_TEFF_Commonbileduct	Bladder	Commonbileduct	Fib	CD8
LTBR_LTB	Fib_Bladder.CD8_TEFF_Commonbileduct	0.414	0	Fib_Bladder	CD8_TEFF_Commonbileduct	Bladder	Commonbileduct	Fib	CD8
CLEC2B_KLRF1	Fib_Bladder.CD8_TEFF_Commonbileduct	0.705	0	Fib_Bladder	CD8_TEFF_Commonbileduct	Bladder	Commonbileduct	Fib	CD8
FN1_a4b1 complex	Fib_Bladder.CD8_TEFF_Commonbileduct	0.783	0	Fib_Bladder	CD8_TEFF_Commonbileduct	Bladder	Commonbileduct	Fib	CD8
PLAUR_a4b1 complex	Fib_Bladder.CD8_TEFF_Commonbileduct	0.512	0	Fib_Bladder	CD8_TEFF_Commonbileduct	Bladder	Commonbileduct	Fib	CD8
PLA2G2A_a4b1 complex	Fib_Bladder.CD8_TEFF_Commonbileduct	1.026	0	Fib_Bladder	CD8_TEFF_Commonbileduct	Bladder	Commonbileduct	Fib	CD8
FN1_a4b7 complex	Fib_Bladder.CD8_TEFF_Commonbileduct	0.684	0	Fib_Bladder	CD8_TEFF_Commonbileduct	Bladder	Commonbileduct	Fib	CD8
ICAM1_aLb2 complex	Fib_Bladder.CD8_TEFF_Commonbileduct	0.524	0	Fib_Bladder	CD8_TEFF_Commonbileduct	Bladder	Commonbileduct	Fib	CD8
TGFB1_TGFBR3	CD8_TEM_Commonbileduct.Fib_Bladder	0.843	0	CD8_TEM_Commonbileduct	Fib_Bladder	Commonbileduct	Bladder	CD8	Fib
CD74_MIF	CD8_TEM_Commonbileduct.Fib_Bladder	1.894	0	CD8_TEM_Commonbileduct	Fib_Bladder	Commonbileduct	Bladder	CD8	Fib
CD74_APP	CD8_TEM_Commonbileduct.Fib_Bladder	1.77	0	CD8_TEM_Commonbileduct	Fib_Bladder	Commonbileduct	Bladder	CD8	Fib
TNF_TNFRSF1A	CD8_TEM_Commonbileduct.Fib_Bladder	1.13	0	CD8_TEM_Commonbileduct	Fib_Bladder	Commonbileduct	Bladder	CD8	Fib
HLA-DRB1_OGN	CD8_TEM_Commonbileduct.Fib_Bladder	1.2	0	CD8_TEM_Commonbileduct	Fib_Bladder	Commonbileduct	Bladder	CD8	Fib
IFNG_Type II IFNR	CD8_TEM_Commonbileduct.Fib_Bladder	0.807	0	CD8_TEM_Commonbileduct	Fib_Bladder	Commonbileduct	Bladder	CD8	Fib
ICAM1_ITGAL	Fib_Bladder.CD8_TEM_Commonbileduct	0.476	0	Fib_Bladder	CD8_TEM_Commonbileduct	Bladder	Commonbileduct	Fib	CD8
CXCL12_CXCR4	Fib_Bladder.CD8_TEM_Commonbileduct	1.516	0	Fib_Bladder	CD8_TEM_Commonbileduct	Bladder	Commonbileduct	Fib	CD8
CD55_ADGRE5	Fib_Bladder.CD8_TEM_Commonbileduct	0.749	0	Fib_Bladder	CD8_TEM_Commonbileduct	Bladder	Commonbileduct	Fib	CD8
LTBR_LTB	Fib_Bladder.CD8_TEM_Commonbileduct	0.581	0	Fib_Bladder	CD8_TEM_Commonbileduct	Bladder	Commonbileduct	Fib	CD8
FN1_a4b1 complex	Fib_Bladder.CD8_TEM_Commonbileduct	0.735	0	Fib_Bladder	CD8_TEM_Commonbileduct	Bladder	Commonbileduct	Fib	CD8
PLAUR_a4b1 complex	Fib_Bladder.CD8_TEM_Commonbileduct	0.465	0	Fib_Bladder	CD8_TEM_Commonbileduct	Bladder	Commonbileduct	Fib	CD8
PLA2G2A_a4b1 complex	Fib_Bladder.CD8_TEM_Commonbileduct	0.978	0	Fib_Bladder	CD8_TEM_Commonbileduct	Bladder	Commonbileduct	Fib	CD8
ICAM1_aLb2 complex	Fib_Bladder.CD8_TEM_Commonbileduct	0.476	0	Fib_Bladder	CD8_TEM_Commonbileduct	Bladder	Commonbileduct	Fib	CD8
TGFB1_TGFBR3	CD8_TRM_Commonbileduct.Fib_Bladder	0.824	0	CD8_TRM_Commonbileduct	Fib_Bladder	Commonbileduct	Bladder	CD8	Fib
CD74_MIF	CD8_TRM_Commonbileduct.Fib_Bladder	1.411	0	CD8_TRM_Commonbileduct	Fib_Bladder	Commonbileduct	Bladder	CD8	Fib
CD74_APP	CD8_TRM_Commonbileduct.Fib_Bladder	1.286	0	CD8_TRM_Commonbileduct	Fib_Bladder	Commonbileduct	Bladder	CD8	Fib
TNF_TNFRSF1A	CD8_TRM_Commonbileduct.Fib_Bladder	1.019	0	CD8_TRM_Commonbileduct	Fib_Bladder	Commonbileduct	Bladder	CD8	Fib
IFNG_Type II IFNR	CD8_TRM_Commonbileduct.Fib_Bladder	0.577	0	CD8_TRM_Commonbileduct	Fib_Bladder	Commonbileduct	Bladder	CD8	Fib
ICAM1_SPN	Fib_Bladder.CD8_TRM_Commonbileduct	0.436	0	Fib_Bladder	CD8_TRM_Commonbileduct	Bladder	Commonbileduct	Fib	CD8
ICAM1_ITGAL	Fib_Bladder.CD8_TRM_Commonbileduct	0.451	0	Fib_Bladder	CD8_TRM_Commonbileduct	Bladder	Commonbileduct	Fib	CD8
CXCL12_CXCR3	Fib_Bladder.CD8_TRM_Commonbileduct	1.189	0	Fib_Bladder	CD8_TRM_Commonbileduct	Bladder	Commonbileduct	Fib	CD8
CXCL12_CXCR4	Fib_Bladder.CD8_TRM_Commonbileduct	1.703	0	Fib_Bladder	CD8_TRM_Commonbileduct	Bladder	Commonbileduct	Fib	CD8
CD55_ADGRE5	Fib_Bladder.CD8_TRM_Commonbileduct	0.667	0	Fib_Bladder	CD8_TRM_Commonbileduct	Bladder	Commonbileduct	Fib	CD8
LTBR_LTB	Fib_Bladder.CD8_TRM_Commonbileduct	0.553	0	Fib_Bladder	CD8_TRM_Commonbileduct	Bladder	Commonbileduct	Fib	CD8
COL1A1_a1b1 complex	Fib_Bladder.CD8_TRM_Commonbileduct	1.324	0	Fib_Bladder	CD8_TRM_Commonbileduct	Bladder	Commonbileduct	Fib	CD8
COL3A1_a1b1 complex	Fib_Bladder.CD8_TRM_Commonbileduct	0.968	0	Fib_Bladder	CD8_TRM_Commonbileduct	Bladder	Commonbileduct	Fib	CD8
COL4A1_a1b1 complex	Fib_Bladder.CD8_TRM_Commonbileduct	0.457	0	Fib_Bladder	CD8_TRM_Commonbileduct	Bladder	Commonbileduct	Fib	CD8
COL5A2_a1b1 complex	Fib_Bladder.CD8_TRM_Commonbileduct	0.468	0	Fib_Bladder	CD8_TRM_Commonbileduct	Bladder	Commonbileduct	Fib	CD8
COL1A2_a1b1 complex	Fib_Bladder.CD8_TRM_Commonbileduct	1.744	0	Fib_Bladder	CD8_TRM_Commonbileduct	Bladder	Commonbileduct	Fib	CD8
COL4A2_a1b1 complex	Fib_Bladder.CD8_TRM_Commonbileduct	0.534	0	Fib_Bladder	CD8_TRM_Commonbileduct	Bladder	Commonbileduct	Fib	CD8
COL6A1_a1b1 complex	Fib_Bladder.CD8_TRM_Commonbileduct	1.197	0	Fib_Bladder	CD8_TRM_Commonbileduct	Bladder	Commonbileduct	Fib	CD8
COL6A2_a1b1 complex	Fib_Bladder.CD8_TRM_Commonbileduct	1.677	0	Fib_Bladder	CD8_TRM_Commonbileduct	Bladder	Commonbileduct	Fib	CD8
COL6A3_a1b1 complex	Fib_Bladder.CD8_TRM_Commonbileduct	1.119	0	Fib_Bladder	CD8_TRM_Commonbileduct	Bladder	Commonbileduct	Fib	CD8
COL5A1_a1b1 complex	Fib_Bladder.CD8_TRM_Commonbileduct	0.443	0	Fib_Bladder	CD8_TRM_Commonbileduct	Bladder	Commonbileduct	Fib	CD8
COL15A1_a1b1 complex	Fib_Bladder.CD8_TRM_Commonbileduct	0.53	0	Fib_Bladder	CD8_TRM_Commonbileduct	Bladder	Commonbileduct	Fib	CD8
COL18A1_a1b1 complex	Fib_Bladder.CD8_TRM_Commonbileduct	0.452	0	Fib_Bladder	CD8_TRM_Commonbileduct	Bladder	Commonbileduct	Fib	CD8
COL14A1_a1b1 complex	Fib_Bladder.CD8_TRM_Commonbileduct	0.94	0	Fib_Bladder	CD8_TRM_Commonbileduct	Bladder	Commonbileduct	Fib	CD8
FN1_a4b1 complex	Fib_Bladder.CD8_TRM_Commonbileduct	0.673	0	Fib_Bladder	CD8_TRM_Commonbileduct	Bladder	Commonbileduct	Fib	CD8
PLAUR_a4b1 complex	Fib_Bladder.CD8_TRM_Commonbileduct	0.403	0	Fib_Bladder	CD8_TRM_Commonbileduct	Bladder	Commonbileduct	Fib	CD8
PLA2G2A_a4b1 complex	Fib_Bladder.CD8_TRM_Commonbileduct	0.916	0	Fib_Bladder	CD8_TRM_Commonbileduct	Bladder	Commonbileduct	Fib	CD8
ICAM1_aLb2 complex	Fib_Bladder.CD8_TRM_Commonbileduct	0.451	0	Fib_Bladder	CD8_TRM_Commonbileduct	Bladder	Commonbileduct	Fib	CD8
ICAM1_AREG	Fib_Bladder.Mac_Commonbileduct	0.697	0	Fib_Bladder	Mac_Commonbileduct	Bladder	Commonbileduct	Fib	Myeloid
TNFRSF1A_GRN	Fib_Bladder.Mac_Commonbileduct	1.211	0	Fib_Bladder	Mac_Commonbileduct	Bladder	Commonbileduct	Fib	Myeloid
CD44_HBEGF	Fib_Bladder.Mac_Commonbileduct	0.877	0	Fib_Bladder	Mac_Commonbileduct	Bladder	Commonbileduct	Fib	Myeloid
ICAM1_SPN	Fib_Bladder.Mac_Commonbileduct	0.365	0	Fib_Bladder	Mac_Commonbileduct	Bladder	Commonbileduct	Fib	Myeloid
MDK_SORL1	Fib_Bladder.Mac_Commonbileduct	0.701	0	Fib_Bladder	Mac_Commonbileduct	Bladder	Commonbileduct	Fib	Myeloid
MIF_TNFRSF14	Fib_Bladder.Mac_Commonbileduct	1	0	Fib_Bladder	Mac_Commonbileduct	Bladder	Commonbileduct	Fib	Myeloid
TNFSF10_TNFRSF10D	Fib_Bladder.Mac_Commonbileduct	0.354	0	Fib_Bladder	Mac_Commonbileduct	Bladder	Commonbileduct	Fib	Myeloid
MIF_TNFRSF10D	Fib_Bladder.Mac_Commonbileduct	0.962	0	Fib_Bladder	Mac_Commonbileduct	Bladder	Commonbileduct	Fib	Myeloid
CXCL12_CXCR4	Fib_Bladder.Mac_Commonbileduct	1.638	0	Fib_Bladder	Mac_Commonbileduct	Bladder	Commonbileduct	Fib	Myeloid
C3_C3AR1	Fib_Bladder.Mac_Commonbileduct	1.495	0	Fib_Bladder	Mac_Commonbileduct	Bladder	Commonbileduct	Fib	Myeloid
ANXA1_FPR1	Fib_Bladder.Mac_Commonbileduct	0.92	0	Fib_Bladder	Mac_Commonbileduct	Bladder	Commonbileduct	Fib	Myeloid
ANXA1_FPR3	Fib_Bladder.Mac_Commonbileduct	0.959	0	Fib_Bladder	Mac_Commonbileduct	Bladder	Commonbileduct	Fib	Myeloid
PROS1_AXL	Fib_Bladder.Mac_Commonbileduct	0.495	0	Fib_Bladder	Mac_Commonbileduct	Bladder	Commonbileduct	Fib	Myeloid
CD55_ADGRE5	Fib_Bladder.Mac_Commonbileduct	0.519	0.008	Fib_Bladder	Mac_Commonbileduct	Bladder	Commonbileduct	Fib	Myeloid
CD99_PILRA	Fib_Bladder.Mac_Commonbileduct	1.292	0	Fib_Bladder	Mac_Commonbileduct	Bladder	Commonbileduct	Fib	Myeloid
FN1_a4b1 complex	Fib_Bladder.Mac_Commonbileduct	0.763	0	Fib_Bladder	Mac_Commonbileduct	Bladder	Commonbileduct	Fib	Myeloid
PLAUR_a4b1 complex	Fib_Bladder.Mac_Commonbileduct	0.492	0.008	Fib_Bladder	Mac_Commonbileduct	Bladder	Commonbileduct	Fib	Myeloid
PLA2G2A_a4b1 complex	Fib_Bladder.Mac_Commonbileduct	1.006	0	Fib_Bladder	Mac_Commonbileduct	Bladder	Commonbileduct	Fib	Myeloid
FN1_a5b1 complex	Fib_Bladder.Mac_Commonbileduct	0.68	0	Fib_Bladder	Mac_Commonbileduct	Bladder	Commonbileduct	Fib	Myeloid
PLA2G2A_a5b1 complex	Fib_Bladder.Mac_Commonbileduct	0.923	0	Fib_Bladder	Mac_Commonbileduct	Bladder	Commonbileduct	Fib	Myeloid
FBN1_a5b1 complex	Fib_Bladder.Mac_Commonbileduct	0.499	0	Fib_Bladder	Mac_Commonbileduct	Bladder	Commonbileduct	Fib	Myeloid
FN1_aVb1 complex	Fib_Bladder.Mac_Commonbileduct	0.782	0	Fib_Bladder	Mac_Commonbileduct	Bladder	Commonbileduct	Fib	Myeloid
THY1_aMb2 complex	Fib_Bladder.Mac_Commonbileduct	0.544	0	Fib_Bladder	Mac_Commonbileduct	Bladder	Commonbileduct	Fib	Myeloid
ICAM1_aMb2 complex	Fib_Bladder.Mac_Commonbileduct	0.536	0	Fib_Bladder	Mac_Commonbileduct	Bladder	Commonbileduct	Fib	Myeloid
C3_aMb2 complex	Fib_Bladder.Mac_Commonbileduct	1.552	0	Fib_Bladder	Mac_Commonbileduct	Bladder	Commonbileduct	Fib	Myeloid
THY1_aXb2 complex	Fib_Bladder.Mac_Commonbileduct	0.47	0	Fib_Bladder	Mac_Commonbileduct	Bladder	Commonbileduct	Fib	Myeloid
ICAM1_aXb2 complex	Fib_Bladder.Mac_Commonbileduct	0.462	0	Fib_Bladder	Mac_Commonbileduct	Bladder	Commonbileduct	Fib	Myeloid
SPP1_CD44	Mac_Commonbileduct.Fib_Bladder	0.68	0	Mac_Commonbileduct	Fib_Bladder	Commonbileduct	Bladder	Myeloid	Fib
LGALS9_CD44	Mac_Commonbileduct.Fib_Bladder	0.614	0	Mac_Commonbileduct	Fib_Bladder	Commonbileduct	Bladder	Myeloid	Fib
SPP1_PTGER4	Mac_Commonbileduct.Fib_Bladder	0.575	0	Mac_Commonbileduct	Fib_Bladder	Commonbileduct	Bladder	Myeloid	Fib
TGFB1_TGFBR3	Mac_Commonbileduct.Fib_Bladder	0.837	0	Mac_Commonbileduct	Fib_Bladder	Commonbileduct	Bladder	Myeloid	Fib
CD74_MIF	Mac_Commonbileduct.Fib_Bladder	3.332	0	Mac_Commonbileduct	Fib_Bladder	Commonbileduct	Bladder	Myeloid	Fib
TNFRSF1B_GRN	Mac_Commonbileduct.Fib_Bladder	0.705	0	Mac_Commonbileduct	Fib_Bladder	Commonbileduct	Bladder	Myeloid	Fib
CD74_APP	Mac_Commonbileduct.Fib_Bladder	3.207	0	Mac_Commonbileduct	Fib_Bladder	Commonbileduct	Bladder	Myeloid	Fib
NRP2_SEMA3C	Mac_Commonbileduct.Fib_Bladder	0.608	0	Mac_Commonbileduct	Fib_Bladder	Commonbileduct	Bladder	Myeloid	Fib
TNF_TNFRSF1A	Mac_Commonbileduct.Fib_Bladder	0.62	0	Mac_Commonbileduct	Fib_Bladder	Commonbileduct	Bladder	Myeloid	Fib
TNFSF13_TNFRSF1A	Mac_Commonbileduct.Fib_Bladder	0.511	0	Mac_Commonbileduct	Fib_Bladder	Commonbileduct	Bladder	Myeloid	Fib
HLA-DRB1_OGN	Mac_Commonbileduct.Fib_Bladder	2.677	0	Mac_Commonbileduct	Fib_Bladder	Commonbileduct	Bladder	Myeloid	Fib
LGALS9_LRP1	Mac_Commonbileduct.Fib_Bladder	0.989	0	Mac_Commonbileduct	Fib_Bladder	Commonbileduct	Bladder	Myeloid	Fib
LGALS9_CD47	Mac_Commonbileduct.Fib_Bladder	0.572	0	Mac_Commonbileduct	Fib_Bladder	Commonbileduct	Bladder	Myeloid	Fib
SIRPA_CD47	Mac_Commonbileduct.Fib_Bladder	0.601	0	Mac_Commonbileduct	Fib_Bladder	Commonbileduct	Bladder	Myeloid	Fib
LGALS9_COLEC12	Mac_Commonbileduct.Fib_Bladder	0.593	0	Mac_Commonbileduct	Fib_Bladder	Commonbileduct	Bladder	Myeloid	Fib
LGALS9_MRC2	Mac_Commonbileduct.Fib_Bladder	0.553	0	Mac_Commonbileduct	Fib_Bladder	Commonbileduct	Bladder	Myeloid	Fib
PLXNB2_PTN	Mac_Commonbileduct.Fib_Bladder	0.519	0	Mac_Commonbileduct	Fib_Bladder	Commonbileduct	Bladder	Myeloid	Fib
C5AR1_RPS19	Mac_Commonbileduct.Fib_Bladder	2.014	0	Mac_Commonbileduct	Fib_Bladder	Commonbileduct	Bladder	Myeloid	Fib
AXL_IL15RA	Mac_Commonbileduct.Fib_Bladder	0.493	0	Mac_Commonbileduct	Fib_Bladder	Commonbileduct	Bladder	Myeloid	Fib
AXL_GAS6	Mac_Commonbileduct.Fib_Bladder	0.472	0	Mac_Commonbileduct	Fib_Bladder	Commonbileduct	Bladder	Myeloid	Fib
MERTK_GAS6	Mac_Commonbileduct.Fib_Bladder	0.454	0	Mac_Commonbileduct	Fib_Bladder	Commonbileduct	Bladder	Myeloid	Fib
CMKLR1_RARRES2	Mac_Commonbileduct.Fib_Bladder	1.093	0	Mac_Commonbileduct	Fib_Bladder	Commonbileduct	Bladder	Myeloid	Fib
ICAM1_AREG	Fib_Bladder.Mon_Commonbileduct	1.001	0	Fib_Bladder	Mon_Commonbileduct	Bladder	Commonbileduct	Fib	Myeloid
TNFRSF1A_GRN	Fib_Bladder.Mon_Commonbileduct	0.945	0	Fib_Bladder	Mon_Commonbileduct	Bladder	Commonbileduct	Fib	Myeloid
MDK_SORL1	Fib_Bladder.Mon_Commonbileduct	0.614	0	Fib_Bladder	Mon_Commonbileduct	Bladder	Commonbileduct	Fib	Myeloid
MIF_TNFRSF14	Fib_Bladder.Mon_Commonbileduct	0.965	0	Fib_Bladder	Mon_Commonbileduct	Bladder	Commonbileduct	Fib	Myeloid
TNFSF10_TNFRSF10D	Fib_Bladder.Mon_Commonbileduct	0.406	0	Fib_Bladder	Mon_Commonbileduct	Bladder	Commonbileduct	Fib	Myeloid
MIF_TNFRSF10D	Fib_Bladder.Mon_Commonbileduct	1.014	0	Fib_Bladder	Mon_Commonbileduct	Bladder	Commonbileduct	Fib	Myeloid
CXCL12_CXCR4	Fib_Bladder.Mon_Commonbileduct	1.439	0	Fib_Bladder	Mon_Commonbileduct	Bladder	Commonbileduct	Fib	Myeloid
ANXA1_FPR1	Fib_Bladder.Mon_Commonbileduct	1.238	0	Fib_Bladder	Mon_Commonbileduct	Bladder	Commonbileduct	Fib	Myeloid
APP_FPR2	Fib_Bladder.Mon_Commonbileduct	0.88	0	Fib_Bladder	Mon_Commonbileduct	Bladder	Commonbileduct	Fib	Myeloid
CD99_PILRA	Fib_Bladder.Mon_Commonbileduct	1.397	0	Fib_Bladder	Mon_Commonbileduct	Bladder	Commonbileduct	Fib	Myeloid
FN1_a4b1 complex	Fib_Bladder.Mon_Commonbileduct	0.665	0	Fib_Bladder	Mon_Commonbileduct	Bladder	Commonbileduct	Fib	Myeloid
PLA2G2A_a4b1 complex	Fib_Bladder.Mon_Commonbileduct	0.908	0	Fib_Bladder	Mon_Commonbileduct	Bladder	Commonbileduct	Fib	Myeloid
THY1_aMb2 complex	Fib_Bladder.Mon_Commonbileduct	0.749	0	Fib_Bladder	Mon_Commonbileduct	Bladder	Commonbileduct	Fib	Myeloid
ICAM1_aMb2 complex	Fib_Bladder.Mon_Commonbileduct	0.74	0	Fib_Bladder	Mon_Commonbileduct	Bladder	Commonbileduct	Fib	Myeloid
C3_aMb2 complex	Fib_Bladder.Mon_Commonbileduct	1.756	0	Fib_Bladder	Mon_Commonbileduct	Bladder	Commonbileduct	Fib	Myeloid
THY1_aXb2 complex	Fib_Bladder.Mon_Commonbileduct	0.432	0	Fib_Bladder	Mon_Commonbileduct	Bladder	Commonbileduct	Fib	Myeloid
ICAM1_aXb2 complex	Fib_Bladder.Mon_Commonbileduct	0.424	0	Fib_Bladder	Mon_Commonbileduct	Bladder	Commonbileduct	Fib	Myeloid
CD47_SIRB1 complex	Fib_Bladder.Mon_Commonbileduct	0.385	0	Fib_Bladder	Mon_Commonbileduct	Bladder	Commonbileduct	Fib	Myeloid
TGFB1_TGFBR3	Mon_Commonbileduct.Fib_Bladder	0.804	0	Mon_Commonbileduct	Fib_Bladder	Commonbileduct	Bladder	Myeloid	Fib
CD74_MIF	Mon_Commonbileduct.Fib_Bladder	2.006	0	Mon_Commonbileduct	Fib_Bladder	Commonbileduct	Bladder	Myeloid	Fib
TNFRSF1B_GRN	Mon_Commonbileduct.Fib_Bladder	0.787	0	Mon_Commonbileduct	Fib_Bladder	Commonbileduct	Bladder	Myeloid	Fib
CD74_APP	Mon_Commonbileduct.Fib_Bladder	1.882	0	Mon_Commonbileduct	Fib_Bladder	Commonbileduct	Bladder	Myeloid	Fib
HLA-DRB1_OGN	Mon_Commonbileduct.Fib_Bladder	1.335	0	Mon_Commonbileduct	Fib_Bladder	Commonbileduct	Bladder	Myeloid	Fib
LGALS9_LRP1	Mon_Commonbileduct.Fib_Bladder	0.932	0	Mon_Commonbileduct	Fib_Bladder	Commonbileduct	Bladder	Myeloid	Fib
LGALS9_CD47	Mon_Commonbileduct.Fib_Bladder	0.514	0	Mon_Commonbileduct	Fib_Bladder	Commonbileduct	Bladder	Myeloid	Fib
SIRPA_CD47	Mon_Commonbileduct.Fib_Bladder	0.421	0	Mon_Commonbileduct	Fib_Bladder	Commonbileduct	Bladder	Myeloid	Fib
LGALS9_COLEC12	Mon_Commonbileduct.Fib_Bladder	0.536	0	Mon_Commonbileduct	Fib_Bladder	Commonbileduct	Bladder	Myeloid	Fib
LGALS9_MRC2	Mon_Commonbileduct.Fib_Bladder	0.496	0	Mon_Commonbileduct	Fib_Bladder	Commonbileduct	Bladder	Myeloid	Fib
SELL_CD34	Mon_Commonbileduct.Fib_Bladder	1.093	0	Mon_Commonbileduct	Fib_Bladder	Commonbileduct	Bladder	Myeloid	Fib
C5AR1_RPS19	Mon_Commonbileduct.Fib_Bladder	2.047	0	Mon_Commonbileduct	Fib_Bladder	Commonbileduct	Bladder	Myeloid	Fib
ICAM1_SPN	Fib_Bladder.NK_Commonbileduct	0.517	0	Fib_Bladder	NK_Commonbileduct	Bladder	Commonbileduct	Fib	NK
ICAM1_ITGAL	Fib_Bladder.NK_Commonbileduct	0.571	0	Fib_Bladder	NK_Commonbileduct	Bladder	Commonbileduct	Fib	NK
MIF_TNFRSF14	Fib_Bladder.NK_Commonbileduct	1.096	0	Fib_Bladder	NK_Commonbileduct	Bladder	Commonbileduct	Fib	NK
CD55_ADGRE5	Fib_Bladder.NK_Commonbileduct	0.878	0	Fib_Bladder	NK_Commonbileduct	Bladder	Commonbileduct	Fib	NK
CLEC2B_KLRF1	Fib_Bladder.NK_Commonbileduct	0.963	0	Fib_Bladder	NK_Commonbileduct	Bladder	Commonbileduct	Fib	NK
FN1_a4b1 complex	Fib_Bladder.NK_Commonbileduct	0.927	0	Fib_Bladder	NK_Commonbileduct	Bladder	Commonbileduct	Fib	NK
PLAUR_a4b1 complex	Fib_Bladder.NK_Commonbileduct	0.657	0	Fib_Bladder	NK_Commonbileduct	Bladder	Commonbileduct	Fib	NK
PLA2G2A_a4b1 complex	Fib_Bladder.NK_Commonbileduct	1.17	0	Fib_Bladder	NK_Commonbileduct	Bladder	Commonbileduct	Fib	NK
FN1_a4b7 complex	Fib_Bladder.NK_Commonbileduct	0.784	0	Fib_Bladder	NK_Commonbileduct	Bladder	Commonbileduct	Fib	NK
ICAM1_aLb2 complex	Fib_Bladder.NK_Commonbileduct	0.571	0	Fib_Bladder	NK_Commonbileduct	Bladder	Commonbileduct	Fib	NK
TGFB1_TGFBR3	NK_Commonbileduct.Fib_Bladder	1.025	0	NK_Commonbileduct	Fib_Bladder	Commonbileduct	Bladder	NK	Fib
CD74_MIF	NK_Commonbileduct.Fib_Bladder	1.639	0	NK_Commonbileduct	Fib_Bladder	Commonbileduct	Bladder	NK	Fib
TNFRSF1B_GRN	NK_Commonbileduct.Fib_Bladder	0.682	0	NK_Commonbileduct	Fib_Bladder	Commonbileduct	Bladder	NK	Fib
CD74_APP	NK_Commonbileduct.Fib_Bladder	1.514	0	NK_Commonbileduct	Fib_Bladder	Commonbileduct	Bladder	NK	Fib
TNF_TNFRSF1A	NK_Commonbileduct.Fib_Bladder	0.852	0	NK_Commonbileduct	Fib_Bladder	Commonbileduct	Bladder	NK	Fib
HLA-DRB1_OGN	NK_Commonbileduct.Fib_Bladder	1.005	0	NK_Commonbileduct	Fib_Bladder	Commonbileduct	Bladder	NK	Fib
IFNG_Type II IFNR	NK_Commonbileduct.Fib_Bladder	0.664	0	NK_Commonbileduct	Fib_Bladder	Commonbileduct	Bladder	NK	Fib
TGFB1_TGFBR3	CD4_TRM_Commonbileduct.FibSmo_Bladder	0.773	0	CD4_TRM_Commonbileduct	FibSmo_Bladder	Commonbileduct	Bladder	CD4	FibSmo
CD74_MIF	CD4_TRM_Commonbileduct.FibSmo_Bladder	1.535	0	CD4_TRM_Commonbileduct	FibSmo_Bladder	Commonbileduct	Bladder	CD4	FibSmo
CD74_APP	CD4_TRM_Commonbileduct.FibSmo_Bladder	1.296	0	CD4_TRM_Commonbileduct	FibSmo_Bladder	Commonbileduct	Bladder	CD4	FibSmo
TNF_TNFRSF1A	CD4_TRM_Commonbileduct.FibSmo_Bladder	1.392	0	CD4_TRM_Commonbileduct	FibSmo_Bladder	Commonbileduct	Bladder	CD4	FibSmo
CD40_CD40LG	FibSmo_Bladder.CD4_TRM_Commonbileduct	0.824	0	FibSmo_Bladder	CD4_TRM_Commonbileduct	Bladder	Commonbileduct	FibSmo	CD4
MIF_TNFRSF14	FibSmo_Bladder.CD4_TRM_Commonbileduct	1.162	0	FibSmo_Bladder	CD4_TRM_Commonbileduct	Bladder	Commonbileduct	FibSmo	CD4
CXCL12_CXCR4	FibSmo_Bladder.CD4_TRM_Commonbileduct	1.093	0	FibSmo_Bladder	CD4_TRM_Commonbileduct	Bladder	Commonbileduct	FibSmo	CD4
CD55_ADGRE5	FibSmo_Bladder.CD4_TRM_Commonbileduct	0.467	0	FibSmo_Bladder	CD4_TRM_Commonbileduct	Bladder	Commonbileduct	FibSmo	CD4
FN1_a4b1 complex	FibSmo_Bladder.CD4_TRM_Commonbileduct	0.784	0	FibSmo_Bladder	CD4_TRM_Commonbileduct	Bladder	Commonbileduct	FibSmo	CD4
VCAM1_a4b1 complex	FibSmo_Bladder.CD4_TRM_Commonbileduct	0.505	0	FibSmo_Bladder	CD4_TRM_Commonbileduct	Bladder	Commonbileduct	FibSmo	CD4
TGFB1_TGFBR3	CD8_TEFF_Commonbileduct.FibSmo_Bladder	0.816	0	CD8_TEFF_Commonbileduct	FibSmo_Bladder	Commonbileduct	Bladder	CD8	FibSmo
CD74_MIF	CD8_TEFF_Commonbileduct.FibSmo_Bladder	2.144	0	CD8_TEFF_Commonbileduct	FibSmo_Bladder	Commonbileduct	Bladder	CD8	FibSmo
TNFRSF1B_GRN	CD8_TEFF_Commonbileduct.FibSmo_Bladder	0.576	0	CD8_TEFF_Commonbileduct	FibSmo_Bladder	Commonbileduct	Bladder	CD8	FibSmo
CD74_APP	CD8_TEFF_Commonbileduct.FibSmo_Bladder	1.905	0	CD8_TEFF_Commonbileduct	FibSmo_Bladder	Commonbileduct	Bladder	CD8	FibSmo
TNF_TNFRSF1A	CD8_TEFF_Commonbileduct.FibSmo_Bladder	1.359	0	CD8_TEFF_Commonbileduct	FibSmo_Bladder	Commonbileduct	Bladder	CD8	FibSmo
ICAM1_SPN	FibSmo_Bladder.CD8_TEFF_Commonbileduct	0.42	0	FibSmo_Bladder	CD8_TEFF_Commonbileduct	Bladder	Commonbileduct	FibSmo	CD8
ICAM1_ITGAL	FibSmo_Bladder.CD8_TEFF_Commonbileduct	0.495	0	FibSmo_Bladder	CD8_TEFF_Commonbileduct	Bladder	Commonbileduct	FibSmo	CD8
MIF_TNFRSF14	FibSmo_Bladder.CD8_TEFF_Commonbileduct	1.208	0	FibSmo_Bladder	CD8_TEFF_Commonbileduct	Bladder	Commonbileduct	FibSmo	CD8
CXCL12_CXCR4	FibSmo_Bladder.CD8_TEFF_Commonbileduct	0.91	0	FibSmo_Bladder	CD8_TEFF_Commonbileduct	Bladder	Commonbileduct	FibSmo	CD8
CD55_ADGRE5	FibSmo_Bladder.CD8_TEFF_Commonbileduct	0.69	0	FibSmo_Bladder	CD8_TEFF_Commonbileduct	Bladder	Commonbileduct	FibSmo	CD8
CLEC2B_KLRF1	FibSmo_Bladder.CD8_TEFF_Commonbileduct	0.65	0	FibSmo_Bladder	CD8_TEFF_Commonbileduct	Bladder	Commonbileduct	FibSmo	CD8
FN1_a4b1 complex	FibSmo_Bladder.CD8_TEFF_Commonbileduct	0.844	0	FibSmo_Bladder	CD8_TEFF_Commonbileduct	Bladder	Commonbileduct	FibSmo	CD8
VCAM1_a4b1 complex	FibSmo_Bladder.CD8_TEFF_Commonbileduct	0.565	0	FibSmo_Bladder	CD8_TEFF_Commonbileduct	Bladder	Commonbileduct	FibSmo	CD8
FN1_a4b7 complex	FibSmo_Bladder.CD8_TEFF_Commonbileduct	0.746	0	FibSmo_Bladder	CD8_TEFF_Commonbileduct	Bladder	Commonbileduct	FibSmo	CD8
VCAM1_a4b7 complex	FibSmo_Bladder.CD8_TEFF_Commonbileduct	0.467	0	FibSmo_Bladder	CD8_TEFF_Commonbileduct	Bladder	Commonbileduct	FibSmo	CD8
ICAM1_aLb2 complex	FibSmo_Bladder.CD8_TEFF_Commonbileduct	0.495	0	FibSmo_Bladder	CD8_TEFF_Commonbileduct	Bladder	Commonbileduct	FibSmo	CD8
TGFB1_TGFBR3	CD8_TEM_Commonbileduct.FibSmo_Bladder	0.742	0	CD8_TEM_Commonbileduct	FibSmo_Bladder	Commonbileduct	Bladder	CD8	FibSmo
CD74_MIF	CD8_TEM_Commonbileduct.FibSmo_Bladder	2.058	0	CD8_TEM_Commonbileduct	FibSmo_Bladder	Commonbileduct	Bladder	CD8	FibSmo
CD74_APP	CD8_TEM_Commonbileduct.FibSmo_Bladder	1.819	0	CD8_TEM_Commonbileduct	FibSmo_Bladder	Commonbileduct	Bladder	CD8	FibSmo
TNF_TNFRSF1A	CD8_TEM_Commonbileduct.FibSmo_Bladder	1.147	0	CD8_TEM_Commonbileduct	FibSmo_Bladder	Commonbileduct	Bladder	CD8	FibSmo
ICAM1_ITGAL	FibSmo_Bladder.CD8_TEM_Commonbileduct	0.446	0	FibSmo_Bladder	CD8_TEM_Commonbileduct	Bladder	Commonbileduct	FibSmo	CD8
CXCL12_CXCR4	FibSmo_Bladder.CD8_TEM_Commonbileduct	1.093	0	FibSmo_Bladder	CD8_TEM_Commonbileduct	Bladder	Commonbileduct	FibSmo	CD8
CD55_ADGRE5	FibSmo_Bladder.CD8_TEM_Commonbileduct	0.57	0	FibSmo_Bladder	CD8_TEM_Commonbileduct	Bladder	Commonbileduct	FibSmo	CD8
FN1_a4b1 complex	FibSmo_Bladder.CD8_TEM_Commonbileduct	0.796	0	FibSmo_Bladder	CD8_TEM_Commonbileduct	Bladder	Commonbileduct	FibSmo	CD8
VCAM1_a4b1 complex	FibSmo_Bladder.CD8_TEM_Commonbileduct	0.518	0	FibSmo_Bladder	CD8_TEM_Commonbileduct	Bladder	Commonbileduct	FibSmo	CD8
ICAM1_aLb2 complex	FibSmo_Bladder.CD8_TEM_Commonbileduct	0.446	0	FibSmo_Bladder	CD8_TEM_Commonbileduct	Bladder	Commonbileduct	FibSmo	CD8
TGFB1_TGFBR3	CD8_TRM_Commonbileduct.FibSmo_Bladder	0.723	0	CD8_TRM_Commonbileduct	FibSmo_Bladder	Commonbileduct	Bladder	CD8	FibSmo
CD74_MIF	CD8_TRM_Commonbileduct.FibSmo_Bladder	1.574	0	CD8_TRM_Commonbileduct	FibSmo_Bladder	Commonbileduct	Bladder	CD8	FibSmo
CD74_APP	CD8_TRM_Commonbileduct.FibSmo_Bladder	1.335	0	CD8_TRM_Commonbileduct	FibSmo_Bladder	Commonbileduct	Bladder	CD8	FibSmo
TNF_TNFRSF1A	CD8_TRM_Commonbileduct.FibSmo_Bladder	1.036	0	CD8_TRM_Commonbileduct	FibSmo_Bladder	Commonbileduct	Bladder	CD8	FibSmo
ICAM1_SPN	FibSmo_Bladder.CD8_TRM_Commonbileduct	0.406	0	FibSmo_Bladder	CD8_TRM_Commonbileduct	Bladder	Commonbileduct	FibSmo	CD8
ICAM1_ITGAL	FibSmo_Bladder.CD8_TRM_Commonbileduct	0.422	0	FibSmo_Bladder	CD8_TRM_Commonbileduct	Bladder	Commonbileduct	FibSmo	CD8
CXCL12_CXCR3	FibSmo_Bladder.CD8_TRM_Commonbileduct	0.766	0	FibSmo_Bladder	CD8_TRM_Commonbileduct	Bladder	Commonbileduct	FibSmo	CD8
CXCL12_CXCR4	FibSmo_Bladder.CD8_TRM_Commonbileduct	1.28	0	FibSmo_Bladder	CD8_TRM_Commonbileduct	Bladder	Commonbileduct	FibSmo	CD8
CD55_ADGRE5	FibSmo_Bladder.CD8_TRM_Commonbileduct	0.489	0.008	FibSmo_Bladder	CD8_TRM_Commonbileduct	Bladder	Commonbileduct	FibSmo	CD8
COL1A1_a1b1 complex	FibSmo_Bladder.CD8_TRM_Commonbileduct	1.473	0	FibSmo_Bladder	CD8_TRM_Commonbileduct	Bladder	Commonbileduct	FibSmo	CD8
COL3A1_a1b1 complex	FibSmo_Bladder.CD8_TRM_Commonbileduct	1.124	0	FibSmo_Bladder	CD8_TRM_Commonbileduct	Bladder	Commonbileduct	FibSmo	CD8
COL1A2_a1b1 complex	FibSmo_Bladder.CD8_TRM_Commonbileduct	1.67	0	FibSmo_Bladder	CD8_TRM_Commonbileduct	Bladder	Commonbileduct	FibSmo	CD8
COL6A1_a1b1 complex	FibSmo_Bladder.CD8_TRM_Commonbileduct	1.181	0	FibSmo_Bladder	CD8_TRM_Commonbileduct	Bladder	Commonbileduct	FibSmo	CD8
COL6A2_a1b1 complex	FibSmo_Bladder.CD8_TRM_Commonbileduct	1.331	0	FibSmo_Bladder	CD8_TRM_Commonbileduct	Bladder	Commonbileduct	FibSmo	CD8
COL6A3_a1b1 complex	FibSmo_Bladder.CD8_TRM_Commonbileduct	0.834	0	FibSmo_Bladder	CD8_TRM_Commonbileduct	Bladder	Commonbileduct	FibSmo	CD8
COL5A1_a1b1 complex	FibSmo_Bladder.CD8_TRM_Commonbileduct	0.484	0	FibSmo_Bladder	CD8_TRM_Commonbileduct	Bladder	Commonbileduct	FibSmo	CD8
COL8A1_a1b1 complex	FibSmo_Bladder.CD8_TRM_Commonbileduct	0.674	0	FibSmo_Bladder	CD8_TRM_Commonbileduct	Bladder	Commonbileduct	FibSmo	CD8
COL15A1_a1b1 complex	FibSmo_Bladder.CD8_TRM_Commonbileduct	0.458	0	FibSmo_Bladder	CD8_TRM_Commonbileduct	Bladder	Commonbileduct	FibSmo	CD8
COL14A1_a1b1 complex	FibSmo_Bladder.CD8_TRM_Commonbileduct	0.596	0	FibSmo_Bladder	CD8_TRM_Commonbileduct	Bladder	Commonbileduct	FibSmo	CD8
COL16A1_a1b1 complex	FibSmo_Bladder.CD8_TRM_Commonbileduct	0.561	0	FibSmo_Bladder	CD8_TRM_Commonbileduct	Bladder	Commonbileduct	FibSmo	CD8
FN1_a4b1 complex	FibSmo_Bladder.CD8_TRM_Commonbileduct	0.734	0	FibSmo_Bladder	CD8_TRM_Commonbileduct	Bladder	Commonbileduct	FibSmo	CD8
VCAM1_a4b1 complex	FibSmo_Bladder.CD8_TRM_Commonbileduct	0.456	0	FibSmo_Bladder	CD8_TRM_Commonbileduct	Bladder	Commonbileduct	FibSmo	CD8
ICAM1_aLb2 complex	FibSmo_Bladder.CD8_TRM_Commonbileduct	0.422	0	FibSmo_Bladder	CD8_TRM_Commonbileduct	Bladder	Commonbileduct	FibSmo	CD8
ICAM1_AREG	FibSmo_Bladder.Mac_Commonbileduct	0.667	0	FibSmo_Bladder	Mac_Commonbileduct	Bladder	Commonbileduct	FibSmo	Myeloid
TNFRSF1A_GRN	FibSmo_Bladder.Mac_Commonbileduct	1.228	0	FibSmo_Bladder	Mac_Commonbileduct	Bladder	Commonbileduct	FibSmo	Myeloid
CD40_TNFSF13B	FibSmo_Bladder.Mac_Commonbileduct	0.618	0	FibSmo_Bladder	Mac_Commonbileduct	Bladder	Commonbileduct	FibSmo	Myeloid
ICAM1_SPN	FibSmo_Bladder.Mac_Commonbileduct	0.336	0	FibSmo_Bladder	Mac_Commonbileduct	Bladder	Commonbileduct	FibSmo	Myeloid
MDK_SORL1	FibSmo_Bladder.Mac_Commonbileduct	0.676	0	FibSmo_Bladder	Mac_Commonbileduct	Bladder	Commonbileduct	FibSmo	Myeloid
MIF_TNFRSF14	FibSmo_Bladder.Mac_Commonbileduct	1.163	0	FibSmo_Bladder	Mac_Commonbileduct	Bladder	Commonbileduct	FibSmo	Myeloid
MIF_TNFRSF10D	FibSmo_Bladder.Mac_Commonbileduct	1.126	0	FibSmo_Bladder	Mac_Commonbileduct	Bladder	Commonbileduct	FibSmo	Myeloid
CXCL12_CXCR4	FibSmo_Bladder.Mac_Commonbileduct	1.214	0	FibSmo_Bladder	Mac_Commonbileduct	Bladder	Commonbileduct	FibSmo	Myeloid
CD99_PILRA	FibSmo_Bladder.Mac_Commonbileduct	1.008	0	FibSmo_Bladder	Mac_Commonbileduct	Bladder	Commonbileduct	FibSmo	Myeloid
FN1_a4b1 complex	FibSmo_Bladder.Mac_Commonbileduct	0.824	0	FibSmo_Bladder	Mac_Commonbileduct	Bladder	Commonbileduct	FibSmo	Myeloid
VCAM1_a4b1 complex	FibSmo_Bladder.Mac_Commonbileduct	0.545	0	FibSmo_Bladder	Mac_Commonbileduct	Bladder	Commonbileduct	FibSmo	Myeloid
FN1_a5b1 complex	FibSmo_Bladder.Mac_Commonbileduct	0.741	0	FibSmo_Bladder	Mac_Commonbileduct	Bladder	Commonbileduct	FibSmo	Myeloid
FN1_aVb1 complex	FibSmo_Bladder.Mac_Commonbileduct	0.843	0	FibSmo_Bladder	Mac_Commonbileduct	Bladder	Commonbileduct	FibSmo	Myeloid
ICAM1_aMb2 complex	FibSmo_Bladder.Mac_Commonbileduct	0.506	0	FibSmo_Bladder	Mac_Commonbileduct	Bladder	Commonbileduct	FibSmo	Myeloid
C3_aMb2 complex	FibSmo_Bladder.Mac_Commonbileduct	0.58	0.04	FibSmo_Bladder	Mac_Commonbileduct	Bladder	Commonbileduct	FibSmo	Myeloid
ICAM1_aXb2 complex	FibSmo_Bladder.Mac_Commonbileduct	0.432	0	FibSmo_Bladder	Mac_Commonbileduct	Bladder	Commonbileduct	FibSmo	Myeloid
TGFB1_TGFBR3	Mac_Commonbileduct.FibSmo_Bladder	0.736	0	Mac_Commonbileduct	FibSmo_Bladder	Commonbileduct	Bladder	Myeloid	FibSmo
CD74_MIF	Mac_Commonbileduct.FibSmo_Bladder	3.495	0	Mac_Commonbileduct	FibSmo_Bladder	Commonbileduct	Bladder	Myeloid	FibSmo
TNFRSF1B_GRN	Mac_Commonbileduct.FibSmo_Bladder	0.613	0.004	Mac_Commonbileduct	FibSmo_Bladder	Commonbileduct	Bladder	Myeloid	FibSmo
CD74_APP	Mac_Commonbileduct.FibSmo_Bladder	3.256	0	Mac_Commonbileduct	FibSmo_Bladder	Commonbileduct	Bladder	Myeloid	FibSmo
TNF_TNFRSF1A	Mac_Commonbileduct.FibSmo_Bladder	0.636	0	Mac_Commonbileduct	FibSmo_Bladder	Commonbileduct	Bladder	Myeloid	FibSmo
TNFSF13_TNFRSF1A	Mac_Commonbileduct.FibSmo_Bladder	0.527	0	Mac_Commonbileduct	FibSmo_Bladder	Commonbileduct	Bladder	Myeloid	FibSmo
LGALS9_LRP1	Mac_Commonbileduct.FibSmo_Bladder	0.723	0	Mac_Commonbileduct	FibSmo_Bladder	Commonbileduct	Bladder	Myeloid	FibSmo
LGALS9_CD47	Mac_Commonbileduct.FibSmo_Bladder	0.524	0	Mac_Commonbileduct	FibSmo_Bladder	Commonbileduct	Bladder	Myeloid	FibSmo
SIRPA_CD47	Mac_Commonbileduct.FibSmo_Bladder	0.554	0	Mac_Commonbileduct	FibSmo_Bladder	Commonbileduct	Bladder	Myeloid	FibSmo
LGALS9_SLC1A5	Mac_Commonbileduct.FibSmo_Bladder	0.542	0	Mac_Commonbileduct	FibSmo_Bladder	Commonbileduct	Bladder	Myeloid	FibSmo
C5AR1_RPS19	Mac_Commonbileduct.FibSmo_Bladder	1.923	0	Mac_Commonbileduct	FibSmo_Bladder	Commonbileduct	Bladder	Myeloid	FibSmo
AXL_GAS6	Mac_Commonbileduct.FibSmo_Bladder	0.674	0	Mac_Commonbileduct	FibSmo_Bladder	Commonbileduct	Bladder	Myeloid	FibSmo
MERTK_GAS6	Mac_Commonbileduct.FibSmo_Bladder	0.655	0	Mac_Commonbileduct	FibSmo_Bladder	Commonbileduct	Bladder	Myeloid	FibSmo
CMKLR1_RARRES2	Mac_Commonbileduct.FibSmo_Bladder	0.922	0	Mac_Commonbileduct	FibSmo_Bladder	Commonbileduct	Bladder	Myeloid	FibSmo
ICAM1_AREG	FibSmo_Bladder.Mon_Commonbileduct	0.971	0	FibSmo_Bladder	Mon_Commonbileduct	Bladder	Commonbileduct	FibSmo	Myeloid
TNFRSF1A_GRN	FibSmo_Bladder.Mon_Commonbileduct	0.962	0	FibSmo_Bladder	Mon_Commonbileduct	Bladder	Commonbileduct	FibSmo	Myeloid
CD40_TNFSF13B	FibSmo_Bladder.Mon_Commonbileduct	0.867	0	FibSmo_Bladder	Mon_Commonbileduct	Bladder	Commonbileduct	FibSmo	Myeloid
MDK_LRP1	FibSmo_Bladder.Mon_Commonbileduct	0.595	0	FibSmo_Bladder	Mon_Commonbileduct	Bladder	Commonbileduct	FibSmo	Myeloid
MDK_SORL1	FibSmo_Bladder.Mon_Commonbileduct	0.588	0	FibSmo_Bladder	Mon_Commonbileduct	Bladder	Commonbileduct	FibSmo	Myeloid
MIF_TNFRSF14	FibSmo_Bladder.Mon_Commonbileduct	1.129	0	FibSmo_Bladder	Mon_Commonbileduct	Bladder	Commonbileduct	FibSmo	Myeloid
MIF_TNFRSF10D	FibSmo_Bladder.Mon_Commonbileduct	1.177	0	FibSmo_Bladder	Mon_Commonbileduct	Bladder	Commonbileduct	FibSmo	Myeloid
CXCL12_CXCR4	FibSmo_Bladder.Mon_Commonbileduct	1.016	0	FibSmo_Bladder	Mon_Commonbileduct	Bladder	Commonbileduct	FibSmo	Myeloid
APP_FPR2	FibSmo_Bladder.Mon_Commonbileduct	0.929	0	FibSmo_Bladder	Mon_Commonbileduct	Bladder	Commonbileduct	FibSmo	Myeloid
CD99_PILRA	FibSmo_Bladder.Mon_Commonbileduct	1.113	0	FibSmo_Bladder	Mon_Commonbileduct	Bladder	Commonbileduct	FibSmo	Myeloid
FN1_a4b1 complex	FibSmo_Bladder.Mon_Commonbileduct	0.727	0	FibSmo_Bladder	Mon_Commonbileduct	Bladder	Commonbileduct	FibSmo	Myeloid
VCAM1_a4b1 complex	FibSmo_Bladder.Mon_Commonbileduct	0.448	0	FibSmo_Bladder	Mon_Commonbileduct	Bladder	Commonbileduct	FibSmo	Myeloid
ICAM1_aMb2 complex	FibSmo_Bladder.Mon_Commonbileduct	0.711	0	FibSmo_Bladder	Mon_Commonbileduct	Bladder	Commonbileduct	FibSmo	Myeloid
C3_aMb2 complex	FibSmo_Bladder.Mon_Commonbileduct	0.785	0	FibSmo_Bladder	Mon_Commonbileduct	Bladder	Commonbileduct	FibSmo	Myeloid
ICAM1_aXb2 complex	FibSmo_Bladder.Mon_Commonbileduct	0.394	0	FibSmo_Bladder	Mon_Commonbileduct	Bladder	Commonbileduct	FibSmo	Myeloid
CD47_SIRB1 complex	FibSmo_Bladder.Mon_Commonbileduct	0.337	0	FibSmo_Bladder	Mon_Commonbileduct	Bladder	Commonbileduct	FibSmo	Myeloid
TGFB1_TGFBR3	Mon_Commonbileduct.FibSmo_Bladder	0.703	0	Mon_Commonbileduct	FibSmo_Bladder	Commonbileduct	Bladder	Myeloid	FibSmo
CD74_MIF	Mon_Commonbileduct.FibSmo_Bladder	2.17	0	Mon_Commonbileduct	FibSmo_Bladder	Commonbileduct	Bladder	Myeloid	FibSmo
CD74_APP	Mon_Commonbileduct.FibSmo_Bladder	1.931	0	Mon_Commonbileduct	FibSmo_Bladder	Commonbileduct	Bladder	Myeloid	FibSmo
LGALS9_LRP1	Mon_Commonbileduct.FibSmo_Bladder	0.666	0	Mon_Commonbileduct	FibSmo_Bladder	Commonbileduct	Bladder	Myeloid	FibSmo
LGALS9_CD47	Mon_Commonbileduct.FibSmo_Bladder	0.467	0	Mon_Commonbileduct	FibSmo_Bladder	Commonbileduct	Bladder	Myeloid	FibSmo
SIRPA_CD47	Mon_Commonbileduct.FibSmo_Bladder	0.374	0.004	Mon_Commonbileduct	FibSmo_Bladder	Commonbileduct	Bladder	Myeloid	FibSmo
LGALS9_SLC1A5	Mon_Commonbileduct.FibSmo_Bladder	0.484	0	Mon_Commonbileduct	FibSmo_Bladder	Commonbileduct	Bladder	Myeloid	FibSmo
C5AR1_RPS19	Mon_Commonbileduct.FibSmo_Bladder	1.956	0	Mon_Commonbileduct	FibSmo_Bladder	Commonbileduct	Bladder	Myeloid	FibSmo
ICAM1_SPN	FibSmo_Bladder.NK_Commonbileduct	0.488	0	FibSmo_Bladder	NK_Commonbileduct	Bladder	Commonbileduct	FibSmo	NK
ICAM1_ITGAL	FibSmo_Bladder.NK_Commonbileduct	0.541	0	FibSmo_Bladder	NK_Commonbileduct	Bladder	Commonbileduct	FibSmo	NK
MIF_TNFRSF14	FibSmo_Bladder.NK_Commonbileduct	1.26	0	FibSmo_Bladder	NK_Commonbileduct	Bladder	Commonbileduct	FibSmo	NK
CD55_ADGRE5	FibSmo_Bladder.NK_Commonbileduct	0.699	0	FibSmo_Bladder	NK_Commonbileduct	Bladder	Commonbileduct	FibSmo	NK
CLEC2B_KLRF1	FibSmo_Bladder.NK_Commonbileduct	0.909	0	FibSmo_Bladder	NK_Commonbileduct	Bladder	Commonbileduct	FibSmo	NK
FN1_a4b1 complex	FibSmo_Bladder.NK_Commonbileduct	0.989	0	FibSmo_Bladder	NK_Commonbileduct	Bladder	Commonbileduct	FibSmo	NK
VCAM1_a4b1 complex	FibSmo_Bladder.NK_Commonbileduct	0.71	0	FibSmo_Bladder	NK_Commonbileduct	Bladder	Commonbileduct	FibSmo	NK
FN1_a4b7 complex	FibSmo_Bladder.NK_Commonbileduct	0.846	0	FibSmo_Bladder	NK_Commonbileduct	Bladder	Commonbileduct	FibSmo	NK
VCAM1_a4b7 complex	FibSmo_Bladder.NK_Commonbileduct	0.567	0	FibSmo_Bladder	NK_Commonbileduct	Bladder	Commonbileduct	FibSmo	NK
ICAM1_aLb2 complex	FibSmo_Bladder.NK_Commonbileduct	0.541	0	FibSmo_Bladder	NK_Commonbileduct	Bladder	Commonbileduct	FibSmo	NK
TGFB1_TGFBR3	NK_Commonbileduct.FibSmo_Bladder	0.924	0	NK_Commonbileduct	FibSmo_Bladder	Commonbileduct	Bladder	NK	FibSmo
CD74_MIF	NK_Commonbileduct.FibSmo_Bladder	1.802	0	NK_Commonbileduct	FibSmo_Bladder	Commonbileduct	Bladder	NK	FibSmo
TNFRSF1B_GRN	NK_Commonbileduct.FibSmo_Bladder	0.59	0	NK_Commonbileduct	FibSmo_Bladder	Commonbileduct	Bladder	NK	FibSmo
CD74_APP	NK_Commonbileduct.FibSmo_Bladder	1.563	0	NK_Commonbileduct	FibSmo_Bladder	Commonbileduct	Bladder	NK	FibSmo
TNF_TNFRSF1A	NK_Commonbileduct.FibSmo_Bladder	0.869	0	NK_Commonbileduct	FibSmo_Bladder	Commonbileduct	Bladder	NK	FibSmo
CD74_MIF	BEC_Commonbileduct.Mac_Bladder	2.726	0.04	BEC_Commonbileduct	Mac_Bladder	Commonbileduct	Bladder	Endo	Myeloid
ICAM1_AREG	BEC_Commonbileduct.Mac_Bladder	0.644	0	BEC_Commonbileduct	Mac_Bladder	Commonbileduct	Bladder	Endo	Myeloid
TNFRSF1A_GRN	BEC_Commonbileduct.Mac_Bladder	1.076	0	BEC_Commonbileduct	Mac_Bladder	Commonbileduct	Bladder	Endo	Myeloid
NRP1_VEGFA	BEC_Commonbileduct.Mac_Bladder	0.632	0	BEC_Commonbileduct	Mac_Bladder	Commonbileduct	Bladder	Endo	Myeloid
MDK_LRP1	BEC_Commonbileduct.Mac_Bladder	0.55	0	BEC_Commonbileduct	Mac_Bladder	Commonbileduct	Bladder	Endo	Myeloid
CXCL12_CXCR4	BEC_Commonbileduct.Mac_Bladder	1.098	0	BEC_Commonbileduct	Mac_Bladder	Commonbileduct	Bladder	Endo	Myeloid
ANXA1_FPR3	BEC_Commonbileduct.Mac_Bladder	0.773	0.04	BEC_Commonbileduct	Mac_Bladder	Commonbileduct	Bladder	Endo	Myeloid
CD99_PILRA	BEC_Commonbileduct.Mac_Bladder	0.93	0.004	BEC_Commonbileduct	Mac_Bladder	Commonbileduct	Bladder	Endo	Myeloid
ICAM1_aMb2 complex	BEC_Commonbileduct.Mac_Bladder	0.644	0	BEC_Commonbileduct	Mac_Bladder	Commonbileduct	Bladder	Endo	Myeloid
JAM3_aMb2 complex	BEC_Commonbileduct.Mac_Bladder	0.385	0	BEC_Commonbileduct	Mac_Bladder	Commonbileduct	Bladder	Endo	Myeloid
FLT1 complex_VEGFA	BEC_Commonbileduct.Mac_Bladder	0.795	0	BEC_Commonbileduct	Mac_Bladder	Commonbileduct	Bladder	Endo	Myeloid
TGFB1_TGFBR3	Mac_Bladder.BEC_Commonbileduct	0.767	0	Mac_Bladder	BEC_Commonbileduct	Bladder	Commonbileduct	Myeloid	Endo
LAMP1_FAM3C	Mac_Bladder.BEC_Commonbileduct	0.515	0	Mac_Bladder	BEC_Commonbileduct	Bladder	Commonbileduct	Myeloid	Endo
CD74_APP	Mac_Bladder.BEC_Commonbileduct	2.816	0	Mac_Bladder	BEC_Commonbileduct	Bladder	Commonbileduct	Myeloid	Endo
TNF_NOTCH1	Mac_Bladder.BEC_Commonbileduct	0.37	0	Mac_Bladder	BEC_Commonbileduct	Bladder	Commonbileduct	Myeloid	Endo
TNF_TNFRSF1A	Mac_Bladder.BEC_Commonbileduct	0.66	0	Mac_Bladder	BEC_Commonbileduct	Bladder	Commonbileduct	Myeloid	Endo
CD46_JAG1	Mac_Bladder.BEC_Commonbileduct	0.357	0.032	Mac_Bladder	BEC_Commonbileduct	Bladder	Commonbileduct	Myeloid	Endo
CCL2_ACKR1	Mac_Bladder.BEC_Commonbileduct	0.896	0	Mac_Bladder	BEC_Commonbileduct	Bladder	Commonbileduct	Myeloid	Endo
CXCL8_ACKR1	Mac_Bladder.BEC_Commonbileduct	1.455	0	Mac_Bladder	BEC_Commonbileduct	Bladder	Commonbileduct	Myeloid	Endo
LGALS9_PTPRK	Mac_Bladder.BEC_Commonbileduct	0.485	0	Mac_Bladder	BEC_Commonbileduct	Bladder	Commonbileduct	Myeloid	Endo
VEGFA_KDR	Mac_Bladder.BEC_Commonbileduct	0.795	0	Mac_Bladder	BEC_Commonbileduct	Bladder	Commonbileduct	Myeloid	Endo
MIF_TNFRSF10D	Mac_Bladder.BEC_Commonbileduct	0.844	0.032	Mac_Bladder	BEC_Commonbileduct	Bladder	Commonbileduct	Myeloid	Endo
VEGFA_FLT1	Mac_Bladder.BEC_Commonbileduct	1.119	0	Mac_Bladder	BEC_Commonbileduct	Bladder	Commonbileduct	Myeloid	Endo
C5AR1_RPS19	Mac_Bladder.BEC_Commonbileduct	2.068	0	Mac_Bladder	BEC_Commonbileduct	Bladder	Commonbileduct	Myeloid	Endo
MERTK_GAS6	Mac_Bladder.BEC_Commonbileduct	0.572	0	Mac_Bladder	BEC_Commonbileduct	Bladder	Commonbileduct	Myeloid	Endo
CD44_HBEGF	CD4_TRM_Commonbileduct.Mac_Bladder	0.906	0	CD4_TRM_Commonbileduct	Mac_Bladder	Commonbileduct	Bladder	CD4	Myeloid
TNF_TNFRSF1A	CD4_TRM_Commonbileduct.Mac_Bladder	1.222	0	CD4_TRM_Commonbileduct	Mac_Bladder	Commonbileduct	Bladder	CD4	Myeloid
TNF_TNFRSF1B	CD4_TRM_Commonbileduct.Mac_Bladder	1.381	0	CD4_TRM_Commonbileduct	Mac_Bladder	Commonbileduct	Bladder	CD4	Myeloid
MIF_TNFRSF14	CD4_TRM_Commonbileduct.Mac_Bladder	0.996	0.023	CD4_TRM_Commonbileduct	Mac_Bladder	Commonbileduct	Bladder	CD4	Myeloid
ANXA1_FPR3	CD4_TRM_Commonbileduct.Mac_Bladder	1.088	0	CD4_TRM_Commonbileduct	Mac_Bladder	Commonbileduct	Bladder	CD4	Myeloid
PTPRC_MRC1	CD4_TRM_Commonbileduct.Mac_Bladder	1.676	0	CD4_TRM_Commonbileduct	Mac_Bladder	Commonbileduct	Bladder	CD4	Myeloid
CD99_PILRA	CD4_TRM_Commonbileduct.Mac_Bladder	0.724	0.044	CD4_TRM_Commonbileduct	Mac_Bladder	Commonbileduct	Bladder	CD4	Myeloid
THY1_aMb2 complex	CD4_TRM_Commonbileduct.Mac_Bladder	0.479	0	CD4_TRM_Commonbileduct	Mac_Bladder	Commonbileduct	Bladder	CD4	Myeloid
SPP1_CD44	Mac_Bladder.CD4_TRM_Commonbileduct	0.973	0	Mac_Bladder	CD4_TRM_Commonbileduct	Bladder	Commonbileduct	Myeloid	CD4
LGALS9_CD44	Mac_Bladder.CD4_TRM_Commonbileduct	0.752	0	Mac_Bladder	CD4_TRM_Commonbileduct	Bladder	Commonbileduct	Myeloid	CD4
SPP1_PTGER4	Mac_Bladder.CD4_TRM_Commonbileduct	0.756	0	Mac_Bladder	CD4_TRM_Commonbileduct	Bladder	Commonbileduct	Myeloid	CD4
CD74_MIF	Mac_Bladder.CD4_TRM_Commonbileduct	2.658	0	Mac_Bladder	CD4_TRM_Commonbileduct	Bladder	Commonbileduct	Myeloid	CD4
LGALS9_CD47	Mac_Bladder.CD4_TRM_Commonbileduct	0.615	0	Mac_Bladder	CD4_TRM_Commonbileduct	Bladder	Commonbileduct	Myeloid	CD4
SIRPA_CD47	Mac_Bladder.CD4_TRM_Commonbileduct	0.462	0	Mac_Bladder	CD4_TRM_Commonbileduct	Bladder	Commonbileduct	Myeloid	CD4
CXCL12_CXCR4	Mac_Bladder.CD4_TRM_Commonbileduct	0.725	0.004	Mac_Bladder	CD4_TRM_Commonbileduct	Bladder	Commonbileduct	Myeloid	CD4
CD55_ADGRE5	Mac_Bladder.CD4_TRM_Commonbileduct	0.566	0	Mac_Bladder	CD4_TRM_Commonbileduct	Bladder	Commonbileduct	Myeloid	CD4
C5AR1_RPS19	Mac_Bladder.CD4_TRM_Commonbileduct	2.715	0	Mac_Bladder	CD4_TRM_Commonbileduct	Bladder	Commonbileduct	Myeloid	CD4
LTBR_LTB	Mac_Bladder.CD4_TRM_Commonbileduct	1.198	0	Mac_Bladder	CD4_TRM_Commonbileduct	Bladder	Commonbileduct	Myeloid	CD4
SPP1_a4b1 complex	Mac_Bladder.CD4_TRM_Commonbileduct	0.78	0	Mac_Bladder	CD4_TRM_Commonbileduct	Bladder	Commonbileduct	Myeloid	CD4
PLAUR_a4b1 complex	Mac_Bladder.CD4_TRM_Commonbileduct	0.777	0	Mac_Bladder	CD4_TRM_Commonbileduct	Bladder	Commonbileduct	Myeloid	CD4
CD44_HBEGF	CD8_TEFF_Commonbileduct.Mac_Bladder	0.966	0	CD8_TEFF_Commonbileduct	Mac_Bladder	Commonbileduct	Bladder	CD8	Myeloid
TNF_TNFRSF1A	CD8_TEFF_Commonbileduct.Mac_Bladder	1.189	0	CD8_TEFF_Commonbileduct	Mac_Bladder	Commonbileduct	Bladder	CD8	Myeloid
TNF_TNFRSF1B	CD8_TEFF_Commonbileduct.Mac_Bladder	1.348	0	CD8_TEFF_Commonbileduct	Mac_Bladder	Commonbileduct	Bladder	CD8	Myeloid
ANXA1_FPR3	CD8_TEFF_Commonbileduct.Mac_Bladder	0.988	0.012	CD8_TEFF_Commonbileduct	Mac_Bladder	Commonbileduct	Bladder	CD8	Myeloid
PTPRC_MRC1	CD8_TEFF_Commonbileduct.Mac_Bladder	2.095	0	CD8_TEFF_Commonbileduct	Mac_Bladder	Commonbileduct	Bladder	CD8	Myeloid
CD99_PILRA	CD8_TEFF_Commonbileduct.Mac_Bladder	0.968	0.02	CD8_TEFF_Commonbileduct	Mac_Bladder	Commonbileduct	Bladder	CD8	Myeloid
SPN_SIGLEC1	CD8_TEFF_Commonbileduct.Mac_Bladder	0.456	0	CD8_TEFF_Commonbileduct	Mac_Bladder	Commonbileduct	Bladder	CD8	Myeloid
IFNG_Type II IFNR	CD8_TEFF_Commonbileduct.Mac_Bladder	0.852	0	CD8_TEFF_Commonbileduct	Mac_Bladder	Commonbileduct	Bladder	CD8	Myeloid
SPP1_CD44	Mac_Bladder.CD8_TEFF_Commonbileduct	1.033	0	Mac_Bladder	CD8_TEFF_Commonbileduct	Bladder	Commonbileduct	Myeloid	CD8
LGALS9_CD44	Mac_Bladder.CD8_TEFF_Commonbileduct	0.813	0.016	Mac_Bladder	CD8_TEFF_Commonbileduct	Bladder	Commonbileduct	Myeloid	CD8
SPP1_PTGER4	Mac_Bladder.CD8_TEFF_Commonbileduct	0.766	0.047	Mac_Bladder	CD8_TEFF_Commonbileduct	Bladder	Commonbileduct	Myeloid	CD8
ICAM1_SPN	Mac_Bladder.CD8_TEFF_Commonbileduct	0.425	0	Mac_Bladder	CD8_TEFF_Commonbileduct	Bladder	Commonbileduct	Myeloid	CD8
ICAM1_ITGAL	Mac_Bladder.CD8_TEFF_Commonbileduct	0.499	0	Mac_Bladder	CD8_TEFF_Commonbileduct	Bladder	Commonbileduct	Myeloid	CD8
IL1B_ADRB2	Mac_Bladder.CD8_TEFF_Commonbileduct	0.572	0	Mac_Bladder	CD8_TEFF_Commonbileduct	Bladder	Commonbileduct	Myeloid	CD8
CD55_ADGRE5	Mac_Bladder.CD8_TEFF_Commonbileduct	0.789	0	Mac_Bladder	CD8_TEFF_Commonbileduct	Bladder	Commonbileduct	Myeloid	CD8
C5AR1_RPS19	Mac_Bladder.CD8_TEFF_Commonbileduct	2.536	0	Mac_Bladder	CD8_TEFF_Commonbileduct	Bladder	Commonbileduct	Myeloid	CD8
LTBR_LTB	Mac_Bladder.CD8_TEFF_Commonbileduct	0.454	0	Mac_Bladder	CD8_TEFF_Commonbileduct	Bladder	Commonbileduct	Myeloid	CD8
CLEC2B_KLRF1	Mac_Bladder.CD8_TEFF_Commonbileduct	0.749	0	Mac_Bladder	CD8_TEFF_Commonbileduct	Bladder	Commonbileduct	Myeloid	CD8
SPP1_a4b1 complex	Mac_Bladder.CD8_TEFF_Commonbileduct	0.84	0	Mac_Bladder	CD8_TEFF_Commonbileduct	Bladder	Commonbileduct	Myeloid	CD8
PLAUR_a4b1 complex	Mac_Bladder.CD8_TEFF_Commonbileduct	0.837	0	Mac_Bladder	CD8_TEFF_Commonbileduct	Bladder	Commonbileduct	Myeloid	CD8
ICAM1_aLb2 complex	Mac_Bladder.CD8_TEFF_Commonbileduct	0.499	0	Mac_Bladder	CD8_TEFF_Commonbileduct	Bladder	Commonbileduct	Myeloid	CD8
TNF_TNFRSF1A	CD8_TEM_Commonbileduct.Mac_Bladder	0.977	0	CD8_TEM_Commonbileduct	Mac_Bladder	Commonbileduct	Bladder	CD8	Myeloid
TNF_TNFRSF1B	CD8_TEM_Commonbileduct.Mac_Bladder	1.136	0	CD8_TEM_Commonbileduct	Mac_Bladder	Commonbileduct	Bladder	CD8	Myeloid
PTPRC_MRC1	CD8_TEM_Commonbileduct.Mac_Bladder	1.961	0	CD8_TEM_Commonbileduct	Mac_Bladder	Commonbileduct	Bladder	CD8	Myeloid
IFNG_Type II IFNR	CD8_TEM_Commonbileduct.Mac_Bladder	0.84	0	CD8_TEM_Commonbileduct	Mac_Bladder	Commonbileduct	Bladder	CD8	Myeloid
ICAM1_ITGAL	Mac_Bladder.CD8_TEM_Commonbileduct	0.451	0	Mac_Bladder	CD8_TEM_Commonbileduct	Bladder	Commonbileduct	Myeloid	CD8
LGALS9_CD47	Mac_Bladder.CD8_TEM_Commonbileduct	0.587	0.004	Mac_Bladder	CD8_TEM_Commonbileduct	Bladder	Commonbileduct	Myeloid	CD8
SIRPA_CD47	Mac_Bladder.CD8_TEM_Commonbileduct	0.434	0.012	Mac_Bladder	CD8_TEM_Commonbileduct	Bladder	Commonbileduct	Myeloid	CD8
CD55_ADGRE5	Mac_Bladder.CD8_TEM_Commonbileduct	0.669	0	Mac_Bladder	CD8_TEM_Commonbileduct	Bladder	Commonbileduct	Myeloid	CD8
C5AR1_RPS19	Mac_Bladder.CD8_TEM_Commonbileduct	2.522	0	Mac_Bladder	CD8_TEM_Commonbileduct	Bladder	Commonbileduct	Myeloid	CD8
LTBR_LTB	Mac_Bladder.CD8_TEM_Commonbileduct	0.62	0	Mac_Bladder	CD8_TEM_Commonbileduct	Bladder	Commonbileduct	Myeloid	CD8
SPP1_a4b1 complex	Mac_Bladder.CD8_TEM_Commonbileduct	0.792	0	Mac_Bladder	CD8_TEM_Commonbileduct	Bladder	Commonbileduct	Myeloid	CD8
PLAUR_a4b1 complex	Mac_Bladder.CD8_TEM_Commonbileduct	0.789	0	Mac_Bladder	CD8_TEM_Commonbileduct	Bladder	Commonbileduct	Myeloid	CD8
ICAM1_aLb2 complex	Mac_Bladder.CD8_TEM_Commonbileduct	0.451	0	Mac_Bladder	CD8_TEM_Commonbileduct	Bladder	Commonbileduct	Myeloid	CD8
CD44_HBEGF	CD8_TRM_Commonbileduct.Mac_Bladder	0.915	0	CD8_TRM_Commonbileduct	Mac_Bladder	Commonbileduct	Bladder	CD8	Myeloid
TNF_TNFRSF1A	CD8_TRM_Commonbileduct.Mac_Bladder	0.866	0	CD8_TRM_Commonbileduct	Mac_Bladder	Commonbileduct	Bladder	CD8	Myeloid
TNF_TNFRSF1B	CD8_TRM_Commonbileduct.Mac_Bladder	1.025	0	CD8_TRM_Commonbileduct	Mac_Bladder	Commonbileduct	Bladder	CD8	Myeloid
ANXA1_FPR3	CD8_TRM_Commonbileduct.Mac_Bladder	1.048	0	CD8_TRM_Commonbileduct	Mac_Bladder	Commonbileduct	Bladder	CD8	Myeloid
PTPRC_MRC1	CD8_TRM_Commonbileduct.Mac_Bladder	1.878	0	CD8_TRM_Commonbileduct	Mac_Bladder	Commonbileduct	Bladder	CD8	Myeloid
CD99_PILRA	CD8_TRM_Commonbileduct.Mac_Bladder	0.901	0	CD8_TRM_Commonbileduct	Mac_Bladder	Commonbileduct	Bladder	CD8	Myeloid
SPN_SIGLEC1	CD8_TRM_Commonbileduct.Mac_Bladder	0.442	0	CD8_TRM_Commonbileduct	Mac_Bladder	Commonbileduct	Bladder	CD8	Myeloid
IFNG_Type II IFNR	CD8_TRM_Commonbileduct.Mac_Bladder	0.556	0	CD8_TRM_Commonbileduct	Mac_Bladder	Commonbileduct	Bladder	CD8	Myeloid
SPP1_CD44	Mac_Bladder.CD8_TRM_Commonbileduct	0.982	0	Mac_Bladder	CD8_TRM_Commonbileduct	Bladder	Commonbileduct	Myeloid	CD8
LGALS9_CD44	Mac_Bladder.CD8_TRM_Commonbileduct	0.761	0	Mac_Bladder	CD8_TRM_Commonbileduct	Bladder	Commonbileduct	Myeloid	CD8
SPP1_PTGER4	Mac_Bladder.CD8_TRM_Commonbileduct	0.92	0	Mac_Bladder	CD8_TRM_Commonbileduct	Bladder	Commonbileduct	Myeloid	CD8
CD74_MIF	Mac_Bladder.CD8_TRM_Commonbileduct	2.599	0	Mac_Bladder	CD8_TRM_Commonbileduct	Bladder	Commonbileduct	Myeloid	CD8
ICAM1_SPN	Mac_Bladder.CD8_TRM_Commonbileduct	0.411	0	Mac_Bladder	CD8_TRM_Commonbileduct	Bladder	Commonbileduct	Myeloid	CD8
ICAM1_ITGAL	Mac_Bladder.CD8_TRM_Commonbileduct	0.426	0	Mac_Bladder	CD8_TRM_Commonbileduct	Bladder	Commonbileduct	Myeloid	CD8
CXCL12_CXCR3	Mac_Bladder.CD8_TRM_Commonbileduct	0.398	0	Mac_Bladder	CD8_TRM_Commonbileduct	Bladder	Commonbileduct	Myeloid	CD8
LGALS9_CD47	Mac_Bladder.CD8_TRM_Commonbileduct	0.572	0	Mac_Bladder	CD8_TRM_Commonbileduct	Bladder	Commonbileduct	Myeloid	CD8
SIRPA_CD47	Mac_Bladder.CD8_TRM_Commonbileduct	0.419	0	Mac_Bladder	CD8_TRM_Commonbileduct	Bladder	Commonbileduct	Myeloid	CD8
CXCL12_CXCR4	Mac_Bladder.CD8_TRM_Commonbileduct	0.912	0	Mac_Bladder	CD8_TRM_Commonbileduct	Bladder	Commonbileduct	Myeloid	CD8
CD55_ADGRE5	Mac_Bladder.CD8_TRM_Commonbileduct	0.588	0	Mac_Bladder	CD8_TRM_Commonbileduct	Bladder	Commonbileduct	Myeloid	CD8
C5AR1_RPS19	Mac_Bladder.CD8_TRM_Commonbileduct	2.516	0	Mac_Bladder	CD8_TRM_Commonbileduct	Bladder	Commonbileduct	Myeloid	CD8
LTBR_LTB	Mac_Bladder.CD8_TRM_Commonbileduct	0.593	0	Mac_Bladder	CD8_TRM_Commonbileduct	Bladder	Commonbileduct	Myeloid	CD8
SPP1_a4b1 complex	Mac_Bladder.CD8_TRM_Commonbileduct	0.73	0	Mac_Bladder	CD8_TRM_Commonbileduct	Bladder	Commonbileduct	Myeloid	CD8
PLAUR_a4b1 complex	Mac_Bladder.CD8_TRM_Commonbileduct	0.728	0	Mac_Bladder	CD8_TRM_Commonbileduct	Bladder	Commonbileduct	Myeloid	CD8
ICAM1_aLb2 complex	Mac_Bladder.CD8_TRM_Commonbileduct	0.426	0	Mac_Bladder	CD8_TRM_Commonbileduct	Bladder	Commonbileduct	Myeloid	CD8
SPP1_CD44	Cholangiocyte.FXYD2_high_Commonbileduct.Mac_Bladder	1.738	0	Cholang_FXYD2_Commonbileduct	Mac_Bladder	Commonbileduct	Bladder	Epi	Myeloid
SPP1_PTGER4	Cholangiocyte.FXYD2_high_Commonbileduct.Mac_Bladder	1.612	0	Cholang_FXYD2_Commonbileduct	Mac_Bladder	Commonbileduct	Bladder	Epi	Myeloid
EGFR_TGFB1	Cholangiocyte.FXYD2_high_Commonbileduct.Mac_Bladder	0.537	0	Cholang_FXYD2_Commonbileduct	Mac_Bladder	Commonbileduct	Bladder	Epi	Myeloid
EGFR_GRN	Cholangiocyte.FXYD2_high_Commonbileduct.Mac_Bladder	0.78	0	Cholang_FXYD2_Commonbileduct	Mac_Bladder	Commonbileduct	Bladder	Epi	Myeloid
TNFRSF1A_GRN	Cholangiocyte.FXYD2_high_Commonbileduct.Mac_Bladder	0.982	0	Cholang_FXYD2_Commonbileduct	Mac_Bladder	Commonbileduct	Bladder	Epi	Myeloid
EGFR_HBEGF	Cholangiocyte.FXYD2_high_Commonbileduct.Mac_Bladder	0.644	0	Cholang_FXYD2_Commonbileduct	Mac_Bladder	Commonbileduct	Bladder	Epi	Myeloid
CD44_HBEGF	Cholangiocyte.FXYD2_high_Commonbileduct.Mac_Bladder	1.083	0	Cholang_FXYD2_Commonbileduct	Mac_Bladder	Commonbileduct	Bladder	Epi	Myeloid
MDK_LRP1	Cholangiocyte.FXYD2_high_Commonbileduct.Mac_Bladder	0.659	0	Cholang_FXYD2_Commonbileduct	Mac_Bladder	Commonbileduct	Bladder	Epi	Myeloid
LGALS9_COLEC12	Cholangiocyte.FXYD2_high_Commonbileduct.Mac_Bladder	0.422	0.032	Cholang_FXYD2_Commonbileduct	Mac_Bladder	Commonbileduct	Bladder	Epi	Myeloid
FGFR2_CD83	Cholangiocyte.FXYD2_high_Commonbileduct.Mac_Bladder	1.003	0	Cholang_FXYD2_Commonbileduct	Mac_Bladder	Commonbileduct	Bladder	Epi	Myeloid
MIF_TNFRSF14	Cholangiocyte.FXYD2_high_Commonbileduct.Mac_Bladder	1.511	0	Cholang_FXYD2_Commonbileduct	Mac_Bladder	Commonbileduct	Bladder	Epi	Myeloid
ANXA1_FPR3	Cholangiocyte.FXYD2_high_Commonbileduct.Mac_Bladder	0.663	0	Cholang_FXYD2_Commonbileduct	Mac_Bladder	Commonbileduct	Bladder	Epi	Myeloid
ALOX5_ALOX5AP	Cholangiocyte.FXYD2_high_Commonbileduct.Mac_Bladder	0.73	0	Cholang_FXYD2_Commonbileduct	Mac_Bladder	Commonbileduct	Bladder	Epi	Myeloid
IL1 receptor_IL1B	Cholangiocyte.FXYD2_high_Commonbileduct.Mac_Bladder	0.374	0	Cholang_FXYD2_Commonbileduct	Mac_Bladder	Commonbileduct	Bladder	Epi	Myeloid
LGALS9_CD44	Mac_Bladder.Cholangiocyte.FXYD2_high_Commonbileduct	0.93	0	Mac_Bladder	Cholang_FXYD2_Commonbileduct	Bladder	Commonbileduct	Myeloid	Epi
LAMP1_FAM3C	Mac_Bladder.Cholangiocyte.FXYD2_high_Commonbileduct	0.534	0.008	Mac_Bladder	Cholang_FXYD2_Commonbileduct	Bladder	Commonbileduct	Myeloid	Epi
CD74_MIF	Mac_Bladder.Cholangiocyte.FXYD2_high_Commonbileduct	3.174	0	Mac_Bladder	Cholang_FXYD2_Commonbileduct	Bladder	Commonbileduct	Myeloid	Epi
ICAM1_AREG	Mac_Bladder.Cholangiocyte.FXYD2_high_Commonbileduct	0.793	0	Mac_Bladder	Cholang_FXYD2_Commonbileduct	Bladder	Commonbileduct	Myeloid	Epi
TNFRSF1B_GRN	Mac_Bladder.Cholangiocyte.FXYD2_high_Commonbileduct	0.754	0.004	Mac_Bladder	Cholang_FXYD2_Commonbileduct	Bladder	Commonbileduct	Myeloid	Epi
CD74_COPA	Mac_Bladder.Cholangiocyte.FXYD2_high_Commonbileduct	2.076	0	Mac_Bladder	Cholang_FXYD2_Commonbileduct	Bladder	Commonbileduct	Myeloid	Epi
TFRC_TNFSF13B	Mac_Bladder.Cholangiocyte.FXYD2_high_Commonbileduct	0.459	0.007	Mac_Bladder	Cholang_FXYD2_Commonbileduct	Bladder	Commonbileduct	Myeloid	Epi
CD74_APP	Mac_Bladder.Cholangiocyte.FXYD2_high_Commonbileduct	2.577	0	Mac_Bladder	Cholang_FXYD2_Commonbileduct	Bladder	Commonbileduct	Myeloid	Epi
NRP1_VEGFA	Mac_Bladder.Cholangiocyte.FXYD2_high_Commonbileduct	0.544	0	Mac_Bladder	Cholang_FXYD2_Commonbileduct	Bladder	Commonbileduct	Myeloid	Epi
CCL4_SLC7A1	Mac_Bladder.Cholangiocyte.FXYD2_high_Commonbileduct	0.972	0	Mac_Bladder	Cholang_FXYD2_Commonbileduct	Bladder	Commonbileduct	Myeloid	Epi
CCL3_IDE	Mac_Bladder.Cholangiocyte.FXYD2_high_Commonbileduct	0.941	0	Mac_Bladder	Cholang_FXYD2_Commonbileduct	Bladder	Commonbileduct	Myeloid	Epi
GRN_SORT1	Mac_Bladder.Cholangiocyte.FXYD2_high_Commonbileduct	0.724	0	Mac_Bladder	Cholang_FXYD2_Commonbileduct	Bladder	Commonbileduct	Myeloid	Epi
TNF_DAG1	Mac_Bladder.Cholangiocyte.FXYD2_high_Commonbileduct	0.29	0	Mac_Bladder	Cholang_FXYD2_Commonbileduct	Bladder	Commonbileduct	Myeloid	Epi
LGALS9_DAG1	Mac_Bladder.Cholangiocyte.FXYD2_high_Commonbileduct	0.417	0	Mac_Bladder	Cholang_FXYD2_Commonbileduct	Bladder	Commonbileduct	Myeloid	Epi
TNF_TNFRSF1A	Mac_Bladder.Cholangiocyte.FXYD2_high_Commonbileduct	0.566	0	Mac_Bladder	Cholang_FXYD2_Commonbileduct	Bladder	Commonbileduct	Myeloid	Epi
TNF_PTPRS	Mac_Bladder.Cholangiocyte.FXYD2_high_Commonbileduct	0.308	0	Mac_Bladder	Cholang_FXYD2_Commonbileduct	Bladder	Commonbileduct	Myeloid	Epi
LGALS9_MET	Mac_Bladder.Cholangiocyte.FXYD2_high_Commonbileduct	0.596	0	Mac_Bladder	Cholang_FXYD2_Commonbileduct	Bladder	Commonbileduct	Myeloid	Epi
LGALS9_CD47	Mac_Bladder.Cholangiocyte.FXYD2_high_Commonbileduct	0.713	0	Mac_Bladder	Cholang_FXYD2_Commonbileduct	Bladder	Commonbileduct	Myeloid	Epi
SIRPA_CD47	Mac_Bladder.Cholangiocyte.FXYD2_high_Commonbileduct	0.56	0	Mac_Bladder	Cholang_FXYD2_Commonbileduct	Bladder	Commonbileduct	Myeloid	Epi
LGALS9_PTPRK	Mac_Bladder.Cholangiocyte.FXYD2_high_Commonbileduct	0.808	0	Mac_Bladder	Cholang_FXYD2_Commonbileduct	Bladder	Commonbileduct	Myeloid	Epi
LGALS9_SLC1A5	Mac_Bladder.Cholangiocyte.FXYD2_high_Commonbileduct	0.588	0	Mac_Bladder	Cholang_FXYD2_Commonbileduct	Bladder	Commonbileduct	Myeloid	Epi
LGALS9_SORL1	Mac_Bladder.Cholangiocyte.FXYD2_high_Commonbileduct	0.454	0	Mac_Bladder	Cholang_FXYD2_Commonbileduct	Bladder	Commonbileduct	Myeloid	Epi
C5AR1_RPS19	Mac_Bladder.Cholangiocyte.FXYD2_high_Commonbileduct	2.052	0	Mac_Bladder	Cholang_FXYD2_Commonbileduct	Bladder	Commonbileduct	Myeloid	Epi
FPR3_HEBP1	Mac_Bladder.Cholangiocyte.FXYD2_high_Commonbileduct	0.469	0	Mac_Bladder	Cholang_FXYD2_Commonbileduct	Bladder	Commonbileduct	Myeloid	Epi
MERTK_GAS6	Mac_Bladder.Cholangiocyte.FXYD2_high_Commonbileduct	0.317	0	Mac_Bladder	Cholang_FXYD2_Commonbileduct	Bladder	Commonbileduct	Myeloid	Epi
THBS1_a3b1 complex	Mac_Bladder.Cholangiocyte.FXYD2_high_Commonbileduct	0.605	0	Mac_Bladder	Cholang_FXYD2_Commonbileduct	Bladder	Commonbileduct	Myeloid	Epi
TGFB1_aVb6 complex	Mac_Bladder.Cholangiocyte.FXYD2_high_Commonbileduct	0.52	0	Mac_Bladder	Cholang_FXYD2_Commonbileduct	Bladder	Commonbileduct	Myeloid	Epi
TGFB1_TGFbeta receptor2	Mac_Bladder.Cholangiocyte.FXYD2_high_Commonbileduct	0.474	0	Mac_Bladder	Cholang_FXYD2_Commonbileduct	Bladder	Commonbileduct	Myeloid	Epi
CD44_HBEGF	Cholangiocyte.HIST1H2AM_high_Commonbileduct.Mac_Bladder	0.882	0.028	Cholang_HIST1H2AM_Commonbileduct	Mac_Bladder	Commonbileduct	Bladder	Epi	Myeloid
TFRC_TNFSF13B	Cholangiocyte.HIST1H2AM_high_Commonbileduct.Mac_Bladder	0.53	0.004	Cholang_HIST1H2AM_Commonbileduct	Mac_Bladder	Commonbileduct	Bladder	Epi	Myeloid
MDK_LRP1	Cholangiocyte.HIST1H2AM_high_Commonbileduct.Mac_Bladder	0.736	0	Cholang_HIST1H2AM_Commonbileduct	Mac_Bladder	Commonbileduct	Bladder	Epi	Myeloid
MIF_TNFRSF14	Cholangiocyte.HIST1H2AM_high_Commonbileduct.Mac_Bladder	1.317	0	Cholang_HIST1H2AM_Commonbileduct	Mac_Bladder	Commonbileduct	Bladder	Epi	Myeloid
LGALS9_CD44	Mac_Bladder.Cholangiocyte.HIST1H2AM_high_Commonbileduct	0.728	0.016	Mac_Bladder	Cholang_HIST1H2AM_Commonbileduct	Bladder	Commonbileduct	Myeloid	Epi
CD74_MIF	Mac_Bladder.Cholangiocyte.HIST1H2AM_high_Commonbileduct	2.98	0	Mac_Bladder	Cholang_HIST1H2AM_Commonbileduct	Bladder	Commonbileduct	Myeloid	Epi
ICAM1_AREG	Mac_Bladder.Cholangiocyte.HIST1H2AM_high_Commonbileduct	1.327	0	Mac_Bladder	Cholang_HIST1H2AM_Commonbileduct	Bladder	Commonbileduct	Myeloid	Epi
CD74_APP	Mac_Bladder.Cholangiocyte.HIST1H2AM_high_Commonbileduct	2.126	0	Mac_Bladder	Cholang_HIST1H2AM_Commonbileduct	Bladder	Commonbileduct	Myeloid	Epi
NRP1_VEGFA	Mac_Bladder.Cholangiocyte.HIST1H2AM_high_Commonbileduct	0.701	0	Mac_Bladder	Cholang_HIST1H2AM_Commonbileduct	Bladder	Commonbileduct	Myeloid	Epi
NRP2_VEGFA	Mac_Bladder.Cholangiocyte.HIST1H2AM_high_Commonbileduct	0.587	0	Mac_Bladder	Cholang_HIST1H2AM_Commonbileduct	Bladder	Commonbileduct	Myeloid	Epi
LGALS9_PTPRK	Mac_Bladder.Cholangiocyte.HIST1H2AM_high_Commonbileduct	0.75	0	Mac_Bladder	Cholang_HIST1H2AM_Commonbileduct	Bladder	Commonbileduct	Myeloid	Epi
LGALS9_SLC1A5	Mac_Bladder.Cholangiocyte.HIST1H2AM_high_Commonbileduct	0.607	0	Mac_Bladder	Cholang_HIST1H2AM_Commonbileduct	Bladder	Commonbileduct	Myeloid	Epi
MIF_TNFRSF10D	Mac_Bladder.Cholangiocyte.HIST1H2AM_high_Commonbileduct	1.817	0	Mac_Bladder	Cholang_HIST1H2AM_Commonbileduct	Bladder	Commonbileduct	Myeloid	Epi
IL1B_ADRB2	Mac_Bladder.Cholangiocyte.HIST1H2AM_high_Commonbileduct	0.535	0	Mac_Bladder	Cholang_HIST1H2AM_Commonbileduct	Bladder	Commonbileduct	Myeloid	Epi
C5AR1_RPS19	Mac_Bladder.Cholangiocyte.HIST1H2AM_high_Commonbileduct	2.187	0	Mac_Bladder	Cholang_HIST1H2AM_Commonbileduct	Bladder	Commonbileduct	Myeloid	Epi
THBS1_a3b1 complex	Mac_Bladder.Cholangiocyte.HIST1H2AM_high_Commonbileduct	0.621	0	Mac_Bladder	Cholang_HIST1H2AM_Commonbileduct	Bladder	Commonbileduct	Myeloid	Epi
FGF2_CD44	Fib_Commonbileduct.Mac_Bladder	0.445	0	Fib_Commonbileduct	Mac_Bladder	Commonbileduct	Bladder	Fib	Myeloid
HGF_CD44	Fib_Commonbileduct.Mac_Bladder	0.443	0.019	Fib_Commonbileduct	Mac_Bladder	Commonbileduct	Bladder	Fib	Myeloid
EGFR_TGFB1	Fib_Commonbileduct.Mac_Bladder	0.68	0	Fib_Commonbileduct	Mac_Bladder	Commonbileduct	Bladder	Fib	Myeloid
EGFR_MIF	Fib_Commonbileduct.Mac_Bladder	1	0	Fib_Commonbileduct	Mac_Bladder	Commonbileduct	Bladder	Fib	Myeloid
EGFR_AREG	Fib_Commonbileduct.Mac_Bladder	0.563	0	Fib_Commonbileduct	Mac_Bladder	Commonbileduct	Bladder	Fib	Myeloid
EGFR_GRN	Fib_Commonbileduct.Mac_Bladder	0.923	0	Fib_Commonbileduct	Mac_Bladder	Commonbileduct	Bladder	Fib	Myeloid
TNFRSF1A_GRN	Fib_Commonbileduct.Mac_Bladder	1.111	0	Fib_Commonbileduct	Mac_Bladder	Commonbileduct	Bladder	Fib	Myeloid
EGFR_HBEGF	Fib_Commonbileduct.Mac_Bladder	0.787	0	Fib_Commonbileduct	Mac_Bladder	Commonbileduct	Bladder	Fib	Myeloid
CD40_TNFSF13B	Fib_Commonbileduct.Mac_Bladder	0.342	0.02	Fib_Commonbileduct	Mac_Bladder	Commonbileduct	Bladder	Fib	Myeloid
MDK_LRP1	Fib_Commonbileduct.Mac_Bladder	0.632	0.004	Fib_Commonbileduct	Mac_Bladder	Commonbileduct	Bladder	Fib	Myeloid
MIF_TNFRSF14	Fib_Commonbileduct.Mac_Bladder	1.007	0.02	Fib_Commonbileduct	Mac_Bladder	Commonbileduct	Bladder	Fib	Myeloid
CXCL12_CXCR4	Fib_Commonbileduct.Mac_Bladder	1.424	0	Fib_Commonbileduct	Mac_Bladder	Commonbileduct	Bladder	Fib	Myeloid
CSF1_SIRPA	Fib_Commonbileduct.Mac_Bladder	0.291	0	Fib_Commonbileduct	Mac_Bladder	Commonbileduct	Bladder	Fib	Myeloid
C3_C3AR1	Fib_Commonbileduct.Mac_Bladder	1.207	0	Fib_Commonbileduct	Mac_Bladder	Commonbileduct	Bladder	Fib	Myeloid
ANXA1_FPR3	Fib_Commonbileduct.Mac_Bladder	1.263	0	Fib_Commonbileduct	Mac_Bladder	Commonbileduct	Bladder	Fib	Myeloid
CD99_PILRA	Fib_Commonbileduct.Mac_Bladder	1.145	0	Fib_Commonbileduct	Mac_Bladder	Commonbileduct	Bladder	Fib	Myeloid
PDGFRA_PDGFC	Fib_Commonbileduct.Mac_Bladder	0.654	0	Fib_Commonbileduct	Mac_Bladder	Commonbileduct	Bladder	Fib	Myeloid
THY1_aMb2 complex	Fib_Commonbileduct.Mac_Bladder	0.742	0	Fib_Commonbileduct	Mac_Bladder	Commonbileduct	Bladder	Fib	Myeloid
F10_aMb2 complex	Fib_Commonbileduct.Mac_Bladder	0.468	0	Fib_Commonbileduct	Mac_Bladder	Commonbileduct	Bladder	Fib	Myeloid
C3_aMb2 complex	Fib_Commonbileduct.Mac_Bladder	1.265	0	Fib_Commonbileduct	Mac_Bladder	Commonbileduct	Bladder	Fib	Myeloid
TGFB1_TGFBR3	Mac_Bladder.Fib_Commonbileduct	0.795	0	Mac_Bladder	Fib_Commonbileduct	Bladder	Commonbileduct	Myeloid	Fib
LAMP1_FAM3C	Mac_Bladder.Fib_Commonbileduct	0.624	0	Mac_Bladder	Fib_Commonbileduct	Bladder	Commonbileduct	Myeloid	Fib
CD74_MIF	Mac_Bladder.Fib_Commonbileduct	2.669	0	Mac_Bladder	Fib_Commonbileduct	Bladder	Commonbileduct	Myeloid	Fib
CD74_COPA	Mac_Bladder.Fib_Commonbileduct	2.109	0	Mac_Bladder	Fib_Commonbileduct	Bladder	Commonbileduct	Myeloid	Fib
TFRC_TNFSF13B	Mac_Bladder.Fib_Commonbileduct	0.545	0.004	Mac_Bladder	Fib_Commonbileduct	Bladder	Commonbileduct	Myeloid	Fib
CD74_APP	Mac_Bladder.Fib_Commonbileduct	2.618	0	Mac_Bladder	Fib_Commonbileduct	Bladder	Commonbileduct	Myeloid	Fib
NRP2_SEMA3C	Mac_Bladder.Fib_Commonbileduct	0.412	0	Mac_Bladder	Fib_Commonbileduct	Bladder	Commonbileduct	Myeloid	Fib
TNF_TNFRSF1A	Mac_Bladder.Fib_Commonbileduct	0.696	0	Mac_Bladder	Fib_Commonbileduct	Bladder	Commonbileduct	Myeloid	Fib
TNF_FAS	Mac_Bladder.Fib_Commonbileduct	0.382	0	Mac_Bladder	Fib_Commonbileduct	Bladder	Commonbileduct	Myeloid	Fib
TNF_RIPK1	Mac_Bladder.Fib_Commonbileduct	0.301	0	Mac_Bladder	Fib_Commonbileduct	Bladder	Commonbileduct	Myeloid	Fib
TNF_PTPRS	Mac_Bladder.Fib_Commonbileduct	0.346	0	Mac_Bladder	Fib_Commonbileduct	Bladder	Commonbileduct	Myeloid	Fib
HLA-DRB1_OGN	Mac_Bladder.Fib_Commonbileduct	2.073	0	Mac_Bladder	Fib_Commonbileduct	Bladder	Commonbileduct	Myeloid	Fib
CD46_JAG1	Mac_Bladder.Fib_Commonbileduct	0.346	0	Mac_Bladder	Fib_Commonbileduct	Bladder	Commonbileduct	Myeloid	Fib
LGALS9_LRP1	Mac_Bladder.Fib_Commonbileduct	1.006	0	Mac_Bladder	Fib_Commonbileduct	Bladder	Commonbileduct	Myeloid	Fib
LGALS9_CD47	Mac_Bladder.Fib_Commonbileduct	0.688	0	Mac_Bladder	Fib_Commonbileduct	Bladder	Commonbileduct	Myeloid	Fib
SIRPA_CD47	Mac_Bladder.Fib_Commonbileduct	0.535	0	Mac_Bladder	Fib_Commonbileduct	Bladder	Commonbileduct	Myeloid	Fib
LGALS9_SLC1A5	Mac_Bladder.Fib_Commonbileduct	0.502	0	Mac_Bladder	Fib_Commonbileduct	Bladder	Commonbileduct	Myeloid	Fib
LGALS9_MRC2	Mac_Bladder.Fib_Commonbileduct	0.569	0	Mac_Bladder	Fib_Commonbileduct	Bladder	Commonbileduct	Myeloid	Fib
CSF1R_CSF1	Mac_Bladder.Fib_Commonbileduct	0.757	0	Mac_Bladder	Fib_Commonbileduct	Bladder	Commonbileduct	Myeloid	Fib
FPR3_HEBP1	Mac_Bladder.Fib_Commonbileduct	0.445	0	Mac_Bladder	Fib_Commonbileduct	Bladder	Commonbileduct	Myeloid	Fib
MERTK_GAS6	Mac_Bladder.Fib_Commonbileduct	0.44	0	Mac_Bladder	Fib_Commonbileduct	Bladder	Commonbileduct	Myeloid	Fib
TGFB1_TGFbeta receptor1	Mac_Bladder.Fib_Commonbileduct	0.525	0.023	Mac_Bladder	Fib_Commonbileduct	Bladder	Commonbileduct	Myeloid	Fib
TGFB1_TGFbeta receptor2	Mac_Bladder.Fib_Commonbileduct	0.472	0	Mac_Bladder	Fib_Commonbileduct	Bladder	Commonbileduct	Myeloid	Fib
SPP1_CD44	Mac_Bladder.Mac_Commonbileduct	1.088	0	Mac_Bladder	Mac_Commonbileduct	Bladder	Commonbileduct	Myeloid	Myeloid
LGALS9_CD44	Mac_Bladder.Mac_Commonbileduct	0.867	0	Mac_Bladder	Mac_Commonbileduct	Bladder	Commonbileduct	Myeloid	Myeloid
SPP1_PTGER4	Mac_Bladder.Mac_Commonbileduct	0.989	0	Mac_Bladder	Mac_Commonbileduct	Bladder	Commonbileduct	Myeloid	Myeloid
ICAM1_AREG	Mac_Bladder.Mac_Commonbileduct	0.672	0.012	Mac_Bladder	Mac_Commonbileduct	Bladder	Commonbileduct	Myeloid	Myeloid
TNFRSF1A_GRN	Mac_Bladder.Mac_Commonbileduct	1.058	0	Mac_Bladder	Mac_Commonbileduct	Bladder	Commonbileduct	Myeloid	Myeloid
TNFRSF1B_GRN	Mac_Bladder.Mac_Commonbileduct	1.217	0	Mac_Bladder	Mac_Commonbileduct	Bladder	Commonbileduct	Myeloid	Myeloid
TFRC_TNFSF13B	Mac_Bladder.Mac_Commonbileduct	0.538	0.012	Mac_Bladder	Mac_Commonbileduct	Bladder	Commonbileduct	Myeloid	Myeloid
ICAM1_SPN	Mac_Bladder.Mac_Commonbileduct	0.34	0.008	Mac_Bladder	Mac_Commonbileduct	Bladder	Commonbileduct	Myeloid	Myeloid
NRP1_VEGFA	Mac_Bladder.Mac_Commonbileduct	0.568	0.008	Mac_Bladder	Mac_Commonbileduct	Bladder	Commonbileduct	Myeloid	Myeloid
TNF_NOTCH1	Mac_Bladder.Mac_Commonbileduct	0.368	0.008	Mac_Bladder	Mac_Commonbileduct	Bladder	Commonbileduct	Myeloid	Myeloid
LGALS9_HAVCR2	Mac_Bladder.Mac_Commonbileduct	0.695	0	Mac_Bladder	Mac_Commonbileduct	Bladder	Commonbileduct	Myeloid	Myeloid
LGALS9_SORL1	Mac_Bladder.Mac_Commonbileduct	0.695	0	Mac_Bladder	Mac_Commonbileduct	Bladder	Commonbileduct	Myeloid	Myeloid
LGALS9_MRC2	Mac_Bladder.Mac_Commonbileduct	0.477	0	Mac_Bladder	Mac_Commonbileduct	Bladder	Commonbileduct	Myeloid	Myeloid
MIF_TNFRSF10D	Mac_Bladder.Mac_Commonbileduct	0.83	0	Mac_Bladder	Mac_Commonbileduct	Bladder	Commonbileduct	Myeloid	Myeloid
CXCL12_CXCR4	Mac_Bladder.Mac_Commonbileduct	0.846	0.048	Mac_Bladder	Mac_Commonbileduct	Bladder	Commonbileduct	Myeloid	Myeloid
ANXA1_FPR1	Mac_Bladder.Mac_Commonbileduct	0.721	0.016	Mac_Bladder	Mac_Commonbileduct	Bladder	Commonbileduct	Myeloid	Myeloid
CD52_SIGLEC10	Mac_Bladder.Mac_Commonbileduct	0.481	0	Mac_Bladder	Mac_Commonbileduct	Bladder	Commonbileduct	Myeloid	Myeloid
LAIR1_LILRB4	Mac_Bladder.Mac_Commonbileduct	0.655	0	Mac_Bladder	Mac_Commonbileduct	Bladder	Commonbileduct	Myeloid	Myeloid
SPP1_a4b1 complex	Mac_Bladder.Mac_Commonbileduct	0.82	0	Mac_Bladder	Mac_Commonbileduct	Bladder	Commonbileduct	Myeloid	Myeloid
PLAUR_a4b1 complex	Mac_Bladder.Mac_Commonbileduct	0.817	0.047	Mac_Bladder	Mac_Commonbileduct	Bladder	Commonbileduct	Myeloid	Myeloid
TGFB1_TGFbeta receptor1	Mac_Bladder.Mac_Commonbileduct	0.686	0.007	Mac_Bladder	Mac_Commonbileduct	Bladder	Commonbileduct	Myeloid	Myeloid
CD74_MIF	Mac_Commonbileduct.Mac_Bladder	3.2	0	Mac_Commonbileduct	Mac_Bladder	Commonbileduct	Bladder	Myeloid	Myeloid
CD44_HBEGF	Mac_Commonbileduct.Mac_Bladder	1.021	0.004	Mac_Commonbileduct	Mac_Bladder	Commonbileduct	Bladder	Myeloid	Myeloid
CD1D_LILRB2	Mac_Commonbileduct.Mac_Bladder	0.346	0.004	Mac_Commonbileduct	Mac_Bladder	Commonbileduct	Bladder	Myeloid	Myeloid
SIRPA_CD47	Mac_Commonbileduct.Mac_Bladder	0.555	0	Mac_Commonbileduct	Mac_Bladder	Commonbileduct	Bladder	Myeloid	Myeloid
TNFSF13_TNFRSF14	Mac_Commonbileduct.Mac_Bladder	0.406	0.012	Mac_Commonbileduct	Mac_Bladder	Commonbileduct	Bladder	Myeloid	Myeloid
C3_C3AR1	Mac_Commonbileduct.Mac_Bladder	1.055	0	Mac_Commonbileduct	Mac_Bladder	Commonbileduct	Bladder	Myeloid	Myeloid
PTPRC_MRC1	Mac_Commonbileduct.Mac_Bladder	1.572	0	Mac_Commonbileduct	Mac_Bladder	Commonbileduct	Bladder	Myeloid	Myeloid
SPN_SIGLEC1	Mac_Commonbileduct.Mac_Bladder	0.371	0	Mac_Commonbileduct	Mac_Bladder	Commonbileduct	Bladder	Myeloid	Myeloid
C3_aMb2 complex	Mac_Commonbileduct.Mac_Bladder	1.113	0	Mac_Commonbileduct	Mac_Bladder	Commonbileduct	Bladder	Myeloid	Myeloid
SPP1_CD44	Mac_Bladder.Mon_Commonbileduct	1.445	0	Mac_Bladder	Mon_Commonbileduct	Bladder	Commonbileduct	Myeloid	Myeloid
LGALS9_CD44	Mac_Bladder.Mon_Commonbileduct	1.225	0	Mac_Bladder	Mon_Commonbileduct	Bladder	Commonbileduct	Myeloid	Myeloid
CD74_MIF	Mac_Bladder.Mon_Commonbileduct	2.178	0	Mac_Bladder	Mon_Commonbileduct	Bladder	Commonbileduct	Myeloid	Myeloid
ICAM1_AREG	Mac_Bladder.Mon_Commonbileduct	0.976	0	Mac_Bladder	Mon_Commonbileduct	Bladder	Commonbileduct	Myeloid	Myeloid
CD74_COPA	Mac_Bladder.Mon_Commonbileduct	2.128	0	Mac_Bladder	Mon_Commonbileduct	Bladder	Commonbileduct	Myeloid	Myeloid
TFRC_TNFSF13B	Mac_Bladder.Mon_Commonbileduct	0.787	0	Mac_Bladder	Mon_Commonbileduct	Bladder	Commonbileduct	Myeloid	Myeloid
TNF_TNFRSF1A	Mac_Bladder.Mon_Commonbileduct	0.346	0.004	Mac_Bladder	Mon_Commonbileduct	Bladder	Commonbileduct	Myeloid	Myeloid
TNF_TNFRSF1B	Mac_Bladder.Mon_Commonbileduct	0.638	0	Mac_Bladder	Mon_Commonbileduct	Bladder	Commonbileduct	Myeloid	Myeloid
CCL3_CCR1	Mac_Bladder.Mon_Commonbileduct	1.005	0	Mac_Bladder	Mon_Commonbileduct	Bladder	Commonbileduct	Myeloid	Myeloid
CCL3L3_CCR1	Mac_Bladder.Mon_Commonbileduct	0.679	0	Mac_Bladder	Mon_Commonbileduct	Bladder	Commonbileduct	Myeloid	Myeloid
LGALS9_SORL1	Mac_Bladder.Mon_Commonbileduct	0.608	0	Mac_Bladder	Mon_Commonbileduct	Bladder	Commonbileduct	Myeloid	Myeloid
MIF_TNFRSF14	Mac_Bladder.Mon_Commonbileduct	0.833	0	Mac_Bladder	Mon_Commonbileduct	Bladder	Commonbileduct	Myeloid	Myeloid
MIF_TNFRSF10D	Mac_Bladder.Mon_Commonbileduct	0.882	0	Mac_Bladder	Mon_Commonbileduct	Bladder	Commonbileduct	Myeloid	Myeloid
CD99_PILRA	Mac_Bladder.Mon_Commonbileduct	0.904	0	Mac_Bladder	Mon_Commonbileduct	Bladder	Commonbileduct	Myeloid	Myeloid
SPP1_a4b1 complex	Mac_Bladder.Mon_Commonbileduct	0.723	0	Mac_Bladder	Mon_Commonbileduct	Bladder	Commonbileduct	Myeloid	Myeloid
ICAM1_aMb2 complex	Mac_Bladder.Mon_Commonbileduct	0.715	0	Mac_Bladder	Mon_Commonbileduct	Bladder	Commonbileduct	Myeloid	Myeloid
ICAM1_aXb2 complex	Mac_Bladder.Mon_Commonbileduct	0.399	0	Mac_Bladder	Mon_Commonbileduct	Bladder	Commonbileduct	Myeloid	Myeloid
CD47_SIRB1 complex	Mac_Bladder.Mon_Commonbileduct	0.338	0.004	Mac_Bladder	Mon_Commonbileduct	Bladder	Commonbileduct	Myeloid	Myeloid
TNFRSF1B_GRN	Mon_Commonbileduct.Mac_Bladder	1.054	0.038	Mon_Commonbileduct	Mac_Bladder	Commonbileduct	Bladder	Myeloid	Myeloid
CD44_HBEGF	Mon_Commonbileduct.Mac_Bladder	1.379	0	Mon_Commonbileduct	Mac_Bladder	Commonbileduct	Bladder	Myeloid	Myeloid
LGALS9_COLEC12	Mon_Commonbileduct.Mac_Bladder	0.5	0	Mon_Commonbileduct	Mac_Bladder	Commonbileduct	Bladder	Myeloid	Myeloid
NRG1_MS4A4A	Mon_Commonbileduct.Mac_Bladder	0.805	0	Mon_Commonbileduct	Mac_Bladder	Commonbileduct	Bladder	Myeloid	Myeloid
ANXA1_FPR3	Mon_Commonbileduct.Mac_Bladder	1.367	0	Mon_Commonbileduct	Mac_Bladder	Commonbileduct	Bladder	Myeloid	Myeloid
PTPRC_MRC1	Mon_Commonbileduct.Mac_Bladder	1.681	0	Mon_Commonbileduct	Mac_Bladder	Commonbileduct	Bladder	Myeloid	Myeloid
ALOX5_ALOX5AP	Mon_Commonbileduct.Mac_Bladder	0.741	0	Mon_Commonbileduct	Mac_Bladder	Commonbileduct	Bladder	Myeloid	Myeloid
SPP1_PTGER4	Mac_Bladder.NK_Commonbileduct	0.949	0	Mac_Bladder	NK_Commonbileduct	Bladder	Commonbileduct	Myeloid	NK
TGFB1_TGFBR3	Mac_Bladder.NK_Commonbileduct	0.553	0	Mac_Bladder	NK_Commonbileduct	Bladder	Commonbileduct	Myeloid	NK
ICAM1_SPN	Mac_Bladder.NK_Commonbileduct	0.492	0	Mac_Bladder	NK_Commonbileduct	Bladder	Commonbileduct	Myeloid	NK
ICAM1_ITGAL	Mac_Bladder.NK_Commonbileduct	0.546	0	Mac_Bladder	NK_Commonbileduct	Bladder	Commonbileduct	Myeloid	NK
LGALS9_CD47	Mac_Bladder.NK_Commonbileduct	0.816	0	Mac_Bladder	NK_Commonbileduct	Bladder	Commonbileduct	Myeloid	NK
SIRPA_CD47	Mac_Bladder.NK_Commonbileduct	0.663	0	Mac_Bladder	NK_Commonbileduct	Bladder	Commonbileduct	Myeloid	NK
LGALS9_SLC1A5	Mac_Bladder.NK_Commonbileduct	0.561	0	Mac_Bladder	NK_Commonbileduct	Bladder	Commonbileduct	Myeloid	NK
IL1B_ADRB2	Mac_Bladder.NK_Commonbileduct	0.56	0	Mac_Bladder	NK_Commonbileduct	Bladder	Commonbileduct	Myeloid	NK
CD55_ADGRE5	Mac_Bladder.NK_Commonbileduct	0.798	0	Mac_Bladder	NK_Commonbileduct	Bladder	Commonbileduct	Myeloid	NK
C5AR1_RPS19	Mac_Bladder.NK_Commonbileduct	2.111	0.03	Mac_Bladder	NK_Commonbileduct	Bladder	Commonbileduct	Myeloid	NK
CLEC2B_KLRF1	Mac_Bladder.NK_Commonbileduct	1.007	0	Mac_Bladder	NK_Commonbileduct	Bladder	Commonbileduct	Myeloid	NK
SPP1_a4b1 complex	Mac_Bladder.NK_Commonbileduct	0.985	0	Mac_Bladder	NK_Commonbileduct	Bladder	Commonbileduct	Myeloid	NK
PLAUR_a4b1 complex	Mac_Bladder.NK_Commonbileduct	0.982	0	Mac_Bladder	NK_Commonbileduct	Bladder	Commonbileduct	Myeloid	NK
ICAM1_aLb2 complex	Mac_Bladder.NK_Commonbileduct	0.546	0	Mac_Bladder	NK_Commonbileduct	Bladder	Commonbileduct	Myeloid	NK
TNFRSF1B_GRN	NK_Commonbileduct.Mac_Bladder	0.949	0.016	NK_Commonbileduct	Mac_Bladder	Commonbileduct	Bladder	NK	Myeloid
TNF_TNFRSF1A	NK_Commonbileduct.Mac_Bladder	0.699	0	NK_Commonbileduct	Mac_Bladder	Commonbileduct	Bladder	NK	Myeloid
TNF_TNFRSF1B	NK_Commonbileduct.Mac_Bladder	0.858	0	NK_Commonbileduct	Mac_Bladder	Commonbileduct	Bladder	NK	Myeloid
ANXA1_FPR3	NK_Commonbileduct.Mac_Bladder	1.035	0	NK_Commonbileduct	Mac_Bladder	Commonbileduct	Bladder	NK	Myeloid
PTPRC_MRC1	NK_Commonbileduct.Mac_Bladder	2.142	0	NK_Commonbileduct	Mac_Bladder	Commonbileduct	Bladder	NK	Myeloid
CD99_PILRA	NK_Commonbileduct.Mac_Bladder	0.965	0.012	NK_Commonbileduct	Mac_Bladder	Commonbileduct	Bladder	NK	Myeloid
SPN_SIGLEC1	NK_Commonbileduct.Mac_Bladder	0.523	0	NK_Commonbileduct	Mac_Bladder	Commonbileduct	Bladder	NK	Myeloid
IFNG_Type II IFNR	NK_Commonbileduct.Mac_Bladder	0.697	0	NK_Commonbileduct	Mac_Bladder	Commonbileduct	Bladder	NK	Myeloid
SPP1_CD44	Mac_Bladder.Smo_Commonbileduct	0.869	0.012	Mac_Bladder	Smo_Commonbileduct	Bladder	Commonbileduct	Myeloid	Smo
TGFB1_TGFBR3	Mac_Bladder.Smo_Commonbileduct	0.497	0	Mac_Bladder	Smo_Commonbileduct	Bladder	Commonbileduct	Myeloid	Smo
LAMP1_FAM3C	Mac_Bladder.Smo_Commonbileduct	0.509	0	Mac_Bladder	Smo_Commonbileduct	Bladder	Commonbileduct	Myeloid	Smo
CD74_MIF	Mac_Bladder.Smo_Commonbileduct	2.866	0	Mac_Bladder	Smo_Commonbileduct	Bladder	Commonbileduct	Myeloid	Smo
CD74_COPA	Mac_Bladder.Smo_Commonbileduct	2.062	0	Mac_Bladder	Smo_Commonbileduct	Bladder	Commonbileduct	Myeloid	Smo
CD74_APP	Mac_Bladder.Smo_Commonbileduct	2.53	0	Mac_Bladder	Smo_Commonbileduct	Bladder	Commonbileduct	Myeloid	Smo
GRN_SORT1	Mac_Bladder.Smo_Commonbileduct	0.745	0	Mac_Bladder	Smo_Commonbileduct	Bladder	Commonbileduct	Myeloid	Smo
TNF_TNFRSF1A	Mac_Bladder.Smo_Commonbileduct	0.79	0	Mac_Bladder	Smo_Commonbileduct	Bladder	Commonbileduct	Myeloid	Smo
HLA-DRB1_OGN	Mac_Bladder.Smo_Commonbileduct	1.54	0	Mac_Bladder	Smo_Commonbileduct	Bladder	Commonbileduct	Myeloid	Smo
CD46_JAG1	Mac_Bladder.Smo_Commonbileduct	0.589	0	Mac_Bladder	Smo_Commonbileduct	Bladder	Commonbileduct	Myeloid	Smo
LGALS9_PTPRK	Mac_Bladder.Smo_Commonbileduct	0.523	0	Mac_Bladder	Smo_Commonbileduct	Bladder	Commonbileduct	Myeloid	Smo
FPR3_HEBP1	Mac_Bladder.Smo_Commonbileduct	0.422	0	Mac_Bladder	Smo_Commonbileduct	Bladder	Commonbileduct	Myeloid	Smo
MERTK_GAS6	Mac_Bladder.Smo_Commonbileduct	0.464	0	Mac_Bladder	Smo_Commonbileduct	Bladder	Commonbileduct	Myeloid	Smo
HGF_CD44	Smo_Commonbileduct.Mac_Bladder	0.55	0	Smo_Commonbileduct	Mac_Bladder	Commonbileduct	Bladder	Smo	Myeloid
TNFRSF1A_GRN	Smo_Commonbileduct.Mac_Bladder	1.205	0	Smo_Commonbileduct	Mac_Bladder	Commonbileduct	Bladder	Smo	Myeloid
CD44_HBEGF	Smo_Commonbileduct.Mac_Bladder	0.803	0.043	Smo_Commonbileduct	Mac_Bladder	Commonbileduct	Bladder	Smo	Myeloid
MIF_TNFRSF14	Smo_Commonbileduct.Mac_Bladder	1.203	0	Smo_Commonbileduct	Mac_Bladder	Commonbileduct	Bladder	Smo	Myeloid
CXCL12_CXCR4	Smo_Commonbileduct.Mac_Bladder	0.775	0.004	Smo_Commonbileduct	Mac_Bladder	Commonbileduct	Bladder	Smo	Myeloid
F10_aMb2 complex	Smo_Commonbileduct.Mac_Bladder	0.42	0	Smo_Commonbileduct	Mac_Bladder	Commonbileduct	Bladder	Smo	Myeloid
SPP1_CD44	BEC_Commonbileduct.Mon_Bladder	1.313	0	BEC_Commonbileduct	Mon_Bladder	Commonbileduct	Bladder	Endo	Myeloid
LGALS9_CD44	BEC_Commonbileduct.Mon_Bladder	1.095	0	BEC_Commonbileduct	Mon_Bladder	Commonbileduct	Bladder	Endo	Myeloid
CD74_MIF	BEC_Commonbileduct.Mon_Bladder	2.571	0	BEC_Commonbileduct	Mon_Bladder	Commonbileduct	Bladder	Endo	Myeloid
ICAM1_AREG	BEC_Commonbileduct.Mon_Bladder	1.43	0	BEC_Commonbileduct	Mon_Bladder	Commonbileduct	Bladder	Endo	Myeloid
TNFRSF1A_GRN	BEC_Commonbileduct.Mon_Bladder	0.901	0	BEC_Commonbileduct	Mon_Bladder	Commonbileduct	Bladder	Endo	Myeloid
CD74_COPA	BEC_Commonbileduct.Mon_Bladder	2.223	0	BEC_Commonbileduct	Mon_Bladder	Commonbileduct	Bladder	Endo	Myeloid
NRP1_VEGFA	BEC_Commonbileduct.Mon_Bladder	0.715	0	BEC_Commonbileduct	Mon_Bladder	Commonbileduct	Bladder	Endo	Myeloid
MDK_LRP1	BEC_Commonbileduct.Mon_Bladder	0.372	0	BEC_Commonbileduct	Mon_Bladder	Commonbileduct	Bladder	Endo	Myeloid
JAG1_NOTCH2	BEC_Commonbileduct.Mon_Bladder	0.359	0	BEC_Commonbileduct	Mon_Bladder	Commonbileduct	Bladder	Endo	Myeloid
PODXL_SELL	BEC_Commonbileduct.Mon_Bladder	1.075	0	BEC_Commonbileduct	Mon_Bladder	Commonbileduct	Bladder	Endo	Myeloid
CXCL12_CXCR4	BEC_Commonbileduct.Mon_Bladder	0.96	0	BEC_Commonbileduct	Mon_Bladder	Commonbileduct	Bladder	Endo	Myeloid
APP_FPR2	BEC_Commonbileduct.Mon_Bladder	1.122	0	BEC_Commonbileduct	Mon_Bladder	Commonbileduct	Bladder	Endo	Myeloid
SPP1_a4b1 complex	BEC_Commonbileduct.Mon_Bladder	0.575	0	BEC_Commonbileduct	Mon_Bladder	Commonbileduct	Bladder	Endo	Myeloid
JAM2_a4b1 complex	BEC_Commonbileduct.Mon_Bladder	0.65	0	BEC_Commonbileduct	Mon_Bladder	Commonbileduct	Bladder	Endo	Myeloid
ICAM1_aMb2 complex	BEC_Commonbileduct.Mon_Bladder	0.742	0	BEC_Commonbileduct	Mon_Bladder	Commonbileduct	Bladder	Endo	Myeloid
JAM3_aMb2 complex	BEC_Commonbileduct.Mon_Bladder	0.483	0	BEC_Commonbileduct	Mon_Bladder	Commonbileduct	Bladder	Endo	Myeloid
ICAM1_aXb2 complex	BEC_Commonbileduct.Mon_Bladder	0.619	0	BEC_Commonbileduct	Mon_Bladder	Commonbileduct	Bladder	Endo	Myeloid
FLT1 complex_VEGFA	BEC_Commonbileduct.Mon_Bladder	0.878	0	BEC_Commonbileduct	Mon_Bladder	Commonbileduct	Bladder	Endo	Myeloid
IL1 receptor_IL1B	BEC_Commonbileduct.Mon_Bladder	0.835	0	BEC_Commonbileduct	Mon_Bladder	Commonbileduct	Bladder	Endo	Myeloid
IL1 receptor_IL1RN	BEC_Commonbileduct.Mon_Bladder	0.357	0	BEC_Commonbileduct	Mon_Bladder	Commonbileduct	Bladder	Endo	Myeloid
TGFB1_TGFBR3	Mon_Bladder.BEC_Commonbileduct	0.797	0	Mon_Bladder	BEC_Commonbileduct	Bladder	Commonbileduct	Myeloid	Endo
LAMP1_FAM3C	Mon_Bladder.BEC_Commonbileduct	0.394	0.008	Mon_Bladder	BEC_Commonbileduct	Bladder	Commonbileduct	Myeloid	Endo
CD74_APP	Mon_Bladder.BEC_Commonbileduct	2.475	0	Mon_Bladder	BEC_Commonbileduct	Bladder	Commonbileduct	Myeloid	Endo
NOTCH2_DLL4	Mon_Bladder.BEC_Commonbileduct	0.344	0	Mon_Bladder	BEC_Commonbileduct	Bladder	Commonbileduct	Myeloid	Endo
NOTCH2_JAG2	Mon_Bladder.BEC_Commonbileduct	0.482	0	Mon_Bladder	BEC_Commonbileduct	Bladder	Commonbileduct	Myeloid	Endo
CXCL8_ACKR1	Mon_Bladder.BEC_Commonbileduct	1.773	0	Mon_Bladder	BEC_Commonbileduct	Bladder	Commonbileduct	Myeloid	Endo
LGALS9_PTPRK	Mon_Bladder.BEC_Commonbileduct	0.537	0	Mon_Bladder	BEC_Commonbileduct	Bladder	Commonbileduct	Myeloid	Endo
VEGFA_KDR	Mon_Bladder.BEC_Commonbileduct	0.878	0	Mon_Bladder	BEC_Commonbileduct	Bladder	Commonbileduct	Myeloid	Endo
VEGFA_FLT1	Mon_Bladder.BEC_Commonbileduct	1.202	0	Mon_Bladder	BEC_Commonbileduct	Bladder	Commonbileduct	Myeloid	Endo
SELL_CD34	Mon_Bladder.BEC_Commonbileduct	1.019	0	Mon_Bladder	BEC_Commonbileduct	Bladder	Commonbileduct	Myeloid	Endo
C5AR1_RPS19	Mon_Bladder.BEC_Commonbileduct	2.261	0	Mon_Bladder	BEC_Commonbileduct	Bladder	Commonbileduct	Myeloid	Endo
TNF_TNFRSF1A	CD4_TRM_Commonbileduct.Mon_Bladder	1.249	0	CD4_TRM_Commonbileduct	Mon_Bladder	Commonbileduct	Bladder	CD4	Myeloid
TNF_TNFRSF1B	CD4_TRM_Commonbileduct.Mon_Bladder	1.566	0	CD4_TRM_Commonbileduct	Mon_Bladder	Commonbileduct	Bladder	CD4	Myeloid
ANXA1_FPR1	CD4_TRM_Commonbileduct.Mon_Bladder	1.193	0	CD4_TRM_Commonbileduct	Mon_Bladder	Commonbileduct	Bladder	CD4	Myeloid
ANXA1_FPR2	CD4_TRM_Commonbileduct.Mon_Bladder	0.972	0	CD4_TRM_Commonbileduct	Mon_Bladder	Commonbileduct	Bladder	CD4	Myeloid
THY1_aMb2 complex	CD4_TRM_Commonbileduct.Mon_Bladder	0.577	0	CD4_TRM_Commonbileduct	Mon_Bladder	Commonbileduct	Bladder	CD4	Myeloid
THY1_aXb2 complex	CD4_TRM_Commonbileduct.Mon_Bladder	0.455	0	CD4_TRM_Commonbileduct	Mon_Bladder	Commonbileduct	Bladder	CD4	Myeloid
CD74_MIF	Mon_Bladder.CD4_TRM_Commonbileduct	2.318	0	Mon_Bladder	CD4_TRM_Commonbileduct	Bladder	Commonbileduct	Myeloid	CD4
LGALS9_CD47	Mon_Bladder.CD4_TRM_Commonbileduct	0.667	0	Mon_Bladder	CD4_TRM_Commonbileduct	Bladder	Commonbileduct	Myeloid	CD4
CD55_ADGRE5	Mon_Bladder.CD4_TRM_Commonbileduct	1.092	0	Mon_Bladder	CD4_TRM_Commonbileduct	Bladder	Commonbileduct	Myeloid	CD4
C5AR1_RPS19	Mon_Bladder.CD4_TRM_Commonbileduct	2.908	0	Mon_Bladder	CD4_TRM_Commonbileduct	Bladder	Commonbileduct	Myeloid	CD4
PLAUR_a4b1 complex	Mon_Bladder.CD4_TRM_Commonbileduct	1.266	0	Mon_Bladder	CD4_TRM_Commonbileduct	Bladder	Commonbileduct	Myeloid	CD4
TNF_TNFRSF1A	CD8_TEFF_Commonbileduct.Mon_Bladder	1.215	0	CD8_TEFF_Commonbileduct	Mon_Bladder	Commonbileduct	Bladder	CD8	Myeloid
TNF_TNFRSF1B	CD8_TEFF_Commonbileduct.Mon_Bladder	1.533	0	CD8_TEFF_Commonbileduct	Mon_Bladder	Commonbileduct	Bladder	CD8	Myeloid
IFNG_Type II IFNR	CD8_TEFF_Commonbileduct.Mon_Bladder	0.889	0	CD8_TEFF_Commonbileduct	Mon_Bladder	Commonbileduct	Bladder	CD8	Myeloid
ICAM1_SPN	Mon_Bladder.CD8_TEFF_Commonbileduct	0.458	0	Mon_Bladder	CD8_TEFF_Commonbileduct	Bladder	Commonbileduct	Myeloid	CD8
ICAM1_ITGAL	Mon_Bladder.CD8_TEFF_Commonbileduct	0.532	0	Mon_Bladder	CD8_TEFF_Commonbileduct	Bladder	Commonbileduct	Myeloid	CD8
IL1B_ADRB2	Mon_Bladder.CD8_TEFF_Commonbileduct	0.927	0	Mon_Bladder	CD8_TEFF_Commonbileduct	Bladder	Commonbileduct	Myeloid	CD8
CD55_ADGRE5	Mon_Bladder.CD8_TEFF_Commonbileduct	1.315	0	Mon_Bladder	CD8_TEFF_Commonbileduct	Bladder	Commonbileduct	Myeloid	CD8
C5AR1_RPS19	Mon_Bladder.CD8_TEFF_Commonbileduct	2.73	0	Mon_Bladder	CD8_TEFF_Commonbileduct	Bladder	Commonbileduct	Myeloid	CD8
CLEC2B_KLRF1	Mon_Bladder.CD8_TEFF_Commonbileduct	0.67	0	Mon_Bladder	CD8_TEFF_Commonbileduct	Bladder	Commonbileduct	Myeloid	CD8
PLAUR_a4b1 complex	Mon_Bladder.CD8_TEFF_Commonbileduct	1.326	0	Mon_Bladder	CD8_TEFF_Commonbileduct	Bladder	Commonbileduct	Myeloid	CD8
ICAM1_aLb2 complex	Mon_Bladder.CD8_TEFF_Commonbileduct	0.532	0	Mon_Bladder	CD8_TEFF_Commonbileduct	Bladder	Commonbileduct	Myeloid	CD8
TGFB1_TGFbeta receptor1	Mon_Bladder.CD8_TEFF_Commonbileduct	0.658	0	Mon_Bladder	CD8_TEFF_Commonbileduct	Bladder	Commonbileduct	Myeloid	CD8
TNF_TNFRSF1A	CD8_TEM_Commonbileduct.Mon_Bladder	1.003	0	CD8_TEM_Commonbileduct	Mon_Bladder	Commonbileduct	Bladder	CD8	Myeloid
TNF_TNFRSF1B	CD8_TEM_Commonbileduct.Mon_Bladder	1.321	0	CD8_TEM_Commonbileduct	Mon_Bladder	Commonbileduct	Bladder	CD8	Myeloid
IFNG_Type II IFNR	CD8_TEM_Commonbileduct.Mon_Bladder	0.877	0	CD8_TEM_Commonbileduct	Mon_Bladder	Commonbileduct	Bladder	CD8	Myeloid
ICAM1_ITGAL	Mon_Bladder.CD8_TEM_Commonbileduct	0.484	0	Mon_Bladder	CD8_TEM_Commonbileduct	Bladder	Commonbileduct	Myeloid	CD8
LGALS9_CD47	Mon_Bladder.CD8_TEM_Commonbileduct	0.639	0.008	Mon_Bladder	CD8_TEM_Commonbileduct	Bladder	Commonbileduct	Myeloid	CD8
CD55_ADGRE5	Mon_Bladder.CD8_TEM_Commonbileduct	1.195	0	Mon_Bladder	CD8_TEM_Commonbileduct	Bladder	Commonbileduct	Myeloid	CD8
C5AR1_RPS19	Mon_Bladder.CD8_TEM_Commonbileduct	2.716	0	Mon_Bladder	CD8_TEM_Commonbileduct	Bladder	Commonbileduct	Myeloid	CD8
PLAUR_a4b1 complex	Mon_Bladder.CD8_TEM_Commonbileduct	1.279	0	Mon_Bladder	CD8_TEM_Commonbileduct	Bladder	Commonbileduct	Myeloid	CD8
ICAM1_aLb2 complex	Mon_Bladder.CD8_TEM_Commonbileduct	0.484	0	Mon_Bladder	CD8_TEM_Commonbileduct	Bladder	Commonbileduct	Myeloid	CD8
TNF_TNFRSF1A	CD8_TRM_Commonbileduct.Mon_Bladder	0.892	0	CD8_TRM_Commonbileduct	Mon_Bladder	Commonbileduct	Bladder	CD8	Myeloid
TNF_TNFRSF1B	CD8_TRM_Commonbileduct.Mon_Bladder	1.21	0	CD8_TRM_Commonbileduct	Mon_Bladder	Commonbileduct	Bladder	CD8	Myeloid
ANXA1_FPR1	CD8_TRM_Commonbileduct.Mon_Bladder	1.153	0	CD8_TRM_Commonbileduct	Mon_Bladder	Commonbileduct	Bladder	CD8	Myeloid
ANXA1_FPR2	CD8_TRM_Commonbileduct.Mon_Bladder	0.932	0.004	CD8_TRM_Commonbileduct	Mon_Bladder	Commonbileduct	Bladder	CD8	Myeloid
IFNG_Type II IFNR	CD8_TRM_Commonbileduct.Mon_Bladder	0.593	0	CD8_TRM_Commonbileduct	Mon_Bladder	Commonbileduct	Bladder	CD8	Myeloid
CD74_MIF	Mon_Bladder.CD8_TRM_Commonbileduct	2.259	0	Mon_Bladder	CD8_TRM_Commonbileduct	Bladder	Commonbileduct	Myeloid	CD8
ICAM1_SPN	Mon_Bladder.CD8_TRM_Commonbileduct	0.444	0	Mon_Bladder	CD8_TRM_Commonbileduct	Bladder	Commonbileduct	Myeloid	CD8
ICAM1_ITGAL	Mon_Bladder.CD8_TRM_Commonbileduct	0.46	0	Mon_Bladder	CD8_TRM_Commonbileduct	Bladder	Commonbileduct	Myeloid	CD8
LGALS9_CD47	Mon_Bladder.CD8_TRM_Commonbileduct	0.624	0	Mon_Bladder	CD8_TRM_Commonbileduct	Bladder	Commonbileduct	Myeloid	CD8
CD55_ADGRE5	Mon_Bladder.CD8_TRM_Commonbileduct	1.114	0	Mon_Bladder	CD8_TRM_Commonbileduct	Bladder	Commonbileduct	Myeloid	CD8
C5AR1_RPS19	Mon_Bladder.CD8_TRM_Commonbileduct	2.709	0	Mon_Bladder	CD8_TRM_Commonbileduct	Bladder	Commonbileduct	Myeloid	CD8
PLAUR_a4b1 complex	Mon_Bladder.CD8_TRM_Commonbileduct	1.217	0	Mon_Bladder	CD8_TRM_Commonbileduct	Bladder	Commonbileduct	Myeloid	CD8
ICAM1_aLb2 complex	Mon_Bladder.CD8_TRM_Commonbileduct	0.46	0	Mon_Bladder	CD8_TRM_Commonbileduct	Bladder	Commonbileduct	Myeloid	CD8
SPP1_CD44	Cholangiocyte.FXYD2_high_Commonbileduct.Mon_Bladder	2.32	0	Cholang_FXYD2_Commonbileduct	Mon_Bladder	Commonbileduct	Bladder	Epi	Myeloid
LGALS9_CD44	Cholangiocyte.FXYD2_high_Commonbileduct.Mon_Bladder	1.124	0.008	Cholang_FXYD2_Commonbileduct	Mon_Bladder	Commonbileduct	Bladder	Epi	Myeloid
EGFR_TGFB1	Cholangiocyte.FXYD2_high_Commonbileduct.Mon_Bladder	0.566	0	Cholang_FXYD2_Commonbileduct	Mon_Bladder	Commonbileduct	Bladder	Epi	Myeloid
EGFR_AREG	Cholangiocyte.FXYD2_high_Commonbileduct.Mon_Bladder	1.206	0	Cholang_FXYD2_Commonbileduct	Mon_Bladder	Commonbileduct	Bladder	Epi	Myeloid
EGFR_GRN	Cholangiocyte.FXYD2_high_Commonbileduct.Mon_Bladder	0.605	0	Cholang_FXYD2_Commonbileduct	Mon_Bladder	Commonbileduct	Bladder	Epi	Myeloid
TNFRSF1A_GRN	Cholangiocyte.FXYD2_high_Commonbileduct.Mon_Bladder	0.807	0	Cholang_FXYD2_Commonbileduct	Mon_Bladder	Commonbileduct	Bladder	Epi	Myeloid
EGFR_COPA	Cholangiocyte.FXYD2_high_Commonbileduct.Mon_Bladder	0.354	0	Cholang_FXYD2_Commonbileduct	Mon_Bladder	Commonbileduct	Bladder	Epi	Myeloid
EGFR_HBEGF	Cholangiocyte.FXYD2_high_Commonbileduct.Mon_Bladder	0.711	0	Cholang_FXYD2_Commonbileduct	Mon_Bladder	Commonbileduct	Bladder	Epi	Myeloid
NRP1_VEGFA	Cholangiocyte.FXYD2_high_Commonbileduct.Mon_Bladder	0.408	0	Cholang_FXYD2_Commonbileduct	Mon_Bladder	Commonbileduct	Bladder	Epi	Myeloid
NRP2_VEGFA	Cholangiocyte.FXYD2_high_Commonbileduct.Mon_Bladder	0.469	0	Cholang_FXYD2_Commonbileduct	Mon_Bladder	Commonbileduct	Bladder	Epi	Myeloid
MDK_LRP1	Cholangiocyte.FXYD2_high_Commonbileduct.Mon_Bladder	0.48	0	Cholang_FXYD2_Commonbileduct	Mon_Bladder	Commonbileduct	Bladder	Epi	Myeloid
FGFR2_CD83	Cholangiocyte.FXYD2_high_Commonbileduct.Mon_Bladder	0.662	0	Cholang_FXYD2_Commonbileduct	Mon_Bladder	Commonbileduct	Bladder	Epi	Myeloid
JAG1_NOTCH2	Cholangiocyte.FXYD2_high_Commonbileduct.Mon_Bladder	0.317	0	Cholang_FXYD2_Commonbileduct	Mon_Bladder	Commonbileduct	Bladder	Epi	Myeloid
APP_FPR2	Cholangiocyte.FXYD2_high_Commonbileduct.Mon_Bladder	0.883	0	Cholang_FXYD2_Commonbileduct	Mon_Bladder	Commonbileduct	Bladder	Epi	Myeloid
ALOX5_ALOX5AP	Cholangiocyte.FXYD2_high_Commonbileduct.Mon_Bladder	0.364	0	Cholang_FXYD2_Commonbileduct	Mon_Bladder	Commonbileduct	Bladder	Epi	Myeloid
SPP1_a4b1 complex	Cholangiocyte.FXYD2_high_Commonbileduct.Mon_Bladder	1.582	0	Cholang_FXYD2_Commonbileduct	Mon_Bladder	Commonbileduct	Bladder	Epi	Myeloid
IL1 receptor_IL1B	Cholangiocyte.FXYD2_high_Commonbileduct.Mon_Bladder	0.729	0	Cholang_FXYD2_Commonbileduct	Mon_Bladder	Commonbileduct	Bladder	Epi	Myeloid
IL1 receptor_IL1RN	Cholangiocyte.FXYD2_high_Commonbileduct.Mon_Bladder	0.25	0.032	Cholang_FXYD2_Commonbileduct	Mon_Bladder	Commonbileduct	Bladder	Epi	Myeloid
CD44_FGFR2	Mon_Bladder.Cholangiocyte.FXYD2_high_Commonbileduct	1.088	0	Mon_Bladder	Cholang_FXYD2_Commonbileduct	Bladder	Commonbileduct	Myeloid	Epi
TIMP1_FGFR2	Mon_Bladder.Cholangiocyte.FXYD2_high_Commonbileduct	1.691	0	Mon_Bladder	Cholang_FXYD2_Commonbileduct	Bladder	Commonbileduct	Myeloid	Epi
CD74_MIF	Mon_Bladder.Cholangiocyte.FXYD2_high_Commonbileduct	2.833	0	Mon_Bladder	Cholang_FXYD2_Commonbileduct	Bladder	Commonbileduct	Myeloid	Epi
TNFRSF1B_GRN	Mon_Bladder.Cholangiocyte.FXYD2_high_Commonbileduct	0.939	0	Mon_Bladder	Cholang_FXYD2_Commonbileduct	Bladder	Commonbileduct	Myeloid	Epi
CD74_COPA	Mon_Bladder.Cholangiocyte.FXYD2_high_Commonbileduct	1.736	0	Mon_Bladder	Cholang_FXYD2_Commonbileduct	Bladder	Commonbileduct	Myeloid	Epi
CD44_HBEGF	Mon_Bladder.Cholangiocyte.FXYD2_high_Commonbileduct	1.242	0.048	Mon_Bladder	Cholang_FXYD2_Commonbileduct	Bladder	Commonbileduct	Myeloid	Epi
CD74_APP	Mon_Bladder.Cholangiocyte.FXYD2_high_Commonbileduct	2.236	0	Mon_Bladder	Cholang_FXYD2_Commonbileduct	Bladder	Commonbileduct	Myeloid	Epi
CCL3_IDE	Mon_Bladder.Cholangiocyte.FXYD2_high_Commonbileduct	0.313	0	Mon_Bladder	Cholang_FXYD2_Commonbileduct	Bladder	Commonbileduct	Myeloid	Epi
GRN_SORT1	Mon_Bladder.Cholangiocyte.FXYD2_high_Commonbileduct	0.549	0.004	Mon_Bladder	Cholang_FXYD2_Commonbileduct	Bladder	Commonbileduct	Myeloid	Epi
COPA_SORT1	Mon_Bladder.Cholangiocyte.FXYD2_high_Commonbileduct	0.299	0.016	Mon_Bladder	Cholang_FXYD2_Commonbileduct	Bladder	Commonbileduct	Myeloid	Epi
LGALS9_DAG1	Mon_Bladder.Cholangiocyte.FXYD2_high_Commonbileduct	0.469	0	Mon_Bladder	Cholang_FXYD2_Commonbileduct	Bladder	Commonbileduct	Myeloid	Epi
LGALS9_MET	Mon_Bladder.Cholangiocyte.FXYD2_high_Commonbileduct	0.648	0	Mon_Bladder	Cholang_FXYD2_Commonbileduct	Bladder	Commonbileduct	Myeloid	Epi
LGALS9_LRP1	Mon_Bladder.Cholangiocyte.FXYD2_high_Commonbileduct	0.558	0.008	Mon_Bladder	Cholang_FXYD2_Commonbileduct	Bladder	Commonbileduct	Myeloid	Epi
LGALS9_CD47	Mon_Bladder.Cholangiocyte.FXYD2_high_Commonbileduct	0.765	0	Mon_Bladder	Cholang_FXYD2_Commonbileduct	Bladder	Commonbileduct	Myeloid	Epi
LGALS9_PTPRK	Mon_Bladder.Cholangiocyte.FXYD2_high_Commonbileduct	0.86	0	Mon_Bladder	Cholang_FXYD2_Commonbileduct	Bladder	Commonbileduct	Myeloid	Epi
LGALS9_SLC1A5	Mon_Bladder.Cholangiocyte.FXYD2_high_Commonbileduct	0.64	0	Mon_Bladder	Cholang_FXYD2_Commonbileduct	Bladder	Commonbileduct	Myeloid	Epi
LGALS9_SORL1	Mon_Bladder.Cholangiocyte.FXYD2_high_Commonbileduct	0.506	0	Mon_Bladder	Cholang_FXYD2_Commonbileduct	Bladder	Commonbileduct	Myeloid	Epi
EREG_EGFR	Mon_Bladder.Cholangiocyte.FXYD2_high_Commonbileduct	1.288	0	Mon_Bladder	Cholang_FXYD2_Commonbileduct	Bladder	Commonbileduct	Myeloid	Epi
C5AR1_RPS19	Mon_Bladder.Cholangiocyte.FXYD2_high_Commonbileduct	2.246	0	Mon_Bladder	Cholang_FXYD2_Commonbileduct	Bladder	Commonbileduct	Myeloid	Epi
THBS1_a3b1 complex	Mon_Bladder.Cholangiocyte.FXYD2_high_Commonbileduct	1.069	0	Mon_Bladder	Cholang_FXYD2_Commonbileduct	Bladder	Commonbileduct	Myeloid	Epi
TGFB1_aVb6 complex	Mon_Bladder.Cholangiocyte.FXYD2_high_Commonbileduct	0.55	0	Mon_Bladder	Cholang_FXYD2_Commonbileduct	Bladder	Commonbileduct	Myeloid	Epi
TGFB1_TGFbeta receptor2	Mon_Bladder.Cholangiocyte.FXYD2_high_Commonbileduct	0.504	0	Mon_Bladder	Cholang_FXYD2_Commonbileduct	Bladder	Commonbileduct	Myeloid	Epi
SPP1_CD44	Cholangiocyte.HIST1H2AM_high_Commonbileduct.Mon_Bladder	1.378	0	Cholang_HIST1H2AM_Commonbileduct	Mon_Bladder	Commonbileduct	Bladder	Epi	Myeloid
TFRC_TNFSF13B	Cholangiocyte.HIST1H2AM_high_Commonbileduct.Mon_Bladder	0.759	0	Cholang_HIST1H2AM_Commonbileduct	Mon_Bladder	Commonbileduct	Bladder	Epi	Myeloid
MDK_LRP1	Cholangiocyte.HIST1H2AM_high_Commonbileduct.Mon_Bladder	0.558	0	Cholang_HIST1H2AM_Commonbileduct	Mon_Bladder	Commonbileduct	Bladder	Epi	Myeloid
APP_FPR2	Cholangiocyte.HIST1H2AM_high_Commonbileduct.Mon_Bladder	0.433	0.003	Cholang_HIST1H2AM_Commonbileduct	Mon_Bladder	Commonbileduct	Bladder	Epi	Myeloid
SPP1_a4b1 complex	Cholangiocyte.HIST1H2AM_high_Commonbileduct.Mon_Bladder	0.64	0	Cholang_HIST1H2AM_Commonbileduct	Mon_Bladder	Commonbileduct	Bladder	Epi	Myeloid
CD74_MIF	Mon_Bladder.Cholangiocyte.HIST1H2AM_high_Commonbileduct	2.639	0	Mon_Bladder	Cholang_HIST1H2AM_Commonbileduct	Bladder	Commonbileduct	Myeloid	Epi
ICAM1_AREG	Mon_Bladder.Cholangiocyte.HIST1H2AM_high_Commonbileduct	1.361	0.028	Mon_Bladder	Cholang_HIST1H2AM_Commonbileduct	Bladder	Commonbileduct	Myeloid	Epi
CD74_APP	Mon_Bladder.Cholangiocyte.HIST1H2AM_high_Commonbileduct	1.785	0	Mon_Bladder	Cholang_HIST1H2AM_Commonbileduct	Bladder	Commonbileduct	Myeloid	Epi
NOTCH2_DLL4	Mon_Bladder.Cholangiocyte.HIST1H2AM_high_Commonbileduct	0.766	0	Mon_Bladder	Cholang_HIST1H2AM_Commonbileduct	Bladder	Commonbileduct	Myeloid	Epi
LGALS9_LRP1	Mon_Bladder.Cholangiocyte.HIST1H2AM_high_Commonbileduct	0.61	0.012	Mon_Bladder	Cholang_HIST1H2AM_Commonbileduct	Bladder	Commonbileduct	Myeloid	Epi
LGALS9_PTPRK	Mon_Bladder.Cholangiocyte.HIST1H2AM_high_Commonbileduct	0.802	0	Mon_Bladder	Cholang_HIST1H2AM_Commonbileduct	Bladder	Commonbileduct	Myeloid	Epi
LGALS9_SLC1A5	Mon_Bladder.Cholangiocyte.HIST1H2AM_high_Commonbileduct	0.659	0	Mon_Bladder	Cholang_HIST1H2AM_Commonbileduct	Bladder	Commonbileduct	Myeloid	Epi
MIF_TNFRSF10D	Mon_Bladder.Cholangiocyte.HIST1H2AM_high_Commonbileduct	1.662	0	Mon_Bladder	Cholang_HIST1H2AM_Commonbileduct	Bladder	Commonbileduct	Myeloid	Epi
IL1B_ADRB2	Mon_Bladder.Cholangiocyte.HIST1H2AM_high_Commonbileduct	0.89	0	Mon_Bladder	Cholang_HIST1H2AM_Commonbileduct	Bladder	Commonbileduct	Myeloid	Epi
C5AR1_RPS19	Mon_Bladder.Cholangiocyte.HIST1H2AM_high_Commonbileduct	2.38	0	Mon_Bladder	Cholang_HIST1H2AM_Commonbileduct	Bladder	Commonbileduct	Myeloid	Epi
THBS1_a3b1 complex	Mon_Bladder.Cholangiocyte.HIST1H2AM_high_Commonbileduct	1.086	0	Mon_Bladder	Cholang_HIST1H2AM_Commonbileduct	Bladder	Commonbileduct	Myeloid	Epi
FGF2_CD44	Fib_Commonbileduct.Mon_Bladder	1.027	0	Fib_Commonbileduct	Mon_Bladder	Commonbileduct	Bladder	Fib	Myeloid
HGF_CD44	Fib_Commonbileduct.Mon_Bladder	1.024	0	Fib_Commonbileduct	Mon_Bladder	Commonbileduct	Bladder	Fib	Myeloid
EGFR_TGFB1	Fib_Commonbileduct.Mon_Bladder	0.71	0	Fib_Commonbileduct	Mon_Bladder	Commonbileduct	Bladder	Fib	Myeloid
EGFR_MIF	Fib_Commonbileduct.Mon_Bladder	0.845	0	Fib_Commonbileduct	Mon_Bladder	Commonbileduct	Bladder	Fib	Myeloid
EGFR_AREG	Fib_Commonbileduct.Mon_Bladder	1.349	0	Fib_Commonbileduct	Mon_Bladder	Commonbileduct	Bladder	Fib	Myeloid
ICAM1_AREG	Fib_Commonbileduct.Mon_Bladder	1.18	0	Fib_Commonbileduct	Mon_Bladder	Commonbileduct	Bladder	Fib	Myeloid
EGFR_GRN	Fib_Commonbileduct.Mon_Bladder	0.748	0	Fib_Commonbileduct	Mon_Bladder	Commonbileduct	Bladder	Fib	Myeloid
TNFRSF1A_GRN	Fib_Commonbileduct.Mon_Bladder	0.937	0	Fib_Commonbileduct	Mon_Bladder	Commonbileduct	Bladder	Fib	Myeloid
EGFR_COPA	Fib_Commonbileduct.Mon_Bladder	0.498	0	Fib_Commonbileduct	Mon_Bladder	Commonbileduct	Bladder	Fib	Myeloid
EGFR_HBEGF	Fib_Commonbileduct.Mon_Bladder	0.854	0	Fib_Commonbileduct	Mon_Bladder	Commonbileduct	Bladder	Fib	Myeloid
CD40_TNFSF13B	Fib_Commonbileduct.Mon_Bladder	0.571	0	Fib_Commonbileduct	Mon_Bladder	Commonbileduct	Bladder	Fib	Myeloid
NRP1_VEGFA	Fib_Commonbileduct.Mon_Bladder	0.489	0	Fib_Commonbileduct	Mon_Bladder	Commonbileduct	Bladder	Fib	Myeloid
NRP2_VEGFA	Fib_Commonbileduct.Mon_Bladder	0.478	0	Fib_Commonbileduct	Mon_Bladder	Commonbileduct	Bladder	Fib	Myeloid
JAG1_NOTCH2	Fib_Commonbileduct.Mon_Bladder	0.347	0.004	Fib_Commonbileduct	Mon_Bladder	Commonbileduct	Bladder	Fib	Myeloid
CXCL12_CXCR4	Fib_Commonbileduct.Mon_Bladder	1.286	0	Fib_Commonbileduct	Mon_Bladder	Commonbileduct	Bladder	Fib	Myeloid
ANXA1_FPR1	Fib_Commonbileduct.Mon_Bladder	1.368	0	Fib_Commonbileduct	Mon_Bladder	Commonbileduct	Bladder	Fib	Myeloid
ANXA1_FPR2	Fib_Commonbileduct.Mon_Bladder	1.147	0	Fib_Commonbileduct	Mon_Bladder	Commonbileduct	Bladder	Fib	Myeloid
APP_FPR2	Fib_Commonbileduct.Mon_Bladder	0.924	0	Fib_Commonbileduct	Mon_Bladder	Commonbileduct	Bladder	Fib	Myeloid
FN1_a4b1 complex	Fib_Commonbileduct.Mon_Bladder	1.093	0	Fib_Commonbileduct	Mon_Bladder	Commonbileduct	Bladder	Fib	Myeloid
PLA2G2A_a4b1 complex	Fib_Commonbileduct.Mon_Bladder	0.948	0	Fib_Commonbileduct	Mon_Bladder	Commonbileduct	Bladder	Fib	Myeloid
THY1_aMb2 complex	Fib_Commonbileduct.Mon_Bladder	0.841	0	Fib_Commonbileduct	Mon_Bladder	Commonbileduct	Bladder	Fib	Myeloid
F10_aMb2 complex	Fib_Commonbileduct.Mon_Bladder	0.566	0	Fib_Commonbileduct	Mon_Bladder	Commonbileduct	Bladder	Fib	Myeloid
C3_aMb2 complex	Fib_Commonbileduct.Mon_Bladder	1.363	0	Fib_Commonbileduct	Mon_Bladder	Commonbileduct	Bladder	Fib	Myeloid
THY1_aXb2 complex	Fib_Commonbileduct.Mon_Bladder	0.718	0	Fib_Commonbileduct	Mon_Bladder	Commonbileduct	Bladder	Fib	Myeloid
IL1 receptor_IL1B	Fib_Commonbileduct.Mon_Bladder	0.941	0	Fib_Commonbileduct	Mon_Bladder	Commonbileduct	Bladder	Fib	Myeloid
IL1 receptor_IL1RN	Fib_Commonbileduct.Mon_Bladder	0.462	0	Fib_Commonbileduct	Mon_Bladder	Commonbileduct	Bladder	Fib	Myeloid
TGFB1_TGFBR3	Mon_Bladder.Fib_Commonbileduct	0.824	0	Mon_Bladder	Fib_Commonbileduct	Bladder	Commonbileduct	Myeloid	Fib
LAMP1_FAM3C	Mon_Bladder.Fib_Commonbileduct	0.502	0	Mon_Bladder	Fib_Commonbileduct	Bladder	Commonbileduct	Myeloid	Fib
CD74_MIF	Mon_Bladder.Fib_Commonbileduct	2.329	0	Mon_Bladder	Fib_Commonbileduct	Bladder	Commonbileduct	Myeloid	Fib
CD74_COPA	Mon_Bladder.Fib_Commonbileduct	1.768	0	Mon_Bladder	Fib_Commonbileduct	Bladder	Commonbileduct	Myeloid	Fib
CD74_APP	Mon_Bladder.Fib_Commonbileduct	2.277	0	Mon_Bladder	Fib_Commonbileduct	Bladder	Commonbileduct	Myeloid	Fib
HLA-DRB1_OGN	Mon_Bladder.Fib_Commonbileduct	1.614	0	Mon_Bladder	Fib_Commonbileduct	Bladder	Commonbileduct	Myeloid	Fib
LGALS9_LRP1	Mon_Bladder.Fib_Commonbileduct	1.058	0	Mon_Bladder	Fib_Commonbileduct	Bladder	Commonbileduct	Myeloid	Fib
LGALS9_CD47	Mon_Bladder.Fib_Commonbileduct	0.74	0	Mon_Bladder	Fib_Commonbileduct	Bladder	Commonbileduct	Myeloid	Fib
LGALS9_SLC1A5	Mon_Bladder.Fib_Commonbileduct	0.554	0	Mon_Bladder	Fib_Commonbileduct	Bladder	Commonbileduct	Myeloid	Fib
LGALS9_COLEC12	Mon_Bladder.Fib_Commonbileduct	0.52	0	Mon_Bladder	Fib_Commonbileduct	Bladder	Commonbileduct	Myeloid	Fib
LGALS9_MRC2	Mon_Bladder.Fib_Commonbileduct	0.621	0	Mon_Bladder	Fib_Commonbileduct	Bladder	Commonbileduct	Myeloid	Fib
EREG_EGFR	Mon_Bladder.Fib_Commonbileduct	1.431	0	Mon_Bladder	Fib_Commonbileduct	Bladder	Commonbileduct	Myeloid	Fib
CSF1R_CSF1	Mon_Bladder.Fib_Commonbileduct	0.326	0	Mon_Bladder	Fib_Commonbileduct	Bladder	Commonbileduct	Myeloid	Fib
SELL_CD34	Mon_Bladder.Fib_Commonbileduct	0.588	0	Mon_Bladder	Fib_Commonbileduct	Bladder	Commonbileduct	Myeloid	Fib
TGFB1_TGFbeta receptor1	Mon_Bladder.Fib_Commonbileduct	0.554	0	Mon_Bladder	Fib_Commonbileduct	Bladder	Commonbileduct	Myeloid	Fib
TGFB1_TGFbeta receptor2	Mon_Bladder.Fib_Commonbileduct	0.502	0	Mon_Bladder	Fib_Commonbileduct	Bladder	Commonbileduct	Myeloid	Fib
SPP1_CD44	Mac_Commonbileduct.Mon_Bladder	1.326	0	Mac_Commonbileduct	Mon_Bladder	Commonbileduct	Bladder	Myeloid	Myeloid
CD74_MIF	Mac_Commonbileduct.Mon_Bladder	3.045	0	Mac_Commonbileduct	Mon_Bladder	Commonbileduct	Bladder	Myeloid	Myeloid
ICAM1_AREG	Mac_Commonbileduct.Mon_Bladder	1.29	0	Mac_Commonbileduct	Mon_Bladder	Commonbileduct	Bladder	Myeloid	Myeloid
CD74_COPA	Mac_Commonbileduct.Mon_Bladder	2.697	0	Mac_Commonbileduct	Mon_Bladder	Commonbileduct	Bladder	Myeloid	Myeloid
NRP1_VEGFA	Mac_Commonbileduct.Mon_Bladder	0.427	0	Mac_Commonbileduct	Mon_Bladder	Commonbileduct	Bladder	Myeloid	Myeloid
NRP2_VEGFA	Mac_Commonbileduct.Mon_Bladder	0.546	0	Mac_Commonbileduct	Mon_Bladder	Commonbileduct	Bladder	Myeloid	Myeloid
CD1D_LILRB2	Mac_Commonbileduct.Mon_Bladder	0.51	0	Mac_Commonbileduct	Mon_Bladder	Commonbileduct	Bladder	Myeloid	Myeloid
TNF_TNFRSF1A	Mac_Commonbileduct.Mon_Bladder	0.493	0	Mac_Commonbileduct	Mon_Bladder	Commonbileduct	Bladder	Myeloid	Myeloid
TNFSF13_TNFRSF1A	Mac_Commonbileduct.Mon_Bladder	0.384	0	Mac_Commonbileduct	Mon_Bladder	Commonbileduct	Bladder	Myeloid	Myeloid
TNF_TNFRSF1B	Mac_Commonbileduct.Mon_Bladder	0.81	0	Mac_Commonbileduct	Mon_Bladder	Commonbileduct	Bladder	Myeloid	Myeloid
SIRPA_CD47	Mac_Commonbileduct.Mon_Bladder	0.544	0	Mac_Commonbileduct	Mon_Bladder	Commonbileduct	Bladder	Myeloid	Myeloid
APP_FPR2	Mac_Commonbileduct.Mon_Bladder	0.386	0.024	Mac_Commonbileduct	Mon_Bladder	Commonbileduct	Bladder	Myeloid	Myeloid
SPP1_a4b1 complex	Mac_Commonbileduct.Mon_Bladder	0.588	0	Mac_Commonbileduct	Mon_Bladder	Commonbileduct	Bladder	Myeloid	Myeloid
C3_aMb2 complex	Mac_Commonbileduct.Mon_Bladder	1.211	0	Mac_Commonbileduct	Mon_Bladder	Commonbileduct	Bladder	Myeloid	Myeloid
TNFRSF1A_GRN	Mon_Bladder.Mac_Commonbileduct	1.084	0	Mon_Bladder	Mac_Commonbileduct	Bladder	Commonbileduct	Myeloid	Myeloid
TNFRSF1B_GRN	Mon_Bladder.Mac_Commonbileduct	1.402	0	Mon_Bladder	Mac_Commonbileduct	Bladder	Commonbileduct	Myeloid	Myeloid
CD44_HBEGF	Mon_Bladder.Mac_Commonbileduct	1.522	0.004	Mon_Bladder	Mac_Commonbileduct	Bladder	Commonbileduct	Myeloid	Myeloid
ICAM1_SPN	Mon_Bladder.Mac_Commonbileduct	0.374	0.043	Mon_Bladder	Mac_Commonbileduct	Bladder	Commonbileduct	Myeloid	Myeloid
LGALS9_HAVCR2	Mon_Bladder.Mac_Commonbileduct	0.747	0	Mon_Bladder	Mac_Commonbileduct	Bladder	Commonbileduct	Myeloid	Myeloid
LGALS9_SORL1	Mon_Bladder.Mac_Commonbileduct	0.747	0	Mon_Bladder	Mac_Commonbileduct	Bladder	Commonbileduct	Myeloid	Myeloid
LGALS9_MRC2	Mon_Bladder.Mac_Commonbileduct	0.529	0	Mon_Bladder	Mac_Commonbileduct	Bladder	Commonbileduct	Myeloid	Myeloid
MIF_TNFRSF10D	Mon_Bladder.Mac_Commonbileduct	0.675	0.028	Mon_Bladder	Mac_Commonbileduct	Bladder	Commonbileduct	Myeloid	Myeloid
ANXA1_FPR3	Mon_Bladder.Mac_Commonbileduct	1.021	0	Mon_Bladder	Mac_Commonbileduct	Bladder	Commonbileduct	Myeloid	Myeloid
CD52_SIGLEC10	Mon_Bladder.Mac_Commonbileduct	1.101	0	Mon_Bladder	Mac_Commonbileduct	Bladder	Commonbileduct	Myeloid	Myeloid
PLAUR_a4b1 complex	Mon_Bladder.Mac_Commonbileduct	1.307	0	Mon_Bladder	Mac_Commonbileduct	Bladder	Commonbileduct	Myeloid	Myeloid
TGFB1_TGFbeta receptor1	Mon_Bladder.Mac_Commonbileduct	0.872	0	Mon_Bladder	Mac_Commonbileduct	Bladder	Commonbileduct	Myeloid	Myeloid
CD74_MIF	Mon_Bladder.Mon_Commonbileduct	1.837	0.036	Mon_Bladder	Mon_Commonbileduct	Bladder	Commonbileduct	Myeloid	Myeloid
[truncated: 180,047 more rows]
