# Supplementary material for: Single-cell transcriptome profiling of an adult human cell atlas of 15 major organs
Source: Genome Biol. 2020 Dec 7;21:294. doi: 10.1186/s13059-020-02210-0 (PMC7720616; doi:10.1186/s13059-020-02210-0)
Supplement: Supplementary file 11 — Additional file 11: Table S49. The digestion protocols for each organ. Table S50. The PCs and resolution used for clustering of each organ or major cell type. Table S51. Optimal pK values for each organ. Table S52. Basic information of the top 2% genes with high UMI in each tissue. Table S53. List of marker information (top 50) for each subpopulation of NK cells. Table S54. Suspiciously contaminated genes removed in each tissue for fibroblast, smooth muscle and FibSmo cell clustering. Table S55. Suspiciously contaminated genes removed in each tissue for T and NK cell clustering. Table S56. Suspiciously contaminated genes removed in each tissue for B and plasma cell clustering. Table S57. Suspiciously contaminated genes removed in each tissue for endothelial cell clustering. Table S58. Suspiciously contaminated genes removed in each tissue for myeloid cell clustering. Table S59. Antibodies used for immunostaining. [file 13059_2020_2210_MOESM11_ESM.xlsx]

## Sheet: Table S49
Table S49. The digestion protocols for each organ.
Tissue	Primary dissociation reagents	Addition of CaCl2	Dissociation buffer	Incubation condition	Extra dissociation (optional)
Blood	0.8% NH4Cl red blood cells lysis buffer	NO	RBC buffer	10 min on ice	NO
Bone marrow
Bladder	125 U Dispase/5 ml + 1 mg/ml Collagenase IV + 1 mg/ml Collagenase II + 50 ug/ml DNase I	5 mM	DMEM + 10%FBS	1 h + 10 min	0.25% trypsin + EDTA 20 min for residue
Common bile duct				40 min + 10 min
Esophagus				1 h + 10 min
Heart	50 U Dispase/5 ml + 1 mg/ml Collagenase IV + 1 mg/ml Collagenase II + 50 ug/ml DNase I	5 mM	DMEM + 10%FBS	40 min + 10 min
Lymph node
Muscle (leg)
Spleen	0.5 mg/ml Collagenase IV + 0.5 mg/ml Collagenase II + 50 ug/ml DNase I	5 mM	DMEM + 10%FBS	30 min + 10 min
Small intestine	0.05% Trypsin + EDTA+ 0.5 mg/ml Collagenase IV + 0.5 mg/ml Collagenase II + 50 ug/ml DNase I	5 mM added after 20 min	DMEM	1 h + 10 min
Rectum	0.05% Trypsin + EDTA+ 1 mg/ml Collagenase IV + 1 mg/ml Collagenase II + 50 ug/ml DNase I	5 mM added after 20 min	DMEM	1 h + 10 min
Stomach
Liver	Step 1: 1 mM EGTA + 1xDPBS, Step 2: 1 mg/ml Collagenase II + 1 mg/ml Collagenase IV + 50 ug/ml DNase I	5 mM added after 10 min	Step 1: 1xDPBS, Step 2: DMEM + 10%FBS	Step 1: 10 min, Step 2: 30 min + 10 min
Skin	Step 1: 0.25% Trypsin + EDTA, Step 2: 125 U Dispase/5 ml + 1 mg/ml Collagenase I + 1 mg/ml Collagenase V + 50 ug/ml DNase I	5 mM added after 20 min	DMEM	Step 1: 20 min, Step 2: 1 h + 10 min
Trachea	Step 1: 0.25% Trypsin + EDTA, Step 2: 125 U Dispase/5 ml + 1 mg/ml Collagenase IV + 1 mg/ml Collagenase II + 50 ug/ml DNase I	5 mM added after 20 min	DMEM	Step 1: 20 min, Step 2: 1 h + 10 min
Basic information of enzymes
Company	Enzyme	Cat. No
Corning	Dispase	354235
ThermoFisher	Collagenase, Type I, powder	17100017
ThermoFisher	Collagenase, Type II, powder	17101015
ThermoFisher	Collagenase, Type IV, powder	17104019
Sigma-Aldrich	Collagenase, Type V, powder	C9263-500MG
Sigma-Aldrich	DNase I	DN25-100MG
Gibco™	Trypsin-EDTA (0.25%)	25200056

## Sheet: Table S50
Table S50. The PCs and resolution used for clustering of each organ or major cell type.
Tissue	PCs	Resolution
Bladder	30	1
Blood	15	0.4
Common bile duct	30	1
Esophagus	30	1
Heart	30	1
Liver	30	0.8
Lymph node	25	1
Marrow	25	0.6
Muscle	30	1
Rectum	30	1
Skin	30	1
Small intestine	25	0.8
Spleen	25	0.8
Stomach	30	1
Trachea	35	1
Fibroblast, smooth muscle, and FibSmo cell	25	1.2
Epithelial cell (AHCA and HCL)	20	1.5
CD4	15	0.8
CD8	20	1.2
NK	15	0.6
Myeloid	20	1
Endothelial cell	20	1
B and plasmal (HCL)	20	1
B and plasmal (AHCA)	25	1.2

## Sheet: Table S51
Table S51. Optimal pK values for each organ.
Tissue	Optimal pK
Bladder	0.005
Blood	0.02
Common bile duct	0.29
Esophagus	0.005
Heart	0.005
Liver	0.005
Lymph node	0.005
Marrow	0.02
Muscle	0.01
Rectum	0.005
Skin	0.28
Small intestine	0.005
Spleen	0.01
Stomach	0.01
Trachea	0.005

## Sheet: Table S52
Table S52. Basic information of the top 2% genes with high UMI in each tissue.
	Gene	UMI	Tissue
1	MALAT1	373747	Bladder
2	MT-CO2	171280	Bladder
3	FTL	161870	Bladder
4	RPLP1	151426	Bladder
5	EEF1A1	145083	Bladder
6	FTH1	140666	Bladder
7	MT-CO1	140057	Bladder
8	MGP	131936	Bladder
9	AC090498.1	127531	Bladder
10	RPL10	118710	Bladder
11	CFD	110626	Bladder
12	ACTB	109659	Bladder
13	RPS12	103063	Bladder
14	B2M	101570	Bladder
15	FOS	100673	Bladder
16	RPS27	95551	Bladder
17	RPS8	92677	Bladder
18	RPL39	87514	Bladder
19	TMSB4X	79766	Bladder
20	RPL28	78241	Bladder
21	RPL34	76618	Bladder
22	MT-ND3	75722	Bladder
23	RPL13	74412	Bladder
24	RPL32	74219	Bladder
25	RPL30	69073	Bladder
26	MT-ND4L	68079	Bladder
27	VIM	67627	Bladder
28	DCN	67326	Bladder
29	MT-CO3	67225	Bladder
30	RPS15A	67049	Bladder
31	TMSB10	66194	Bladder
32	JUN	65569	Bladder
33	RPS28	65152	Bladder
34	MT2A	64408	Bladder
35	H3F3B	62945	Bladder
36	JUNB	61764	Bladder
37	MT-ATP6	60773	Bladder
38	CST3	60616	Bladder
39	MT-CYB	60554	Bladder
40	RPL11	59963	Bladder
41	TPT1	59847	Bladder
42	RPS27A	59137	Bladder
43	RPL12	58241	Bladder
44	LUM	57754	Bladder
45	S100A6	57724	Bladder
46	RPS24	57240	Bladder
47	PTMA	54218	Bladder
48	RPS23	52952	Bladder
49	RPL19	52383	Bladder
50	RPL37	51535	Bladder
51	RPS13	50991	Bladder
52	RPL18A	50848	Bladder
53	RPS15	50631	Bladder
54	RPS19	50488	Bladder
55	GSN	48232	Bladder
56	RPS14	47925	Bladder
57	RPLP0	46827	Bladder
58	MT-ATP8	46010	Bladder
59	RPL26	44836	Bladder
60	RPS26	44280	Bladder
61	RPL36	44079	Bladder
62	RPS18	43877	Bladder
63	RPL35A	41561	Bladder
64	RPL8	41073	Bladder
65	IFITM3	40924	Bladder
66	RPS3A	40237	Bladder
67	FBLN1	40235	Bladder
68	TIMP1	40065	Bladder
69	RPL7A	40050	Bladder
70	RPL29	40038	Bladder
71	RPS3	40024	Bladder
72	EIF1	38642	Bladder
73	FAU	38475	Bladder
74	RPL18	38288	Bladder
75	RPS7	38269	Bladder
76	RPS6	37511	Bladder
77	RPS21	37171	Bladder
78	RPLP2	37021	Bladder
79	RPS4X	36792	Bladder
80	MT-ND4	36644	Bladder
81	RPS10	36544	Bladder
82	GAPDH	36408	Bladder
83	RPS2	36196	Bladder
84	ACTG1	35493	Bladder
85	MFAP4	34707	Bladder
86	CD74	34496	Bladder
87	RPS25	34279	Bladder
88	RPL15	33904	Bladder
89	RPS5	33166	Bladder
90	LGALS1	33009	Bladder
91	RPL5	32817	Bladder
92	UBC	32513	Bladder
93	RPL6	32301	Bladder
94	RPL14	31639	Bladder
95	RPL37A	31557	Bladder
96	CEBPD	31369	Bladder
97	RPL17	30663	Bladder
98	HLA-B	30637	Bladder
99	APOD	30091	Bladder
100	RPL21	29711	Bladder
101	ZFP36L1	29709	Bladder
102	GADD45B	29645	Bladder
103	MT-ND5	29473	Bladder
104	ZFP36	29328	Bladder
105	ITM2B	29135	Bladder
106	COL1A2	28467	Bladder
107	RPL3	28227	Bladder
108	RPS16	27845	Bladder
109	SERF2	27662	Bladder
110	NEAT1	27527	Bladder
111	RPL22	26310	Bladder
112	ZFP36L2	26030	Bladder
113	SPARCL1	25783	Bladder
114	RPL10A	25500	Bladder
115	ID3	25439	Bladder
116	RPL24	25323	Bladder
117	RPL23A	25317	Bladder
118	RPS9	24414	Bladder
119	S100A4	24335	Bladder
120	IER2	24190	Bladder
121	IGFBP5	24138	Bladder
122	DUSP1	23593	Bladder
123	RPL41	23593	Bladder
124	MYL6	22813	Bladder
125	IGFBP7	22673	Bladder
126	RPL9	22474	Bladder
127	S100A10	22403	Bladder
128	RPL35	22400	Bladder
129	MMP2	22131	Bladder
130	GNB2L1	22075	Bladder
131	RPSA	21761	Bladder
132	SAT1	21337	Bladder
133	PFN1	20622	Bladder
134	UBA52	20570	Bladder
135	SERPING1	20495	Bladder
136	IFITM2	20269	Bladder
137	HLA-C	20129	Bladder
138	S100A11	19575	Bladder
139	NACA	19548	Bladder
140	COL6A2	19336	Bladder
141	HLA-A	19327	Bladder
142	FOSB	19302	Bladder
143	IGFBP4	19282	Bladder
144	RPS29	18879	Bladder
145	MT-ND1	18864	Bladder
146	RPL13A	18537	Bladder
147	HSP90AB1	18251	Bladder
148	EGR1	18130	Bladder
149	SFRP2	17910	Bladder
150	IFITM1	17779	Bladder
151	SH3BGRL3	17756	Bladder
152	MT-ND2	17568	Bladder
153	ID2	17397	Bladder
154	PPIA	17164	Bladder
155	C7	17092	Bladder
156	UBB	17086	Bladder
157	COL1A1	16967	Bladder
158	EEF1D	16408	Bladder
159	PLA2G2A	16264	Bladder
160	H3F3A	16159	Bladder
161	PSAP	15933	Bladder
162	PLAT	15893	Bladder
163	DDX5	15875	Bladder
164	NFKBIA	15840	Bladder
165	SPARC	15825	Bladder
166	PPIB	15729	Bladder
167	SERPINF1	15657	Bladder
168	TAGLN	15645	Bladder
169	BTG1	15639	Bladder
170	IGFBP6	15565	Bladder
171	CCDC80	15467	Bladder
172	SQSTM1	15428	Bladder
173	IER3	15356	Bladder
174	BRD2	15280	Bladder
175	PNRC1	15259	Bladder
176	CLU	14946	Bladder
177	EEF2	14854	Bladder
178	CD63	14835	Bladder
179	HSP90AA1	14631	Bladder
180	EEF1B2	14507	Bladder
181	CCL2	14495	Bladder
182	CALM2	14488	Bladder
183	ADH1B	14474	Bladder
184	CFL1	14473	Bladder
185	CALD1	14368	Bladder
186	HSPA8	14279	Bladder
187	SRGN	14232	Bladder
188	PFDN5	14191	Bladder
189	RPL7	14125	Bladder
190	HSP90B1	14099	Bladder
191	OAZ1	14067	Bladder
192	TIMP3	14007	Bladder
193	ATP5E	13960	Bladder
194	A2M	13892	Bladder
195	CCL4	13857	Bladder
196	HNRNPA1	13792	Bladder
197	MIF	13752	Bladder
198	TXNIP	13740	Bladder
199	RPL38	13504	Bladder
200	RPL4	13484	Bladder
201	ADIRF	13477	Bladder
202	CD99	13473	Bladder
203	RPL27	13150	Bladder
204	CIRBP	13068	Bladder
205	ID1	13045	Bladder
206	LAPTM4A	13035	Bladder
207	SRP14	13014	Bladder
208	HNRNPA2B1	12582	Bladder
209	YBX1	12570	Bladder
210	RPS11	12431	Bladder
211	HMGB1	12403	Bladder
212	PPP1R15A	12389	Bladder
213	DNAJB1	12364	Bladder
214	HSPA1A	12221	Bladder
215	TUBA1B	12180	Bladder
216	HLA-DRA	12085	Bladder
217	CCNI	12050	Bladder
218	C1S	11915	Bladder
219	LGALS3	11910	Bladder
220	PPDPF	11867	Bladder
221	RHOA	11725	Bladder
222	SKP1	11709	Bladder
223	CALM1	11660	Bladder
224	C3	11657	Bladder
225	HSPB1	11497	Bladder
226	BTF3	11495	Bladder
227	NPM1	11393	Bladder
228	APOE	11389	Bladder
229	H2AFZ	11383	Bladder
230	SOD2	11179	Bladder
231	COX4I1	11173	Bladder
232	GSTP1	11161	Bladder
233	HMGN2	11134	Bladder
234	HLA-DRB1	11127	Bladder
235	TOMM7	10923	Bladder
236	COX7C	10776	Bladder
237	ZFAS1	10627	Bladder
238	PLAC9	10564	Bladder
239	CALR	10512	Bladder
240	HNRNPDL	10475	Bladder
241	GABARAP	10457	Bladder
242	CDKN1A	10415	Bladder
243	SAP18	10346	Bladder
244	SEPP1	10308	Bladder
245	RPL31	10145	Bladder
246	FUS	10021	Bladder
247	COL6A1	9891	Bladder
248	KLF4	9886	Bladder
249	DPT	9809	Bladder
250	PABPC1	9781	Bladder
251	TUBA1A	9717	Bladder
252	PRDX1	9670	Bladder
253	MYL9	9664	Bladder
254	LDHA	9620	Bladder
255	ANXA5	9580	Bladder
256	RARRES2	9568	Bladder
257	TAGLN2	9564	Bladder
258	SOD3	9483	Bladder
259	EEF1G	9435	Bladder
260	ALDOA	9419	Bladder
261	ANXA2	9361	Bladder
262	THBS1	9336	Bladder
263	PLPP3	9278	Bladder
264	CXCL12	9232	Bladder
265	LYZ	9194	Bladder
266	SELM	9177	Bladder
267	HSPB6	9096	Bladder
268	ATP5G2	9075	Bladder
269	ACTA2	9069	Bladder
270	SUMO2	9044	Bladder
271	MT1X	9019	Bladder
272	NME2	8969	Bladder
273	TMA7	8962	Bladder
274	HLA-E	8799	Bladder
275	GPX4	8750	Bladder
276	DSTN	8704	Bladder
277	RPS4Y1	8684	Bladder
278	PCBP2	8674	Bladder
279	COL3A1	8626	Bladder
280	TPI1	8624	Bladder
281	C12orf57	8623	Bladder
282	TUBB	8619	Bladder
283	RHOB	8610	Bladder
284	NR4A1	8588	Bladder
285	MORF4L1	8500	Bladder
286	YWHAZ	8455	Bladder
287	NR4A2	8417	Bladder
288	NPC2	8406	Bladder
289	ANXA1	8380	Bladder
290	ATP5L	8303	Bladder
291	RAC1	8299	Bladder
292	SLC25A3	8285	Bladder
293	OST4	8280	Bladder
294	SLC38A2	8277	Bladder
295	TSC22D3	8226	Bladder
296	EMP3	8226	Bladder
297	KLF6	8205	Bladder
298	DDIT4	8175	Bladder
299	DYNLL1	8149	Bladder
300	MT-ND6	8118	Bladder
301	COMMD6	8080	Bladder
302	COX6C	8002	Bladder
303	ADAMTS1	7975	Bladder
304	SLC25A6	7923	Bladder
305	SRSF7	7887	Bladder
306	CRIP1	7762	Bladder
307	GADD45G	7739	Bladder
308	MYL12A	7722	Bladder
309	PCOLCE	7698	Bladder
310	RPL36A	7660	Bladder
311	CYR61	7652	Bladder
312	MGST1	7552	Bladder
313	SRSF2	7508	Bladder
314	COX6A1	7501	Bladder
315	MCL1	7422	Bladder
316	SNX3	7316	Bladder
317	SLC2A3	7300	Bladder
318	CHCHD2	7289	Bladder
319	NCL	7275	Bladder
320	CD9	7267	Bladder
321	HTRA1	7254	Bladder
322	SLPI	7158	Bladder
323	SSR4	7155	Bladder
324	PDIA3	7143	Bladder
325	EIF4A2	7133	Bladder
326	COL6A3	7113	Bladder
327	IL32	7048	Bladder
328	NUPR1	7031	Bladder
329	TMEM59	7028	Bladder
330	TPM4	7016	Bladder
331	GLUL	6984	Bladder
332	RARRES1	6980	Bladder
333	NDUFA4	6943	Bladder
334	IGFBP3	6888	Bladder
335	MATN2	6868	Bladder
336	APP	6837	Bladder
337	CTSB	6794	Bladder
338	HINT1	6767	Bladder
339	RPL27A	6732	Bladder
340	CFH	6702	Bladder
341	COX6B1	6697	Bladder
342	DNAJA1	6692	Bladder
343	LITAF	6645	Bladder
344	CYBA	6610	Bladder
345	C1R	6604	Bladder
346	TMEM258	6581	Bladder
347	SEC61G	6556	Bladder
348	SARAF	6546	Bladder
349	NAMPT	6544	Bladder
350	TPM2	6539	Bladder
351	EIF3E	6528	Bladder
352	ARF4	6506	Bladder
353	CNBP	6474	Bladder
354	C14orf2	6431	Bladder
355	RPS17	6430	Bladder
356	LMNA	6409	Bladder
357	PKM	6402	Bladder
358	RPL23	6399	Bladder
359	GPX3	6358	Bladder
360	SRSF3	6354	Bladder
361	TCEB2	6330	Bladder
362	UBL5	6301	Bladder
363	S100A8	6296	Bladder
364	ARPC2	6289	Bladder
365	CLIC1	6276	Bladder
366	SDCBP	6255	Bladder
367	P4HB	6226	Bladder
368	HSPA1B	6222	Bladder
369	WSB1	6221	Bladder
370	CEBPB	6151	Bladder
371	CITED2	6114	Bladder
372	PI16	6108	Bladder
373	YBX3	6061	Bladder
374	TMBIM6	6036	Bladder
375	PMP22	6034	Bladder
376	SEPW1	6029	Bladder
377	RPL36AL	6025	Bladder
378	UQCRB	6015	Bladder
379	HNRNPK	5984	Bladder
380	BSG	5977	Bladder
381	TXN	5973	Bladder
382	S100A9	5921	Bladder
383	SUB1	5921	Bladder
384	PCBP1	5902	Bladder
385	CCL5	5895	Bladder
386	PTGES3	5879	Bladder
387	SFPQ	5869	Bladder
388	UBE2D3	5850	Bladder
389	MYL12B	5848	Bladder
390	MT1E	5842	Bladder
391	HSPA5	5839	Bladder
392	ITGB1	5816	Bladder
393	TIMP2	5797	Bladder
394	EID1	5778	Bladder
395	POLR2L	5754	Bladder
396	NUCKS1	5744	Bladder
397	EIF3K	5736	Bladder
398	UQCR11	5697	Bladder
399	EFEMP1	5696	Bladder
400	S100A13	5692	Bladder
401	RABAC1	5687	Bladder
402	CRTAP	5665	Bladder
403	TMED2	5632	Bladder
404	COX5B	5617	Bladder
405	TCF21	5613	Bladder
406	HERPUD1	5578	Bladder
407	CXCL8	5576	Bladder
408	PEBP1	5542	Bladder
409	RTN4	5541	Bladder
410	TUBB4B	5517	Bladder
411	TPM1	5514	Bladder
412	CXCR4	5508	Bladder
413	DDIT3	5488	Bladder
414	MALAT1	121667	Blood
415	EEF1A1	62253	Blood
416	B2M	57729	Blood
417	RPS12	53682	Blood
418	RPLP1	52875	Blood
419	RPS27	52026	Blood
420	RPL39	52020	Blood
421	AC090498.1	48827	Blood
422	RPL10	47947	Blood
423	RPS8	44196	Blood
424	MT-CO2	43386	Blood
425	ACTB	41689	Blood
426	RPL28	40921	Blood
427	RPL32	36472	Blood
428	RPL34	36070	Blood
429	RPL13	34993	Blood
430	RPS15A	34441	Blood
431	RPL30	34350	Blood
432	MT-CO1	33137	Blood
433	RPS28	32032	Blood
434	RPS27A	30540	Blood
435	TMSB4X	29482	Blood
436	RPL11	28374	Blood
437	RPS19	28161	Blood
438	TMSB10	27730	Blood
439	RPL18A	25599	Blood
440	RPS24	25348	Blood
441	RPL37	25309	Blood
442	RPL19	24357	Blood
443	RPL12	23877	Blood
444	RPS23	23757	Blood
445	RPS13	23175	Blood
446	RPS14	23091	Blood
447	RPS21	22584	Blood
448	TPT1	22549	Blood
449	RPS3A	22242	Blood
450	IGKV4-1	22212	Blood
451	JCHAIN	21923	Blood
452	RPS3	21887	Blood
453	IGKV1-12	21317	Blood
454	RPS26	21109	Blood
455	RPS15	20901	Blood
456	RPL26	19988	Blood
457	RPS18	19870	Blood
458	RPS6	19776	Blood
459	RPS29	19561	Blood
460	HLA-B	18746	Blood
461	IGKV2-30	18717	Blood
462	RPS4X	18717	Blood
463	CH17-262H11.1	18710	Blood
464	RPS7	18465	Blood
465	RPS10	18170	Blood
466	RPL35A	18143	Blood
467	RPL36	18075	Blood
468	IGKV1-5	18069	Blood
469	RPL6	18024	Blood
470	MT-ATP6	17809	Blood
471	RPL29	17494	Blood
472	MT-ND3	17396	Blood
473	RPLP0	17327	Blood
474	RPS2	17207	Blood
475	RPL18	17198	Blood
476	RPLP2	17152	Blood
477	MT-CO3	16924	Blood
478	IGLV7-46	16874	Blood
479	RPL21	16208	Blood
480	RPL7A	16088	Blood
481	RPL8	16062	Blood
482	IGLV2-14	16018	Blood
483	RPS25	15734	Blood
484	PTMA	15599	Blood
485	RPS5	15545	Blood
486	MT-ND4L	15421	Blood
487	RPL5	15246	Blood
488	FAU	14664	Blood
489	FTL	14543	Blood
490	RPL14	14237	Blood
491	IGKV1D-33	14186	Blood
492	RPL22	13890	Blood
493	IGHV3-23	13648	Blood
494	RPSA	12722	Blood
495	RPL37A	12613	Blood
496	RPL17	12549	Blood
497	RPL9	12356	Blood
498	CD74	12352	Blood
499	RPL3	11982	Blood
500	MT-CYB	11776	Blood
501	IGLV1-51	11680	Blood
502	RPL10A	11560	Blood
503	RPS16	11468	Blood
504	IGKV3-11	11132	Blood
505	RPL15	11085	Blood
506	S100A8	10821	Blood
507	RPL23A	10725	Blood
508	HLA-C	10589	Blood
509	IGKV2-24	9748	Blood
510	PFN1	9546	Blood
511	EEF1B2	9302	Blood
512	IGLV5-45	9297	Blood
513	ACTG1	9223	Blood
514	IGHV2-5	9155	Blood
515	GNB2L1	9118	Blood
516	HLA-A	9060	Blood
517	RPL35	8927	Blood
518	MT-ND5	8738	Blood
519	RPL24	8667	Blood
520	IGHV6-1	8631	Blood
521	NACA	8532	Blood
522	GAPDH	8474	Blood
523	FTH1	8423	Blood
524	IGKV1-6	8406	Blood
525	IL32	8346	Blood
526	RPL13A	8221	Blood
527	UBA52	8143	Blood
528	RPS9	8083	Blood
529	RPL36A	7974	Blood
530	S100A4	7891	Blood
531	CD52	7670	Blood
532	IGLV2-18	7192	Blood
533	RPL38	7100	Blood
534	SH3BGRL3	6883	Blood
535	LTB	6711	Blood
536	HSP90B1	6494	Blood
537	S100A9	6485	Blood
538	IFITM1	6456	Blood
539	EEF1D	6444	Blood
540	ATP5E	6412	Blood
541	VIM	6403	Blood
542	RPL7	6341	Blood
543	SERF2	6282	Blood
544	PPIA	6281	Blood
545	IGKV1-16	6259	Blood
546	RPL41	6221	Blood
547	RPL4	6182	Blood
548	IGLV1-47	6032	Blood
549	CFL1	5792	Blood
550	PABPC1	5723	Blood
551	RPL27	5626	Blood
552	LYZ	5551	Blood
553	H3F3B	5421	Blood
554	IGLV1-40	5380	Blood
555	EIF1	5361	Blood
556	EEF2	5342	Blood
557	MYL12A	5308	Blood
558	H3F3A	5294	Blood
559	MT-ND4	5275	Blood
560	MT-ATP8	5241	Blood
561	TXNIP	5199	Blood
562	IGKC	5110	Blood
563	IGHV3-7	5108	Blood
564	PTPRC	5077	Blood
565	S100A6	5062	Blood
566	PFDN5	5001	Blood
567	HNRNPA1	4773	Blood
568	IGHV3-74	4678	Blood
569	IL7R	4545	Blood
570	EEF1G	4542	Blood
571	PPIB	4520	Blood
572	IGHV3-72	4442	Blood
573	MYL6	4391	Blood
574	HLA-E	4376	Blood
575	BTF3	4371	Blood
576	ARHGDIB	4371	Blood
577	NPM1	4331	Blood
578	CYBA	4324	Blood
579	RPS11	4269	Blood
580	RPL31	4239	Blood
581	IGHV3-30	4219	Blood
582	CRIP1	4212	Blood
583	HMGB1	4135	Blood
584	TMA7	4104	Blood
585	COX4I1	4095	Blood
586	MIF	4090	Blood
587	SUB1	4054	Blood
588	COX7C	4030	Blood
589	IGLV1-44	3973	Blood
590	IGHV3-15	3909	Blood
591	IGKV1D-16	3831	Blood
592	IGKV2-28	3818	Blood
593	MT-ND2	3763	Blood
594	BTG1	3714	Blood
595	IGHV3-21	3691	Blood
596	HINT1	3676	Blood
597	CORO1A	3654	Blood
598	IGKV2D-30	3616	Blood
599	ITM2B	3616	Blood
600	HNRNPA2B1	3614	Blood
601	OAZ1	3572	Blood
602	RPS4Y1	3568	Blood
603	YBX1	3556	Blood
604	MT-ND1	3518	Blood
605	LDHB	3509	Blood
606	TOMM7	3462	Blood
607	CD3E	3445	Blood
608	ATP5G2	3436	Blood
609	IGKV1-17	3394	Blood
610	MT-ND6	3390	Blood
611	IFITM2	3338	Blood
612	ATP5L	3292	Blood
613	UBC	3253	Blood
614	PCBP2	3245	Blood
615	HSP90AB1	3153	Blood
616	XBP1	3120	Blood
617	RPL27A	3103	Blood
618	DDX5	3094	Blood
619	HLA-DRA	3092	Blood
620	COMMD6	3079	Blood
621	SRP14	3055	Blood
622	YWHAZ	3002	Blood
623	CALM1	2978	Blood
624	RPS17	2938	Blood
625	IGHV3-43	2899	Blood
626	PSME1	2872	Blood
627	MZB1	2871	Blood
628	SARAF	2863	Blood
629	CD37	2856	Blood
630	S100A10	2819	Blood
631	HMGN2	2817	Blood
632	CCNI	2778	Blood
633	UQCRB	2771	Blood
634	KLF2	2769	Blood
635	IGHA1	2765	Blood
636	HSPA8	2740	Blood
637	S100A11	2738	Blood
638	EIF3E	2706	Blood
639	PTPRCAP	2683	Blood
640	ARPC2	2665	Blood
641	FXYD5	2642	Blood
642	IGHV4-59	2610	Blood
643	LIMD2	2565	Blood
644	IGKV2D-28	2562	Blood
645	EMP3	2562	Blood
646	HNRNPDL	2560	Blood
647	RAC2	2538	Blood
648	PPDPF	2508	Blood
649	SLC25A6	2505	Blood
650	SRGN	2504	Blood
651	NME2	2504	Blood
652	GIMAP7	2503	Blood
653	RPL23	2503	Blood
654	RPL36AL	2489	Blood
655	PNRC1	2445	Blood
656	IGKV1-33	2426	Blood
657	SSR4	2410	Blood
658	OST4	2401	Blood
659	ARPC3	2390	Blood
660	CH17-224D4.2	2372	Blood
661	ALDOA	2368	Blood
662	PCBP1	2353	Blood
663	ARPC1B	2345	Blood
664	SUMO2	2339	Blood
665	CALR	2338	Blood
666	SELL	2336	Blood
667	RHOA	2334	Blood
668	SNRPD2	2320	Blood
669	COX6C	2302	Blood
670	SKP1	2298	Blood
671	LGALS1	2290	Blood
672	CHCHD2	2264	Blood
673	LINC00861	2263	Blood
674	COX6B1	2234	Blood
675	NEAT1	2212	Blood
676	EIF3K	2208	Blood
677	HBB	2204	Blood
678	CALM2	2197	Blood
679	COX6A1	2190	Blood
680	NCL	2183	Blood
681	MBNL1	2131	Blood
682	HMGN1	2098	Blood
683	IGHV3-48	2094	Blood
684	RPS20	2081	Blood
685	UQCRH	2059	Blood
686	CIRBP	2054	Blood
687	UQCR11	2016	Blood
688	FYB	2014	Blood
689	HIST1H4C	2013	Blood
690	YWHAB	1999	Blood
691	JUNB	1996	Blood
692	TAGLN2	1978	Blood
693	HSP90AA1	1972	Blood
694	C12orf57	1971	Blood
695	COTL1	1967	Blood
696	IGHG2	1963	Blood
697	HLA-DRB1	1960	Blood
698	TPM3	1955	Blood
699	SLC25A3	1927	Blood
700	GIMAP4	1916	Blood
701	ATP5I	1914	Blood
702	GMFG	1914	Blood
703	HNRNPK	1911	Blood
704	SEC61G	1896	Blood
705	IL2RG	1891	Blood
706	MYL12B	1884	Blood
707	LCP1	1873	Blood
708	LAPTM5	1868	Blood
709	C14orf2	1853	Blood
710	GABARAP	1846	Blood
711	DAZAP2	1839	Blood
712	CLIC1	1835	Blood
713	LSP1	1818	Blood
714	CD3D	1811	Blood
715	TUBA1B	1805	Blood
716	SEC61B	1801	Blood
717	IGHA2	1799	Blood
718	HSPA5	1792	Blood
719	TMEM258	1792	Blood
720	MALAT1	249629	Common bile duct
721	MT-CO2	220681	Common bile duct
722	MT-CO1	213043	Common bile duct
723	B2M	135896	Common bile duct
724	MT-ATP6	123553	Common bile duct
725	FTL	119466	Common bile duct
726	ACTB	113392	Common bile duct
727	MT-ND3	109750	Common bile duct
728	EEF1A1	108044	Common bile duct
729	MT-CO3	98523	Common bile duct
730	RPLP1	96818	Common bile duct
731	AC090498.1	96203	Common bile duct
732	MT-ND4L	91907	Common bile duct
733	MT-CYB	84918	Common bile duct
734	TMSB4X	79731	Common bile duct
735	RPL39	73437	Common bile duct
736	TFF3	71297	Common bile duct
737	RPS27	70363	Common bile duct
738	RPS12	69233	Common bile duct
739	S100A6	68869	Common bile duct
740	RPL10	67199	Common bile duct
741	LYZ	64498	Common bile duct
742	MT-ND4	62744	Common bile duct
743	TPT1	61203	Common bile duct
744	FTH1	60977	Common bile duct
745	RPL28	59270	Common bile duct
746	RPL34	55031	Common bile duct
747	TFF2	54900	Common bile duct
748	SCGB3A1	53951	Common bile duct
749	GAPDH	51569	Common bile duct
750	PTMA	48691	Common bile duct
751	RPL13	46705	Common bile duct
752	ACTG1	46428	Common bile duct
753	MT-ND5	46378	Common bile duct
754	RPS15A	45544	Common bile duct
755	RPS19	45163	Common bile duct
756	RPS28	45099	Common bile duct
757	RPL30	44211	Common bile duct
758	RPS8	44027	Common bile duct
759	RPL32	43700	Common bile duct
760	HLA-B	43281	Common bile duct
761	RPS24	42422	Common bile duct
762	RPS27A	42250	Common bile duct
763	H3F3B	40332	Common bile duct
764	RPL11	38634	Common bile duct
765	TMSB10	38441	Common bile duct
766	TFF1	37997	Common bile duct
767	CST3	35974	Common bile duct
768	RPL37	35413	Common bile duct
769	RPL19	35411	Common bile duct
770	MT-ATP8	35047	Common bile duct
771	CLU	34712	Common bile duct
772	RPL26	34183	Common bile duct
773	RPL12	33728	Common bile duct
774	RPS15	33537	Common bile duct
775	RPS14	33213	Common bile duct
776	RPS23	33105	Common bile duct
777	RPS13	32416	Common bile duct
778	NEAT1	32232	Common bile duct
779	RPS26	31339	Common bile duct
780	RPL18A	31334	Common bile duct
781	MT-ND2	31323	Common bile duct
782	APOD	31236	Common bile duct
783	FOS	31161	Common bile duct
784	HSPA1A	30915	Common bile duct
785	RPS3	30214	Common bile duct
786	RPS18	30012	Common bile duct
787	RPS3A	29667	Common bile duct
788	MUC5B	29493	Common bile duct
789	RPS21	28510	Common bile duct
790	FXYD2	28295	Common bile duct
791	S100A8	28011	Common bile duct
792	ANXA4	27701	Common bile duct
793	EIF1	27480	Common bile duct
794	RPL36	27468	Common bile duct
795	HLA-C	27215	Common bile duct
796	RPL8	27184	Common bile duct
797	RPLP0	26848	Common bile duct
798	RPL35A	26721	Common bile duct
799	FAU	26508	Common bile duct
800	HSP90AA1	26276	Common bile duct
801	HLA-A	26269	Common bile duct
802	RPS6	26214	Common bile duct
803	AGR2	26147	Common bile duct
804	JUNB	25980	Common bile duct
805	KRT19	25951	Common bile duct
806	RPL21	25799	Common bile duct
807	GPX2	25762	Common bile duct
808	RPL18	25731	Common bile duct
809	MT2A	25448	Common bile duct
810	PFN1	25373	Common bile duct
811	UBC	25324	Common bile duct
812	MT-ND1	25306	Common bile duct
813	RPL29	25186	Common bile duct
814	RPLP2	25041	Common bile duct
815	SPINK1	24761	Common bile duct
816	RPL7A	24426	Common bile duct
817	RPS10	24414	Common bile duct
818	KRT18	24207	Common bile duct
819	RPS4X	23986	Common bile duct
820	RPS2	23982	Common bile duct
821	RPL3	23797	Common bile duct
822	RPS7	23771	Common bile duct
823	S100A9	23412	Common bile duct
824	VIM	23307	Common bile duct
825	RPL15	23170	Common bile duct
826	SERF2	22441	Common bile duct
827	CD74	22339	Common bile duct
828	KRT8	22166	Common bile duct
829	RPL37A	22080	Common bile duct
830	RPS25	22068	Common bile duct
831	MYL6	21769	Common bile duct
832	SLPI	21131	Common bile duct
833	RPL6	20937	Common bile duct
834	RPS29	20606	Common bile duct
835	CCL4	20327	Common bile duct
836	RPL14	19634	Common bile duct
837	SPP1	19558	Common bile duct
838	RPS5	19458	Common bile duct
839	S100A11	18812	Common bile duct
840	RPS9	18571	Common bile duct
841	RPL17	18459	Common bile duct
842	IFI27	18282	Common bile duct
843	SH3BGRL3	18204	Common bile duct
844	CFL1	18169	Common bile duct
845	H3F3A	18096	Common bile duct
846	S100A10	17982	Common bile duct
847	RPL9	17824	Common bile duct
848	HSPA8	17759	Common bile duct
849	S100A4	17747	Common bile duct
850	RPL41	17715	Common bile duct
851	CD24	17498	Common bile duct
852	RPL5	17372	Common bile duct
853	RPL23A	17185	Common bile duct
854	SAT1	17062	Common bile duct
855	RPL22	16858	Common bile duct
856	RPSA	16599	Common bile duct
857	HSP90AB1	16333	Common bile duct
858	ATP5E	16257	Common bile duct
859	ITM2B	16199	Common bile duct
860	RPS16	16092	Common bile duct
861	HSPA1B	15704	Common bile duct
862	JUN	15459	Common bile duct
863	PPDPF	15074	Common bile duct
864	RPL10A	15064	Common bile duct
865	PPIA	15061	Common bile duct
866	CTSD	15020	Common bile duct
867	IER2	14966	Common bile duct
868	LGALS2	14930	Common bile duct
869	GADD45B	14796	Common bile duct
870	RPL35	14732	Common bile duct
871	ZFP36L1	14668	Common bile duct
872	RPL24	14616	Common bile duct
873	UBA52	14554	Common bile duct
874	GNB2L1	14401	Common bile duct
875	GSTP1	14120	Common bile duct
876	MYL12A	13970	Common bile duct
877	IL32	13873	Common bile duct
878	MIF	13868	Common bile duct
879	ZFP36	13851	Common bile duct
880	SERPINA1	13807	Common bile duct
881	UBB	13610	Common bile duct
882	DNAJB1	13571	Common bile duct
883	SRGN	13567	Common bile duct
884	LCN2	13371	Common bile duct
885	RPL13A	13365	Common bile duct
886	ZFP36L2	13287	Common bile duct
887	OAZ1	12696	Common bile duct
888	NACA	12584	Common bile duct
889	GC	12519	Common bile duct
890	CEACAM6	12498	Common bile duct
891	COX7C	12418	Common bile duct
892	IFI6	12407	Common bile duct
893	TIMP1	12333	Common bile duct
894	ALDOA	12230	Common bile duct
895	EEF1D	12165	Common bile duct
896	YWHAZ	12155	Common bile duct
897	SQSTM1	12152	Common bile duct
898	ANXA2	11945	Common bile duct
899	COX4I1	11841	Common bile duct
900	HSPB1	11737	Common bile duct
901	HNRNPA2B1	11699	Common bile duct
902	H2AFZ	11643	Common bile duct
903	TM4SF4	11566	Common bile duct
904	DDX5	11502	Common bile duct
905	DUSP1	11293	Common bile duct
906	MYL12B	11276	Common bile duct
907	RPL7	10944	Common bile duct
908	BTG1	10858	Common bile duct
909	CALM1	10834	Common bile duct
910	KLF6	10711	Common bile duct
911	CLIC1	10642	Common bile duct
912	HNRNPA1	10623	Common bile duct
913	MT-ND6	10590	Common bile duct
914	PFDN5	10577	Common bile duct
915	RHOB	10537	Common bile duct
916	HINT1	10295	Common bile duct
917	RPL38	10130	Common bile duct
918	SRP14	9922	Common bile duct
919	CALM2	9898	Common bile duct
920	LGALS4	9894	Common bile duct
921	FOSB	9871	Common bile duct
922	HMGB1	9820	Common bile duct
923	MGST1	9716	Common bile duct
924	TSPAN8	9695	Common bile duct
925	NR4A2	9690	Common bile duct
926	ID2	9662	Common bile duct
927	CD63	9605	Common bile duct
928	CCL5	9596	Common bile duct
929	EEF2	9590	Common bile duct
930	RPL27	9534	Common bile duct
931	LGALS1	9528	Common bile duct
932	TM4SF1	9522	Common bile duct
933	AMBP	9519	Common bile duct
934	BTF3	9494	Common bile duct
935	PNRC1	9494	Common bile duct
936	EEF1B2	9480	Common bile duct
937	PABPC1	9419	Common bile duct
938	IFITM2	9405	Common bile duct
939	YBX1	9403	Common bile duct
940	TPI1	9335	Common bile duct
941	RHOA	9218	Common bile duct
942	NFKBIA	9116	Common bile duct
943	CYBA	9070	Common bile duct
944	PPP1R15A	9060	Common bile duct
945	ATP5G2	9036	Common bile duct
946	PCBP2	8984	Common bile duct
947	TMBIM6	8968	Common bile duct
948	ANPEP	8909	Common bile duct
949	TUBA1B	8730	Common bile duct
950	RPL36A	8647	Common bile duct
951	COX6A1	8646	Common bile duct
952	IFITM3	8627	Common bile duct
953	RPS11	8605	Common bile duct
954	SLC25A3	8595	Common bile duct
955	TUBB4B	8593	Common bile duct
956	CD52	8572	Common bile duct
957	BRD2	8513	Common bile duct
958	SARAF	8488	Common bile duct
959	IER3	8475	Common bile duct
960	TXN	8387	Common bile duct
961	ELF3	8380	Common bile duct
962	SLC38A2	8365	Common bile duct
963	LY6E	8344	Common bile duct
964	NPM1	8225	Common bile duct
965	HLA-DRA	8222	Common bile duct
966	ATP5L	8202	Common bile duct
967	CCNI	8199	Common bile duct
968	SSR4	8152	Common bile duct
969	SKP1	8070	Common bile duct
970	HSP90B1	8023	Common bile duct
971	IFITM1	8009	Common bile duct
972	CYSTM1	7948	Common bile duct
973	HLA-E	7931	Common bile duct
974	DBI	7887	Common bile duct
975	ANXA1	7849	Common bile duct
976	CHCHD2	7830	Common bile duct
977	DSTN	7819	Common bile duct
978	COX6B1	7817	Common bile duct
979	HNRNPDL	7787	Common bile duct
980	P4HB	7735	Common bile duct
981	CXCL8	7723	Common bile duct
982	SUMO2	7691	Common bile duct
983	CXCL2	7652	Common bile duct
984	PPIB	7645	Common bile duct
985	PSAP	7609	Common bile duct
986	PCBP1	7601	Common bile duct
987	RPL4	7550	Common bile duct
988	UQCRB	7501	Common bile duct
989	HMGN2	7454	Common bile duct
990	HSPE1	7413	Common bile duct
991	COX7A2	7355	Common bile duct
992	LDHA	7348	Common bile duct
993	MMP1	7318	Common bile duct
994	TMEM59	7299	Common bile duct
995	TPM3	7296	Common bile duct
996	TMA7	7261	Common bile duct
997	RPL31	7245	Common bile duct
998	ARPC2	7240	Common bile duct
999	CYB5A	7203	Common bile duct
1000	ATP1A1	7156	Common bile duct
1001	ARL6IP1	7073	Common bile duct
1002	PRDX1	7036	Common bile duct
1003	COX6C	7011	Common bile duct
1004	NDUFA4	6922	Common bile duct
1005	USMG5	6909	Common bile duct
1006	DNAJA1	6870	Common bile duct
1007	EZR	6849	Common bile duct
1008	SYT8	6759	Common bile duct
1009	DCN	6746	Common bile duct
1010	HLA-DRB1	6671	Common bile duct
1011	CRIP1	6653	Common bile duct
1012	GABARAP	6631	Common bile duct
1013	UQCR11	6618	Common bile duct
1014	UQCRQ	6607	Common bile duct
1015	RAC1	6596	Common bile duct
1016	COX8A	6592	Common bile duct
1017	RPS27L	6570	Common bile duct
1018	ARL14	6502	Common bile duct
1019	TPM1	6501	Common bile duct
1020	ATP1B1	6496	Common bile duct
1021	TOMM7	6461	Common bile duct
1022	PTPRC	6445	Common bile duct
1023	EIF4G2	6416	Common bile duct
1024	PTP4A2	6414	Common bile duct
1025	COX5B	6353	Common bile duct
1026	EEF1G	6350	Common bile duct
1027	COX7B	6337	Common bile duct
1028	CITED2	6325	Common bile duct
1029	MGP	6307	Common bile duct
1030	CALR	6273	Common bile duct
1031	MCL1	6259	Common bile duct
1032	DYNLL1	6234	Common bile duct
1033	IGFBP7	6227	Common bile duct
1034	ITGB1	6223	Common bile duct
1035	XCL1	6215	Common bile duct
1036	UBE2D3	6173	Common bile duct
1037	UQCRH	6172	Common bile duct
1038	KLF5	6113	Common bile duct
1039	UBL5	6101	Common bile duct
1040	PTGES3	6097	Common bile duct
1041	SRSF2	6048	Common bile duct
1042	ARPC3	6039	Common bile duct
1043	FUS	6037	Common bile duct
1044	PDIA3	6027	Common bile duct
1045	SLC25A5	6018	Common bile duct
1046	SOD1	6014	Common bile duct
1047	SPARCL1	5991	Common bile duct
1048	TAGLN2	5986	Common bile duct
1049	TSPO	5930	Common bile duct
1050	S100A12	5929	Common bile duct
1051	RPL27A	5895	Common bile duct
1052	ANXA5	5892	Common bile duct
1053	AREG	5879	Common bile duct
1054	CLDN4	5871	Common bile duct
1055	TCEB2	5848	Common bile duct
1056	COMMD6	5826	Common bile duct
1057	PKM	5808	Common bile duct
1058	NR4A1	5795	Common bile duct
1059	C14orf2	5772	Common bile duct
1060	TPM4	5763	Common bile duct
1061	HNRNPK	5762	Common bile duct
1062	SRP9	5750	Common bile duct
1063	SRSF3	5739	Common bile duct
1064	RPL36AL	5714	Common bile duct
1065	RTN4	5676	Common bile duct
1066	PIGR	5641	Common bile duct
1067	NME2	5595	Common bile duct
1068	SEC61G	5561	Common bile duct
1069	XCL2	5550	Common bile duct
1070	TXNIP	5502	Common bile duct
1071	ATP5I	5500	Common bile duct
1072	C12orf75	5481	Common bile duct
1073	OST4	5445	Common bile duct
1074	SUB1	5428	Common bile duct
1075	HMGN1	5360	Common bile duct
1076	ZFAS1	5354	Common bile duct
1077	SERPINB1	5335	Common bile duct
1078	YWHAB	5328	Common bile duct
1079	GSN	5309	Common bile duct
1080	MUC3A	5302	Common bile duct
1081	SLC25A6	5288	Common bile duct
1082	CD3E	5262	Common bile duct
1083	DDIT4	5249	Common bile duct
1084	MT1E	5233	Common bile duct
1085	NDUFA1	5215	Common bile duct
1086	SPINT2	5211	Common bile duct
1087	CDKN1A	5202	Common bile duct
1088	ID1	5201	Common bile duct
1089	RPS17	5152	Common bile duct
1090	SAP18	5145	Common bile duct
1091	DAZAP2	5143	Common bile duct
1092	POLR2L	5119	Common bile duct
1093	TAGLN	5095	Common bile duct
1094	CD99	5078	Common bile duct
1095	LGALS3	5072	Common bile duct
1096	TCN1	5059	Common bile duct
1097	RPS4Y1	5053	Common bile duct
1098	SFPQ	5046	Common bile duct
1099	SOX4	5041	Common bile duct
1100	CD44	5029	Common bile duct
1101	EGR1	5020	Common bile duct
1102	PHLDA2	5012	Common bile duct
1103	VCAN	4961	Common bile duct
1104	TUBB	4918	Common bile duct
1105	HNRNPU	4911	Common bile duct
1106	SRSF7	4907	Common bile duct
1107	MORF4L1	4891	Common bile duct
1108	LCP1	4881	Common bile duct
1109	EIF5	4878	Common bile duct
1110	PERP	4868	Common bile duct
1111	ARPC1B	4866	Common bile duct
1112	UQCR10	4859	Common bile duct
1113	CIRBP	4840	Common bile duct
1114	NCL	4834	Common bile duct
1115	COTL1	4832	Common bile duct
1116	LAPTM4A	4817	Common bile duct
1117	PGK1	4808	Common bile duct
1118	PSME1	4794	Common bile duct
1119	AGT	4792	Common bile duct
1120	ATP5G3	4788	Common bile duct
1121	CD69	4785	Common bile duct
1122	PRR13	4770	Common bile duct
1123	SEC61B	4763	Common bile duct
1124	SERPING1	4757	Common bile duct
1125	HNRNPC	4719	Common bile duct
1126	GUK1	4718	Common bile duct
1127	ARHGDIB	4717	Common bile duct
1128	TACSTD2	4700	Common bile duct
1129	EIF4A2	4678	Common bile duct
1130	MT-CO1	569839	Esophagus
1131	MT-CO2	565713	Esophagus
1132	MALAT1	436008	Esophagus
1133	RPLP1	408725	Esophagus
1134	MT-CO3	358606	Esophagus
1135	AC090498.1	320343	Esophagus
1136	RPS8	317551	Esophagus
1137	EEF1A1	315508	Esophagus
1138	KRT13	310948	Esophagus
1139	RPS12	251670	Esophagus
1140	RPL10	239114	Esophagus
1141	RPL39	224773	Esophagus
1142	MT-CYB	207153	Esophagus
1143	RPL13	205536	Esophagus
1144	RPL32	194136	Esophagus
1145	RPL28	185618	Esophagus
1146	RPS18	179835	Esophagus
1147	RPS28	173497	Esophagus
1148	RPS19	170122	Esophagus
1149	S100A2	164630	Esophagus
1150	S100A8	162838	Esophagus
1151	RPL12	161001	Esophagus
1152	FABP5	160995	Esophagus
1153	RPS15A	160221	Esophagus
1154	RPLP0	157154	Esophagus
1155	RPS24	156126	Esophagus
1156	RPL18A	151164	Esophagus
1157	RPL11	147805	Esophagus
1158	RPL34	146772	Esophagus
1159	MT-ATP6	143693	Esophagus
1160	RPL30	142178	Esophagus
1161	RPS14	141503	Esophagus
1162	RPL7A	140306	Esophagus
1163	RPS6	137701	Esophagus
1164	RPS23	137121	Esophagus
1165	RPL26	133326	Esophagus
1166	RPS27A	132683	Esophagus
1167	RPS15	131733	Esophagus
1168	PTMA	131713	Esophagus
1169	TPT1	131035	Esophagus
1170	RPS13	129749	Esophagus
1171	RPL8	128251	Esophagus
1172	RPL37	127433	Esophagus
1173	MT-ND4L	126773	Esophagus
1174	RPS2	126107	Esophagus
1175	FTL	125812	Esophagus
1176	ACTB	125660	Esophagus
1177	RPL29	125340	Esophagus
1178	RPS3	125136	Esophagus
1179	RPL19	124742	Esophagus
1180	RPS27	123676	Esophagus
1181	HSPB1	120735	Esophagus
1182	RPS4X	120200	Esophagus
1183	RPL18	119645	Esophagus
1184	FTH1	116026	Esophagus
1185	KRT4	113693	Esophagus
1186	RPL36	112049	Esophagus
1187	RPS3A	111125	Esophagus
1188	RPS7	110190	Esophagus
1189	RPS10	102595	Esophagus
1190	RPS26	98510	Esophagus
1191	RPS5	97817	Esophagus
1192	MT-ND3	96704	Esophagus
1193	CSTB	96586	Esophagus
1194	CST3	95900	Esophagus
1195	RPLP2	93581	Esophagus
1196	RPL35A	92381	Esophagus
1197	RPL15	91751	Esophagus
1198	DCN	91495	Esophagus
1199	RPL37A	90847	Esophagus
1200	RPL14	90726	Esophagus
1201	KRT15	89688	Esophagus
1202	RPL6	88565	Esophagus
1203	S100A11	84600	Esophagus
1204	RPS21	84342	Esophagus
1205	TMSB10	83959	Esophagus
1206	GAPDH	83927	Esophagus
1207	FOS	82491	Esophagus
1208	RPL3	81800	Esophagus
1209	GSTP1	79480	Esophagus
1210	B2M	79452	Esophagus
1211	RPL17	77320	Esophagus
1212	RPL10A	76598	Esophagus
1213	KRT5	76461	Esophagus
1214	NEAT1	76278	Esophagus
1215	ACTG1	75640	Esophagus
1216	RPL5	75266	Esophagus
1217	RPS25	74448	Esophagus
1218	MT-ND4	74267	Esophagus
1219	JUN	73039	Esophagus
1220	MT-ND5	71170	Esophagus
1221	ANXA1	69439	Esophagus
1222	RPL41	68705	Esophagus
1223	CFD	67951	Esophagus
1224	RPS16	66954	Esophagus
1225	H3F3B	66803	Esophagus
1226	FAU	65960	Esophagus
1227	GNB2L1	65701	Esophagus
1228	RPL35	65248	Esophagus
1229	MT-ATP8	64920	Esophagus
1230	SFN	64571	Esophagus
1231	PERP	64430	Esophagus
1232	S100A6	64190	Esophagus
1233	RPSA	64181	Esophagus
1234	RPL22	63266	Esophagus
1235	S100A9	62873	Esophagus
1236	RPS9	60844	Esophagus
1237	S100A14	58984	Esophagus
1238	RPL23A	58133	Esophagus
1239	RPL13A	57670	Esophagus
1240	PPIA	57251	Esophagus
1241	CSTA	57110	Esophagus
1242	MT2A	57109	Esophagus
1243	APOD	55537	Esophagus
1244	RPL24	54557	Esophagus
1245	RPL9	54529	Esophagus
1246	NACA	54070	Esophagus
1247	ZFP36L1	52950	Esophagus
1248	TXN	52160	Esophagus
1249	MT-ND1	51772	Esophagus
1250	RPL21	50771	Esophagus
1251	DUSP1	50633	Esophagus
1252	UBC	49333	Esophagus
1253	TACSTD2	49291	Esophagus
1254	EIF1	47733	Esophagus
1255	EEF1B2	47518	Esophagus
1256	SERF2	46901	Esophagus
1257	TMSB4X	46556	Esophagus
1258	RPL7	46456	Esophagus
1259	UBA52	46214	Esophagus
1260	MGP	45914	Esophagus
1261	JUNB	44911	Esophagus
1262	S100A10	44791	Esophagus
1263	MT-ND2	44571	Esophagus
1264	ITM2B	43368	Esophagus
1265	VIM	43102	Esophagus
1266	NFKBIA	43058	Esophagus
1267	ZFP36	41829	Esophagus
1268	GSN	40358	Esophagus
1269	KLF6	40300	Esophagus
1270	AQP3	39850	Esophagus
1271	HSPA1A	39087	Esophagus
1272	CEBPD	38458	Esophagus
1273	H3F3A	38059	Esophagus
1274	COX4I1	38024	Esophagus
1275	RPL4	36515	Esophagus
1276	RPL27	36159	Esophagus
1277	BTF3	35957	Esophagus
1278	HSP90AB1	35294	Esophagus
1279	PPDPF	35048	Esophagus
1280	MT1X	34775	Esophagus
1281	JCHAIN	34680	Esophagus
1282	IFITM3	34175	Esophagus
1283	LY6D	33624	Esophagus
1284	MIF	33506	Esophagus
1285	EEF2	33322	Esophagus
1286	SPARCL1	33184	Esophagus
1287	MYL6	32104	Esophagus
1288	NME2	31878	Esophagus
1289	RPL31	31868	Esophagus
1290	RPS11	31293	Esophagus
1291	SPINK5	31006	Esophagus
1292	DSP	30744	Esophagus
1293	IER3	30492	Esophagus
1294	PRDX1	30129	Esophagus
1295	DNAJB1	29773	Esophagus
1296	COX7C	29471	Esophagus
1297	RHCG	29036	Esophagus
1298	PFN1	28981	Esophagus
1299	SAT1	28290	Esophagus
1300	EEF1D	27651	Esophagus
1301	RPS29	27312	Esophagus
1302	EEF1G	26948	Esophagus
1303	MT-ND6	26658	Esophagus
1304	CD74	26476	Esophagus
1305	YBX1	26325	Esophagus
1306	ATP5E	26298	Esophagus
1307	CD9	26170	Esophagus
1308	GADD45B	25883	Esophagus
1309	ALDOA	25880	Esophagus
1310	HMGB1	25733	Esophagus
1311	HNRNPA1	25581	Esophagus
1312	RPL38	25324	Esophagus
1313	IGLV1-40	25318	Esophagus
1314	HSP90AA1	24777	Esophagus
1315	ATP5G2	24772	Esophagus
1316	COX6A1	24615	Esophagus
1317	HSPA1B	24421	Esophagus
1318	UBB	24368	Esophagus
1319	H2AFZ	24207	Esophagus
1320	KRT19	24149	Esophagus
1321	HINT1	24067	Esophagus
1322	IER2	24064	Esophagus
1323	PNRC1	23829	Esophagus
1324	ZFP36L2	23765	Esophagus
1325	RPS17	23659	Esophagus
1326	CALML3	23264	Esophagus
1327	RPL23	22996	Esophagus
1328	IGFBP5	22966	Esophagus
1329	DYNLL1	22893	Esophagus
1330	RPL27A	22660	Esophagus
1331	FBLN1	22623	Esophagus
1332	TSPO	22222	Esophagus
1333	PABPC1	21922	Esophagus
1334	SH3BGRL3	21784	Esophagus
1335	ID3	21712	Esophagus
1336	NPM1	21678	Esophagus
1337	HLA-B	21564	Esophagus
1338	EGR1	21466	Esophagus
1339	PFDN5	21453	Esophagus
1340	OAZ1	21448	Esophagus
1341	ADH1B	21006	Esophagus
1342	SLC25A5	20819	Esophagus
1343	IGKV3-20	20801	Esophagus
1344	MFAP4	20758	Esophagus
1345	PITX1	20515	Esophagus
1346	PTGDS	20467	Esophagus
1347	YWHAZ	20409	Esophagus
1348	COX5B	20406	Esophagus
1349	SQSTM1	20342	Esophagus
1350	ANXA2	20260	Esophagus
1351	RAC1	20021	Esophagus
1352	LUM	19974	Esophagus
1353	SUMO2	19947	Esophagus
1354	DBI	19659	Esophagus
1355	UQCRH	19651	Esophagus
1356	S100A16	19508	Esophagus
1357	IGKV4-1	19424	Esophagus
1358	SPRR3	19407	Esophagus
1359	SRP14	19358	Esophagus
1360	KLF5	19348	Esophagus
1361	TMA7	19135	Esophagus
1362	LGALS1	19075	Esophagus
1363	HSPA8	18942	Esophagus
1364	LGALS3	18891	Esophagus
1365	SLC25A3	18884	Esophagus
1366	TOMM7	18815	Esophagus
1367	TM4SF1	18796	Esophagus
1368	CLDN4	18790	Esophagus
1369	CFL1	18629	Esophagus
1370	SLC25A6	18423	Esophagus
1371	KLF4	18332	Esophagus
1372	MYC	18228	Esophagus
1373	EMP1	18203	Esophagus
1374	COX8A	18146	Esophagus
1375	ATP5L	17849	Esophagus
1376	COX6B1	17800	Esophagus
1377	ZFAS1	17608	Esophagus
1378	S100A4	17597	Esophagus
1379	RHOB	17549	Esophagus
1380	CALM2	17530	Esophagus
1381	TUBA1B	17529	Esophagus
1382	ATP5G3	17328	Esophagus
1383	PPP1R15A	17285	Esophagus
1384	CALM1	17275	Esophagus
1385	SFRP2	17208	Esophagus
1386	IGLV2-14	17170	Esophagus
1387	BTG1	17155	Esophagus
1388	HNRNPA2B1	17033	Esophagus
1389	CDKN1A	16979	Esophagus
1390	TXNIP	16824	Esophagus
1391	NCL	16664	Esophagus
1392	MMP2	16574	Esophagus
1393	CCNI	16573	Esophagus
1394	TPI1	16528	Esophagus
1395	DDX5	16478	Esophagus
1396	RPL36A	16449	Esophagus
1397	CHCHD2	16408	Esophagus
1398	COX6C	16387	Esophagus
1399	TIMP1	16352	Esophagus
1400	IGLV1-51	16256	Esophagus
1401	IGFBP4	16219	Esophagus
1402	KRT6A	16095	Esophagus
1403	FOSB	15816	Esophagus
1404	RPS4Y1	15796	Esophagus
1405	IGFBP6	15490	Esophagus
1406	DSTN	15411	Esophagus
1407	YBX3	15407	Esophagus
1408	GABARAP	15257	Esophagus
1409	HMGN2	15213	Esophagus
1410	SERPING1	15079	Esophagus
1411	AHNAK	15001	Esophagus
1412	TIMP3	14986	Esophagus
1413	BRD2	14954	Esophagus
1414	HLA-C	14819	Esophagus
1415	LYPD3	14795	Esophagus
1416	PCBP2	14602	Esophagus
1417	SLC38A2	14546	Esophagus
1418	ARPC2	14500	Esophagus
1419	TAGLN2	14428	Esophagus
1420	NDUFA4	14326	Esophagus
1421	COX7A2	14323	Esophagus
1422	ID1	14244	Esophagus
1423	LAPTM4A	14152	Esophagus
1424	PPIB	14069	Esophagus
1425	HLA-A	13993	Esophagus
1426	VMP1	13932	Esophagus
1427	EIF3K	13922	Esophagus
1428	RHOA	13895	Esophagus
1429	EIF3E	13693	Esophagus
1430	HSP90B1	13609	Esophagus
1431	CRABP2	13552	Esophagus
1432	NFE2L2	13443	Esophagus
1433	ATF3	13405	Esophagus
1434	SERBP1	13369	Esophagus
1435	MGST1	13188	Esophagus
1436	DAPL1	13187	Esophagus
1437	DSC2	13127	Esophagus
1438	DDIT4	13104	Esophagus
1439	SNRPD2	13090	Esophagus
1440	TUBB	13015	Esophagus
1441	ATP5D	12999	Esophagus
1442	CIRBP	12981	Esophagus
1443	CXCL2	12951	Esophagus
1444	FUS	12905	Esophagus
1445	TCEB2	12836	Esophagus
1446	COMMD6	12693	Esophagus
1447	HNRNPDL	12663	Esophagus
1448	CD63	12607	Esophagus
1449	IFITM1	12595	Esophagus
1450	UQCRQ	12541	Esophagus
1451	MYL12B	12434	Esophagus
1452	IFITM2	12402	Esophagus
1453	PSAP	12398	Esophagus
1454	RAN	12398	Esophagus
1455	UQCR11	12358	Esophagus
1456	C14orf2	12320	Esophagus
1457	EIF5A	12225	Esophagus
1458	ETS2	12141	Esophagus
1459	SRSF2	12120	Esophagus
1460	C19orf33	12072	Esophagus
1461	COX7B	12045	Esophagus
1462	USMG5	12001	Esophagus
1463	SOX4	11847	Esophagus
1464	OST4	11841	Esophagus
1465	SKP1	11840	Esophagus
1466	DST	11798	Esophagus
1467	CALD1	11743	Esophagus
1468	LDHA	11709	Esophagus
1469	PRDX5	11687	Esophagus
1470	GUK1	11651	Esophagus
1471	LGALS7	11594	Esophagus
1472	GPX4	11539	Esophagus
1473	CLIC1	11534	Esophagus
1474	POLR2L	11510	Esophagus
1475	CD24	11508	Esophagus
1476	RPS20	11433	Esophagus
1477	CALR	11418	Esophagus
1478	AC019349.5	11415	Esophagus
1479	COL1A2	11344	Esophagus
1480	CLU	11282	Esophagus
1481	SSR4	11257	Esophagus
1482	ADIRF	11023	Esophagus
1483	SNX3	10918	Esophagus
1484	IGFBP7	10865	Esophagus
1485	SOD1	10859	Esophagus
1486	UBL5	10850	Esophagus
1487	C7	10843	Esophagus
1488	PLA2G2A	10839	Esophagus
1489	TUBA1C	10838	Esophagus
1490	IGKV1-5	10836	Esophagus
1491	UQCR10	10767	Esophagus
1492	RPL22L1	10717	Esophagus
1493	UQCRB	10698	Esophagus
1494	C12orf57	10627	Esophagus
1495	BHLHE40	10602	Esophagus
1496	VDAC2	10534	Esophagus
1497	PEBP1	10474	Esophagus
1498	RPL36AL	10444	Esophagus
1499	LMNA	10434	Esophagus
1500	SAP18	10421	Esophagus
1501	ABLIM1	10409	Esophagus
1502	NCOA7	10349	Esophagus
1503	EDF1	10344	Esophagus
1504	MCL1	10341	Esophagus
1505	EIF4A2	10261	Esophagus
1506	ATP5J	10236	Esophagus
1507	NUCKS1	10206	Esophagus
1508	CD99	10138	Esophagus
1509	TRIM29	10123	Esophagus
1510	MAFB	10112	Esophagus
1511	CCL2	10095	Esophagus
1512	RND3	10036	Esophagus
1513	ENO1	10010	Esophagus
1514	SUB1	9989	Esophagus
1515	PHLDA2	9983	Esophagus
1516	ATP5I	9969	Esophagus
1517	FXYD3	9969	Esophagus
1518	FKBP1A	9940	Esophagus
1519	SERPINB1	9884	Esophagus
1520	SET	9884	Esophagus
1521	ATP5J2	9872	Esophagus
1522	EIF5	9868	Esophagus
1523	IFI27	9865	Esophagus
1524	FGFBP1	9804	Esophagus
1525	TXNDC17	9780	Esophagus
1526	COL6A2	9695	Esophagus
1527	WDR83OS	9645	Esophagus
1528	SEPW1	9642	Esophagus
1529	MZT2B	9624	Esophagus
1530	SERPINB5	9585	Esophagus
1531	SPINT2	9579	Esophagus
1532	NPC2	9551	Esophagus
1533	APOE	9512	Esophagus
1534	ATP6V0C	9501	Esophagus
1535	PGD	9500	Esophagus
1536	TPM4	9488	Esophagus
1537	SNHG8	9483	Esophagus
1538	CXCL14	9442	Esophagus
1539	PTGES3	9405	Esophagus
1540	NDUFS5	9396	Esophagus
1541	CITED2	9387	Esophagus
1542	NDUFA1	9358	Esophagus
1543	ATP6V1G1	9333	Esophagus
1544	NUPR1	9316	Esophagus
1545	PKM	9309	Esophagus
1546	HLA-E	9306	Esophagus
1547	PLAC9	9306	Esophagus
1548	SERPINF1	9278	Esophagus
1549	IGLV3-1	9253	Esophagus
1550	TUBB4B	9205	Esophagus
1551	HSPE1	9169	Esophagus
1552	MARCKS	9132	Esophagus
1553	SEPP1	9113	Esophagus
1554	CHCHD10	9101	Esophagus
1555	SEC61B	9072	Esophagus
1556	PMAIP1	9067	Esophagus
1557	MALAT1	350221	Heart
1558	MGP	246036	Heart
1559	GSN	203265	Heart
1560	CFD	197570	Heart
1561	DCN	172154	Heart
1562	SPARCL1	158800	Heart
1563	APOD	144716	Heart
1564	FTL	132504	Heart
1565	CST3	120694	Heart
1566	MT-CO1	100129	Heart
1567	MT-CO2	95955	Heart
1568	FTH1	91231	Heart
1569	EEF1A1	83673	Heart
1570	B2M	83596	Heart
1571	ACTB	71898	Heart
1572	VIM	71236	Heart
1573	RPL10	71163	Heart
1574	RPLP1	71141	Heart
1575	TMSB10	68675	Heart
1576	FOS	67218	Heart
1577	AC090498.1	64037	Heart
1578	ITM2B	59690	Heart
1579	TMSB4X	58947	Heart
1580	IGFBP7	57843	Heart
1581	RPS8	55188	Heart
1582	LUM	55030	Heart
1583	RPS12	48212	Heart
1584	MT-ATP6	47011	Heart
1585	MT-CO3	46193	Heart
1586	RPS27	46088	Heart
1587	IFITM3	45964	Heart
1588	JUN	45918	Heart
1589	CD74	45840	Heart
1590	MT-CYB	44405	Heart
1591	RPL13	44100	Heart
1592	RPL32	43776	Heart
1593	MT-ND3	42928	Heart
1594	TPT1	42889	Heart
1595	JUNB	42547	Heart
1596	RPL39	42082	Heart
1597	APOE	40819	Heart
1598	RPL34	40014	Heart
1599	S100A6	39971	Heart
1600	RPS28	39649	Heart
1601	RPL30	39158	Heart
1602	RPL28	38611	Heart
1603	SERPINF1	38385	Heart
1604	PTMA	37106	Heart
1605	HSPA1A	36194	Heart
1606	MT-ND4L	35786	Heart
1607	IGFBP4	35556	Heart
1608	RPS15A	35337	Heart
1609	RPL11	35029	Heart
1610	H3F3B	34333	Heart
1611	TIMP1	33657	Heart
1612	RPL12	33066	Heart
1613	C7	33007	Heart
1614	FBLN1	32814	Heart
1615	RPS13	31574	Heart
1616	RPS27A	30794	Heart
1617	PTN	30779	Heart
1618	HLA-B	30586	Heart
1619	SERF2	30080	Heart
1620	RPS15	30027	Heart
1621	MT2A	30005	Heart
1622	RPS24	29822	Heart
1623	RPL37	29767	Heart
1624	TIMP3	29339	Heart
1625	RPS23	29273	Heart
1626	RPS14	28636	Heart
1627	RPL19	28556	Heart
1628	EIF1	28424	Heart
1629	UBC	28388	Heart
1630	LGALS1	27679	Heart
1631	MT-ND4	27523	Heart
1632	RPL18A	27399	Heart
1633	SERPING1	27029	Heart
1634	CEBPD	26831	Heart
1635	RPS26	26477	Heart
1636	GADD45B	25985	Heart
1637	RPS19	25647	Heart
1638	IGFBP5	25207	Heart
1639	RPL35A	25117	Heart
1640	NEAT1	25055	Heart
1641	RPLP0	24946	Heart
1642	RPL8	24937	Heart
1643	RPL26	24836	Heart
1644	ID3	24196	Heart
1645	RPS18	24037	Heart
1646	ACTG1	23914	Heart
1647	FAU	23860	Heart
1648	MT-ATP8	23811	Heart
1649	RPL36	23697	Heart
1650	RPL7A	23537	Heart
1651	IFITM2	23441	Heart
1652	RPLP2	23218	Heart
1653	RPL29	23157	Heart
1654	ZFP36	23106	Heart
1655	MT-ND5	22958	Heart
1656	PLAC9	22021	Heart
1657	RPS7	21975	Heart
1658	HLA-A	21753	Heart
1659	MMP2	21496	Heart
1660	RPS3A	21493	Heart
1661	MYL6	21399	Heart
1662	HLA-C	21020	Heart
1663	RPS6	20916	Heart
1664	ADH1B	20880	Heart
1665	HSP90AA1	20759	Heart
1666	RPL18	20726	Heart
1667	ZFP36L1	20700	Heart
1668	RPS25	20670	Heart
1669	GAPDH	20653	Heart
1670	RPS4X	20371	Heart
1671	RPS3	20117	Heart
1672	RPL15	20104	Heart
1673	S100A4	20044	Heart
1674	RPS10	19940	Heart
1675	RPL6	19855	Heart
1676	RPL37A	19168	Heart
1677	IER2	19092	Heart
1678	RPS2	19069	Heart
1679	DUSP1	18808	Heart
1680	RPS5	18712	Heart
1681	SH3BGRL3	18394	Heart
1682	S100A11	18018	Heart
1683	COL6A2	17822	Heart
1684	RPS21	17610	Heart
1685	RPL17	17609	Heart
1686	RPL22	17560	Heart
1687	PSAP	17552	Heart
1688	MT-ND1	17450	Heart
1689	HSP90AB1	17276	Heart
1690	DNAJB1	17257	Heart
1691	EGR1	17010	Heart
1692	TXNIP	16967	Heart
1693	S100A10	16956	Heart
1694	DPT	16938	Heart
1695	RPL14	16917	Heart
1696	UBB	16818	Heart
1697	H3F3A	16749	Heart
1698	RPL5	16700	Heart
1699	IFITM1	16690	Heart
1700	HSPA1B	16636	Heart
1701	HLA-DRB1	16466	Heart
1702	CCDC80	16189	Heart
1703	RPS16	15855	Heart
1704	MFAP4	15760	Heart
1705	RPL24	15560	Heart
1706	RPL3	15464	Heart
1707	RPL21	15456	Heart
1708	UBA52	15374	Heart
1709	CALM2	15348	Heart
1710	ADIRF	15152	Heart
1711	PPIA	15145	Heart
1712	CD63	15076	Heart
1713	TAGLN	14895	Heart
1714	CD99	14894	Heart
1715	MT-ND2	14787	Heart
1716	HSP90B1	14758	Heart
1717	RPL35	14726	Heart
1718	HSPB1	14695	Heart
1719	DDX5	14620	Heart
1720	RPS9	14471	Heart
1721	GNB2L1	14444	Heart
1722	CALD1	14440	Heart
1723	RPL23A	14414	Heart
1724	PLA2G2A	14335	Heart
1725	COL1A2	14326	Heart
1726	CCNI	14270	Heart
1727	CCL2	14119	Heart
1728	CALM1	14097	Heart
1729	HLA-DRA	14084	Heart
1730	RPL10A	13758	Heart
1731	RPL9	13701	Heart
1732	RHOB	13689	Heart
1733	SPARC	13665	Heart
1734	LAPTM4A	13540	Heart
1735	SRP14	13343	Heart
1736	FBLN2	13195	Heart
1737	HLA-E	13104	Heart
1738	APP	13017	Heart
1739	RNASE1	12934	Heart
1740	RPL13A	12786	Heart
1741	FOSB	12774	Heart
1742	TCF4	12766	Heart
1743	HMGB1	12688	Heart
1744	GPX3	12603	Heart
1745	RPL41	12524	Heart
1746	TAGLN2	12416	Heart
1747	C1S	12411	Heart
1748	ZFP36L2	12372	Heart
1749	PPIB	12363	Heart
1750	NACA	12266	Heart
1751	RPSA	12202	Heart
1752	PNRC1	11965	Heart
1753	MYL9	11852	Heart
1754	RHOA	11743	Heart
1755	ID1	11679	Heart
1756	C3	11661	Heart
1757	IFI27	11528	Heart
1758	TUBA1B	11492	Heart
1759	OAZ1	11449	Heart
1760	IGFBP6	11447	Heart
1761	LGALS3	11418	Heart
1762	ATP5E	11329	Heart
1763	CFL1	11304	Heart
1764	HSPA8	11300	Heart
1765	SAT1	11238	Heart
1766	NFKBIA	11072	Heart
1767	MYOC	11000	Heart
1768	ANXA2	10891	Heart
1769	HNRNPA2B1	10883	Heart
1770	DSTN	10869	Heart
1771	PRELP	10853	Heart
1772	EEF2	10831	Heart
1773	GSTP1	10796	Heart
1774	EEF1D	10728	Heart
1775	ANXA5	10617	Heart
1776	IER3	10567	Heart
1777	BGN	10421	Heart
1778	RAC1	10379	Heart
1779	CIRBP	10367	Heart
1780	FN1	10347	Heart
1781	MIF	10290	Heart
1782	PFN1	10289	Heart
1783	CRIP1	10260	Heart
1784	PPDPF	10223	Heart
1785	CXCL12	10194	Heart
1786	SPTBN1	10181	Heart
1787	YBX1	10106	Heart
1788	CALR	9911	Heart
1789	MFGE8	9785	Heart
1790	CLU	9783	Heart
1791	SKP1	9712	Heart
1792	RPS11	9649	Heart
1793	SQSTM1	9569	Heart
1794	SEPP1	9510	Heart
1795	COX4I1	9462	Heart
1796	RPL38	9450	Heart
1797	RPS29	9423	Heart
1798	ABCA8	9365	Heart
1799	PRDX1	9317	Heart
1800	PI16	9288	Heart
1801	ITGB1	9277	Heart
1802	SEPW1	9149	Heart
1803	NR4A1	9107	Heart
1804	SERPINA3	9073	Heart
1805	RPL27	8867	Heart
1806	ITM2A	8850	Heart
1807	RPL7	8817	Heart
1808	PFDN5	8816	Heart
1809	ACTA2	8774	Heart
1810	MT-ND6	8748	Heart
1811	GABARAP	8725	Heart
1812	PCOLCE	8633	Heart
1813	FABP5	8541	Heart
1814	RGS5	8479	Heart
1815	NUCKS1	8443	Heart
1816	GPX4	8399	Heart
1817	A2M	8394	Heart
1818	FKBP1A	8388	Heart
1819	HLA-DRB5	8339	Heart
1820	LTBP1	8310	Heart
1821	EID1	8284	Heart
1822	MORF4L1	8226	Heart
1823	CDKN1A	8145	Heart
1824	SPRY1	8118	Heart
1825	ID2	8104	Heart
1826	COL15A1	8092	Heart
1827	PCOLCE2	8015	Heart
1828	FABP4	7963	Heart
1829	COL6A1	7931	Heart
1830	SUMO2	7920	Heart
1831	COX7C	7896	Heart
1832	KLF2	7895	Heart
1833	PMP22	7839	Heart
1834	BTF3	7778	Heart
1835	BRD2	7755	Heart
1836	TM4SF1	7735	Heart
1837	HTRA3	7724	Heart
1838	VCAN	7637	Heart
1839	TOMM7	7637	Heart
1840	CAV1	7608	Heart
1841	PPP1R15A	7589	Heart
1842	TMEM59	7503	Heart
1843	TIMP2	7488	Heart
1844	"SEPT7"	7470	Heart
1845	PLPP3	7463	Heart
1846	PDIA3	7435	Heart
1847	RPL4	7413	Heart
1848	CYR61	7358	Heart
1849	COX6C	7348	Heart
1850	KLF4	7345	Heart
1851	HNRNPA1	7343	Heart
1852	TUBA1A	7298	Heart
1853	EEF1B2	7284	Heart
1854	CYBRD1	7282	Heart
1855	SELM	7270	Heart
1856	C12orf57	7259	Heart
1857	MYL12A	7252	Heart
1858	NDUFA4	7205	Heart
1859	LDHA	7176	Heart
1860	GLUL	7171	Heart
1861	HMGN2	7161	Heart
1862	ATF3	7142	Heart
1863	NME2	7130	Heart
1864	TMA7	7108	Heart
1865	S100A13	7098	Heart
1866	TMEM176A	7096	Heart
1867	CFH	7082	Heart
1868	SSR4	7082	Heart
1869	BTG1	7082	Heart
1870	PLTP	7080	Heart
1871	DYNLL1	7077	Heart
1872	LHFP	7063	Heart
1873	SCN7A	7045	Heart
1874	CD9	6968	Heart
1875	GNG11	6964	Heart
1876	MFAP5	6953	Heart
1877	CXCL2	6935	Heart
1878	SOD3	6907	Heart
1879	MGST1	6906	Heart
1880	PCBP2	6906	Heart
1881	TPM2	6876	Heart
1882	AHNAK	6854	Heart
1883	YBX3	6824	Heart
1884	BNIP3L	6807	Heart
1885	NPC2	6807	Heart
1886	NFIB	6798	Heart
1887	FBLN5	6798	Heart
1888	C1R	6787	Heart
1889	SNX3	6773	Heart
1890	SAP18	6766	Heart
1891	FUS	6744	Heart
1892	LTBP4	6743	Heart
1893	COX6A1	6729	Heart
1894	WSB1	6702	Heart
1895	NFIA	6678	Heart
1896	IGF1	6642	Heart
1897	CRIP2	6639	Heart
1898	NUPR1	6636	Heart
1899	TPM1	6607	Heart
1900	ADAMTS1	6590	Heart
1901	PTRF	6544	Heart
1902	PTGDS	6533	Heart
1903	RPL31	6516	Heart
1904	RABAC1	6447	Heart
1905	SERPINE2	6408	Heart
1906	COX5B	6399	Heart
1907	IL32	6378	Heart
1908	ANXA1	6371	Heart
1909	ARF4	6347	Heart
1910	KLF6	6341	Heart
1911	HNRNPDL	6318	Heart
1912	SEC62	6309	Heart
1913	ATP5G2	6301	Heart
1914	MYL12B	6262	Heart
1915	TMBIM6	6257	Heart
1916	EMP2	6224	Heart
1917	OST4	6184	Heart
1918	ENG	6184	Heart
1919	SRGN	6164	Heart
1920	COMMD6	6154	Heart
1921	HTRA1	6148	Heart
1922	ACKR1	6143	Heart
1923	SLC25A3	6128	Heart
1924	ALDOA	6082	Heart
1925	TSC22D3	6070	Heart
1926	CHCHD2	6038	Heart
1927	LRP1	5940	Heart
1928	HLA-DPA1	5915	Heart
1929	EIF4A2	5906	Heart
1930	TPI1	5887	Heart
1931	SRSF5	5876	Heart
1932	RPL23	5873	Heart
1933	TMEM258	5870	Heart
1934	AKAP12	5853	Heart
1935	EIF5	5853	Heart
1936	SON	5834	Heart
1937	SOD1	5829	Heart
1938	SLC9A3R2	5811	Heart
1939	TCEB2	5783	Heart
1940	MGST3	5782	Heart
1941	UBL5	5775	Heart
1942	EMP1	5772	Heart
1943	YWHAZ	5758	Heart
1944	PEBP1	5729	Heart
1945	PCBP1	5716	Heart
1946	COX6B1	5695	Heart
1947	TMEM176B	5685	Heart
1948	FHL1	5670	Heart
1949	CTGF	5667	Heart
1950	HLA-DPB1	5662	Heart
1951	NCL	5614	Heart
1952	AQP1	5614	Heart
1953	FMO2	5612	Heart
1954	P4HB	5585	Heart
1955	NNMT	5584	Heart
1956	YWHAB	5573	Heart
1957	UQCR11	5571	Heart
1958	ARL6IP5	5550	Heart
1959	TFPI	5535	Heart
1960	IL6ST	5526	Heart
1961	FTL	181536	Liver
1962	MALAT1	130105	Liver
1963	MT-CO2	128896	Liver
1964	MT-CO1	116797	Liver
1965	B2M	109319	Liver
1966	ACTB	105924	Liver
1967	FTH1	86303	Liver
1968	RPL39	64332	Liver
1969	TMSB4X	60788	Liver
1970	RPLP1	60076	Liver
1971	EEF1A1	57738	Liver
1972	TMSB10	56941	Liver
1973	AC090498.1	50544	Liver
1974	MT-CO3	49639	Liver
1975	MT-ND3	48191	Liver
1976	RPL10	47577	Liver
1977	RPS27	45884	Liver
1978	RPS12	45564	Liver
1979	RPL28	43877	Liver
1980	MT-ATP6	43567	Liver
1981	RPL34	38543	Liver
1982	MT-ND4L	37250	Liver
1983	RPS28	36350	Liver
1984	RPS8	36080	Liver
1985	MT-CYB	33819	Liver
1986	TPT1	33714	Liver
1987	CD74	33217	Liver
1988	RPL32	33062	Liver
1989	RPS15A	33042	Liver
1990	RPS24	32225	Liver
1991	PTMA	31840	Liver
1992	HLA-B	31732	Liver
1993	RPL13	31387	Liver
1994	RPS19	31042	Liver
1995	LYZ	28867	Liver
1996	RPL30	28213	Liver
1997	SAT1	27878	Liver
1998	RPL11	26787	Liver
[truncated: 3,762 more rows]

## Sheet: Table S53
Table S53. List of marker information (top 50) for each subpopulation of NK cells.
	p_val	avg_logFC	pct.1	pct.2	p_val_adj	gene	cluster	cell type
1	3.49e-41	0.768204	0.639	0.277	8.86e-37	GIMAP7	1	GIMAP7_NK
2	9.02e-33	0.626663	0.637	0.295	2.29e-28	GIMAP4	1	GIMAP7_NK
3	7.35e-36	0.595361	0.91	0.659	1.87e-31	TXNIP	1	GIMAP7_NK
4	1.77e-21	0.590913	0.398	0.16	4.49e-17	TRAF3IP3	1	GIMAP7_NK
5	7.28e-21	0.564216	0.182	0.033	1.85e-16	DEFA3	1	GIMAP7_NK
6	2.35e-19	0.513404	0.447	0.208	5.96e-15	ABI3	1	GIMAP7_NK
7	2.25e-18	0.512874	0.266	0.086	5.73e-14	S100A8	1	GIMAP7_NK
8	2.23e-16	0.497258	0.514	0.284	5.66e-12	CX3CR1	1	GIMAP7_NK
9	5.59e-21	0.488286	0.732	0.495	1.42e-16	LIMD2	1	GIMAP7_NK
10	1.25e-13	0.471989	0.218	0.077	3.19e-09	CISH	1	GIMAP7_NK
11	1.8e-14	0.463542	0.235	0.084	4.57e-10	TRGV7	1	GIMAP7_NK
12	4.58e-18	0.441584	0.686	0.441	1.16e-13	PRMT2	1	GIMAP7_NK
13	3.01e-14	0.438202	0.518	0.298	7.65e-10	TBX21	1	GIMAP7_NK
14	4.86e-12	0.418129	0.39	0.212	1.24e-07	SAMD3	1	GIMAP7_NK
15	2.8e-20	0.41795	0.862	0.693	7.1e-16	PTPRCAP	1	GIMAP7_NK
16	3.88e-12	0.41123	0.438	0.252	9.86e-08	PNISR	1	GIMAP7_NK
17	1.81e-12	0.407133	0.283	0.125	4.59e-08	GIMAP1	1	GIMAP7_NK
18	4.45e-13	0.399706	0.47	0.267	1.13e-08	SKAP1	1	GIMAP7_NK
19	2.49e-13	0.397743	0.145	0.036	6.32e-09	PVRIG	1	GIMAP7_NK
20	1.6e-14	0.390274	0.474	0.255	4.06e-10	TBC1D10C	1	GIMAP7_NK
21	8.39e-09	0.387267	0.226	0.11	0.000213018	TNFRSF1A	1	GIMAP7_NK
22	3.87e-11	0.385488	0.3	0.147	9.83e-07	DYNLT1	1	GIMAP7_NK
23	1.67e-12	0.384927	0.321	0.148	4.24e-08	PTGDR	1	GIMAP7_NK
24	9.11e-13	0.381258	0.6	0.385	2.31e-08	PSMB10	1	GIMAP7_NK
25	4.6e-16	0.379634	0.725	0.507	1.17e-11	PSMB9	1	GIMAP7_NK
26	1.6e-10	0.378488	0.369	0.205	4.07e-06	ARHGAP30	1	GIMAP7_NK
27	6.6e-12	0.37305	0.453	0.253	1.68e-07	DDX17	1	GIMAP7_NK
28	9.16e-10	0.37267	0.518	0.349	2.33e-05	UCP2	1	GIMAP7_NK
29	1.55e-24	0.367965	0.975	0.888	3.94e-20	PRF1	1	GIMAP7_NK
30	1.34e-11	0.366414	0.442	0.254	3.4e-07	DENND2D	1	GIMAP7_NK
31	1.4e-08	0.359396	0.447	0.289	0.000354986	TXK	1	GIMAP7_NK
32	1.72e-09	0.35738	0.34	0.185	4.37e-05	DEF6	1	GIMAP7_NK
33	1.98e-09	0.356796	0.4	0.237	5.02e-05	TTC38	1	GIMAP7_NK
34	6.34e-11	0.355532	0.589	0.402	1.61e-06	RNF213	1	GIMAP7_NK
35	2.16e-12	0.354895	0.688	0.48	5.47e-08	YWHAB	1	GIMAP7_NK
36	7.21e-12	0.350144	0.709	0.532	1.83e-07	ARPC1B	1	GIMAP7_NK
37	1.25e-08	0.335287	0.478	0.311	0.000318576	S1PR5	1	GIMAP7_NK
38	2.59e-06	0.334756	0.317	0.197	0.0657161	KLRC2	1	GIMAP7_NK
39	1.76e-08	0.331996	0.501	0.347	0.00044771	LCK	1	GIMAP7_NK
40	1.74e-08	0.330134	0.572	0.399	0.000440722	LINC00861	1	GIMAP7_NK
41	1.41e-09	0.329907	0.409	0.238	3.59e-05	CD300A	1	GIMAP7_NK
42	2.05e-08	0.32825	0.174	0.073	0.000520753	ZBP1	1	GIMAP7_NK
43	3.9e-21	0.326619	0.992	0.945	9.91e-17	ACTG1	1	GIMAP7_NK
44	2.59e-08	0.323426	0.421	0.267	0.000656854	SASH3	1	GIMAP7_NK
45	7.66e-09	0.322519	0.308	0.166	0.000194586	PRSS23	1	GIMAP7_NK
46	2.99e-10	0.31968	0.493	0.301	7.61e-06	GNPTAB	1	GIMAP7_NK
47	3.52e-08	0.318957	0.247	0.125	0.000893016	PLEKHF1	1	GIMAP7_NK
48	7.33e-16	0.3189	0.864	0.699	1.86e-11	CORO1A	1	GIMAP7_NK
49	9.84e-08	0.317466	0.159	0.068	0.00250046	IBTK	1	GIMAP7_NK
50	3.42e-08	0.315588	0.321	0.183	0.000867745	FIS1	1	GIMAP7_NK
51	1.25e-29	1.31548	0.282	0.06	3.18e-25	CCL3L3	2	CCL3L3_NK
52	7.85e-61	1.28566	0.79	0.325	1.99e-56	FOS	2	CCL3L3_NK
53	3.95e-60	1.23721	0.846	0.431	1e-55	GADD45B	2	CCL3L3_NK
54	6.9e-25	1.20576	0.626	0.357	1.75e-20	CCL4L2	2	CCL3L3_NK
55	6.95e-29	1.02566	0.587	0.278	1.76e-24	IFNG	2	CCL3L3_NK
56	3.86e-32	1.00688	0.731	0.433	9.8e-28	CCL3	2	CCL3L3_NK
57	3.66e-22	0.996684	0.574	0.316	9.28e-18	XCL2	2	CCL3L3_NK
58	7.24e-16	0.966229	0.305	0.12	1.84e-11	TNF	2	CCL3L3_NK
59	6.19e-45	0.934253	0.81	0.476	1.57e-40	ZFP36L1	2	CCL3L3_NK
60	2.44e-18	0.912471	0.436	0.202	6.19e-14	XCL1	2	CCL3L3_NK
61	5e-21	0.907819	0.387	0.155	1.27e-16	IER3	2	CCL3L3_NK
62	5.3e-50	0.902269	0.908	0.665	1.35e-45	IER2	2	CCL3L3_NK
63	1.31e-41	0.826744	0.908	0.633	3.33e-37	JUNB	2	CCL3L3_NK
64	1.61e-28	0.805163	0.633	0.331	4.09e-24	TUBB4B	2	CCL3L3_NK
65	1.53e-33	0.7876	0.77	0.496	3.89e-29	BRD2	2	CCL3L3_NK
66	1.01e-21	0.732364	0.636	0.365	2.56e-17	JUN	2	CCL3L3_NK
67	5.59e-16	0.69772	0.393	0.182	1.42e-11	FOSB	2	CCL3L3_NK
68	1.74e-16	0.665141	0.305	0.114	4.42e-12	EGR1	2	CCL3L3_NK
69	4.92e-12	0.6368	0.259	0.11	1.25e-07	KLF10	2	CCL3L3_NK
70	1.6e-13	0.600066	0.282	0.115	4.08e-09	HEXIM1	2	CCL3L3_NK
71	1.56e-12	0.586449	0.17	0.051	3.96e-08	HIST2H2AA4	2	CCL3L3_NK
72	2.54e-13	0.544453	0.161	0.043	6.44e-09	GADD45A	2	CCL3L3_NK
73	2.06e-08	0.537888	0.41	0.277	0.000524132	CITED2	2	CCL3L3_NK
74	1.84e-11	0.52328	0.344	0.173	4.67e-07	H2AFX	2	CCL3L3_NK
75	1.42e-14	0.511652	0.744	0.611	3.6e-10	ID2	2	CCL3L3_NK
76	3.46e-12	0.505249	0.63	0.412	8.78e-08	NR4A2	2	CCL3L3_NK
77	3.05e-09	0.496601	0.485	0.347	7.75e-05	SLC38A2	2	CCL3L3_NK
78	9.47e-24	0.489215	0.97	0.935	2.41e-19	CCL4	2	CCL3L3_NK
79	5.69e-08	0.484696	0.433	0.306	0.00144398	LBH	2	CCL3L3_NK
80	1.86e-06	0.481028	0.239	0.136	0.0472045	UBE2S	2	CCL3L3_NK
81	4.74e-07	0.479521	0.295	0.178	0.0120425	TUBA1A	2	CCL3L3_NK
82	2.54e-11	0.458753	0.551	0.351	6.46e-07	PPP1R15A	2	CCL3L3_NK
83	1.58e-10	0.452342	0.308	0.149	4.02e-06	PPP1R10	2	CCL3L3_NK
84	3.69e-09	0.44581	0.37	0.215	9.37e-05	SERTAD1	2	CCL3L3_NK
85	6.67e-09	0.441528	0.587	0.448	0.000169464	SAT1	2	CCL3L3_NK
86	4.66e-09	0.438502	0.462	0.306	0.000118472	ZFAS1	2	CCL3L3_NK
87	3.82e-07	0.436511	0.279	0.161	0.00970645	SCML4	2	CCL3L3_NK
88	1.07e-07	0.432571	0.43	0.295	0.00272025	TLE4	2	CCL3L3_NK
89	1.13e-09	0.432176	0.695	0.563	2.88e-05	KLF6	2	CCL3L3_NK
90	7.52e-15	0.42225	0.833	0.696	1.91e-10	ZFP36	2	CCL3L3_NK
91	1.12e-09	0.422149	0.63	0.459	2.84e-05	DUSP1	2	CCL3L3_NK
92	2.43e-16	0.412832	0.987	0.944	6.18e-12	FTL	2	CCL3L3_NK
93	4.85e-10	0.412227	0.666	0.553	1.23e-05	FUS	2	CCL3L3_NK
94	6.41e-07	0.409833	0.567	0.449	0.0162932	TAGAP	2	CCL3L3_NK
95	1.66e-15	0.406255	0.859	0.761	4.21e-11	UBC	2	CCL3L3_NK
96	5.74e-06	0.405498	0.315	0.209	0.145686	RP5-1171I10.5	2	CCL3L3_NK
97	1.53e-09	0.405233	0.6	0.445	3.89e-05	RSRP1	2	CCL3L3_NK
98	2.24e-06	0.404049	0.433	0.322	0.0569105	DDX3X	2	CCL3L3_NK
99	5.33e-12	0.400378	0.557	0.341	1.35e-07	HSPA1A	2	CCL3L3_NK
100	1.59e-05	0.398543	0.233	0.136	0.404048	DDIT3	2	CCL3L3_NK
101	8.34e-80	1.47325	0.659	0.141	2.12e-75	NFKBIZ	3	NFKBIZ_NK
102	1.26e-83	1.41118	0.86	0.321	3.19e-79	TNFAIP3	3	NFKBIZ_NK
103	8.35e-26	1.36722	0.513	0.235	2.12e-21	AREG	3	NFKBIZ_NK
104	1.9e-54	1.19506	0.527	0.126	4.82e-50	NFKB1	3	NFKBIZ_NK
105	1.23e-66	1.14835	0.918	0.519	3.13e-62	NFKBIA	3	NFKBIZ_NK
106	1.33e-48	1.05865	0.47	0.101	3.38e-44	KDM6B	3	NFKBIZ_NK
107	3.85e-50	1.0364	0.814	0.42	9.77e-46	CREM	3	NFKBIZ_NK
108	2.89e-49	1.02698	0.867	0.597	7.33e-45	TSC22D3	3	NFKBIZ_NK
109	5.42e-53	0.981003	0.95	0.707	1.38e-48	CD69	3	NFKBIZ_NK
110	1.92e-38	0.918662	0.38	0.078	4.88e-34	NR4A3	3	NFKBIZ_NK
111	2.99e-41	0.918211	0.771	0.37	7.59e-37	CXCR4	3	NFKBIZ_NK
112	5.27e-30	0.892804	0.43	0.14	1.34e-25	BCL3	3	NFKBIZ_NK
113	2.97e-28	0.891914	0.33	0.082	7.55e-24	BIRC3	3	NFKBIZ_NK
114	8.19e-19	0.863923	0.297	0.095	2.08e-14	RGCC	3	NFKBIZ_NK
115	2.7e-29	0.859502	0.964	0.912	6.85e-25	FTH1	3	NFKBIZ_NK
116	4.28e-34	0.856015	0.649	0.284	1.09e-29	BTG2	3	NFKBIZ_NK
117	1.03e-45	0.851201	0.828	0.366	2.62e-41	NR4A2	3	NFKBIZ_NK
118	1.47e-39	0.839799	0.785	0.423	3.73e-35	MCL1	3	NFKBIZ_NK
119	1.77e-18	0.830267	0.319	0.116	4.49e-14	ICAM1	3	NFKBIZ_NK
120	3.38e-24	0.819923	0.38	0.13	8.58e-20	MYADM	3	NFKBIZ_NK
121	2.64e-35	0.817653	0.871	0.555	6.71e-31	DUSP2	3	NFKBIZ_NK
122	1.66e-30	0.807609	0.692	0.359	4.21e-26	ISG20	3	NFKBIZ_NK
123	1.22e-12	0.790817	0.233	0.086	3.1e-08	BCL2A1	3	NFKBIZ_NK
124	1.17e-23	0.78712	0.631	0.346	2.96e-19	REL	3	NFKBIZ_NK
125	1.64e-29	0.773088	0.688	0.32	4.17e-25	PPP1R15A	3	NFKBIZ_NK
126	1.97e-24	0.762546	0.409	0.144	5.01e-20	LINC-PINT	3	NFKBIZ_NK
127	2.68e-22	0.738698	0.394	0.141	6.81e-18	PHLDA1	3	NFKBIZ_NK
128	3.37e-24	0.734296	0.272	0.062	8.56e-20	RBKS	3	NFKBIZ_NK
129	5.75e-20	0.725927	0.204	0.043	1.46e-15	LMNA	3	NFKBIZ_NK
130	5.67e-20	0.692618	0.591	0.338	1.44e-15	NFE2L2	3	NFKBIZ_NK
131	9.02e-16	0.680906	0.312	0.116	2.29e-11	ZNF331	3	NFKBIZ_NK
132	1.89e-26	0.679995	0.986	0.932	4.8e-22	CCL4	3	NFKBIZ_NK
133	2.22e-15	0.677668	0.563	0.355	5.63e-11	PIK3R1	3	NFKBIZ_NK
134	4.58e-18	0.674111	0.699	0.484	1.16e-13	GPR65	3	NFKBIZ_NK
135	1.06e-24	0.649911	0.835	0.591	2.68e-20	IRF1	3	NFKBIZ_NK
136	4.5e-18	0.644146	0.233	0.063	1.14e-13	TRAF1	3	NFKBIZ_NK
137	7.8e-15	0.627324	0.265	0.092	1.98e-10	CD83	3	NFKBIZ_NK
138	7.3e-20	0.622623	0.48	0.21	1.85e-15	ZC3H12A	3	NFKBIZ_NK
139	1.79e-19	0.607474	0.681	0.432	4.54e-15	SYTL3	3	NFKBIZ_NK
140	6.16e-19	0.604549	0.315	0.104	1.56e-14	RELB	3	NFKBIZ_NK
141	6.81e-08	0.592983	0.172	0.071	0.00172954	MIR155HG	3	NFKBIZ_NK
142	3.71e-18	0.592797	0.19	0.041	9.44e-14	RASGEF1B	3	NFKBIZ_NK
143	6.2e-15	0.584365	0.315	0.127	1.58e-10	FAM46C	3	NFKBIZ_NK
144	1.39e-09	0.57743	0.312	0.162	3.53e-05	SERPINB9	3	NFKBIZ_NK
145	5.38e-19	0.57229	0.871	0.69	1.37e-14	ZFP36	3	NFKBIZ_NK
146	1.8e-11	0.569314	0.373	0.199	4.58e-07	CCNH	3	NFKBIZ_NK
147	5.74e-14	0.567645	0.208	0.063	1.46e-09	ARL5B	3	NFKBIZ_NK
148	1.46e-16	0.55835	0.369	0.148	3.7e-12	CSRNP1	3	NFKBIZ_NK
149	1.68e-09	0.557828	0.387	0.231	4.28e-05	CD55	3	NFKBIZ_NK
150	3.46e-12	0.55331	0.251	0.096	8.79e-08	MAFF	3	NFKBIZ_NK
151	7.84e-59	2.58307	0.432	0.062	1.99e-54	MT1E	4	MT1E_NK
152	1.44e-60	2.42442	0.653	0.198	3.65e-56	MT1X	4	MT1E_NK
153	1.49e-75	2.11386	0.937	0.576	3.78e-71	MT2A	4	MT1E_NK
154	3.05e-28	1.69002	0.338	0.089	7.74e-24	MT1F	4	MT1E_NK
155	1.44e-63	1.63498	0.811	0.307	3.66e-59	HSPA1A	4	MT1E_NK
156	1.38e-60	1.58875	0.757	0.263	3.5e-56	HSPA1B	4	MT1E_NK
157	1.52e-43	1.4609	0.752	0.386	3.87e-39	DNAJB1	4	MT1E_NK
158	2.4e-12	1.33427	0.185	0.054	6.1e-08	HSPA6	4	MT1E_NK
159	8.9e-40	0.965985	0.941	0.767	2.26e-35	HSP90AA1	4	MT1E_NK
160	2.08e-15	0.931914	0.365	0.161	5.29e-11	HSPH1	4	MT1E_NK
161	9.24e-16	0.884903	0.541	0.354	2.35e-11	HSPE1	4	MT1E_NK
162	1.04e-16	0.847115	0.41	0.195	2.64e-12	HSPB1	4	MT1E_NK
163	1.55e-30	0.802045	0.887	0.718	3.93e-26	HSPA8	4	MT1E_NK
164	4.01e-17	0.692913	0.757	0.633	1.02e-12	HSP90AB1	4	MT1E_NK
165	1.48e-11	0.650674	0.356	0.182	3.75e-07	CACYBP	4	MT1E_NK
166	2.25e-06	0.637645	0.338	0.225	0.0570694	HSPD1	4	MT1E_NK
167	1.11e-10	0.615051	0.306	0.142	2.81e-06	CDKN1A	4	MT1E_NK
168	6.16e-17	0.614562	0.721	0.55	1.57e-12	H2AFZ	4	MT1E_NK
169	7.19e-09	0.607978	0.153	0.051	0.000182745	FKBP4	4	MT1E_NK
170	6.34e-09	0.579766	0.518	0.402	0.000160956	DYNLL1	4	MT1E_NK
171	2.12e-07	0.571103	0.194	0.086	0.00539597	ZFAND2A	4	MT1E_NK
172	1.37e-11	0.548894	0.559	0.375	3.47e-07	DNAJA1	4	MT1E_NK
173	1.81e-06	0.542939	0.338	0.221	0.0460277	JUND	4	MT1E_NK
174	2.88e-24	0.541729	0.968	0.951	7.31e-20	FTL	4	MT1E_NK
175	2.75e-16	0.524622	0.869	0.766	6.99e-12	UBC	4	MT1E_NK
176	1.58e-09	0.45146	0.108	0.025	4.01e-05	SLC30A1	4	MT1E_NK
177	7.92e-06	0.449499	0.131	0.053	0.201263	ARL4D	4	MT1E_NK
178	0.000417162	0.442018	0.302	0.223	1	AMD1	4	MT1E_NK
179	6.18e-05	0.438146	0.248	0.155	1	SNHG12	4	MT1E_NK
180	0.000125843	0.435592	0.446	0.365	1	SLC38A2	4	MT1E_NK
181	0.000121436	0.431079	0.198	0.115	1	HBP1	4	MT1E_NK
182	0.000129438	0.429996	0.171	0.091	1	C16orf72	4	MT1E_NK
183	0.00022272	0.426945	0.311	0.228	1	MIDN	4	MT1E_NK
184	0.00870302	0.424267	0.23	0.175	1	GLRX	4	MT1E_NK
185	7.31e-05	0.420801	0.243	0.145	1	DUSP5	4	MT1E_NK
186	0.00121303	0.420651	0.275	0.206	1	CDKN1B	4	MT1E_NK
187	0.000388109	0.420076	0.14	0.07	1	CD3D	4	MT1E_NK
188	0.0151392	0.415295	0.365	0.348	1	RUNX3	4	MT1E_NK
189	1.12e-08	0.413954	0.824	0.796	0.000285323	UBB	4	MT1E_NK
190	1.44e-06	0.41282	0.505	0.378	0.0366352	TUBB4B	4	MT1E_NK
191	0.00138112	0.403129	0.171	0.105	1	HSPA4	4	MT1E_NK
192	0.00209736	0.402861	0.261	0.197	1	LMO4	4	MT1E_NK
193	0.00231243	0.401028	0.275	0.204	1	CKS2	4	MT1E_NK
194	0.00562093	0.395754	0.131	0.079	1	DEDD2	4	MT1E_NK
195	0.0111707	0.393134	0.131	0.083	1	FABP5	4	MT1E_NK
196	0.0137937	0.391467	0.189	0.139	1	ARRDC3	4	MT1E_NK
197	0.000185349	0.386747	0.523	0.471	1	SAT1	4	MT1E_NK
198	0.0011665	0.3866	0.18	0.111	1	TOB1	4	MT1E_NK
199	0.00738375	0.381694	0.288	0.236	1	FOSL2	4	MT1E_NK
200	3.42e-10	0.380987	0.901	0.906	8.68e-06	GAPDH	4	MT1E_NK
201	3.32e-72	2.48495	0.949	0.199	8.44e-68	STMN1	5	STMN1_NK
202	1.11e-189	2.10341	0.861	0.018	2.82e-185	TYMS	5	STMN1_NK
203	2.36e-45	1.75633	0.987	0.399	6.01e-41	TUBA1B	5	STMN1_NK
204	2.74e-49	1.66726	0.873	0.207	6.95e-45	HMGB2	5	STMN1_NK
205	8.92e-100	1.5874	0.481	0.011	2.27e-95	RRM2	5	STMN1_NK
206	4.89e-74	1.56481	0.759	0.08	1.24e-69	PCNA	5	STMN1_NK
207	1.61e-21	1.53163	0.62	0.175	4.08e-17	HIST1H4C	5	STMN1_NK
208	1.37e-48	1.47485	0.823	0.178	3.47e-44	DUT	5	STMN1_NK
209	2.42e-131	1.45377	0.633	0.015	6.15e-127	KIAA0101	5	STMN1_NK
210	4.13e-97	1.44523	0.468	0.011	1.05e-92	MKI67	5	STMN1_NK
211	1.4e-26	1.44117	0.861	0.411	3.54e-22	TUBB	5	STMN1_NK
212	2.98e-27	1.31171	0.924	0.504	7.57e-23	HMGN2	5	STMN1_NK
213	6.43e-61	1.24121	0.709	0.084	1.63e-56	MCM7	5	STMN1_NK
214	1.14e-84	1.23196	0.519	0.022	2.89e-80	CLSPN	5	STMN1_NK
215	1.51e-84	1.12882	0.392	0.008	3.85e-80	TOP2A	5	STMN1_NK
216	8.49e-94	1.11703	0.481	0.013	2.16e-89	UHRF1	5	STMN1_NK
217	4.06e-72	1.11206	0.392	0.012	1.03e-67	NUSAP1	5	STMN1_NK
218	1.63e-53	1.10142	0.62	0.07	4.15e-49	SMC4	5	STMN1_NK
219	6.51e-28	1.08986	0.81	0.273	1.65e-23	ANP32B	5	STMN1_NK
220	3.25e-75	1.0723	0.367	0.009	8.26e-71	UBE2C	5	STMN1_NK
221	2.26e-105	1.06879	0.468	0.008	5.74e-101	TK1	5	STMN1_NK
222	4.62e-22	1.04037	0.962	0.741	1.17e-17	HMGB1	5	STMN1_NK
223	1.95e-54	1.033	0.456	0.034	4.95e-50	ATAD2	5	STMN1_NK
224	1.06e-21	1.02741	0.747	0.262	2.68e-17	H2AFV	5	STMN1_NK
225	1.39e-108	1.02232	0.443	0.005	3.53e-104	ZWINT	5	STMN1_NK
226	3.04e-26	1.00755	0.975	0.553	7.71e-22	H2AFZ	5	STMN1_NK
227	2.16e-93	1.00415	0.38	0.004	5.49e-89	CDK1	5	STMN1_NK
228	6.54e-62	0.996508	0.456	0.027	1.66e-57	CKS1B	5	STMN1_NK
229	6.84e-60	0.994542	0.405	0.021	1.74e-55	E2F1	5	STMN1_NK
230	1.05e-92	0.985765	0.456	0.011	2.66e-88	GGH	5	STMN1_NK
231	3.65e-24	0.984289	0.861	0.354	9.27e-20	DEK	5	STMN1_NK
232	2.36e-28	0.971095	0.734	0.201	5.99e-24	H2AFY	5	STMN1_NK
233	2.29e-60	0.965288	0.481	0.032	5.83e-56	DHFR	5	STMN1_NK
234	1.63e-67	0.964729	0.43	0.019	4.14e-63	CENPM	5	STMN1_NK
235	2.54e-24	0.962679	0.633	0.166	6.45e-20	DNMT1	5	STMN1_NK
236	1.92e-59	0.960576	0.43	0.025	4.87e-55	HELLS	5	STMN1_NK
237	5.93e-24	0.948325	0.595	0.149	1.5e-19	YWHAH	5	STMN1_NK
238	1.38e-49	0.926628	0.405	0.029	3.52e-45	LIG1	5	STMN1_NK
239	4.66e-47	0.907744	0.405	0.03	1.18e-42	EZH2	5	STMN1_NK
240	3.68e-42	0.885842	0.506	0.058	9.35e-38	DNAJC9	5	STMN1_NK
241	1.41e-29	0.884875	0.481	0.08	3.58e-25	MCM3	5	STMN1_NK
242	2.29e-24	0.870853	0.519	0.108	5.81e-20	TMPO	5	STMN1_NK
243	2.54e-66	0.864982	0.342	0.009	6.45e-62	TPX2	5	STMN1_NK
244	9.39e-12	0.862552	0.861	0.524	2.38e-07	VIM	5	STMN1_NK
245	2.91e-20	0.858817	0.772	0.289	7.39e-16	NUCKS1	5	STMN1_NK
246	1.59e-42	0.841284	0.228	0.007	4.04e-38	CENPF	5	STMN1_NK
247	5.1e-48	0.838745	0.367	0.023	1.3e-43	MCM4	5	STMN1_NK
248	8.71e-30	0.838496	0.608	0.121	2.21e-25	USP1	5	STMN1_NK
249	8.09e-73	0.836731	0.418	0.015	2.05e-68	MAD2L1	5	STMN1_NK
250	4.35e-35	0.833547	0.405	0.045	1.1e-30	MCM6	5	STMN1_NK

## Sheet: Table S54
Table S54. Suspiciously contaminated genes removed in each tissue for fibroblast, smooth muscle and FibSmo cell clustering.
	Tissue	Removed gene	Expressed percentage in corresponding tissue
1	Bladder	PITX1	0.317
2	Bladder	KRT18	0.092
3	Bladder	DUSP2	0.047
4	Bladder	CD69	0.034
5	Bladder	AREG	0.047
6	Bladder	IL7R	0.025
7	Bladder	CD52	0.028
8	Bladder	DMKN	0.073
9	Bladder	WFDC2	0.061
10	Bladder	PTPRC	0.023
11	Bladder	CXCR4	0.046
12	Bladder	RAC2	0.013
13	Bladder	ANPEP	0.052
14	Bladder	CD3D	0.01
15	Bladder	RGS1	0.011
16	Bladder	CD24	0.056
17	Common bile duct	CLDN1	0.203
18	Common bile duct	SCGB3A1	0.091
19	Common bile duct	TSPAN8	0.161
20	Common bile duct	FXYD2	0.091
21	Common bile duct	TFF3	0.07
22	Common bile duct	LYZ	0.14
23	Common bile duct	HOPX	0.098
24	Common bile duct	KRT18	0.112
25	Common bile duct	RAC2	0.035
26	Common bile duct	S100A8	0.07
27	Common bile duct	PTPRC	0.042
28	Common bile duct	S100A9	0.049
29	Esophagus	CXCL1	0.186
30	Esophagus	KRT13	0.192
31	Esophagus	S100A8	0.074
32	Esophagus	KRT5	0.05
33	Esophagus	S100A9	0.039
34	Esophagus	SFN	0.041
35	Esophagus	CD24	0.077
36	Esophagus	JCHAIN	0.019
37	Esophagus	DSP	0.028
38	Heart	NPPC	0.205
39	Heart	AGT	0.191
40	Heart	EGFL7	0.069
41	Heart	CD36	0.072
42	Heart	DLK1	0.02
43	Liver	S100A8	0.194
44	Liver	S100A9	0.129
45	Liver	PTPRC	0.097
46	Liver	WFDC2	0.161
47	Liver	CH17-262H11.1	0.032
48	Muscle	CD36	0.346
49	Muscle	DLK1	0.106
50	Muscle	EGFL7	0.091
51	Muscle	AQP1	0.068
52	Rectum	JCHAIN	0.347
53	Rectum	TFF3	0.106
54	Rectum	CD24	0.171
55	Rectum	CH17-262H11.1	0.02
56	Rectum	DMKN	0.111
57	Rectum	DUSP2	0.066
58	Rectum	FXYD2	0.05
59	Rectum	CD7	0.025
60	Rectum	RGS1	0.025
61	Rectum	IL7R	0.033
62	Rectum	AREG	0.055
63	Rectum	PTPRC	0.03
64	Rectum	KRT18	0.065
65	Rectum	CD52	0.028
66	Rectum	MMP1	0.008
67	Rectum	CXCR4	0.05
68	Rectum	RAC2	0.015
69	Rectum	CD3D	0.013
70	Skin	KRT1	0.334
71	Skin	LGALS7B	0.218
72	Skin	KRT14	0.17
73	Skin	KRTDAP	0.179
74	Skin	DSP	0.182
75	Skin	DSG1	0.084
76	Skin	DMKN	0.234
77	Skin	LGALS7	0.081
78	Skin	HOPX	0.16
79	Skin	SFN	0.103
80	Skin	KRT5	0.094
81	Skin	ANPEP	0.106
82	Skin	AQP1	0.101
83	Skin	CLDN1	0.045
84	Skin	TSPAN8	0.076
85	Stomach	GKN1	0.134
86	Stomach	MUC5AC	0.134
87	Stomach	CH17-262H11.1	0.202
88	Stomach	MMP1	0.126
89	Stomach	JCHAIN	0.487
90	Stomach	AREG	0.16
91	Stomach	CXCR4	0.176
92	Stomach	RGS1	0.067
93	Stomach	RAC2	0.059
94	Stomach	PITX1	0.319
95	Stomach	CD3D	0.05
96	Stomach	KRT18	0.151
97	Stomach	CD7	0.05
98	Stomach	TSPAN8	0.126
99	Stomach	CD69	0.076
100	Stomach	PTPRC	0.059
101	Stomach	AGT	0.16
102	Stomach	CD52	0.05
103	Stomach	IL7R	0.042
104	Stomach	DUSP2	0.067
105	Stomach	DMKN	0.109
106	Trachea	LYZ	0.765
107	Trachea	SAA1	0.297
108	Trachea	LTF	0.283
109	Trachea	WFDC2	0.328
110	Trachea	BPIFB1	0.234
111	Trachea	SCGB3A1	0.193
112	Trachea	SAA2	0.13
113	Trachea	LCN2	0.125
114	Trachea	TSPAN8	0.17
115	Trachea	HOPX	0.136
116	Trachea	AQP1	0.164
117	Trachea	CXCL1	0.149
118	Trachea	ANPEP	0.113
119	Trachea	CXCR4	0.062
120	Trachea	CD3D	0.017
121	Trachea	PTPRC	0.028
122	Trachea	CD7	0.016
123	Trachea	RGS1	0.017
124	Trachea	MMP1	0.008
125	Trachea	DUSP2	0.041
126	Trachea	CD69	0.028

## Sheet: Table S55
Table S55. Suspiciously contaminated genes removed in each tissue for T and NK cell clustering.
	Tissue	Removed gene	Expressed percentage in corresponding tissue
1	Bladder	MGP	0.161
2	Bladder	CFD	0.144
3	Bladder	DCN	0.102
4	Bladder	FBLN1	0.055
5	Bladder	LUM	0.058
6	Bladder	MFAP4	0.036
7	Bladder	MMP2	0.036
8	Bladder	C7	0.026
9	Bladder	TIMP3	0.04
10	Bladder	SOD3	0.027
11	Bladder	COL1A2	0.03
12	Bladder	CALD1	0.036
13	Bladder	HSPB6	0.019
14	Bladder	PLAC9	0.024
15	Bladder	PLPP3	0.021
16	Bladder	TAGLN	0.039
17	Bladder	IGFBP5	0.035
18	Bladder	CCDC80	0.021
19	Bladder	IGFBP6	0.048
20	Bladder	CST3	0.103
21	Bladder	SFRP2	0.024
22	Bladder	COL1A1	0.026
23	Bladder	SERPING1	0.033
24	Bladder	SPARC	0.026
25	Bladder	SERPINF1	0.025
26	Bladder	ADH1B	0.019
27	Bladder	GSN	0.054
28	Bladder	C3	0.018
29	Bladder	MYL9	0.028
30	Bladder	SPARCL1	0.047
31	Bladder	ADAMTS1	0.032
32	Bladder	IGFBP7	0.06
33	Bladder	TPM2	0.026
34	Bladder	C1S	0.015
35	Bladder	A2M	0.029
36	Bladder	GPX3	0.014
37	Bladder	CXCL12	0.016
38	Bladder	APOD	0.043
39	Bladder	MYOC	0.006
40	Bladder	TCF21	0.006
41	Bladder	NUPR1	0.02
42	Bladder	CCL2	0.021
43	Bladder	PRELP	0.007
44	Bladder	DPT	0.01
45	Bladder	PTRF	0.018
46	Bladder	APOE	0.02
47	Bladder	PHLDA2	0.065
48	Bladder	ADIRF	0.03
49	Bladder	CFH	0.034
50	Bladder	PCOLCE2	0.005
51	Bladder	MGST1	0.017
52	Bladder	PMP22	0.013
53	Bladder	PITX1	0.004
54	Bladder	COL6A1	0.021
55	Bladder	ID1	0.059
56	Bladder	C1R	0.012
57	Bladder	GPNMB	0.006
58	Bladder	CLU	0.04
59	Bladder	TIMP2	0.022
60	Bladder	MFAP5	0.004
61	Bladder	CTGF	0.007
62	Bladder	SEPP1	0.028
63	Bladder	TSC22D1	0.06
64	Bladder	CYR61	0.01
65	Bladder	RNASE1	0.019
66	Bladder	BGN	0.007
67	Bladder	IGFBP4	0.036
68	Bladder	AKAP12	0.006
69	Bladder	TMEM176A	0.01
70	Bladder	TMEM176B	0.008
71	Bladder	COL6A3	0.01
72	Bladder	LRP1	0.01
73	Bladder	LHFP	0.006
74	Bladder	LTBP1	0.004
75	Bladder	FN1	0.007
76	Bladder	ABCA8	0.004
77	Bladder	RGS5	0.009
78	Bladder	CRABP2	0.014
79	Bladder	MEG3	0.005
80	Bladder	DST	0.013
81	Bladder	KLF4	0.019
82	Bladder	VCAN	0.008
83	Bladder	KRT13	0.003
84	Bladder	FBLN2	0.006
85	Bladder	CYBRD1	0.007
86	Bladder	APP	0.025
87	Bladder	PI16	0.01
88	Bladder	HTRA1	0.007
89	Blood	CRIP2	0.13
90	Blood	FBLN5	0.118
91	Blood	PI16	0.044
92	Blood	APP	0.1
93	Blood	MFGE8	0.044
94	Blood	S100A9	0.115
95	Blood	LTBP4	0.097
96	Blood	FHL1	0.051
97	Blood	PCK2	0.049
98	Blood	SLC39A4	0.061
99	Blood	CTSL	0.03
100	Blood	CD79A	0.024
101	Blood	CES2	0.05
102	Blood	IGF1	0.005
103	Blood	CFH	0.024
104	Common bile duct	EPAS1	0.144
105	Common bile duct	RASD1	0.153
106	Common bile duct	ATP1B1	0.128
107	Common bile duct	TSC22D1	0.121
108	Common bile duct	ID1	0.099
109	Common bile duct	ANXA4	0.105
110	Common bile duct	MAFB	0.032
111	Common bile duct	CRABP2	0.03
112	Common bile duct	KRT18	0.074
113	Common bile duct	SCGB3A1	0.062
114	Common bile duct	CLU	0.057
115	Common bile duct	CTSL	0.047
116	Common bile duct	CD24	0.025
117	Common bile duct	PHLDA2	0.077
118	Common bile duct	VCAN	0.017
119	Common bile duct	MUC3A	0.024
120	Common bile duct	SERPINE2	0.026
121	Common bile duct	KRT8	0.036
122	Common bile duct	LTBP4	0.081
123	Common bile duct	IFI27	0.036
124	Common bile duct	TM4SF1	0.016
125	Common bile duct	DMKN	0.022
126	Common bile duct	CFH	0.03
127	Common bile duct	KRT19	0.027
128	Common bile duct	IGFBP6	0.025
129	Common bile duct	SERPINA1	0.021
130	Common bile duct	AGPAT2	0.073
131	Common bile duct	PCOLCE	0.022
132	Common bile duct	CLDN7	0.023
133	Common bile duct	KLF5	0.033
134	Common bile duct	HTRA1	0.009
135	Common bile duct	SOX4	0.031
136	Common bile duct	MGST1	0.011
137	Common bile duct	MS4A1	0.036
138	Common bile duct	ENG	0.034
139	Common bile duct	TAGLN	0.016
140	Common bile duct	APOE	0.013
141	Common bile duct	LGALS4	0.018
142	Common bile duct	TPM1	0.038
143	Common bile duct	TACSTD2	0.005
144	Common bile duct	HES1	0.01
145	Common bile duct	SLC9A3R2	0.016
146	Esophagus	KRT13	0.213
147	Esophagus	CALML3	0.049
148	Esophagus	KRT5	0.131
149	Esophagus	S100A2	0.18
150	Esophagus	LY6D	0.049
151	Esophagus	TRIM29	0.049
152	Esophagus	DSC3	0.016
153	Esophagus	KRT15	0.066
154	Esophagus	KRT6A	0.033
155	Esophagus	DAPL1	0.016
156	Esophagus	TACSTD2	0.049
157	Esophagus	CSTA	0.033
158	Esophagus	EMP2	0.033
159	Esophagus	SFN	0.049
160	Esophagus	PITX1	0.016
161	Esophagus	TM4SF1	0.049
162	Esophagus	GNG11	0.033
163	Esophagus	JUP	0.033
164	Esophagus	CD24	0.049
165	Esophagus	DSP	0.033
166	Esophagus	FXYD3	0.033
167	Esophagus	TCF4	0.049
168	Esophagus	KLF5	0.082
169	Esophagus	KRT19	0.066
170	Esophagus	PHLDA2	0.115
171	Esophagus	SFRP2	0.033
172	Esophagus	MFAP4	0.033
173	Esophagus	RND3	0.016
174	Esophagus	GPNMB	0.016
175	Esophagus	CAV1	0.033
176	Esophagus	ATP1B1	0.098
177	Esophagus	DCN	0.066
178	Esophagus	LYPD3	0.066
179	Esophagus	NUPR1	0.033
180	Esophagus	NNMT	0.016
181	Esophagus	MEG3	0.016
182	Esophagus	CLDN7	0.049
183	Esophagus	CXCL2	0.033
184	Esophagus	C19orf33	0.033
185	Heart	SPARCL1	0.337
186	Heart	FABP4	0.095
187	Heart	IFI27	0.158
188	Heart	SCN7A	0.032
189	Heart	TM4SF1	0.084
190	Heart	PTRF	0.074
191	Heart	CAV1	0.074
192	Heart	AQP1	0.042
193	Heart	A2M	0.095
194	Heart	CALD1	0.074
195	Heart	PCOLCE2	0.021
196	Heart	PMP22	0.053
197	Heart	NFIB	0.042
198	Heart	TCF4	0.074
199	Heart	CXCL12	0.053
200	Heart	RGS5	0.053
201	Heart	FMO2	0.021
202	Heart	BCAM	0.032
203	Heart	MEG3	0.032
204	Heart	GSN	0.116
205	Heart	BGN	0.032
206	Heart	LTBP1	0.021
207	Heart	RNASE1	0.063
208	Heart	IGFBP4	0.105
209	Heart	PRELP	0.021
210	Heart	CXCL2	0.053
211	Heart	MGP	0.116
212	Heart	GNG11	0.032
213	Heart	DCN	0.084
214	Heart	APOD	0.084
215	Heart	EGFL7	0.032
216	Heart	SPARC	0.042
217	Heart	ADIRF	0.063
218	Heart	PLAC9	0.032
219	Heart	CCL2	0.042
220	Heart	CFD	0.095
221	Heart	CD36	0.032
222	Heart	TIMP3	0.042
223	Heart	SERPING1	0.042
224	Heart	COL1A2	0.032
225	Heart	MFAP4	0.032
226	Heart	ID1	0.105
227	Heart	IGFBP5	0.042
228	Heart	MYL9	0.042
229	Heart	PTN	0.011
230	Heart	HES1	0.032
231	Heart	CRIP2	0.084
232	Heart	FBLN2	0.021
233	Heart	PHLDA2	0.095
234	Heart	CST3	0.105
235	Heart	FN1	0.021
236	Heart	GPX3	0.021
237	Heart	CCDC80	0.021
238	Heart	RASD1	0.105
239	Heart	TPM1	0.074
240	Heart	COL6A3	0.021
241	Heart	HTRA3	0.011
242	Heart	EMP1	0.032
243	Heart	COL15A1	0.011
244	Heart	TMEM176A	0.021
245	Liver	FCER1G	0.139
246	Liver	RASD1	0.107
247	Liver	PDLIM1	0.058
248	Liver	ADAMTS1	0.028
249	Liver	COL6A2	0.072
250	Liver	PTGDS	0.046
251	Liver	S100A9	0.087
252	Liver	ID1	0.057
253	Liver	SERPINA1	0.022
254	Liver	MAFB	0.018
255	Liver	MS4A1	0.039
256	Liver	IGFBP7	0.038
257	Liver	TFPI	0.006
258	Liver	AKAP12	0.005
259	Lymph node	CD79A	0.04
260	Lymph node	EFNA1	0.034
261	Lymph node	APP	0.07
262	Lymph node	BANK1	0.014
263	Lymph node	FBLN5	0.045
264	Lymph node	CRABP2	0.016
265	Lymph node	SOX4	0.03
266	Lymph node	LYPD3	0.029
267	Lymph node	FHL1	0.035
268	Lymph node	HES1	0.009
269	Lymph node	MFGE8	0.018
270	Lymph node	TIMP2	0.015
271	Marrow	S100A9	0.186
272	Marrow	FCER1G	0.106
273	Marrow	PTGDS	0.053
274	Marrow	COL6A2	0.075
275	Marrow	PDLIM1	0.054
276	Marrow	ANXA4	0.077
277	Marrow	IGFBP7	0.05
278	Marrow	MS4A1	0.043
279	Marrow	ACTA2	0.052
280	Marrow	CES2	0.048
281	Marrow	CRIP2	0.039
282	Marrow	CFH	0.023
283	Marrow	DMKN	0.016
284	Marrow	FBLN5	0.038
285	Muscle	APOD	0.391
286	Muscle	SPARCL1	0.301
287	Muscle	CXCL14	0.169
288	Muscle	FABP4	0.113
289	Muscle	DLK1	0.094
290	Muscle	CAV1	0.109
291	Muscle	IGFBP5	0.13
292	Muscle	CLDN5	0.052
293	Muscle	RGS5	0.073
294	Muscle	CFD	0.18
295	Muscle	DCN	0.144
296	Muscle	EGFL7	0.057
297	Muscle	CD36	0.063
298	Muscle	PTGDS	0.153
299	Muscle	FCER1G	0.245
300	Muscle	HTRA3	0.031
301	Muscle	SERPING1	0.077
302	Muscle	GNG11	0.046
303	Muscle	IGFBP7	0.155
304	Muscle	ABCA8	0.031
305	Muscle	GSN	0.128
306	Muscle	CXCL2	0.065
307	Muscle	FMO2	0.021
308	Muscle	TCF4	0.069
309	Muscle	GPX3	0.042
310	Muscle	APOE	0.061
311	Muscle	CALD1	0.061
312	Muscle	NNMT	0.029
313	Muscle	RNASE1	0.067
314	Muscle	MEG3	0.029
315	Muscle	SPARC	0.054
316	Muscle	IFI27	0.098
317	Muscle	ADH1B	0.04
318	Muscle	CXCL12	0.042
319	Muscle	AQP1	0.027
320	Muscle	TM4SF1	0.052
321	Muscle	CST3	0.159
322	Muscle	COL15A1	0.021
323	Muscle	TIMP3	0.052
324	Muscle	ADAMTS1	0.061
325	Muscle	CCL2	0.048
326	Muscle	PTRF	0.04
327	Muscle	EMP2	0.023
328	Muscle	NFIB	0.027
329	Muscle	MEF2C	0.044
330	Muscle	FN1	0.027
331	Muscle	A2M	0.052
332	Muscle	PDK4	0.036
333	Muscle	SLC9A3R2	0.052
334	Muscle	PLAC9	0.029
335	Muscle	PMP22	0.027
336	Muscle	LHFP	0.019
337	Muscle	DST	0.034
338	Muscle	MYL9	0.036
339	Muscle	CYR61	0.021
340	Muscle	MGP	0.077
341	Muscle	SCN7A	0.01
342	Muscle	RND3	0.011
343	Muscle	SEPP1	0.048
344	Muscle	TFPI	0.017
345	Muscle	IGFBP4	0.059
346	Muscle	S100A16	0.015
347	Muscle	PLPP3	0.017
348	Muscle	ADIRF	0.04
349	Muscle	TPM1	0.067
350	Muscle	NUPR1	0.025
351	Muscle	DPT	0.013
352	Muscle	LUM	0.029
353	Muscle	BCAM	0.011
354	Muscle	MAFB	0.029
355	Muscle	IGF1	0.01
356	Muscle	C1S	0.015
357	Muscle	SERPINF1	0.021
358	Muscle	TAGLN	0.029
359	Muscle	MFAP5	0.006
360	Muscle	FBLN2	0.013
361	Muscle	HTRA1	0.015
362	Muscle	PDLIM1	0.057
363	Muscle	JUP	0.013
364	Muscle	AKAP12	0.01
365	Muscle	S100A13	0.017
366	Muscle	COL6A3	0.015
367	Muscle	NFIA	0.046
368	Muscle	ID1	0.063
369	Muscle	COL1A2	0.015
370	Muscle	COL6A2	0.069
371	Muscle	TPM2	0.021
372	Muscle	FBLN1	0.019
373	Muscle	CYBRD1	0.011
374	Muscle	TSC22D1	0.067
375	Muscle	SOX4	0.038
376	Muscle	LRP1	0.013
377	Muscle	EMP1	0.021
378	Muscle	DAPL1	0.002
379	Muscle	APP	0.065
380	Muscle	TMEM176A	0.013
381	Muscle	MFAP4	0.013
382	Muscle	IL33	0.008
383	Muscle	BGN	0.008
384	Muscle	PRELP	0.006
385	Muscle	ENG	0.04
386	Muscle	ACTA2	0.056
387	Muscle	MARCKS	0.013
388	Muscle	C1R	0.011
389	Muscle	ANXA4	0.067
390	Muscle	HES1	0.013
391	Rectum	CYSTM1	0.108
392	Rectum	MGP	0.064
393	Rectum	SFRP2	0.02
394	Rectum	CLDN3	0.022
395	Rectum	LUM	0.022
396	Rectum	FN1	0.012
397	Rectum	CXCL12	0.013
398	Rectum	PHLDA2	0.06
399	Rectum	EMP1	0.02
400	Rectum	KRT8	0.032
401	Rectum	CYR61	0.01
402	Rectum	BGN	0.007
403	Rectum	DPT	0.007
404	Rectum	DCN	0.032
405	Rectum	CLDN4	0.015
406	Rectum	PTN	0.004
407	Rectum	S100A13	0.012
408	Rectum	C1S	0.009
409	Rectum	CST3	0.061
410	Rectum	PIGR	0.024
411	Rectum	TCF21	0.004
412	Rectum	SFN	0.01
413	Rectum	EMP2	0.006
414	Rectum	FXYD3	0.009
415	Rectum	CCDC80	0.008
416	Rectum	LGALS4	0.019
417	Rectum	CLU	0.035
418	Rectum	CCL2	0.014
419	Rectum	KLF4	0.021
420	Rectum	CTSL	0.027
421	Rectum	MMP2	0.01
422	Rectum	COL1A2	0.009
423	Rectum	SOD3	0.008
424	Rectum	ADH1B	0.008
425	Rectum	CXCL2	0.012
426	Rectum	CTGF	0.005
427	Rectum	SCN7A	0.003
428	Rectum	FBLN1	0.012
429	Rectum	TMEM176B	0.007
430	Rectum	CALD1	0.012
431	Rectum	C7	0.006
432	Rectum	SPARC	0.01
433	Rectum	CFD	0.034
434	Skin	KRT1	0.292
435	Skin	LGALS7B	0.308
436	Skin	DSG1	0.123
437	Skin	LGALS7	0.138
438	Skin	KRTDAP	0.123
439	Skin	KRT5	0.185
440	Skin	KRT14	0.154
441	Skin	DSP	0.185
442	Skin	SERPINB5	0.077
443	Skin	DMKN	0.246
444	Skin	KRT15	0.077
445	Skin	DSC3	0.015
446	Skin	SFN	0.092
447	Skin	TRIM29	0.031
448	Skin	JUP	0.062
449	Skin	CXCL14	0.077
450	Skin	LY6D	0.015
451	Skin	FXYD3	0.046
452	Skin	S100A14	0.046
453	Skin	IL33	0.031
454	Skin	DST	0.062
455	Skin	KLF4	0.077
456	Skin	ID1	0.138
457	Skin	HES1	0.046
458	Skin	LYPD3	0.092
459	Skin	NUPR1	0.046
460	Skin	APOE	0.046
461	Skin	C19orf33	0.046
462	Skin	PTGDS	0.092
463	Skin	HTRA1	0.031
464	Skin	SOD3	0.031
465	Skin	S100A2	0.031
466	Skin	KLF5	0.077
467	Skin	RND3	0.015
468	Skin	CSTA	0.015
469	Skin	GPNMB	0.015
470	Skin	SERPINF1	0.031
471	Skin	CRIP2	0.077
472	Skin	EMP2	0.015
473	Skin	CLDN4	0.031
474	Small intestine	APOA1	0.981
475	Small intestine	APOC3	0.962
476	Small intestine	APOA4	0.956
477	Small intestine	RBP2	0.708
478	Small intestine	PHGR1	0.662
479	Small intestine	FABP1	0.529
480	Small intestine	PRAP1	0.331
481	Small intestine	ALDOB	0.377
482	Small intestine	FABP2	0.251
483	Small intestine	PCK1	0.263
484	Small intestine	ANPEP	0.217
485	Small intestine	SEPP1	0.229
486	Small intestine	APOB	0.199
487	Small intestine	SMIM24	0.179
488	Small intestine	SERPINA1	0.171
489	Small intestine	ADIRF	0.171
490	Small intestine	SLC5A1	0.16
491	Small intestine	LGALS4	0.17
492	Small intestine	AKR7A3	0.148
493	Small intestine	MUC3A	0.133
494	Small intestine	CDHR5	0.129
495	Small intestine	CYP3A4	0.124
496	Small intestine	MME	0.123
497	Small intestine	CLDN4	0.118
498	Small intestine	TM4SF5	0.108
499	Small intestine	MTTP	0.1
500	Small intestine	CLDN3	0.115
501	Small intestine	CYP3A5	0.152
502	Small intestine	ELF3	0.149
503	Small intestine	PIGR	0.165
504	Small intestine	C19orf33	0.114
505	Small intestine	PDK4	0.093
506	Small intestine	MDK	0.102
507	Small intestine	KRT8	0.157
508	Small intestine	S100A14	0.065
509	Small intestine	KRT19	0.115
510	Small intestine	PCK2	0.158
511	Small intestine	DGAT1	0.118
512	Small intestine	TMEM176A	0.049
513	Small intestine	CST3	0.176
514	Small intestine	CLDN7	0.08
515	Small intestine	DSP	0.037
516	Small intestine	CYBRD1	0.032
517	Small intestine	EPAS1	0.124
518	Small intestine	TPM1	0.105
519	Small intestine	CES2	0.114
520	Small intestine	CD36	0.034
521	Small intestine	DST	0.044
522	Small intestine	KRT18	0.106
523	Small intestine	SLC39A4	0.123
524	Small intestine	TFPI	0.022
525	Small intestine	CYSTM1	0.134
526	Small intestine	JUP	0.024
527	Small intestine	IFI27	0.065
528	Small intestine	AGPAT2	0.123
529	Small intestine	TMEM176B	0.022
530	Small intestine	PMP22	0.024
531	Small intestine	SFN	0.024
532	Small intestine	S100A16	0.015
533	Small intestine	BCAM	0.012
534	Small intestine	S100A13	0.021
535	Small intestine	LRP1	0.019
536	Small intestine	EFNA1	0.034
537	Small intestine	TSC22D1	0.083
538	Small intestine	KLF4	0.035
539	Small intestine	MGST1	0.021
540	Small intestine	KLF5	0.043
541	Small intestine	ID1	0.059
542	Small intestine	RND3	0.006
543	Small intestine	ACTA2	0.058
544	Small intestine	ATP1B1	0.056
545	Small intestine	ENG	0.04
546	Small intestine	CXCL2	0.016
547	Small intestine	NFIB	0.007
548	Spleen	LYPD3	0.043
549	Spleen	S100A9	0.093
550	Spleen	FCER1G	0.085
551	Spleen	COL6A2	0.058
552	Spleen	MS4A1	0.037
553	Spleen	PDLIM1	0.037
554	Stomach	MUC5AC	0.125
555	Stomach	CYSTM1	0.084
556	Stomach	AGPAT2	0.076
557	Stomach	SLC9A3R2	0.022
558	Stomach	KRT19	0.026
559	Stomach	SLC39A4	0.06
560	Stomach	EPAS1	0.053
561	Stomach	ELF3	0.016
562	Stomach	PLTP	0.012
563	Stomach	RNASE1	0.013
564	Stomach	KRT8	0.022
565	Stomach	ACTA2	0.042
566	Trachea	LYZ	0.79
567	Trachea	SLPI	0.691
568	Trachea	LTF	0.277
569	Trachea	SAA1	0.273
570	Trachea	WFDC2	0.306
571	Trachea	SCGB3A1	0.222
572	Trachea	BPIFB1	0.22
573	Trachea	SERPINA3	0.137
574	Trachea	SAA2	0.115
575	Trachea	S100A2	0.023
576	Trachea	FXYD3	0.019
577	Trachea	KRT14	0.011
578	Trachea	KRT15	0.012
579	Trachea	TACSTD2	0.011
580	Trachea	PIGR	0.036
581	Trachea	NUPR1	0.021
582	Trachea	KRT5	0.009
583	Trachea	ATP1B1	0.064
584	Trachea	KRT6A	0.004
585	Trachea	IL33	0.009
586	Trachea	RASD1	0.074
587	Trachea	CLU	0.044
588	Trachea	EMP1	0.02
589	Trachea	PHLDA2	0.056
590	Trachea	SERPINB5	0.003
591	Trachea	TM4SF1	0.015
592	Trachea	CD24	0.015
593	Trachea	MGST1	0.012
594	Trachea	C3	0.008
595	Trachea	KLF4	0.02
596	Trachea	CSTA	0.004
597	Trachea	ID1	0.046
598	Trachea	NNMT	0.005
599	Trachea	KLF5	0.028
600	Trachea	KRT19	0.02

## Sheet: Table S56
Table S56. Suspiciously contaminated genes removed in each tissue for B and plasma cell clustering.
	Tissue	Removed gene	Expressed percentage in corresponding tissue
1	Bladder	MGP	0.282
2	Bladder	DCN	0.179
3	Bladder	CFD	0.154
4	Bladder	CST3	0.179
5	Bladder	GSN	0.128
6	Bladder	CEBPD	0.103
7	Bladder	ANXA1	0.077
8	Bladder	CDHR2	0.026
9	Blood	S100A8	0.207
10	Blood	S100A9	0.132
11	Blood	IGHG2	0.15
12	Blood	IGHV6-1	0.079
13	Blood	PCK2	0.084
14	Blood	HBB	0.018
15	Esophagus	KRT13	0.196
16	Esophagus	TIMP1	0.691
17	Esophagus	CD9	0.216
18	Esophagus	LGALS3	0.278
19	Esophagus	DCN	0.082
20	Esophagus	IGHV3-33	0.175
21	Esophagus	IGKV1D-13	0.134
22	Esophagus	IFITM3	0.113
23	Esophagus	CST3	0.155
24	Esophagus	IER3	0.196
25	Esophagus	ANXA1	0.103
26	Esophagus	ADIRF	0.062
27	Esophagus	PERP	0.113
28	Esophagus	CEBPD	0.103
29	Esophagus	IGFBP4	0.093
30	Esophagus	GSN	0.113
31	Esophagus	MGP	0.072
32	Esophagus	KRT19	0.052
33	Esophagus	CLDN4	0.031
34	Esophagus	ID1	0.093
35	Esophagus	S100A8	0.124
36	Esophagus	IGHV2-5	0.103
37	Esophagus	PDK4	0.031
38	Esophagus	S100A9	0.072
39	Esophagus	MDK	0.052
40	Liver	GLUL	0.213
41	Liver	S100A9	0.131
42	Liver	SERPINA1	0.049
43	Liver	CST3	0.098
44	Liver	S100A8	0.131
45	Lymph node	IL7R	0.045
46	Lymph node	FYB	0.03
47	Marrow	S100A8	0.345
48	Marrow	S100A9	0.168
49	Marrow	IGHG2	0.131
50	Marrow	LINC00861	0.024
51	Marrow	PCK2	0.067
52	Marrow	IGLV2-8	0.024
53	Rectum	TIMP1	0.441
54	Rectum	MGP	0.102
55	Rectum	IGKV3D-20	0.152
56	Rectum	IGLV2-8	0.193
57	Rectum	LGALS3	0.188
58	Rectum	CFD	0.077
59	Rectum	CST3	0.112
60	Rectum	IGKV1D-13	0.089
61	Rectum	ID1	0.103
62	Rectum	CEBPD	0.076
63	Rectum	CLDN3	0.047
64	Rectum	CCL3	0.112
65	Rectum	DCN	0.04
66	Rectum	CD9	0.082
67	Rectum	IGKV1-6	0.109
68	Rectum	IGKV1-27	0.129
69	Rectum	GSN	0.071
70	Rectum	CLDN4	0.025
71	Rectum	PERP	0.065
72	Rectum	IGHV3-33	0.083
73	Rectum	IGLV4-69	0.104
74	Rectum	LGALS4	0.03
75	Rectum	PHGR1	0.051
76	Rectum	KRT19	0.035
77	Rectum	PIGR	0.034
78	Rectum	KRT8	0.038
79	Rectum	IFITM3	0.043
80	Rectum	IGKV1D-33	0.082
81	Rectum	IGLV7-46	0.077
82	Rectum	FABP1	0.027
83	Rectum	ADIRF	0.021
84	Rectum	FBP1	0.05
85	Rectum	ELF3	0.023
86	Rectum	EPCAM	0.015
87	Rectum	IGKV1D-16	0.056
88	Rectum	IGHV1-18	0.097
89	Rectum	IGHV1-69-2	0.089
90	Rectum	ANXA1	0.034
91	Rectum	IGHV1-3	0.091
92	Rectum	IGHV1-46	0.074
93	Rectum	IGLV2-18	0.033
94	Rectum	IER3	0.073
95	Rectum	AC233755.1	0.061
96	Rectum	SEPP1	0.016
97	Rectum	PCK1	0.012
98	Rectum	SPINK1	0.011
99	Small intestine	APOA1	0.976
100	Small intestine	APOA4	0.944
101	Small intestine	APOC3	0.952
102	Small intestine	RBP2	0.823
103	Small intestine	PHGR1	0.75
104	Small intestine	FABP1	0.548
105	Small intestine	ALDOB	0.468
106	Small intestine	PRAP1	0.315
107	Small intestine	PCK1	0.339
108	Small intestine	SEPP1	0.315
109	Small intestine	FABP2	0.331
110	Small intestine	ANPEP	0.298
111	Small intestine	APOB	0.202
112	Small intestine	SLC5A1	0.194
113	Small intestine	MUC3A	0.21
114	Small intestine	CDHR5	0.169
115	Small intestine	CYP2C9	0.177
116	Small intestine	TM4SF5	0.185
117	Small intestine	CREB3L3	0.153
118	Small intestine	TM4SF20	0.145
119	Small intestine	CYP3A4	0.137
120	Small intestine	SLC13A2	0.129
121	Small intestine	SLC6A19	0.121
122	Small intestine	MTTP	0.161
123	Small intestine	ENPP7	0.121
124	Small intestine	SERPINA1	0.234
125	Small intestine	SI	0.113
126	Small intestine	ALPI	0.105
127	Small intestine	MME	0.161
128	Small intestine	SMIM24	0.169
129	Small intestine	AKR7A3	0.194
130	Small intestine	CDHR2	0.145
131	Small intestine	REG1A	0.113
132	Small intestine	EPCAM	0.194
133	Small intestine	ADIRF	0.226
134	Small intestine	C19orf33	0.177
135	Small intestine	CLDN3	0.218
136	Small intestine	PDK4	0.185
137	Small intestine	CYP3A5	0.202
138	Small intestine	TSPAN8	0.121
139	Small intestine	CLDN4	0.137
140	Small intestine	ELF3	0.185
141	Small intestine	KRT8	0.21
142	Small intestine	PIGR	0.185
143	Small intestine	LGALS4	0.153
144	Small intestine	SPINK1	0.121
145	Small intestine	CLDN7	0.121
146	Small intestine	KRT19	0.161
147	Small intestine	CST3	0.258
148	Small intestine	FBP1	0.21
149	Small intestine	DHRS11	0.145
150	Small intestine	DGAT1	0.145
151	Small intestine	MDK	0.153
152	Small intestine	MYO15B	0.137
153	Small intestine	PCK2	0.226
154	Small intestine	CEBPD	0.129
155	Small intestine	CES2	0.153
156	Small intestine	LGALS3	0.185
157	Small intestine	PERP	0.081
158	Small intestine	IGKV2-24	0.105
159	Small intestine	CD9	0.081
160	Small intestine	ID1	0.081
161	Small intestine	CH17-262H11.1	0.129
162	Spleen	S100A8	0.168
163	Spleen	IGHG2	0.165
164	Spleen	IGKV2-24	0.12
165	Spleen	IGHV6-1	0.096
166	Spleen	S100A9	0.08
167	Spleen	IGKV1D-16	0.08
168	Spleen	IGLV7-46	0.085
169	Spleen	IGLV5-45	0.077
170	Spleen	IGKV2D-30	0.055
171	Spleen	DHRS11	0.032
172	Spleen	PCK2	0.07
173	Spleen	IGKV2-28	0.047
174	Spleen	CES2	0.048
175	Spleen	CH17-262H11.1	0.088
176	Stomach	MUC5AC	0.154
177	Stomach	TFF1	0.11
178	Stomach	GKN1	0.1
179	Stomach	IGHV1-18	0.198
180	Stomach	CH17-262H11.1	0.2
181	Stomach	AC233755.1	0.138
182	Stomach	CH17-224D4.2	0.126
183	Stomach	IGHV1-46	0.154
184	Stomach	IGKV3OR2-268	0.15
185	Stomach	IGHV4-61	0.118
186	Stomach	IGHV1-3	0.166
187	Stomach	IGLV2-18	0.073
188	Stomach	IGHV2-5	0.118
189	Stomach	IGLV5-45	0.104
190	Stomach	IGHV1-69-2	0.135
191	Stomach	IGKV1D-33	0.102
192	Stomach	MDK	0.052
193	Stomach	IGKV1-27	0.115
194	Stomach	LGALS3	0.112
195	Stomach	IGLV4-69	0.087
196	Stomach	IGKV2D-30	0.054
197	Stomach	KRT8	0.031
198	Stomach	ID1	0.058
199	Stomach	FBP1	0.049
200	Stomach	SPINK1	0.016
201	Stomach	PERP	0.046
202	Stomach	KRT19	0.027
203	Stomach	ELF3	0.024
204	Stomach	TSPAN8	0.012
205	Stomach	CFD	0.028
206	Stomach	C19orf33	0.011
207	Stomach	CEBPD	0.033
208	Stomach	CES2	0.044
209	Stomach	GSN	0.038
210	Stomach	IGKV2-28	0.041
211	Stomach	AKR7A3	0.01
212	Stomach	IGLV2-8	0.073
213	Stomach	CYP3A5	0.014
214	Trachea	LYZ	0.802
215	Trachea	SLPI	0.702
216	Trachea	LTF	0.227
217	Trachea	SAA1	0.281
218	Trachea	WFDC2	0.302
219	Trachea	BPIFB1	0.207
220	Trachea	SCGB3A1	0.182
221	Trachea	SAA2	0.136
222	Trachea	IFITM3	0.066
223	Trachea	IER3	0.124
224	Trachea	PIGR	0.041
225	Trachea	PERP	0.062
226	Trachea	KRT13	0.012
227	Trachea	ADIRF	0.025
228	Trachea	GLUL	0.087
229	Trachea	IGHV1-18	0.021

## Sheet: Table S57
Table S57. Suspiciously contaminated genes removed in each tissue for endothelial cell clustering.
	Tissue	Removed gene	Expressed percentage in corresponding tissue
1	Bladder	RND3	0.068
2	Bladder	EFEMP1	0.034
3	Common bile duct	TFF2	0.102
4	Common bile duct	SPP1	0.316
5	Common bile duct	S100A8	0.122
6	Common bile duct	S100A9	0.082
7	Common bile duct	ALDH1A1	0.092
8	Common bile duct	LAPTM5	0.112
9	Common bile duct	SERPINA1	0.031
10	Esophagus	KRT13	0.174
11	Esophagus	S100A8	0.065
12	Esophagus	S100A9	0.051
13	Esophagus	DSP	0.13
14	Esophagus	EFEMP1	0.038
15	Esophagus	SPP1	0.095
16	Esophagus	JCHAIN	0.02
17	Esophagus	TFF3	0.061
18	Heart	RGS5	0.066
19	Heart	CXCL8	0.016
20	Liver	MS4A6A	0.383
21	Liver	PLTP	0.449
22	Liver	MEG3	0.363
23	Liver	ANPEP	0.177
24	Liver	ZEB2	0.334
25	Liver	SERPINA1	0.109
26	Liver	ALDH1A1	0.226
27	Liver	LAPTM5	0.266
28	Liver	SCGB3A1	0.274
29	Liver	BGN	0.209
30	Liver	CXCL8	0.177
31	Liver	TFF3	0.243
32	Liver	PHLDA2	0.237
33	Liver	S100A8	0.134
34	Liver	S100A9	0.111
35	Liver	RGS2	0.2
36	Liver	SAA1	0.154
37	Liver	RND3	0.149
38	Liver	ATP1B1	0.123
39	Liver	TPM2	0.106
40	Liver	SERPINE2	0.066
41	Muscle	DLK1	0.136
42	Muscle	CXCL14	0.231
43	Muscle	MT1M	0.259
44	Muscle	IGFBP5	0.177
45	Muscle	GATA3	0.11
46	Muscle	RGS5	0.118
47	Muscle	ATP1B1	0.121
48	Muscle	APOE	0.102
49	Muscle	MEG3	0.063
50	Rectum	JCHAIN	0.298
51	Rectum	TPM2	0.226
52	Rectum	EFEMP1	0.119
53	Rectum	SERPINE2	0.19
54	Rectum	BGN	0.155
55	Rectum	TFF3	0.179
56	Rectum	CXCL8	0.119
57	Rectum	ALDH1A1	0.083
58	Skin	KRT1	0.351
59	Skin	LGALS7B	0.219
60	Skin	KRTDAP	0.196
61	Skin	DMKN	0.224
62	Skin	KRT14	0.163
63	Skin	DSP	0.221
64	Skin	SFN	0.106
65	Skin	TACSTD2	0.104
66	Skin	APOE	0.095
67	Skin	RGS2	0.076
68	Stomach	JCHAIN	0.381
69	Stomach	TFF2	0.048
70	Trachea	PRR4	0.802
71	Trachea	LYZ	0.755
72	Trachea	SLPI	0.692
73	Trachea	WFDC2	0.332
74	Trachea	BPIFB1	0.209
75	Trachea	LTF	0.286
76	Trachea	SAA1	0.247
77	Trachea	SERPINA3	0.16
78	Trachea	SPP1	0.26
79	Trachea	LCN2	0.123
80	Trachea	SCGB3A1	0.211
81	Trachea	PHLDA2	0.159
82	Trachea	TACSTD2	0.147

## Sheet: Table S58
Table S58. Suspiciously contaminated genes removed in each tissue for myeloid cell clustering.
	Tissue	Removed gene	Expressed percentage in corresponding tissue
1	Bladder	DCN	0.127
2	Bladder	C3	0.08
3	Bladder	TIMP3	0.074
4	Bladder	LYPD3	0.065
5	Bladder	MYL9	0.057
6	Common bile duct	C3	0.139
7	Common bile duct	TFF1	0.038
8	Common bile duct	CST7	0.103
9	Common bile duct	LYPD3	0.093
10	Common bile duct	C12orf75	0.048
11	Common bile duct	KLF5	0.046
12	Common bile duct	CLDN1	0.034
13	Esophagus	KRT13	0.218
14	Esophagus	KRT15	0.074
15	Esophagus	S100A2	0.091
16	Esophagus	KRT5	0.074
17	Esophagus	IGF1	0.124
18	Esophagus	SFN	0.044
19	Esophagus	TACSTD2	0.057
20	Esophagus	DSP	0.044
21	Esophagus	LGALS7	0.02
22	Esophagus	PERP	0.05
23	Esophagus	KLF5	0.057
24	Esophagus	C12orf75	0.05
25	Esophagus	JUP	0.057
26	Esophagus	KRT14	0.017
27	Esophagus	DSC3	0.017
28	Heart	FABP4	0.214
29	Heart	CAV1	0.195
30	Heart	AQP1	0.134
31	Heart	TM4SF1	0.162
32	Heart	IGFBP4	0.224
33	Heart	SLC9A3R2	0.163
34	Heart	TIMP3	0.176
35	Heart	RGS5	0.114
36	Heart	ITM2A	0.12
37	Heart	BCAM	0.095
38	Heart	SPARC	0.156
39	Heart	ADAMTS1	0.118
40	Heart	PTRF	0.13
41	Heart	IFI27	0.182
42	Heart	GNG11	0.137
43	Heart	EGFL7	0.192
44	Heart	NFIB	0.097
45	Heart	CALD1	0.136
46	Heart	EMP2	0.117
47	Heart	PLAC9	0.084
48	Heart	CLDN5	0.066
49	Heart	ADIRF	0.117
50	Heart	MYL9	0.114
51	Heart	CRIP2	0.13
52	Heart	DCN	0.139
53	Heart	CYR61	0.072
54	Heart	IGFBP5	0.095
55	Heart	IGF1	0.124
56	Heart	APOD	0.116
57	Heart	ACTA2	0.09
58	Heart	LHFP	0.069
59	Heart	TPM2	0.108
60	Heart	PDLIM1	0.111
61	Heart	COL6A2	0.061
62	Heart	MFGE8	0.074
63	Heart	S100A13	0.078
64	Heart	GPX3	0.092
65	Heart	HTRA1	0.082
66	Liver	MT1M	0.009
67	Lymph node	LTB	0.538
68	Lymph node	PTGDS	0.077
69	Lymph node	C12orf75	0.115
70	Lymph node	JCHAIN	0.231
71	Marrow	LTB	0.149
72	Marrow	CST7	0.106
73	Muscle	CXCL14	0.324
74	Muscle	APOD	0.494
75	Muscle	DLK1	0.147
76	Muscle	FABP4	0.318
77	Muscle	IGFBP5	0.241
78	Muscle	CAV1	0.259
79	Muscle	CLDN5	0.135
80	Muscle	PTGDS	0.1
81	Muscle	GNG11	0.212
82	Muscle	TIMP3	0.229
83	Muscle	MT1M	0.147
84	Muscle	SPARC	0.212
85	Muscle	RGS5	0.147
86	Muscle	TM4SF1	0.171
87	Muscle	CALD1	0.171
88	Muscle	COL6A2	0.118
89	Muscle	ACTA2	0.147
90	Muscle	PTRF	0.147
91	Muscle	DCN	0.2
92	Muscle	MYL9	0.159
93	Muscle	IFI27	0.2
94	Muscle	ADAMTS1	0.124
95	Muscle	EGFL7	0.206
96	Muscle	MFGE8	0.124
97	Muscle	LHFP	0.106
98	Muscle	SLC9A3R2	0.141
99	Muscle	CYR61	0.088
100	Muscle	ITM2A	0.1
101	Muscle	NFIB	0.088
102	Muscle	EMP2	0.106
103	Muscle	CRIP2	0.129
104	Muscle	ADIRF	0.112
105	Muscle	AQP1	0.076
106	Muscle	S100A13	0.106
107	Muscle	BCAM	0.065
108	Muscle	IGF1	0.106
109	Rectum	JCHAIN	0.347
110	Rectum	CRIP2	0.101
111	Rectum	PDLIM1	0.095
112	Rectum	MT1M	0.046
113	Rectum	CH17-262H11.1	0.022
114	Skin	KRT1	0.327
115	Skin	CLDN1	0.418
116	Skin	KRTDAP	0.209
117	Skin	DMKN	0.248
118	Skin	TACSTD2	0.34
119	Skin	DSP	0.261
120	Skin	LGALS7B	0.157
121	Skin	DSG1	0.131
122	Skin	KRT14	0.15
123	Skin	DSC3	0.144
124	Skin	PERP	0.235
125	Skin	LGALS7	0.105
126	Skin	SFN	0.15
127	Skin	KRT5	0.124
128	Skin	CXCL14	0.137
129	Skin	KRT15	0.072
130	Skin	KLF5	0.118
131	Skin	CST7	0.163
132	Skin	JUP	0.111
133	Skin	LTB	0.131
134	Skin	S100A2	0.033
135	Skin	NFIB	0.052
136	Small intestine	SFN	0.2
137	Small intestine	ADIRF	0.3
138	Small intestine	CST7	0.3
139	Small intestine	CRIP2	0.3
140	Small intestine	ACTA2	0.2
141	Spleen	CH17-262H11.1	0.061
142	Spleen	JCHAIN	0.133
143	Spleen	LTB	0.084
144	Stomach	GKN1	0.172
145	Stomach	MUC5AC	0.172
146	Stomach	TFF1	0.115
147	Stomach	CH17-262H11.1	0.161
148	Stomach	JCHAIN	0.448
149	Stomach	LYPD3	0.172
150	Stomach	KLF5	0.08
151	Trachea	PRR4	0.802
152	Trachea	SLPI	0.62
153	Trachea	LTF	0.265
154	Trachea	WFDC2	0.291
155	Trachea	BPIFB1	0.208
156	Trachea	SCGB3A1	0.201
157	Trachea	SAA1	0.211
158	Trachea	LCN2	0.121
159	Trachea	SERPINA3	0.118
160	Trachea	SAA2	0.105
161	Trachea	HTRA1	0.121
162	Trachea	S100A2	0.035
163	Trachea	LYPD3	0.086
164	Trachea	PERP	0.042

[truncated: 1 more sheets: Table S59]
